# Supplementary material for: Apicomplexan mitoribosome from highly fragmented rRNAs to a functional machine
Source: Nat Commun. 2024 Dec 17;15:10689. doi: 10.1038/s41467-024-55033-z (PMC11652630; doi:10.1038/s41467-024-55033-z)
Supplement: Supplementary file 3 — Supplementary Data 1 [file 41467_2024_55033_MOESM3_ESM.xlsx]

## Sheet: Primers
Primer name	Sequence (5’ – 3’)	Usage	Generation of strains
P1	TTCTAGCTCTAAAACCTACCATATACCGGGTGACACAACTTGACATCCC	gRNA for targeting the 3'UTR region of mtAP2-2 (TGGT1_320700)	mtAP2-2-Ty//mtAP2-2-HA
P2	GGCGCCGGCGAGGAACCGGAGCTCCACTCTCGGAGAAGCAAAgctagcAAGGGCTCGGG	Primers containing 42 bp homology arms were used to amplify the donor DNA for C-terminal epitope tagging of mtAP2-2
P3	gccacggacacaattcaggagagtgctcattcggtaactgcaGTGGATCCCCCtccacc
P4	TTCTAGCTCTAAAACTAGAAGCTCATTCGTCGTTCAACTTGACATCCC	gRNA for targeting the 3'UTR region of mtAP2-3 (TGGT1_462963)	mtAP2-3-Ty//mtAP2-3-HA//mtAP2-3-Ty-U1
P5	GCGAGCGGCCTCGGACCTCGCATGCGTCTCGTGAAGGAAAAGGCTAGCAAGGGCTCGGG	Primers containing 42 bp homology arms were used to amplify the donor DNA for C-terminal epitope tagging of mtAP2-3
P6	tctatatatgtgatacgtacagcaaaatatgtttataggagtGTGGATCCCCCtccacc
P7	TTCTAGCTCTAAAACctatcccgaccgcggggtatAACTTGACATCCC	gRNA for targeting the 3'UTR region of mtAP2-1 (TGGT1_290180)	mtAP2-1-Ty//mtAP2-1-HA//mtAP2-1-Ty-U1
P8	ATGCAGAGAAACAGAAAAAAGTCTGGAAGACCGCCATTCAAGgctagcAAGGGCTCGGG	Primers containing 42 bp homology arms were used to amplify the donor DNA for C-terminal epitope tagging of mtAP2-1
P9	GTCTCTAACCACGTATGTGTGCTCGACGTGTCTTAGCGTGAAGTGGATCCCCCtccacc
P10	TGGCGGCCGCACATGTTCTGCTAAAAGGTTAGAATTTTT	Primers were used to amplify the 5' homology arm (CDS) from Pb mtAP2-1 (PBANKA_1403700)	PbmtAP2-1-mNG-HA
P11	TGCTCGAGTTTTAGGTGTATTCGTCCACTACG
P12	TGGGTACCCTTTCCTTATTCCTCTACACATAATGC	Primers were used to amplify the mtAP2-1 3' homology arm (3'UTR) from Pb mtAP2-1 (PBANKA_1403700)
P13	TGGCGGCCGCTCAAGCTATTGGTAAGATATTGCATAATATCATTT
P14	TGGCGGCCGCATGAAGATTATTTATTAAATTATAAATATAATAAAAGAGAGGTCGAAAAA	Primers were used to amplify the 5' homology arm (CDS) from Pb mtAP2-2 (PBANKA_0109500)	PbmtAP2-2-mNG-HA
P15	TGCTCGAGATTCTCATTATTGTAAGTCGCATTAATTATTTGTTC
P16	TGGGTACCAGCGGAAATTATTATTTTCACACATTAATCATTT	Primers were used to amplify the 3' homology arm (3'UTR) from Pb mtAP2-2 (PBANKA_0109500)
P17	TGGCGGCCGCTCAAAGGGTGTGGTTAATGGTTTA
P18	TGGCGGCCGCATGAAAACATAAAGTATGAAGATTTAAATGAGCA	Primers were used to amplify the 5' homology arm (CDS) from Pb mtAP2-3 (PBANKA_0932300)	PbmtAP2-3-mNG-HA
P19	TGCTCGAGTCTTTTACATTTATTAACAAGATCTATTGCCATTT
P20	TGGGTACCTACCCAGTTCACCATAATTATTTATAGCTA	Primers were used to amplify the 3' homology arm (3'UTR) from Pb mtAP2-3 (PBANKA_0932300)
P21	TGGCGGCCGCGATTCTGGTAAACCATTAAGTAGAGTC
P22	aagcgcatcgtgtagtactcGTTTTAGAGCTAGAAATAGC	gRNA for targeting the 5'UTR region of mtAP2-1	mtAP2-1-Ty iKD
P23	CCAtggtgttttccagcgttttgagcgatcctgaattcccCatgtttgcggatccggg	Primers containing 42 bp homology arms were used to amplify the donor DNA for conditional knockdown of mtAP2-1
P24	ccatgGCCGCGAAGAAACAGGAGGCCTGCGCGATCCATtttgatatccctaggaattc
P25	atcccgaaggcacagcaaaaGTTTTAGAGCTAGAAATAGC	gRNA for targeting the 5'UTR region of mtAP2-2	6Myc-mtAP2-2[37-425] iKD//6Myc-mtAP2-2[37-425]-Ty iKD
P26	CCAtggcatttcctctcgtccgtttgtgttgtctgtccaaacatgtttgcggatccggg	Primers containing 42 bp homology arms were used to amplify the donor DNA for conditional knockdown of mtAP2-2
P27	ccatggACATGCTGCCGCTCTCCGCCTCTGATAGGCCATtttgatatccctaggaattc
P28	AAACGCTACCGGTCACATCTGTTTTAGAGCTAGAAATAGC	gRNA for targeting the 5'UTR region of mtAP2-3	mtAP2-3-Ty iKD
P29	ccaTGGCTCGCCTCTGCGATTCGCGCGCCGTTAACTCGAAGcatgtttgcggatccggg	Primers containing 42 bp homology arms were used to amplify the donor DNA for conditional knockdown of mtAP2-3
P30	ccatGGCTCGCGGCCCCCGCCGGGCTTGGAGACGTCATtttgatatccctaggaattc
P31	gtggaacgtacgcgttccttGTTTTAGAGCTAGAAATAGC	gRNA for targeting the 5'UTR region of mtAP2-4	mtAP2-4 iKD
P32	CCAtgggttcgaagcgacaaggactgcagcagaggttctgtcatgtttgcggatccggg	Primers containing 42 bp homology arms were used to amplify the donor DNA for conditional knockdown of mtAP2-4
P33	ccatgGTGAGGCGGCGCCGCTAGGACGACAGTCGCCATtttgatatccctaggaattc
P34	TTCTAGCTCTAAAACCCTAAGATCTCAGTCCGAGCAACTTGACATCCC	gRNA for targeting the coding region of mtAP2-2	ΔmtAP2-2
P35	CCATGATTACGCCTACGTAAATACGTCATGCGCAGAGATTG	Primers were used to amplify the mtAP2-2 5' homology arm from genomic DNA of T. gondii RH strain
P36	cgccctatagtgagtctcGCGATCCCGAAGGCACAGCAAAA
P37	tgtagcctgccagaacacGCAGGCTGGGGAAACGCGTGGGTG	Primers were used to amplify the mtAP2-2 3' homology arm from genomic DNA of T. gondii RH strain
P38	TAGGGCGAATTGGATATCTACACTTATTCAACATTATATAT
P39	TGGGTCCTCATCACCGCAAGAG	Primers were used to identify the homologus recombination of mtAP2-1 gene knockout (PCR1)	N/A
P40	tctcagggtgcgtggttagaa
P41	atcagttgttttagtcgaacc	Primers were used to identify the homologus recombination of mtAP2-1 gene knockout (PCR2)	N/A
P42	CTTACCTTGACGAGACATACA
P43	TACAATAGAAGTGTCTCGTGAT	Primers were used to identify the homologus recombination of mtAP2-1 gene knockout (PCR3)	N/A
P44	TCAAGTTTCGTCCACTGCTCC
P45	TTCTAGCTCTAAAACCACGAAGACCCCCGACCCGTAACTTGACATCCC	gRNA for targeting the 3'UTR region of TgSDHB (TGGT1_215280)	mtAP2-1-Ty iKD/SDHB-FLAG//6Myc-mtAP2-2[37-425]-Ty iKD/SDHB-FLAG//mtAP2-3-Ty iKD/SDHB-FLAG//mtAP2-4 iKD/SDHB-FLAG
P46	GAGAAGTCGCAAAAGCTCGCGAAGGACCTTGGCCTCGCTGCGggtggaggtggaagtGA	Primers containing 42 bp homology arms were used to amplify the donor DNA for C-terminal epitope tagging of TgSDHB
P47	GCAAACACCGAAGTTTCAAAACCTCCTCGCGATAACGCAACTgggggcaagaattgtgt
P48	TTCTAGCTCTAAAACCTGGGGCGCGAACTCCAAGATAACTTGACATCCC	gRNA for targeting the 3'UTR region of TgQCR12 (TGGT1_207170)	mtAP2-1-Ty iKD/QCR12-FLAG//6Myc-mtAP2-2[37-425]-Ty iKD/QCR12-FLAG//mtAP2-3-Ty iKD/QCR12-FLAG//mtAP2-4 iKD/QCR12-FLAG
P49	GTGACGCTGGGGCCTCTCTACATGTTCTCCAAAGCCTTCTTCggtggaggtggaagtGA	Primers containing 42 bp homology arms were used to amplify the donor DNA for C-terminal epitope tagging of TgQCR12
P50	TCGTGAAACAGTGTCCAGAGACGACCGTTCGGCTTCAGTTGAgggggcaagaattgtgt
P51	TTCTAGCTCTAAAACCTCAGCATGTGCTGCCCACGTAACTTGACATCCC	gRNA for targeting the 3'UTR region of TgCox26 (TGGT1_306670)	mtAP2-1-Ty iKD/Cox26-FLAG//6Myc-mtAP2-2[37-425]-Ty iKD/Cox26-FLAG//mtAP2-3-Ty iKD/Cox26-FLAG//mtAP2-4 iKD/Cox26-FLAG
P52	GGATATTACCCTAACCGCGTCACTAATGCCGAGGAGGACGAGggtggaggtggaagtGA	Primers containing 42 bp homology arms were used to amplify the donor DNA for C-terminal epitope tagging of TgCox26
P53	GTGTCTAGCTGGCTCGAGCCTGAGTACGCATCGTTTCTTGAAgggggcaagaattgtgt
P54	TTCTAGCTCTAAAACCGACGCTCCCCAGCGAGAGATAACTTGACATCCC	gRNA for targeting the 3'UTR region of TgF1γ (TGGT1_231910)	mtAP2-1-Ty iKD/F1γ-FLAG//6Myc-mtAP2-2[37-425]-Ty iKD/F1γ-FLAG//mtAP2-3-Ty iKD/F1γ-FLAG//mtAP2-4 iKD/F1γ-FLAG
P55	ACTGAACTCGTGGAAATTATTTCTGGCGCGAATGCGCTCGAGggtggaggtggaagtGA	Primers containing 42 bp homology arms were used to amplify the donor DNA for C-terminal epitope tagging of TgF1γ
P56	CCCCGAGCACACGCTACACTTACAAATCCGTCAGAAACAGTTgggggcaagaattgtgt
P57	TTCTAGCTCTAAAACTCTTATGTTGTCAGCTCTGCAACTTGACATCCC	gRNA for targeting the 5'UTR region of TguL4m (TGGT1_223660)	uL4m iKD
P58	ACGCTTGCACAGGAGTTTCTTTGTAAGGTGTGCCGGCGGACTcatgtttgcggatccgg	Primers containing 42 bp homology arms were used to amplify the donor DNA for conditional knockdown of TguL4m
P59	CTCCGCCATGCCGGACGGAGTCGAAGGAAATGCCAAAGCACCCATtttgatatccctag
P60	TTCTAGCTCTAAAACCAAAGAGGACCCGGTGCTCCAACTTGACATCCC	gRNA for targeting the 3'UTR region of TguL4m (TGGT1_223660)	mtAP2-1-HA/uL4m-FLAG//mtAP2-2-HA/uL4m-FLAG//mtAP2-3-HA/uL4m-FLAG//uL4m-FLAG iKD//mtAP2-1-Ty iKD/uL4m-FLAG//6Myc-mtAP2-2[37-425]-Ty iKD/uL4m-FLAG//mtAP2-3-Ty iKD/uL4m-FLAG//mtAP2-4 iKD/uL4m-FLAG
P61	ATGTTTCCGGTGGATAAATTCGTGCCGAGGAAGCCTCGAGAAggtggaggtggaagtGA	Primers containing 42 bp homology arms were used to amplify the donor DNA for C-terminal epitope tagging of TguL4m
P62	CACACATCACCAGGCTGCACACTTCTCTATATCACAGACGATgggggcaagaattgtgt
P63	TTCTAGCTCTAAAACCAACCGACGAAGATGCCTTTAACTTGACATCCC	gRNA for targeting the 3'UTR region of TgbL27m (TGGT1_263110)	mtAP2-1-HA/bL27m-FLAG//mtAP2-2-HA/bL27m-FLAG//mtAP2-3-HA/bL27m-FLAG//mtAP2-1-Ty iKD/bL27m-FLAG//6Myc-mtAP2-2[37-425]-Ty iKD/bL27m-FLAG//mtAP2-3-Ty iKD/bL27m-FLAG//mtAP2-4 iKD/bL27m-FLAG
P64	AATCCTGCACTTCCAGATGTCCCCCAACTCGACGACGACATGggtggaggtggaagtGA	Primers containing 42 bp homology arms were used to amplify the donor DNA for C-terminal epitope tagging of TgbL27m
P65	CGGCAGCCTCGCAGAACGCTTTAAGCAGGTCGCCTATCGGATgggggcaagaattgtgt
P66	TTCTAGCTCTAAAACCGGTTAAATGCCGGTCCACGTAACTTGACATCCC	gRNA for targeting the 3'UTR region of TgbS21m (TGGT1_248790)	mtAP2-1-HA/bS21m-Ty//mtAP2-2-HA/bS21m-Ty//mtAP2-3-HA/bS21m-Ty
P67	CTGGGGAAACTCTTCGATGCGAAGCGCTTAGACCTCCCAGCGgctagcAAGGGCTCGGG	Primers containing 42 bp homology arms were used to amplify the donor DNA for C-terminal epitope tagging of TgbS21m
P68	GAAAAGACACTGCAGGACAACTTGTGCGACTGGGAATCGACAGCCGCTCTAGACTGCAG
P69	CTGGGGAAACTCTTCGATGCGAAGCGCTTAGACCTCCCAGCGggtggaggtggaagtGA	Primers containing 42 bp homology arms were used to amplify the donor DNA for C-terminal epitope tagging of TgbS21m	T. gondii: Strain RH/ΔKU80/AP2VIIb-2-6HA/bS21m-3FLAG//T. gondii: Strain RH/ΔKU80/TATi-6MYC-AP2IV-1[37-425]/bS21m-3FLAG//T. gondii: Strain RH/ΔKU80/TATi-AP2VIIb-2-6TY/bS21m-3FLAG//T. gondii: Strain RH/ΔKU80/TATi-AP2IX-6-6TY/bS21m-3FLAG
P70	GAAAAGACACTGCAGGACAACTTGTGCGACTGGGAATCGACAgggggcaagaattgtgt
P71	TTCTAGCTCTAAAACCAGCTCTTTCCTCGTCTAGCAACTTGACATCCC	gRNA for targeting the 3'UTR region of TguS5m (TGGT1_285970)	mtAP2-1-HA/uS5m-FLAG//mtAP2-2-HA/uS5m-FLAG//mtAP2-3-HA/uS5m-FLAG//mtAP2-1-Ty iKD/uS5m-FLAG//6Myc-mtAP2-2[37-425]-Ty iKD/uS5m-FLAG//mtAP2-3-Ty iKD/uS5m-FLAG//mtAP2-4 iKD/uS5m-FLAG
P72	GAGGTCTTTCTTCATCCTCCAGCGCAGTCTTCTTCTCCTTCCggtggaggtggaagtGA	Primers containing 42 bp homology arms were used to amplify the donor DNA for C-terminal epitope tagging of TguS5m
P73	CGCTGTGAAGTGCATCCAGGAAGAAAGCAACCAAGAACTGACgggggcaagaattgtgt
P74	TTCTAGCTCTAAAACAACCTCTCGACTTCCGTTCCAACTTGACATCCC	gRNA for targeting the 3'UTR region of TguL3m (TGGT1_230050)	6Myc-mtAP2-2[37-425]-Ty iKD/uL3m-FLAG//mtAP2-3-Ty iKD/uL3m-FLAG//mtAP2-4 iKD/uL3m-FLAG
P75	CCGTTTCTGTATCCCGAGATCGCGATCGCGGACAAGGAGAAGggtggaggtggaagtGA	Primers containing 42 bp homology arms were used to amplify the donor DNA for C-terminal epitope tagging of TguL3m
P76	TACTGACCCCGAAAAATCTCGTTTCAAGTGCAAGTCTACACAgggggcaagaattgtgt
P77	TTCTAGCTCTAAAACGGCTTGTGCAAGCCAGTTATAACTTGACATCCC	gRNA for targeting the 3'UTR region of TgbL21m (TGGT1_202350)	6Myc-mtAP2-2[37-425]-Ty iKD/bL21m-FLAG//mtAP2-3-Ty iKD/bL21m-FLAG//mtAP2-4 iKD/uL3m-FLAG
P78	CGCAGGTGGTATCCGGATCCTCAGTCGGCACACTGGAGACCAggtggaggtggaagtGA	Primers containing 42 bp homology arms were used to amplify the donor DNA for C-terminal epitope tagging of TgbL21m
P79	CCGAATCAACTACTAAAAGGAGATGACCCATTCTGTTAATGAgggggcaagaattgtgt
P86	CTCAAAGTACCAGAAGCCAT	Primers were used to detect the transcript level of the large subunit ribosomal RNA (LSUA)	N/A
P87	ATGGAAAACCTAAAATTCGC
P88	TTGATAGTACTACCGTAAG	Primers were used to detect the transcript level of the small subunit ribosomal RNA (SSUA)	N/A
P89	GATGAACGCTTTTTACGCC

## Sheet: Strains
Species	Extended name	Short name	Description/Details	Source	Identifier
T. gondii	RH/ΔHX/ΔKU80	RH	Parental line for almost all strains generated in this study	ATCC	CAT# 50174
	DiCre/ΔHX/ΔKU80	DiCre	Parental line for mtAP2-1/3-Ty-U1 strains generated in this study
	TIR1/ΔHX/ΔKU80	TIR1	Parental line for mtAP2-2/3-AID-Ty strains generated in this study	(Long et al. 2017)	N/A
	mtAP2-1-6Ty-HX	mtAP2-1-Ty	Localization and protein interaction identification	This study	N/A
	mtAP2-2-6Ty-HX	mtAP2-2-Ty	Localization and protein interaction identification	This study	N/A
	mtAP2-3-6Ty-HX	mtAP2-3-Ty	Localization and protein interaction identification	This study	N/A
	mtAP2-1-6HA-DHFR	mtAP2-1-HA	Localization and protein interaction identification	This study	N/A
	mtAP2-2-6HA-DHFR	mtAP2-2-HA	Localization and protein interaction identification	This study	N/A
	mtAP2-3-6HA-DHFR	mtAP2-3-HA	Localization and protein interaction identification	This study	N/A
	mtAP2-1-7xGFP11-HX	mtAP2-1-7xGFP11	Tagging of mtAP2-1 with 7xGFP11. Parental line for subsequent strains generation	This study	N/A
	mtAP2-2-7xGFP11-HX	mtAP2-2-7xGFP11	Tagging of mtAP2-2 with 7xGFP11. Parental line for subsequent strains generation	This study	N/A
	mtAP2-3-7xGFP11-HX	mtAP2-3-7xGFP11	Tagging of mtAP2-3 with 7xGFP11. Parental line for subsequent strains generation	This study	N/A
	mtAP2-1-7xGFP11-HX/TUB1-MTS-HSP60-GFP1-10-DHFR	mtAP2-1-7xGFP11/MTS-HSP60-GFP1-10	Targeting the unactivated GFP into the mitochondrial matrix in the mtAP2-1-7xGFP11 background	This study	N/A
	mtAP2-2-7xGFP11-HX/TUB1-MTS-HSP60-GFP1-10-DHFR	mtAP2-2-7xGFP11/MTS-HSP60-GFP1-10	Targeting the unactivated GFP into the mitochondrial matrix in the mtAP2-2-7xGFP11 background	This study	N/A
	mtAP2-3-7xGFP11-HX/TUB1-MTS-HSP60-GFP1-10-DHFR	mtAP2-3-7xGFP11/MTS-HSP60-GFP1-10	Targeting the unactivated GFP into the mitochondrial matrix in the mtAP2-3-7xGFP11 background	This study	N/A
	T8-TATi-1-HX-TetO7S1-mtAP2-1-6Ty-DHFR	mtAP2-1-Ty iKD	Phenotypical analysis and localization. Parental line for subsequent strains generation	This study	N/A
	mtAP2-1-6Ty-4U1-HX	mtAP2-1-Ty-U1	Phenotypical analysis and localization	This study	N/A
	T8-TATi-1-HX-TetO7S1-6Myc-mtAP2-2[37-425]	6Myc-mtAP2-2[37-425] iKD	Phenotypical analysis. Parental line for subsequent strains generation	This study	N/A
	T8-TATi-1-HX-TetO7S1-6Myc-mtAP2-2[37-425]-6Ty-DHFR	6Myc-mtAP2-2[37-425]-Ty iKD	Phenotypical analysis. Parental line for subsequent strains generation	This study	N/A
	T8-TATi-1-HX-TetO7S1-mtAP2-3-6Ty-DHFR	mtAP2-3-Ty iKD	Phenotypical analysis and localization. Parental line for subsequent strains generation	This study	N/A
	mtAP2-3-6Ty-4U1-HX	mtAP2-3-Ty-U1	Phenotypical analysis and localization. Parental line for subsequent strains generation	This study	N/A
	T8-TATi-1-HX-TetO7S1-mtAP2-4	mtAP2-4 iKD	Phenotypical analysis. Parental line for subsequent strains generation	This study	N/A
		ΔmtAP2-2	Phenotypical analysis	This study	N/A
	ΔmtAP2-2::TUB1-mtAP2-2-3HA	ΔmtAP2-2::mtAP2-2-HA	Expression of the second copy of wild-type mtAP2-2 at the UPRT locus in the ΔmtAP2-2 background	This study	N/A
	T8-TATi-1-HX-TetO7S1-mtAP2-1-6Ty-DHFR/SDHB-3FLAG-CAT	mtAP2-1-Ty iKD/SDHB-FLAG	Tagging of SDHB in the mtAP2-1-Ty iKD background	This study	N/A
	T8-TATi-1-HX-TetO7S1-mtAP2-1-6Ty-DHFR/QCR12-3FLAG-CAT	mtAP2-1-Ty iKD/QCR12-FLAG	Tagging of QCR12 in the mtAP2-1-Ty iKD background	This study	N/A
	T8-TATi-1-HX-TetO7S1-mtAP2-1-6Ty-DHFR/Cox26-3FLAG-CAT	mtAP2-1-Ty iKD/Cox26-FLAG	Tagging of Cox26 in the mtAP2-1-Ty iKD background	This study	N/A
	T8-TATi-1-HX-TetO7S1-mtAP2-1-6Ty-DHFR/F1γ-3FLAG-CAT	mtAP2-1-Ty iKD/F1γ-FLAG	Tagging of F1γ in the mtAP2-1-Ty iKD background	This study	N/A
	T8-TATi-1-HX-TetO7S1-6Myc-mtAP2-2[37-425]-6Ty-DHFR/SDHB-3FLAG-CAT	6Myc-mtAP2-2[37-425]-Ty iKD/SDHB-FLAG	Tagging of SDHB in the 6Myc-mtAP2-2[37-425]-Ty iKD background	This study	N/A
	T8-TATi-1-HX-TetO7S1-6Myc-mtAP2-2[37-425]-6Ty-DHFR/QCR12-3FLAG-CAT	6Myc-mtAP2-2[37-425]-Ty iKD/QCR12-FLAG	Tagging of QCR12 in the 6Myc-mtAP2-2[37-425]-Ty iKD background	This study	N/A
	T8-TATi-1-HX-TetO7S1-6Myc-mtAP2-2[37-425]-6Ty-DHFR/Cox26-3FLAG-CAT	6Myc-mtAP2-2[37-425]-Ty iKD/Cox26-FLAG	Tagging of Cox26 in the 6Myc-mtAP2-2[37-425]-Ty iKD background	This study	N/A
	T8-TATi-1-HX-TetO7S1-6Myc-mtAP2-2[37-425]-6Ty-DHFR/F1γ-3FLAG-CAT	6Myc-mtAP2-2[37-425]-Ty iKD/F1γ-FLAG	Tagging of F1γ in the 6Myc-mtAP2-2[37-425]-Ty iKD background	This study	N/A
	T8-TATi-1-HX-TetO7S1-mtAP2-3-6Ty-DHFR/SDHB-3FLAG-CAT	mtAP2-3-Ty iKD/SDHB-FLAG	Tagging of SDHB in the mtAP2-3-Ty iKD background	This study	N/A
	T8-TATi-1-HX-TetO7S1-mtAP2-3-6Ty-DHFR/QCR12-3FLAG-CAT	mtAP2-3-Ty iKD/QCR12-FLAG	Tagging of QCR12 in the mtAP2-3-Ty iKD background	This study	N/A
	T8-TATi-1-HX-TetO7S1-mtAP2-3-6Ty-DHFR/Cox26-3FLAG-CAT	mtAP2-3-Ty iKD/Cox26-FLAG	Tagging of Cox26 in the mtAP2-3-Ty iKD background	This study	N/A
	T8-TATi-1-HX-TetO7S1-mtAP2-3-6Ty-DHFR/F1γ-3FLAG-CAT	mtAP2-3-Ty iKD/F1γ-FLAG	Tagging of F1γ in the mtAP2-3-Ty iKD background	This study	N/A
	T8-TATi-1-HX-TetO7S1-mtAP2-4-DHFR/SDHB-3FLAG-CAT	mtAP2-4 iKD/SDHB-FLAG	Tagging of SDHB in the mtAP2-4 iKD background	This study	N/A
	T8-TATi-1-HX-TetO7S1-mtAP2-4-DHFR/QCR12-3FLAG-CAT	mtAP2-4 iKD/QCR12-FLAG	Tagging of QCR12 in the mtAP2-4 iKD background	This study	N/A
	T8-TATi-1-HX-TetO7S1-mtAP2-4-DHFR/Cox26-3FLAG-CAT	mtAP2-4 iKD/Cox26-FLAG	Tagging of Cox26 in the mtAP2-4 iKD background	This study	N/A
	T8-TATi-1-HX-TetO7S1-mtAP2-4-DHFR/F1γ-3FLAG-CAT	mtAP2-4 iKD/F1γ-FLAG	Tagging of F1γ in the mtAP2-4 iKD background	This study	N/A
	T8-TATi-1-HX-TetO7S1-mtAP2-1-6Ty-DHFR/TUB1-mtAP2-1-6HA	mtAP2-1-Ty iKD/mtAP2-1-HA	Expression of the second copy of wild-type mtAP2-1 at the UPRT locus in the mtAP2-1-Ty iKD background	This study	N/A
	T8-TATi-1-HX-TetO7S1-mtAP2-1-6Ty-DHFR/TUB1-ΔAP2[277-344]-6HA	mtAP2-1-Ty iKD/ΔAP2[277-344]-HA	Expression of the second copy of mutant mtAP2-1 (deletion of the first AP2 domain) at the UPRT locus in the mtAP2-1-Ty iKD background	This study	N/A
	T8-TATi-1-HX-TetO7S1-mtAP2-1-6Ty-DHFR/TUB1-ΔmtAP2-1[360-413]-6HA	mtAP2-1-Ty iKD/ΔAP2[360-413]-HA	Expression of the second copy of mutant mtAP2-1 (deletion of the second AP2 domain) at the UPRT locus in the mtAP2-1-Ty iKD background	This study	N/A
	T8-TATi-1-HX-TetO7S1-mtAP2-1-6Ty-DHFR/TUB1-mtAP2-1[1-413]-6HA	mtAP2-1-Ty iKD/mtAP2-1[1-413]-HA	Expression of the second copy of mutant mtAP2-1 (deletion of the C-terminal sequences following the second AP2 domain) at the UPRT locus in the mtAP2-1-Ty iKD background	This study	N/A
	T8-TATi-1-HX-TetO7S1-6Myc-mtAP2-2[37-425]/TUB1-mtAP2-2-6HA	6Myc-mtAP2-2[37-425] iKD/mtAP2-2-HA	Expression of the second copy of wild-type mtAP2-2 at the UPRT locus in the 6Myc-mtAP2-2[37-425] iKD background	This study	N/A
	T8-TATi-1-HX-TetO7S1-6Myc-mtAP2-2[37-425]/TUB1-mtAP2-2[180-425]-6HA	6Myc-mtAP2-2[37-425] iKD/mtAP2-2[180-425]-HA	Expression of the second copy of mutant mtAP2-2 (deletion of the N-terminal sequences) at the UPRT locus in the 6Myc-mtAP2-2[37-425] iKD background	This study	N/A
	T8-TATi-1-HX-TetO7S1-6Myc-mtAP2-2[37-425]/TUB1-ΔAP2[323-379]-6HA	6Myc-mtAP2-2[37-425] iKD/ΔAP2[323-379]-HA	Expression of the second copy of mutant mtAP2-2 (deletion of the AP2 domain) at the UPRT locus in the 6Myc-mtAP2-2[37-425] iKD background	This study	N/A
	T8-TATi-1-HX-TetO7S1-6Myc-mtAP2-2[37-425]/TUB1-EmAP2-6HA	6Myc-mtAP2-2[37-425] iKD/EmAP2-HA	Expression of the second copy of mutant mtAP2-2 (replacement of the mtAP2-2 AP2 domain with E. maxima) at the UPRT locus in the 6Myc-mtAP2-2[37-425] iKD background	This study	N/A
	T8-TATi-1-HX-TetO7S1-6Myc-mtAP2-2[37-425]/TUB1-mtAP2-2[1-379]-6HA	6Myc-mtAP2-2[37-425] iKD/mtAP2-2[1-379]-HA	Expression of the second copy of mutant mtAP2-2 (deletion of the C-terminal sequences following the AP2 domain) at the UPRT locus in the 6Myc-mtAP2-2[37-425] iKD background	This study	N/A
	mtAP2-3-6Ty-4U1-HX/TUB1-mtAP2-3-6HA	mtAP2-3-Ty-U1/mtAP2-3-HA	Expression of the second copy of wild-type mtAP2-3 at the UPRT locus in the mtAP2-3-Ty-U1 background	This study	N/A
	mtAP2-3-6Ty-4U1-HX/TUB1-ΔAP2[441-489]-6HA	mtAP2-3-Ty-U1/ΔAP2[441-489]-HA	Expression of the second copy of mutant mtAP2-3 (deletion of the first AP2 domain) at the UPRT locus in the mtAP2-3-Ty-U1 background	This study	N/A
	mtAP2-3-6Ty-4U1-HX/TUB1-ΔAP2[499-552]-6HA	mtAP2-3-Ty-U1/ΔAP2[499-552]-HA	Expression of the second copy of mutant mtAP2-3 (deletion of the second AP2 domain) at the UPRT locus in the mtAP2-3-Ty-U1 background	This study	N/A
	mtAP2-3-6Ty-4U1-HX/TUB1-mtAP2-3[1-552]-6HA	mtAP2-3-Ty-U1/mtAP2-3[1-552]-HA	Expression of the second copy of mutant mtAP2-3 (deletion of the C-terminal sequences following the second AP2 domain) at the UPRT locus in the mtAP2-3-Ty-U1 background	This study	N/A
	T8-TATi-1-HX-TetO7S1-mtAP2-4/TUB1-mtAP2-4-6HA	mtAP2-4 iKD/mtAP2-4-HA	Expression of the second copy of wild-type mtAP2-4 at the UPRT locus in the mtAP2-4 iKD background	This study	N/A
	T8-TATi-1-HX-TetO7S1-mtAP2-4/TUB1-ΔAP2[251-303]-6HA	mtAP2-4 iKD/ΔAP2[251-303]-HA	Expression of the second copy of mutant mtAP2-4 (deletion of the AP2 domain) at the UPRT locus in the mtAP2-4 iKD background	This study	N/A
	mtAP2-1-6HA-DHFR/uL4m-3FLAG-CAT	mtAP2-1-HA/uL4m-FLAG	Tagging of uL4m in the mtAP2-1-HA background	This study	N/A
	mtAP2-1-6HA-DHFR/bL27m-3FLAG-CAT	mtAP2-1-HA/bL27m-FLAG	Tagging of bL27m in the mtAP2-1-HA background	This study	N/A
	mtAP2-1-6HA-DHFR/uS5m-3FLAG-CAT	mtAP2-1-HA/uS5m-FLAG	Tagging of uS5m in the mtAP2-1-HA background	This study	N/A
	mtAP2-1-6HA-DHFR/bS21m--6Ty-HX	mtAP2-1-HA/bS21m-Ty	Tagging of bS21m in the mtAP2-1-HA background	This study	N/A
	mtAP2-2-6HA-DHFR/uL4m-3FLAG-CAT	mtAP2-2-HA/uL4m-FLAG	Tagging of uL4m in the mtAP2-2-HA background	This study	N/A
	mtAP2-2-6HA-DHFR/bL27m-3FLAG-CAT	mtAP2-2-HA/bL27m-FLAG	Tagging of bL27m in the mtAP2-2-HA background	This study	N/A
	mtAP2-2-6HA-DHFR/uS5m-3FLAG-CAT	mtAP2-2-HA/uS5m-FLAG	Tagging of uS5m in the mtAP2-2-HA background	This study	N/A
	mtAP2-2-6HA-DHFR/bS21m--6Ty-HX	mtAP2-2-HA/bS21m-Ty	Tagging of bS21m in the mtAP2-2-HA background	This study	N/A
	mtAP2-3-6HA-DHFR/uL4m-3FLAG-CAT	mtAP2-3-HA/uL4m-FLAG	Tagging of uL4m in the mtAP2-3-HA background	This study	N/A
	mtAP2-3-6HA-DHFR/bL27m-3FLAG-CAT	mtAP2-3-HA/bL27m-FLAG	Tagging of bL27m in the mtAP2-3-HA background	This study	N/A
	mtAP2-3-6HA-DHFR/uS5m-3FLAG-CAT	mtAP2-3-HA/uS5m-FLAG	Tagging of uS5m in the mtAP2-3-HA background	This study	N/A
	mtAP2-3-6HA-DHFR/bS21m-6Ty-HX	mtAP2-3-HA/bS21m-Ty	Tagging of bS21m in the mtAP2-3-HA background	This study	N/A
	T8-TATi-1-HX-TetO7S1-uL4m-3FLAG-CAT	uL4m-FLAG iKD	Phenotypical analysis and localization	This study	N/A
	T8-TATi-1-HX-TetO7S1-mtAP2-1-6Ty-DHFR/uL4m-3FLAG-CAT	mtAP2-1-Ty iKD/uL4m-FLAG	Tagging of uL4m in the mtAP2-1-Ty iKD background	This study	N/A
	T8-TATi-1-HX-TetO7S1-mtAP2-1-6Ty-DHFR/bL27m-3FLAG-CAT	mtAP2-1-Ty iKD/bL27m-FLAG	Tagging of bL27m in the mtAP2-1-Ty iKD background	This study	N/A
	T8-TATi-1-HX-TetO7S1-mtAP2-1-6Ty-DHFR/uS5m-3FLAG-CAT	mtAP2-1-Ty iKD/uS5m-FLAG	Tagging of uS5m in the mtAP2-1-Ty iKD background	This study	N/A
	T8-TATi-1-HX-TetO7S1-mtAP2-1-6Ty-DHFR/bS21m-3FLAG-CAT	mtAP2-1-Ty iKD/bS21m-FLAG	Tagging of bS21m in the mtAP2-1-Ty iKD background	This study	N/A
	T8-TATi-1-HX-TetO7S1-6Myc-mtAP2-2[37-425]-6Ty-DHFR/uL4m-3FLAG-CAT	6Myc-mtAP2-2[37-425]-Ty iKD/uL4m-FLAG	Tagging of uL4m in the 6Myc-mtAP2-2[37-425]-Ty iKD background	This study	N/A
	T8-TATi-1-HX-TetO7S1-6Myc-mtAP2-2[37-425]-6Ty-DHFR/bL27m-3FLAG-CAT	6Myc-mtAP2-2[37-425]-Ty iKD/bL27m-FLAG	Tagging of bL27m in the 6Myc-mtAP2-2[37-425]-Ty iKD background	This study	N/A
	T8-TATi-1-HX-TetO7S1-6Myc-mtAP2-2[37-425]-6Ty-DHFR/uS5m-3FLAG-CAT	6Myc-mtAP2-2[37-425]-Ty iKD/uS5m-FLAG	Tagging of uS5m in the 6Myc-mtAP2-2[37-425]-Ty iKD background	This study	N/A
	T8-TATi-1-HX-TetO7S1-6Myc-mtAP2-2[37-425]-6Ty-DHFR/uL3m-3FLAG-CAT	6Myc-mtAP2-2[37-425]-Ty iKD/uL3m-FLAG	Tagging of uS5m in the 6Myc-mtAP2-2[37-425]-Ty iKD background	This study	N/A
	T8-TATi-1-HX-TetO7S1-6Myc-mtAP2-2[37-425]-6Ty-DHFR/bL21m-3FLAG-CAT	6Myc-mtAP2-2[37-425]-Ty iKD/bL21m-FLAG	Tagging of bL21m in the 6Myc-mtAP2-2[37-425]-Ty iKD background	This study	N/A
	T8-TATi-1-HX-TetO7S1-mtAP2-3-6Ty-DHFR/uL4m-3FLAG-CAT	mtAP2-3-Ty iKD/uL4m-FLAG	Tagging of uL4m in the mtAP2-3-Ty iKD background	This study	N/A
	T8-TATi-1-HX-TetO7S1-mtAP2-3-6Ty-DHFR/bL27m-3FLAG-CAT	mtAP2-3-Ty iKD/bL27m-FLAG	Tagging of bL27m in the mtAP2-3-Ty iKD background	This study	N/A
	T8-TATi-1-HX-TetO7S1-mtAP2-3-6Ty-DHFR/uS5m-3FLAG-CAT	mtAP2-3-Ty iKD/uS5m-FLAG	Tagging of uS5m in the mtAP2-3-Ty iKD background	This study	N/A
	T8-TATi-1-HX-TetO7S1-mtAP2-3-6Ty-DHFR/bL21m-3FLAG-CAT	mtAP2-3-Ty iKD/bL21m-FLAG	Tagging of bL21m in the mtAP2-3-Ty iKD background	This study	N/A
	T8-TATi-1-HX-TetO7S1-mtAP2-3-6Ty-DHFR/uL3m-3FLAG-CAT	mtAP2-3-Ty iKD/uL3m-FLAG	Tagging of uL3m in the mtAP2-3-Ty iKD background	This study	N/A
	T8-TATi-1-HX-TetO7S1-mtAP2-4/bL27m-3FLAG-CAT	mtAP2-4 iKD/uL4m-FLAG	Tagging of uL4m in the mtAP2-4 iKD background	This study	N/A
	T8-TATi-1-HX-TetO7S1-mtAP2-4/bL27m-3FLAG-CAT	mtAP2-4 iKD/bL27m-FLAG	Tagging of bL27m in the mtAP2-4 iKD background	This study	N/A
	T8-TATi-1-HX-TetO7S1-mtAP2-4/uS5m-3FLAG-CAT	mtAP2-4 iKD/uS5m-FLAG	Tagging of uS5m in the mtAP2-4 iKD background	This study	N/A
	T8-TATi-1-HX-TetO7S1-mtAP2-4/bL21m-3FLAG-CAT	mtAP2-4 iKD/bL21m-FLAG	Tagging of bL21m in the mtAP2-4 iKD background	This study	N/A
	T8-TATi-1-HX-TetO7S1-mtAP2-4/uL3m-3FLAG-CAT	mtAP2-4 iKD/uL3m-FLAG	Tagging of uL3m in the mtAP2-4 iKD background	This study	N/A
	T8-TATi-1-HX-TetO7S1-6Myc-mtAP2-2[37-425]/mtAP2-1-6Ty-DHFR	6Myc-mtAP2-2[37-425] iKD/mtAP2-1-Ty	Tagging of mtAP2-1 in the 6Myc-mtAP2-2[37-425] iKD background	This study	N/A
	T8-TATi-1-HX-TetO7S1-6Myc-mtAP2-2[37-425]/mtAP2-3-6Ty-DHFR	6Myc-mtAP2-2[37-425] iKD/mtAP2-3-Ty	Tagging of mtAP2-3 in the 6Myc-mtAP2-2[37-425] iKD background	This study	N/A
	T8-TATi-1-HX-TetO7S1-6Myc-mtAP2-2[37-425]/mtAP2-3-6HA-DHFR	6Myc-mtAP2-2[37-425] iKD/mtAP2-3-HA	Tagging of mtAP2-3 in the 6Myc-mtAP2-2[37-425] iKD background	This study	N/A
	T8-TATi-1-HX-TetO7S1-mtAP2-4/mtAP2-3-6HA-DHFR	mtAP2-4 iKD/mtAP2-3-HA	Tagging of mtAP2-3 in the mtAP2-4 iKD background	This study	N/A
P. berghei	PbmtAP2-1-mNG-3HA-DHFR	PbmtAP2-1-mNG-HA	mNeonGreen-HA tag of PbmtAP2-1 for localization studies	This study	N/A
	PbmtAP2-2-mNG-3HA-DHFR	PbmtAP2-2-mNG-HA	mNeonGreen-HA tag of PbmtAP2-2 for localization studies	This study	N/A
	PbmtAP2-3-mNG-3HA-DHFR	PbmtAP2-3-mNG-HA	mNeonGreen-HA tag of PbmtAP2-3 for localization studies	This study	N/A

## Sheet: Plasmids
Plasmid name	Description	Source
pU6_Cas9	Template for gRNA replacement in genome editing	(Shen et al. 2014)
plinker_6Ty-DHFR	Template for generation of -6Ty strains	in house
plinker_6Ty-HX	Template for generation of -6Ty strains	(Wan et al. 2023)
plinker_6HA-DHFR	Template for generation of -6HA strains	in house
plinker_mNG-3HA-DHFR	Template for generation of -mNG-3HA strains in P. berghei	in house
plinker_6Ty-4U1-HX	Template for generation of -6Ty-4U1 strains	in house
pTUB1-HSP60L-GFP1-10-DHFR	Targeting the unactivated GFP (GFP1-10) into the mitochondrial matrix	in house
plinker_7xGFP11-HX	Template for generation of -7xGFP11 strains	in house
plinker_3FLAG-CAT	Template for generation of -3FLAG strains	in house
pUPRT::TUB1-GOI-6HA	Insertion of the different versions of four mtAP2 proteins in the UPRT locus	in house
p-T8-TATi-1-HX-TetO7SAG1-Myc	Generation of Tet-inducible knockdown strains	in house
