# Supplementary material for: Apicomplexan mitoribosome from highly fragmented rRNAs to a functional machine
Source: Nat Commun. 2024 Dec 17;15:10689. doi: 10.1038/s41467-024-55033-z (PMC11652630; doi:10.1038/s41467-024-55033-z)
Supplement: Supplementary file 4 — Supplementary Data 2 [file 41467_2024_55033_MOESM4_ESM.xlsx]

## Sheet: Description
	Table S2: Differential gene expression analysis of mtAP2s-regulatable strains and ΔmtAP2-2 strain.
	Description: This study employed mtAP2s-regulatable strains by Tet-inducible system, alongside the ΔmtAP2-2 strain. Differential gene expression analysis was conducted following knockdown or knockout of mtAP2s using RNA-Seq. Differentially expressed genes were identified using a Log2 (fold change) threshold of 1, with P-values adjusted to 0.01.

## Sheet: mtAP2-1-Ty iKD (ATc vs Ctrl)
Gene ID	baseMean	Log2FC	lfcSE	stat	p-Value	padj	Product Description	Phenotype score	hyper_LOPIT
TGGT1_290180	828.052	-2.96404	0.109463	-27.0781	1.78439e-161	1.4061e-157	AP2 domain transcription factor AP2IX-6	-3.53	mitochondrion - soluble
TGGT1_288640	2210.82	1.04561	0.0758181	13.7911	2.88498e-43	1.13668e-39	radical SAM domain-containing protein	2.29
TGGT1_203300	12652.2	1.13635	0.0864236	13.1486	1.73395e-39	4.55451e-36	hypothetical protein	-1.59
TGGT1_233490	2683.45	1.19089	0.0912342	13.0531	6.10322e-39	1.20234e-35	hypothetical protein	-3.13
TGGT1_227630	641.184	2.04769	0.157716	12.9834	1.52033e-38	2.39604e-35	hypothetical protein	2.04
TGGT1_233920	520.05	1.23058	0.138219	8.90312	5.42996e-19	4.75423e-16	zinc finger, C3HC4 type (RING finger) domain-containing protein	0.09
TGGT1_313940	61.8029	2.60217	0.347025	7.4985	6.45526e-14	2.25848e-11	hypothetical protein	0.29
TGGT1_275850	99.9111	1.86524	0.258943	7.20328	5.87801e-13	1.71551e-10	dense granule protein GRA12	1.31
TGGT1_214430	390.512	1.09642	0.154415	7.10048	1.24326e-12	3.49888e-10	hypothetical protein	1.66
TGGT1_217961	267.47	1.17663	0.168779	6.97143	3.1374e-12	7.97507e-10	hypothetical protein	N/A
TGGT1_228160	87.931	1.95869	0.290031	6.75337	1.44454e-11	3.16195e-09	acid phosphatase	0.55
TGGT1_321490	61.8997	2.3852	0.366499	6.50806	7.6126e-11	1.30407e-08	SAG-related sequence SRS12A	1
TGGT1_295995	38.1011	2.85326	0.460058	6.20196	5.57633e-10	6.88823e-08	hypothetical protein	1.41
TGGT1_268220	61.1355	2.23874	0.366482	6.10875	1.00417e-09	1.16366e-07	hypothetical protein	-2.74
TGGT1_319520	154.77	1.31157	0.217462	6.03127	1.6268e-09	1.73232e-07	hypothetical protein	-3.04
TGGT1_208380	116.503	1.58758	0.263368	6.02799	1.66016e-09	1.74428e-07	hypothetical protein	1.11
TGGT1_216710	82.3417	1.73424	0.289942	5.98135	2.21301e-09	2.17982e-07	transporter, major facilitator family protein	0.51
TGGT1_239730	89.3086	1.68203	0.286374	5.87353	4.266e-09	3.69407e-07	MORN repeat-containing protein	0.76
TGGT1_313000	47.0668	2.06355	0.360413	5.72552	1.03118e-08	7.889e-07	Toxoplasma gondii family D protein	0.65
TGGT1_315100	80.702	1.57694	0.279533	5.64134	1.68732e-08	1.1951e-06	hypothetical protein	0.15
TGGT1_312930	152.377	1.29811	0.23286	5.57465	2.48033e-08	1.67747e-06	putative cystathione gamma lyase	2
TGGT1_236880	98.2194	1.63731	0.293745	5.57392	2.49066e-08	1.67747e-06	hypothetical protein	2.29
TGGT1_254060	191.492	-1.05988	0.192121	-5.51672	3.45386e-08	2.23086e-06	SAG-related sequence SRS14A	0.8	PM - peripheral 1
TGGT1_297410	95.9638	1.48389	0.275344	5.38923	7.07611e-08	4.04056e-06	hypothetical protein	-0.39
TGGT1_211280	95.8872	1.23549	0.247035	5.00128	5.69497e-07	2.36191e-05	hypothetical protein	-0.09
TGGT1_320500	22.5598	3.00337	0.606627	4.95093	7.38595e-07	2.91006e-05	patched family protein	-0.85
TGGT1_286540	140.621	1	0.203714	4.90885	9.16106e-07	3.42129e-05	hypothetical protein	1.45
TGGT1_213340	185.162	1.0424	0.214907	4.85048	1.23165e-06	4.42567e-05	GMC oxidoreductase	0.37
TGGT1_316560	67.5928	1.70157	0.355793	4.78248	1.73147e-06	5.88104e-05	Toxoplasma gondii family D protein	1.16
TGGT1_214420	123.024	1.1485	0.240781	4.7699	1.84314e-06	6.15423e-05	hypothetical protein	1.96
TGGT1_226532	147.539	1.04485	0.221169	4.72423	2.30987e-06	7.36916e-05	hypothetical protein	1.9
TGGT1_219110	61.8234	1.47297	0.311862	4.72314	2.32225e-06	7.37877e-05	hypothetical protein	1.16
TGGT1_248240	124.488	1.14934	0.244257	4.70546	2.53293e-06	7.98381e-05	leucine rich repeat-containing protein	0.81
TGGT1_220025	36.7036	2.45809	0.528555	4.65058	3.30998e-06	9.8055e-05	hypothetical protein	0.43
TGGT1_201785	173.142	1.11447	0.240246	4.63889	3.50293e-06	0.000102923	hypothetical protein	2.21
TGGT1_299800	54.2571	1.7107	0.391193	4.37304	1.2253e-05	0.000293302	hypothetical protein	0.24
TGGT1_203890	55.819	1.40995	0.322899	4.36654	1.26228e-05	0.000300506	hypothetical protein	1.87
TGGT1_266860	12.8122	3.45623	0.823849	4.19522	2.72601e-05	0.000548788	BTB/POZ domain-containing protein	0.77
TGGT1_254760	12.4189	4.04116	0.987273	4.09326	4.25354e-05	0.000788657	hypothetical protein	0.82
TGGT1_295920	26.3179	2.17609	0.532965	4.08298	4.44609e-05	0.000816672	hypothetical protein	1.8
TGGT1_364790	26.9826	2.27716	0.55969	4.06861	4.72936e-05	0.00085625	putative transmembrane protein	2.29
TGGT1_288960	21.1182	2.29341	0.56683	4.04602	5.20957e-05	0.000914286	hypothetical protein	1.39
TGGT1_293020	27.803	1.95598	0.485002	4.03294	5.50841e-05	0.000948288	hypothetical protein	-1.8
TGGT1_219450	33.4385	1.79306	0.447665	4.00537	6.19203e-05	0.00103815	WD domain, G-beta repeat-containing protein	-1.2
TGGT1_220460	43.6262	1.50777	0.376541	4.00427	6.22104e-05	0.0010408	SNF7 family protein	-0.64
TGGT1_289027	6.06217	5.94316	1.49939	3.96371	7.37945e-05	0.0011965	hypothetical protein	0.31
TGGT1_293030	53.6156	1.51693	0.387936	3.91027	9.2192e-05	0.00141613	hypothetical protein	-2.32
TGGT1_254790	37.0137	1.62124	0.41736	3.88451	0.000102535	0.00153608	hypothetical protein	1.05
TGGT1_307590	45.323	1.34788	0.348976	3.8624	0.00011228	0.00164761	hypothetical protein	-3.04
TGGT1_269680	35.4616	1.69982	0.447562	3.79795	0.000145897	0.00203974	putative acyl-CoA carboxyltransferase beta chain	-0.25
TGGT1_272540	36.4715	1.55838	0.413479	3.76895	0.000163939	0.00223501	protein kinase (incomplete catalytic triad)	0.39
TGGT1_215340	58.5147	1.21441	0.327876	3.70386	0.000212344	0.00273857	AP2 domain transcription factor AP2X-10	-0.82
TGGT1_224760	65.414	1.18577	0.325962	3.63776	0.000275016	0.00331872	SAG-related sequence SRS40E	0.55
TGGT1_210260	68.8368	1.01294	0.280545	3.61063	0.00030545	0.00360322	NAD-dependent glycerol-3-phosphate dehydrogenase	-0.69
TGGT1_224140	67.9184	1.09242	0.302728	3.60859	0.00030787	0.00361552	hypothetical protein	0.94
TGGT1_204290	9.50496	3.62741	1.01949	3.55808	0.00037358	0.00425407	hypothetical protein	-1.79
TGGT1_228175	67.1851	1.0971	0.308843	3.55228	0.00038191	0.00433638	hypothetical protein	1.85
TGGT1_218510	62.6957	1.14468	0.325012	3.52197	0.000428351	0.00469458	hypothetical protein	1.34
TGGT1_252860	4.43712	5.50033	1.57132	3.50046	0.000464459	0.0050343	hypothetical protein	-0.02
TGGT1_274020	8.22503	4.4694	1.28085	3.4894	0.000484101	0.00515502	kinesin motor domain-containing protein	0.87
TGGT1_290645	18.2756	2.23161	0.647379	3.44715	0.000566536	0.00587408	hypothetical protein	-1.09
TGGT1_305280	20.9491	2.36668	0.687292	3.44349	0.000574263	0.00593857	hypothetical protein	1.47
TGGT1_307780	24.3516	1.76519	0.522018	3.38147	0.000721	0.00703154	hypothetical protein	-0.44
TGGT1_283855	30.2797	1.52815	0.457658	3.33908	0.000840564	0.00793251	hypothetical protein	-0.17
TGGT1_239365	11.1571	2.57829	0.775137	3.32624	0.000880261	0.00818944	hypothetical protein	-1.59
TGGT1_227370	39.4733	1.29537	0.390264	3.31921	0.000902732	0.00837872	hydrolase CocE/NonD family protein	-0.18
TGGT1_223915	24.9857	2.0102	0.605956	3.31741	0.000908567	0.00841306	hypothetical protein	0.39
TGGT1_310990	4.754	5.60282	1.69198	3.31139	0.000928332	0.00850611	hypothetical protein	1.53
TGGT1_301360	15.1609	2.21607	0.669508	3.31	0.00093297	0.00853868	hypothetical protein	-0.88
TGGT1_232420	54.6664	1.03077	0.312287	3.3007	0.000964447	0.00872542	hypothetical protein	1.92
TGGT1_260000	18.442	2.15946	0.657837	3.28267	0.0010283	0.00921848	hypothetical protein	-0.49
TGGT1_285940	60.0199	1.0508	0.320718	3.27641	0.00105134	0.00938228	hypothetical protein	-0.2

## Sheet: ΔmtAP2-2 (KO vs RH)
Gene ID	baseMean	Log2FC	lfcSE	stat	p-Value	padj	Product Description	Phenotype score	hyper_LOPIT
TGGT1_320740	2670.25	-5.24468	0.0987902	-53.0891	0	0	hypothetical protein	-0.95	cytosol
TGGT1_222370	4174.12	3.55777	0.0721994	49.277	0	0	SAG-related sequence SRS13	-0.07	PM - peripheral 1
TGGT1_262050	6547.54	-4.92116	0.0787084	-62.5239	0	0	rhoptry kinase family protein ROP39	1.97	rhoptries 2
TGGT1_200595	5672.13	5.56743	0.0794556	70.0697	0	0	hypothetical protein	1
TGGT1_240880	1564.67	4.70712	0.115632	40.7079	0	0	hypothetical protein	0.76
TGGT1_310160	1698.54	4.36407	0.111337	39.1968	0	0	argonaute AGO	-0.51
TGGT1_245530	2271.4	4.24331	0.0981508	43.2326	0	0	hypothetical protein	-0.55
TGGT1_241130	2088.72	4.15764	0.0947392	43.8852	0	0	hypothetical protein	0.98
TGGT1_293780	1214.89	4.72987	0.125752	37.6126	0	0	hypothetical protein	1.58
TGGT1_261022	10897.3	-2.47518	0.0640136	-38.6665	0	0	dynein heavy chain family protein	0.47
TGGT1_309980	15151.3	2.44211	0.048245	50.6189	0	0	dynein heavy chain family protein	0.05
TGGT1_203720	2095.33	5.02429	0.131461	38.219	0	0	vitamin k epoxide reductase family protein	1.53
TGGT1_223060	6474.61	1.87198	0.0520189	35.9865	1.35887e-283	8.91938e-281	MORN repeat-containing protein	-2.1
TGGT1_213780	2605.31	3.0392	0.0854532	35.5656	4.76668e-277	2.90529e-274	radical SAM domain-containing protein	-2.92
TGGT1_207480	9938.58	2.61195	0.0740914	35.2531	3.0784e-272	1.7512e-269	GCC2 and GCC3 domain-containing protein	-0.28
TGGT1_249180	26556.1	3.20637	0.0910669	35.209	1.45688e-271	7.7697e-269	bifunctional dihydrofolate reductase-thymidylate synthase	N/A	nucleus - non-chromatin
TGGT1_245746B	976.577	4.58437	0.132779	34.5264	3.22067e-261	1.61659e-258	hypothetical protein	-1.38
TGGT1_217182	7358.62	-2.37433	0.0688361	-34.4925	1.03902e-260	4.92553e-258	RNA-dependent RNA polymerase RDP	-2.62
TGGT1_290970	977.622	5.57994	0.164328	33.9562	9.88886e-253	4.44114e-250	8-amino-7-oxononanoate synthase	-0.05	ER 1
TGGT1_267460	850.205	4.47262	0.132062	33.8676	2.0011e-251	8.53767e-249	AP2 domain transcription factor AP2IX-1	0.38
TGGT1_294400	6375.06	1.75016	0.0520686	33.6126	1.09782e-247	4.4608e-245	hypothetical protein	0.08
TGGT1_212970	2441.54	2.89367	0.0874248	33.099	3.07604e-240	1.19308e-237	protein kinase (incomplete catalytic triad)	-0.09
TGGT1_213460	978.427	4.01683	0.125432	32.0239	5.06598e-225	1.87948e-222	hypothetical protein	0.53
TGGT1_201690	805.358	5.19452	0.162921	31.8836	4.50086e-223	1.60024e-220	BT1 family protein	-1.28
TGGT1_255215	1083.49	-2.97101	0.095471	-31.1195	1.31095e-212	4.47453e-210	hypothetical protein	1.54
TGGT1_245752	758.18	5.09061	0.16557	30.746	1.38452e-207	4.54389e-205	WD domain, G-beta repeat-containing protein	-0.47
TGGT1_293480	5326.37	1.92826	0.0640468	30.1071	3.90923e-199	1.23546e-196	MoeA N-terminal region (domain I and II) domain-containing protein	-1.55	nucleus - chromatin
TGGT1_320000	4199.24	-1.93755	0.0663963	-29.1816	3.32276e-187	1.01261e-184	SCY kinase (incomplete catalytic triad)	-2.01	nucleus - chromatin
TGGT1_225098	669.32	5.48231	0.188929	29.0178	3.92239e-185	1.15413e-182	hypothetical protein	1.36
TGGT1_305610	1698.38	2.23181	0.0776414	28.7451	1.04158e-181	2.9626e-179	hypothetical protein	-0.34
TGGT1_281400	2389.62	1.90773	0.0665169	28.6803	6.71092e-181	1.84723e-178	phosphofructokinase domain-containing protein	-2.6	nucleus - chromatin
TGGT1_237425	926.338	-3.51971	0.123517	-28.4958	1.32198e-178	3.52515e-176	AP2 domain transcription factor AP2X-6	0.2
TGGT1_213635	707.369	3.32856	0.120102	27.7144	4.68405e-169	1.21118e-166	hypothetical protein	-0.77
TGGT1_202430	895.521	3.41915	0.128591	26.5895	8.98526e-156	2.24957e-153	hypothetical protein	-2.17
TGGT1_230905	772.856	3.16978	0.119216	26.5885	9.22711e-156	2.24957e-153	hydrolase, alpha/beta fold family protein	-1.12
TGGT1_295960	2704.83	2.39973	0.0912544	26.2971	2.07029e-152	4.90716e-150	hypothetical protein	0.55
TGGT1_315520	478.774	4.41402	0.168233	26.2376	9.90982e-152	2.28542e-149	calcium binding egf domain-containing protein	1.04
TGGT1_239020	5347.34	1.47477	0.0564276	26.1356	1.43609e-150	3.22477e-148	ABC transporter transmembrane region domain-containing protein	-0.69	PM - integral
TGGT1_309930	812.088	3.06075	0.117266	26.1009	3.5604e-150	7.78998e-148	melibiase subfamily protein	-1.13	endomembrane vesicles
TGGT1_321800	519.728	4.73326	0.181439	26.0873	5.07544e-150	1.08272e-147	EGF family domain-containing protein	1.38
TGGT1_257720	1898.16	6.72604	0.257995	26.0705	7.88803e-150	1.64167e-147	putative proton ATPase	-0.38
TGGT1_255210	1251.67	-3.14455	0.12083	-26.0247	2.60328e-149	5.28899e-147	ATPase, AAA family protein	0.13
TGGT1_239600	994.033	3.49289	0.135365	25.8034	8.12125e-147	1.6116e-144	rhoptry kinase family protein ROP23 (incomplete catalytic triad)	0.98
TGGT1_295950	3946.22	2.25581	0.087611	25.748	3.39427e-146	6.58257e-144	KRUF family protein	1.02
TGGT1_281460	888.374	2.76605	0.107615	25.7033	1.07344e-145	2.03548e-143	hypothetical protein	0.71
TGGT1_243635	1464.9	2.00934	0.0782726	25.671	2.46362e-145	4.57002e-143	hypothetical protein	-0.54
TGGT1_297480	1506.35	2.42256	0.0947649	25.564	3.84167e-144	6.97468e-142	hypothetical protein	-3.81
TGGT1_410990	736.765	2.82918	0.110681	25.5617	4.07437e-144	7.24305e-142	hypothetical protein	N/A
TGGT1_222340	421.656	5.062	0.202469	25.0014	5.90207e-138	1.0278e-135	NOL1/NOP2/sun family protein	-1.28
TGGT1_293280	3752.28	2.15122	0.0861141	24.981	9.82564e-138	1.67684e-135	cyclin protein	-1.84
TGGT1_295440	752.793	2.73255	0.111606	24.4839	2.19342e-132	3.66988e-130	hypothetical protein	1.68
TGGT1_311490	579.124	3.47559	0.142649	24.3646	4.05934e-131	6.66122e-129	hypothetical protein	0.69
TGGT1_245746A	553.867	4.51461	0.185949	24.2788	3.28666e-130	5.29152e-128	hypothetical protein	-1.22
TGGT1_225102	394.95	5.31679	0.223197	23.8211	2.01855e-125	3.18968e-123	hypothetical protein	-0.62
TGGT1_297492	910.76	2.61543	0.11099	23.5646	8.90183e-123	1.38108e-120	hypothetical protein	0.45
TGGT1_286932	2094.27	2.03068	0.0865865	23.4527	1.24117e-121	1.89124e-119	ATPase family associated with various cellular activities (AAA) domain-containing protein	-0.65
TGGT1_223900	408.121	5.36224	0.230414	23.2722	8.47535e-120	1.26877e-117	hypothetical protein	0.47
TGGT1_203290	5931.61	1.77571	0.077016	23.0564	1.26955e-117	1.86777e-115	hypothetical protein	2.26	dense granules
TGGT1_201840	3468.27	2.52717	0.110171	22.9385	1.91753e-116	2.77327e-114	aspartyl protease ASP1	-0.36	endomembrane vesicles
TGGT1_295472	3198.08	1.59058	0.0694365	22.907	3.96113e-116	5.63338e-114	C2 domain-containing protein	0.77
TGGT1_284615	597.201	7.32057	0.320365	22.8507	1.43833e-115	2.01201e-113	hypothetical protein	0.66
TGGT1_285860	743.796	-3.55382	0.156408	-22.7215	2.74628e-114	3.77968e-112	SAG-related sequence SRS20C	1.72	PM - peripheral 1
TGGT1_293500	1110.06	2.03161	0.0907689	22.3822	5.86351e-111	7.94179e-109	hypothetical protein	-0.44
TGGT1_262970	2212.51	5.68197	0.254678	22.3104	2.92999e-110	3.9065e-108	hypothetical protein	1.7
TGGT1_231125	390.014	3.74077	0.169012	22.1332	1.51485e-108	1.98864e-106	hypothetical protein	0.22
TGGT1_240290	448.902	6.61744	0.299757	22.076	5.37855e-108	6.95381e-106	hypothetical protein	0.03
TGGT1_278390	1302.26	2.07568	0.0945891	21.9442	9.83173e-107	1.25215e-104	Toxoplasma gondii family A protein	1.15
TGGT1_462968	611.864	-3.0076	0.139726	-21.525	9.07419e-103	1.13868e-100	putative ATPase family protein	0.76
TGGT1_226755	1362.87	1.98456	0.0924759	21.4603	3.66184e-102	4.52848e-100	3'5'-cyclic nucleotide phosphodiesterase domain-containing protein	-1.15
TGGT1_240390	349.292	3.47229	0.16342	21.2476	3.46661e-100	4.22579e-98	calcium-dependent protein kinase	-1.76
TGGT1_213700	402.3	3.60176	0.169686	21.2261	5.4854e-100	6.59252e-98	hypothetical protein	0.08
TGGT1_218750	470.192	3.41798	0.161102	21.2163	6.75419e-100	8.00465e-98	hypothetical protein	0.74
TGGT1_251540	11196.3	1.16109	0.054972	21.1214	5.05762e-99	5.91187e-97	dense granule protein GRA9	1.52	dense granules
TGGT1_207470	596.09	3.61689	0.172326	20.9887	8.32639e-98	9.60122e-96	hypothetical protein	0.03
TGGT1_266270	325.098	3.60503	0.172653	20.8802	8.09888e-97	9.21436e-95	short-chain-acyl-CoA dehydrogenase	-0.8
TGGT1_309410	4779.67	1.94078	0.0930554	20.8562	1.33947e-96	1.50391e-94	AP2 domain transcription factor AP2XI-1	0.55
TGGT1_317705	886.34	-8.63086	0.414733	-20.8106	3.46651e-96	3.84152e-94	enoyl-CoA hydratase/isomerase family protein	-0.45	dense granules
TGGT1_278600	2138.72	-1.37694	0.0666276	-20.6663	6.97223e-95	7.62744e-93	hypothetical protein	1.5
TGGT1_314310	1806.14	1.84185	0.0900443	20.4549	5.43373e-93	5.86912e-91	hypothetical protein	-2.12
TGGT1_210478	286.837	4.74416	0.233509	20.3168	9.13611e-92	9.74481e-90	hypothetical protein	-2.51
TGGT1_218740	2507.06	1.87744	0.0927804	20.2353	4.78936e-91	5.04538e-89	putative membrane protein	0.97
TGGT1_218400	1115.97	2.29541	0.113527	20.2192	6.63991e-91	6.90956e-89	NEK kinase	-0.57
TGGT1_220585	568.453	2.51349	0.124621	20.1692	1.82704e-90	1.87833e-88	hypothetical protein	0.35
TGGT1_278370	1299.35	1.84357	0.0930635	19.8098	2.44903e-87	2.4878e-85	Toxoplasma gondii family A protein	1.18
TGGT1_293790	308.087	3.9823	0.201184	19.7943	3.33367e-87	3.34661e-85	hypothetical protein	-0.73
TGGT1_223550	807.56	1.97283	0.0999695	19.7343	1.09521e-86	1.08668e-84	hypothetical protein	1.33	dense granules
TGGT1_225790	1727.73	2.14257	0.108935	19.6684	4.02512e-86	3.94785e-84	PDI family protein	1.98	tubulin cytoskeleton
TGGT1_318750	1539.2	1.60761	0.0821031	19.5803	2.27473e-85	2.18093e-83	deoxyribose-phosphate aldolase	-0.15	cytosol
TGGT1_258670	3637.14	1.53544	0.07842	19.5797	2.30383e-85	2.18429e-83	hypothetical protein	0.02
TGGT1_216335	933.61	-2.15038	0.110124	-19.5269	6.48991e-85	6.08554e-83	hypothetical protein	0.73
TGGT1_410810	6929.9	1.05465	0.0540437	19.5148	8.22414e-85	7.62789e-83	hypothetical protein	N/A
TGGT1_269050	2105.59	1.60624	0.0840412	19.1125	1.98597e-81	1.82218e-79	hypothetical protein	1.45
TGGT1_257568	3401.85	1.65932	0.0871112	19.0482	6.79514e-81	6.16839e-79	hypothetical protein	0.22
TGGT1_211330	965.935	-2.21397	0.116812	-18.9534	4.14151e-80	3.71995e-78	methionine aminopeptidase	-2.88
TGGT1_250500	1190.94	-2.18272	0.115346	-18.9232	7.34479e-80	6.52845e-78	hypothetical protein	1.56
TGGT1_229140	353.847	-4.07377	0.216575	-18.8099	6.25974e-79	5.50664e-77	MaoC family domain-containing protein	-0.04	nucleus - non-chromatin
TGGT1_255620	239.14	4.99804	0.266479	18.7559	1.73345e-78	1.50934e-76	B9-C2 domain-containing protein	0.99
TGGT1_410080	441.86	4.19063	0.225117	18.6154	2.41202e-77	2.07896e-75	hypothetical protein	N/A
TGGT1_266970	2478.76	-1.28228	0.0692591	-18.5142	1.5856e-76	1.35299e-74	hypothetical protein	0.67	PM - peripheral 2
TGGT1_225105	2894.56	2.05589	0.11128	18.4749	3.28824e-76	2.77807e-74	hypothetical protein	1.05
TGGT1_236010	7288.88	1.06907	0.0582865	18.3417	3.84701e-75	3.21829e-73	prenylcysteine oxidase	1.71	apicoplast
TGGT1_231090	273.979	4.5478	0.248019	18.3365	4.23154e-75	3.5056e-73	hypothetical protein	0.42
TGGT1_266900	3077.16	-1.429	0.0780202	-18.3157	6.2025e-75	5.08903e-73	cyclin, N-terminal domain-containing protein	1.72
TGGT1_305030	1252.01	1.56588	0.0855127	18.3116	6.68528e-75	5.43291e-73	kinase, pfkB family protein	0.22	cytosol
TGGT1_295468	1193.93	1.77244	0.097883	18.1077	2.76928e-73	2.22927e-71	C2 domain-containing protein	0.83
TGGT1_292390	324.98	3.8126	0.212022	17.9821	2.69119e-72	2.14616e-70	KRUF family protein	N/A
TGGT1_244280	21814.7	-1.04558	0.0589189	-17.7461	1.8461e-70	1.45859e-68	hypothetical protein	1.67	dense granules
TGGT1_220720	1630.15	1.51813	0.0855707	17.7413	2.01219e-70	1.57523e-68	hypothetical protein	N/A
TGGT1_214575	601.643	-2.44471	0.138171	-17.6934	4.71565e-70	3.65806e-68	hypothetical protein	2.62	PM - peripheral 1
TGGT1_320180	439.454	-2.6928	0.152512	-17.6564	9.09143e-70	6.98893e-68	SAG-related sequence SRS16C	2.49	PM - peripheral 1
TGGT1_307030	281.412	3.7002	0.209815	17.6355	1.3145e-69	1.00148e-67	Purine nucleoside phosphorylase	0.24
TGGT1_252260	1710.14	5.08785	0.290197	17.5324	8.11129e-69	6.1251e-67	hypothetical protein	0.66
TGGT1_257572	2625.06	1.68988	0.0977347	17.2905	5.54921e-67	4.15363e-65	hypothetical protein	0.94
TGGT1_301180	469.613	-8.09102	0.47166	-17.1543	5.83349e-66	4.29114e-64	SAG-related sequence SRS19F	1.62	PM - peripheral 1
TGGT1_245748	234.794	4.44441	0.261078	17.0233	5.51691e-65	4.02357e-63	hypothetical protein	-1.18
TGGT1_272290	2827.53	-1.23133	0.0728775	-16.8959	4.81952e-64	3.45588e-62	pyruvate dehydrogenase complex subunit PD-HE1Beta	-0.18	apicoplast
TGGT1_308840	23929.7	-1.28036	0.0759314	-16.862	8.56065e-64	6.08733e-62	SAG-related sequence SRS51	1.84	PM - peripheral 1
TGGT1_217610	4287.31	1.0674	0.0633701	16.8439	1.1625e-63	8.19803e-62	hypothetical protein	1.77
TGGT1_213067	2148.04	1.25991	0.0753973	16.7103	1.10264e-62	7.71217e-61	hypothetical protein	-0.21	dense granules
TGGT1_203930	4622.48	-1.01735	0.0611952	-16.6247	4.61416e-62	3.20103e-60	hypothetical protein	-0.1	rhoptries 2
TGGT1_309990	1902.15	1.5776	0.0949271	16.619	5.07546e-62	3.49265e-60	hypothetical protein	2.27	micronemes
TGGT1_216610	366.06	2.59111	0.156627	16.5432	1.79288e-61	1.22389e-59	ribosomal RNA large subunit methyltransferase J protein	-0.69
TGGT1_235500	1489.86	1.494	0.0904093	16.5248	2.43136e-61	1.64657e-59	hypothetical protein	0.6
TGGT1_276200	471.827	2.20094	0.135323	16.2643	1.76976e-59	1.18908e-57	hypothetical protein	-1.73
TGGT1_266740	201.199	3.5848	0.220586	16.2513	2.18704e-59	1.45797e-57	RNA recognition motif-containing protein	0.43
TGGT1_232590	3633.31	1.03649	0.0640314	16.1872	6.21072e-59	4.10822e-57	glutamate-cysteine ligase, catalytic subunit domain-containing protein	1.19
TGGT1_356030	177.916	3.94882	0.24768	15.9432	3.17479e-57	2.08389e-55	hypothetical protein	0.28
TGGT1_274170	216.264	3.24347	0.207647	15.6201	5.30963e-55	3.40655e-53	protein kinase (incomplete catalytic triad)	0.23
TGGT1_295720	349.316	2.39501	0.153416	15.6112	6.10552e-55	3.88794e-53	putative sulfite oxidase	-1.46
TGGT1_231992	536.848	-2.03857	0.13089	-15.5747	1.08101e-54	6.83279e-53	hypothetical protein	0.77
TGGT1_239090	1698.86	1.38269	0.0890302	15.5306	2.15487e-54	1.35202e-52	SAG-related sequence SRS23	1.25
TGGT1_215775	1642.35	-1.635	0.105364	-15.5176	2.63658e-54	1.64219e-52	rhoptry protein ROP8	1.08	rhoptries 1
TGGT1_218390	231.016	3.06386	0.197596	15.5057	3.17616e-54	1.96392e-52	hypothetical protein	-1.92
TGGT1_276960	521.379	1.93828	0.125231	15.4776	4.91221e-54	3.01553e-52	tetratricopeptide repeat-containing protein	-0.21
TGGT1_222020	2146.05	-1.16771	0.0762325	-15.3177	5.82636e-53	3.55117e-51	phosphoglycerate kinase PGKII	-3.58	apicoplast
TGGT1_257780	2467.89	1.10104	0.071902	15.3131	6.25299e-53	3.78417e-51	hypothetical protein	-0.93	ER 1
TGGT1_215895	857.784	-2.23734	0.146601	-15.2614	1.38235e-52	8.30676e-51	AP2 domain-containing protein	0.74
TGGT1_252360	8156.71	-1.15251	0.0756856	-15.2275	2.32134e-52	1.38517e-50	rhoptry kinase family protein ROP24 (incomplete catalytic triad)	1.34	rhoptries 1
TGGT1_296231	168.043	3.79414	0.252748	15.0116	6.16851e-51	3.65527e-49	hypothetical protein	N/A
TGGT1_269075	685.581	2.12717	0.142146	14.9647	1.24802e-50	7.29406e-49	hypothetical protein	-1.32
TGGT1_237170	1567.48	1.92853	0.130558	14.7714	2.24016e-49	1.29157e-47	hypothetical protein	1.23
TGGT1_216140	156.218	4.23588	0.287541	14.7314	4.05295e-49	2.32106e-47	tetratricopeptide repeat-containing protein	1.75
TGGT1_286250	352.718	2.24905	0.154446	14.562	4.8983e-48	2.78648e-46	hypothetical protein	1.38
TGGT1_315450	198.44	3.31163	0.227426	14.5613	4.94979e-48	2.79713e-46	hypothetical protein	-0.23
TGGT1_408550	177.82	3.56597	0.245594	14.5198	9.08318e-48	5.09913e-46	hypothetical protein	0.98
TGGT1_210482	147.663	4.48705	0.309627	14.4918	1.36563e-47	7.61629e-46	hypothetical protein	0.13
TGGT1_255690	1523.64	-1.54243	0.107392	-14.3626	8.88384e-47	4.92246e-45	2-C-methyl-D-erythritol 2,4-cyclodiphosphate synthase domain-containing protein	-3.57	apicoplast
TGGT1_251930	1853.62	-1.20322	0.083876	-14.3452	1.14096e-46	6.28119e-45	enoyl-acyl carrier reductase ENR	-1.32	apicoplast
TGGT1_411170	961.282	-1.67715	0.11704	-14.3297	1.42697e-46	7.80535e-45	hypothetical protein	N/A
TGGT1_462973	150.262	4.10617	0.287241	14.2952	2.34389e-46	1.27391e-44	hypothetical protein	-1.42
TGGT1_213480	208.395	3.23889	0.226957	14.271	3.31938e-46	1.79268e-44	hypothetical protein	-0.06
TGGT1_235650	183.276	3.15174	0.222464	14.1674	1.45734e-45	7.82104e-44	carrier superfamily protein	0.1
TGGT1_207880	1544.33	1.38112	0.0980132	14.0912	4.30232e-45	2.29448e-43	hypothetical protein	0.01
TGGT1_217930	189.555	3.66643	0.260653	14.0664	6.11433e-45	3.2406e-43	hypothetical protein	1.18
TGGT1_320700	506.374	-9.20342	0.654597	-14.0597	6.71863e-45	3.53889e-43	AP2 domain transcription factor AP2IV-1	-4.19	mitochondrion - soluble
TGGT1_253790	277.796	2.67302	0.190618	14.0229	1.12911e-44	5.87484e-43	zinc finger (CCCH type) motif-containing protein	0.34
TGGT1_230170	11477.7	1.0057	0.0721018	13.9483	3.22286e-44	1.66671e-42	hypothetical protein	1.4
TGGT1_239510	141.092	4.91526	0.353266	13.9137	5.22658e-44	2.68665e-42	hypothetical protein	0.85
TGGT1_221310	2000.86	3.58006	0.259648	13.7881	3.00495e-43	1.50831e-41	aminopeptidase N protein	-0.42
TGGT1_287960	275.758	-3.36747	0.245575	-13.7126	8.53495e-43	4.25899e-41	hypothetical protein	1.97
TGGT1_311740	2006.68	-1.06128	0.0777448	-13.6508	1.99546e-42	9.84235e-41	hypothetical protein	-1.88
TGGT1_409260	1206.86	1.56087	0.114637	13.6158	3.2257e-42	1.57285e-40	hypothetical protein	-2.61
TGGT1_225540	7971.49	1.00809	0.0744104	13.5478	8.16736e-42	3.95978e-40	hypothetical protein	2.2	cytosol
TGGT1_240295	362.931	8.81045	0.657584	13.3982	6.19399e-41	2.96929e-39	hypothetical protein	0.74
TGGT1_291860	809.687	-1.34205	0.100417	-13.3648	9.71234e-41	4.60419e-39	HORMA domain-containing protein	1.95
TGGT1_273130	3894.94	-1.11581	0.083652	-13.3387	1.37795e-40	6.46045e-39	SAG-related sequence SRS30A	0.81	PM - peripheral 1
TGGT1_278930	2318.48	1.01488	0.0762476	13.3104	2.01515e-40	9.34525e-39	Tubulin-tyrosine ligase family protein	0.5
TGGT1_238440	163.162	3.13825	0.237088	13.2366	5.39035e-40	2.47289e-38	SAG-related sequence SRS22A	0.79	PM - peripheral 1
TGGT1_318675	576.773	2.51302	0.191786	13.1032	3.15521e-39	1.42452e-37	3'5'-cyclic nucleotide phosphodiesterase domain-containing protein	0.19
TGGT1_204360	548.991	1.69746	0.130007	13.0567	5.82248e-39	2.61491e-37	subtilisin SUB4	1.01
TGGT1_270340	495.619	1.58096	0.121091	13.056	5.87611e-39	2.62518e-37	BTB/POZ domain-containing protein	0.05
TGGT1_282000	860.768	6.09159	0.467678	13.0252	8.79981e-39	3.91087e-37	hypothetical protein	-0.56
TGGT1_224760	204.966	2.9483	0.226576	13.0124	1.03955e-38	4.59612e-37	SAG-related sequence SRS40E	0.55
TGGT1_295740	138.334	3.53855	0.272375	12.9915	1.36754e-38	6.01505e-37	hypothetical protein	-0.74
TGGT1_247340	275.091	2.9667	0.228633	12.9758	1.67795e-38	7.34252e-37	hypothetical protein	0.6
TGGT1_225990	1133.04	-1.30773	0.101689	-12.8601	7.5488e-38	3.25323e-36	acyl transferase domain-containing protein	-0.98	apicoplast
TGGT1_294320	110.559	4.13192	0.324096	12.749	3.15568e-37	1.35314e-35	Oxysterol-binding protein	0.88
TGGT1_239010	2222.77	1.05933	0.0833989	12.702	5.76435e-37	2.45936e-35	hypothetical protein	1.46	dense granules
TGGT1_243482	144.148	3.10771	0.246261	12.6196	1.64656e-36	6.99011e-35	putative dynein heavy chain	0.34
TGGT1_278240	303.176	-2.43304	0.193925	-12.5463	4.16527e-36	1.75085e-34	Zn-finger in Ran binding protein and others domain-containing protein	-1.17
TGGT1_241710	661.567	1.77734	0.142378	12.4832	9.2176e-36	3.83677e-34	hypothetical protein	N/A
TGGT1_223258	148.808	3.21394	0.259434	12.3883	3.02478e-35	1.24089e-33	hypothetical protein	-1.22
TGGT1_217740	4241.39	-1.18834	0.0973117	-12.2116	2.69371e-34	1.09454e-32	3-ketoacyl-(acyl-carrier-protein) reductase	-1.89	apicoplast
TGGT1_247025	215.413	2.3648	0.193687	12.2094	2.76944e-34	1.11998e-32	hypothetical protein	1.54
TGGT1_301160	115.211	-3.40541	0.279467	-12.1853	3.72057e-34	1.49753e-32	SAG-related sequence SRS19C	0.6	PM - peripheral 1
TGGT1_286928	812.451	1.28802	0.105724	12.1829	3.83564e-34	1.5366e-32	hypothetical protein	0.54
TGGT1_253755	158.073	2.61176	0.214842	12.1567	5.28728e-34	2.10824e-32	hypothetical protein	0.52
TGGT1_200700	682.614	1.54988	0.127557	12.1505	5.70428e-34	2.26393e-32	Toxoplasma gondii family C protein	N/A
TGGT1_408600	113.789	4.59588	0.380522	12.0778	1.38333e-33	5.43961e-32	hypothetical protein	-0.37
TGGT1_211370	110.167	5.93119	0.491919	12.0572	1.77629e-33	6.95278e-32	tetratricopeptide repeat-containing protein	-0.57
TGGT1_366480	2231.94	-1.27292	0.105737	-12.0386	2.22761e-33	8.64008e-32	phosphofructokinase	-0.92
TGGT1_278400	309.593	2.3825	0.19983	11.9226	9.02139e-33	3.42131e-31	Toxoplasma gondii family A protein	1.56
TGGT1_363340	1812.43	1.04568	0.0878864	11.8981	1.2113e-32	4.55332e-31	hypothetical protein	N/A
TGGT1_212810	739.535	1.45101	0.122456	11.8492	2.17181e-32	8.0574e-31	hypothetical protein	-1.04
TGGT1_358470	283.692	2.35471	0.199104	11.8265	2.84688e-32	1.05162e-30	hypothetical protein	N/A
TGGT1_364690	119.217	3.04452	0.258368	11.7836	4.74036e-32	1.74351e-30	hypothetical protein	0.37
TGGT1_233210	471.762	2.19398	0.186429	11.7685	5.67337e-32	2.06884e-30	hypothetical protein	-0.67
TGGT1_250100	8187.87	1.10248	0.0941026	11.7157	1.05944e-31	3.84689e-30	hypothetical protein	2.2
TGGT1_217750	869.454	-1.26272	0.107958	-11.6965	1.3284e-31	4.80306e-30	hypothetical protein	-0.14
TGGT1_234440	648.175	-1.34713	0.115247	-11.689	1.45057e-31	5.22267e-30	putative aminotransferase	0.63
TGGT1_218340	109.235	3.61361	0.309459	11.6772	1.66692e-31	5.97641e-30	hypothetical protein	0.32
TGGT1_224040	398.487	1.53762	0.132935	11.5667	6.07663e-31	2.1605e-29	flagellar associated protein	1.07
TGGT1_320620	1305.74	1.01013	0.0879133	11.4901	1.4789e-30	5.19319e-29	queuine tRNA ribosyl transferase	0.56
TGGT1_203200	266.229	1.98083	0.172911	11.4557	2.20097e-30	7.66567e-29	hypothetical protein	-1.13
TGGT1_291930	9264.28	-1.04964	0.0918071	-11.4331	2.85654e-30	9.86838e-29	RNA recognition motif-containing protein	-4.82	cytosol
TGGT1_258230	234.613	-2.31587	0.205785	-11.2538	2.21727e-29	7.53783e-28	rhoptry kinase family protein ROP20	0.98	rhoptries 1
TGGT1_217170	91.0231	3.79715	0.338803	11.2075	3.74485e-29	1.26303e-27	hypothetical protein	-0.21
TGGT1_304670	2685.89	-1.16106	0.103757	-11.1902	4.55622e-29	1.53064e-27	leucine rich repeat-containing protein	2.39	IMC
TGGT1_207865	142.789	3.2079	0.287084	11.1741	5.46064e-29	1.82728e-27	GCC2 and GCC3 domain-containing protein	0.33
TGGT1_205265	611.514	1.51285	0.135652	11.1524	6.96946e-29	2.31402e-27	transporter, cation channel family protein	1.74
TGGT1_314340	286.864	1.88327	0.169704	11.0974	1.29139e-28	4.25459e-27	Sodium:neurotransmitter symporter family protein	-1.21
TGGT1_250220	13220.2	1.03784	0.0938187	11.0622	1.91429e-28	6.28256e-27	hypothetical protein	1.63
TGGT1_211280	167.029	-2.58623	0.234185	-11.0435	2.35614e-28	7.70305e-27	hypothetical protein	-0.09
TGGT1_315410	199.744	-2.37013	0.215295	-11.0088	3.46735e-28	1.10812e-26	SAG-related sequence SRS53F	1.35	PM - peripheral 1
TGGT1_411020	197.683	2.1084	0.191818	10.9916	4.19301e-28	1.33504e-26	hypothetical protein	N/A
TGGT1_271840	1717.1	1.08654	0.0998855	10.8778	1.47014e-27	4.62905e-26	hypothetical protein	-4.76
TGGT1_202020	84.0548	3.79999	0.349577	10.8703	1.59759e-27	5.01184e-26	DnAK-TPR	-0.12
TGGT1_272730	997.347	1.30906	0.120852	10.832	2.42911e-27	7.53731e-26	hypothetical protein	0.13
TGGT1_267130	379.388	1.52919	0.142981	10.6951	1.07349e-26	3.23678e-25	SAG-related sequence SRS38A	1.9	PM - peripheral 1
TGGT1_264660	2368.96	2.15206	0.201813	10.6636	1.50621e-26	4.50963e-25	SAG-related sequence SRS44	0.85	dense granules
TGGT1_237860	1031.96	1.13505	0.106674	10.6403	1.93408e-26	5.77047e-25	protein kinase domain-containing protein	-3.24
TGGT1_268020	140.559	2.87764	0.27294	10.5431	5.46613e-26	1.60284e-24	transporter, major facilitator family protein	-1.33
TGGT1_252255	322.917	1.80665	0.172752	10.458	1.34669e-25	3.88219e-24	hypothetical protein	-0.26
TGGT1_300780	190.453	2.04063	0.196255	10.3978	2.53592e-25	7.213e-24	hypothetical protein	N/A
TGGT1_265030	295.84	1.50344	0.147654	10.1822	2.38119e-24	6.53334e-23	hypothetical protein	1.66
TGGT1_411320	85.0523	3.9018	0.384429	10.1496	3.32745e-24	8.98518e-23	KRUF family protein	N/A
TGGT1_233830	733.655	-1.03692	0.102945	-10.0725	7.30721e-24	1.94851e-22	hypothetical protein	-1.49	cytosol
TGGT1_216830	640.545	1.2193	0.121488	10.0364	1.05416e-23	2.78486e-22	DTW domain-containing protein	0.7
TGGT1_357130	1310.83	1.18362	0.118515	9.98704	1.73683e-23	4.53223e-22	WD domain, G-beta repeat protein	0.92
TGGT1_288520	320.81	1.62854	0.163116	9.98392	1.7925e-23	4.66323e-22	ATPase, AAA family protein	0.65
TGGT1_305160	316.231	-1.66192	0.16775	-9.90709	3.87759e-23	9.96612e-22	histone H2Ba	-4.96	nucleus - chromatin
TGGT1_233140	3247.58	-1.03769	0.105735	-9.81409	9.79214e-23	2.47208e-21	putative deoxyuridine 5'-triphosphate nucleotidohydrolase	-4.26	cytosol
TGGT1_248240	691.792	1.2372	0.126505	9.77985	1.37409e-22	3.41839e-21	leucine rich repeat-containing protein	0.81
TGGT1_259670	636.556	-1.12971	0.116286	-9.71496	2.60345e-22	6.31116e-21	von Willebrand factor type A domain-containing protein	0.29
TGGT1_311380	515.564	1.30842	0.134719	9.71225	2.67374e-22	6.46317e-21	hypothetical protein	-1.15
TGGT1_305790	477.337	1.27322	0.131281	9.69839	3.0629e-22	7.38297e-21	hypothetical protein	-0.37	nucleus - non-chromatin
TGGT1_208740	933.11	1.0019	0.103526	9.67779	3.74727e-22	9.00717e-21	putative microneme protein	2.46	dense granules
TGGT1_318742	274.937	1.67895	0.173968	9.6509	4.87254e-22	1.16463e-20	hypothetical protein	1.07
TGGT1_256025	427.194	-1.3419	0.139297	-9.63336	5.78052e-22	1.3778e-20	SPEF1 family protein	0.62
TGGT1_221880	326.896	1.51454	0.157643	9.60744	7.43719e-22	1.75308e-20	hypothetical protein	-1.78
TGGT1_217630	972.806	1.15712	0.121256	9.54282	1.38998e-21	3.21429e-20	hypothetical protein	1.38
TGGT1_248900	354.114	1.50298	0.1581	9.50648	1.97231e-21	4.53631e-20	hypothetical protein	0.71
TGGT1_357600	461.276	-1.20839	0.127162	-9.50273	2.04458e-21	4.6697e-20	putative transmembrane protein	1.5
TGGT1_251660	625.839	1.27499	0.134479	9.48099	2.51878e-21	5.70101e-20	hypothetical protein	0.72
TGGT1_270210	394.561	1.26869	0.13483	9.4095	4.98514e-21	1.11066e-19	kinesin motor domain-containing protein	1.63
TGGT1_281560	119.558	2.59068	0.277327	9.34159	9.49001e-21	2.09788e-19	hypothetical protein	0.93
TGGT1_209045	58.7375	5.30691	0.568558	9.33398	1.01969e-20	2.23677e-19	hypothetical protein	1.21
TGGT1_411000	170.574	2.05232	0.220085	9.32513	1.10846e-20	2.42526e-19	hypothetical protein	N/A
TGGT1_269600	257.432	1.72719	0.185461	9.31299	1.24279e-20	2.69155e-19	biotin-requiring enzyme domain-containing protein	0.94
TGGT1_238970	64.1003	3.72485	0.401271	9.28263	1.65339e-20	3.56273e-19	hypothetical protein	-0.88
TGGT1_207665	277.541	2.12733	0.231244	9.19949	3.59656e-20	7.61525e-19	kinesin motor domain-containing protein	0.65
TGGT1_214580	496.62	-3.4003	0.370397	-9.18016	4.30461e-20	9.09189e-19	tetratricopeptide repeat-containing protein	-0.04
TGGT1_408350	66.9693	6.09489	0.666974	9.13813	6.35437e-20	1.32572e-18	tRNA-Arg	N/A
TGGT1_358240	112.778	-2.55974	0.280437	-9.12767	6.99872e-20	1.44952e-18	hypothetical protein	2.42
TGGT1_206550	728.034	1.23435	0.136556	9.03917	1.57871e-19	3.19221e-18	hypothetical protein	-0.43
TGGT1_294785	537.629	1.28618	0.14239	9.03278	1.67366e-19	3.3762e-18	zinc finger (CCCH type) motif-containing protein	0.86
TGGT1_224810	594.617	1.08313	0.121481	8.91601	4.83385e-19	9.52591e-18	hypothetical protein	-1.79
TGGT1_209040	956.193	1.16554	0.130964	8.8997	5.59982e-19	1.09847e-17	hypothetical protein	1.04
TGGT1_216290B	112.33	-2.24238	0.253738	-8.83741	9.79648e-19	1.8785e-17	hypothetical protein	1.94
TGGT1_268800	102.809	2.71935	0.308351	8.819	1.15487e-18	2.20459e-17	hypothetical protein	0.75
TGGT1_306510	203.37	1.65556	0.188665	8.77513	1.70704e-18	3.22976e-17	hypothetical protein	0.89
TGGT1_316635	899.917	1.43577	0.164663	8.71943	2.79597e-18	5.18653e-17	hypothetical protein	-4.75
TGGT1_216710	359.17	1.64627	0.189246	8.6991	3.34515e-18	6.15176e-17	transporter, major facilitator family protein	0.51
TGGT1_212045	54.9527	5.80771	0.669844	8.67024	4.31223e-18	7.81236e-17	hypothetical protein	-0.11
TGGT1_315630	119.883	2.12706	0.245629	8.65964	4.73258e-18	8.53766e-17	hypothetical protein	1.57
TGGT1_268660	234.648	1.41852	0.164258	8.63595	5.82419e-18	1.03753e-16	hypothetical protein	0.61
TGGT1_210245	235.487	-2.31637	0.27019	-8.57311	1.00727e-17	1.76129e-16	hypothetical protein	0.42
TGGT1_293290	218.647	1.64479	0.192006	8.56634	1.06822e-17	1.86023e-16	hypothetical protein	0.85
TGGT1_411440	76.091	2.92563	0.341783	8.55991	1.12959e-17	1.9591e-16	hypothetical protein	N/A
TGGT1_267820	441.563	1.01866	0.120614	8.44562	3.02447e-17	5.10035e-16	putative electron transfer flavoprotein subunit beta	0.85
TGGT1_210235	98.2105	-2.60458	0.310847	-8.37899	5.33861e-17	8.87999e-16	hypothetical protein	-0.48
TGGT1_287430	458.013	1.21516	0.145223	8.36757	5.88199e-17	9.74582e-16	hypothetical protein	N/A
TGGT1_203230	93.6418	2.469	0.295473	8.3561	6.48251e-17	1.06581e-15	hypothetical protein	1.12
TGGT1_247540	420.432	1.11948	0.134498	8.32336	8.55069e-17	1.39509e-15	ATP-binding cassette G family transporter ABCG107	-2.35	PM - integral
TGGT1_295430	112.893	2.13776	0.257549	8.30039	1.03773e-16	1.67075e-15	hypothetical protein	0.62
TGGT1_235635	742.669	1.09094	0.131683	8.28454	1.18561e-16	1.90166e-15	hypothetical protein	0.59	dense granules
TGGT1_364790	160.52	2.25893	0.27304	8.27325	1.30359e-16	2.07917e-15	putative transmembrane protein	2.29
TGGT1_225290	47.7194	3.71262	0.448823	8.27191	1.31835e-16	2.09878e-15	GDA1/CD39 (nucleoside phosphatase) family protein	0.81
TGGT1_235860	119.897	1.94274	0.234927	8.26954	1.34477e-16	2.13686e-15	subtilisin SUB11	1.51
TGGT1_235515	321.058	1.295	0.156645	8.2671	1.37257e-16	2.17697e-15	MORN repeat-containing protein	0.28
TGGT1_281675	398.088	-1.44793	0.175569	-8.24703	1.62377e-16	2.56586e-15	putative protein kinase	-1.95	dense granules
TGGT1_297410	542.807	1.42567	0.173818	8.20211	2.36214e-16	3.67812e-15	hypothetical protein	-0.39
TGGT1_361030	383.989	3.9064	0.476621	8.19603	2.48449e-16	3.84758e-15	hypothetical protein	-2.56
TGGT1_291070	74.5242	2.58364	0.318506	8.11175	4.9895e-16	7.49567e-15	hypothetical protein	0.35
TGGT1_253760	85.8063	2.38277	0.29536	8.06734	7.18492e-16	1.06255e-14	hypothetical protein	-1.54
TGGT1_229405	330.933	1.45295	0.181769	7.99335	1.31319e-15	1.90569e-14	3'5'-cyclic nucleotide phosphodiesterase domain-containing protein	-0.33
TGGT1_221890	192.815	1.46027	0.182932	7.98257	1.43315e-15	2.06921e-14	WD domain, G-beta repeat-containing protein	-0.4
TGGT1_301000	210.534	1.64894	0.207266	7.95568	1.78155e-15	2.55496e-14	methyltransferase	-0.39
TGGT1_205210	168.465	1.49679	0.188182	7.95394	1.80667e-15	2.58663e-14	hypothetical protein	1.07
TGGT1_408760	123.861	-2.20979	0.2786	-7.93176	2.1606e-15	3.07786e-14	toxoplasma gondii family A protein	1.65
TGGT1_230470	99.709	2.06608	0.26067	7.92601	2.26294e-15	3.20759e-14	putative rhoptry kinase family protein ROP46	2.07
TGGT1_316370	100.725	2.09007	0.264198	7.91101	2.5531e-15	3.59783e-14	hypothetical protein	0.76
TGGT1_271980	69.1951	3.10756	0.39282	7.91091	2.55512e-15	3.59783e-14	SAG-related sequence SRS32	0.22
TGGT1_289040	158.74	1.94181	0.246173	7.88802	3.07031e-15	4.30196e-14	Armadillo/beta-catenin family repeat-containing protein	-0.3
TGGT1_210450	272.071	1.36926	0.174356	7.85322	4.05474e-15	5.59855e-14	hypothetical protein	-0.15
TGGT1_202280	484.141	1.1747	0.149829	7.84028	4.49532e-15	6.1769e-14	WD domain, G-beta repeat-containing protein	-0.75
TGGT1_246760	285.869	1.2495	0.16003	7.80789	5.81511e-15	7.92657e-14	hypothetical protein	-1.29
TGGT1_287235	118.685	2.04777	0.262828	7.79131	6.63195e-15	8.96838e-14	hypothetical protein	-0.2
TGGT1_410160	444.727	1.50611	0.193815	7.77087	7.79479e-15	1.04745e-13	hypothetical protein	N/A
TGGT1_248820	69.8742	2.81108	0.362484	7.75506	8.83028e-15	1.17733e-13	hypothetical protein	0.78
TGGT1_253120	240.101	-1.4141	0.184515	-7.66391	1.80356e-14	2.33532e-13	putative mandelonitrile lyase	0.23
TGGT1_259965	207.484	5.27151	0.69087	7.63025	2.34299e-14	2.97954e-13	putative Bardet-Biedl syndrome 5	0.41
TGGT1_268670	168.043	1.61923	0.212443	7.62198	2.49806e-14	3.1673e-13	hypothetical protein	0.72
TGGT1_237070	49.4727	3.14837	0.416192	7.56471	3.88745e-14	4.84964e-13	hypothetical protein	0.46
TGGT1_231420	227.091	1.50333	0.199098	7.55071	4.32887e-14	5.36114e-13	putative folate/biopterin transporter	0.65
TGGT1_295970	434.836	1.00522	0.133301	7.541	4.66367e-14	5.74244e-13	hypothetical protein	0.18
TGGT1_315560	61.6626	2.91048	0.386337	7.53353	4.9387e-14	6.05487e-13	ATP-binding cassette G family transporter ABCG77	-0.2
TGGT1_292375	61.4221	2.59437	0.344669	7.52714	5.1863e-14	6.34022e-13	KRUF family protein	0.08
cob	113.046	1.81759	0.241601	7.52309	5.34967e-14	6.52125e-13	cob	#N/A
TGGT1_240200	135.695	1.67491	0.22375	7.48565	7.11949e-14	8.60491e-13	hypothetical protein	-0.61
TGGT1_239475	343.544	1.23046	0.16442	7.48366	7.22815e-14	8.72388e-13	hypothetical protein	-1.23
TGGT1_311370	36.8028	4.99039	0.667906	7.47169	7.91687e-14	9.54162e-13	putative methylmalonate-semialdehyde dehydrogenase [acylating]	1.97
TGGT1_268985	122.941	1.80743	0.243065	7.43598	1.03799e-13	1.23876e-12	hypothetical protein	1.69
TGGT1_270260	1623.94	2.88922	0.389147	7.4245	1.1321e-13	1.33983e-12	hypothetical protein	2.93
TGGT1_210682	99.4427	2.16911	0.293212	7.39777	1.38491e-13	1.62551e-12	hypothetical protein	0.18
TGGT1_231994	40.7573	3.69353	0.499362	7.3965	1.39825e-13	1.63891e-12	hypothetical protein	1.47
TGGT1_227630	3223.01	1.66267	0.22492	7.39228	1.44331e-13	1.68478e-12	hypothetical protein	2.04
TGGT1_238200	77.8547	3.04118	0.411506	7.39038	1.4641e-13	1.70439e-12	alpha/beta hydrolase fold domain-containing protein	-0.27
TGGT1_220560	103.673	1.89211	0.256437	7.37844	1.6015e-13	1.85926e-12	hypothetical protein	-0.85
TGGT1_220025	277.101	1.68177	0.229154	7.33904	2.15131e-13	2.48404e-12	hypothetical protein	0.43
TGGT1_408910	70.9952	7.77559	1.06063	7.33113	2.28223e-13	2.62457e-12	hypothetical protein	N/A
TGGT1_232400	331.078	1.14792	0.157473	7.28965	3.10772e-13	3.54048e-12	PAN domain-containing protein	1.79	micronemes
TGGT1_203250	171.357	1.86963	0.257653	7.25641	3.97501e-13	4.46887e-12	hypothetical protein	1.12
TGGT1_253460	308.735	1.40279	0.193728	7.24102	4.45322e-13	4.98679e-12	hypothetical protein	0.78
TGGT1_275870	450.327	1.0875	0.150209	7.23989	4.4904e-13	5.02183e-12	tubulin/FtsZ family, GTPase domain-containing protein	2.03
TGGT1_220730	507.141	3.05096	0.421491	7.2385	4.53669e-13	5.06696e-12	hypothetical protein	N/A
TGGT1_294805	122.594	-1.64232	0.227394	-7.22236	5.10947e-13	5.67697e-12	hypothetical protein	2.39
TGGT1_300130	346.181	1.05081	0.146384	7.17849	7.0487e-13	7.74087e-12	apical membrane antigen 1 domain-containing protein	0.41
TGGT1_276830	40.1109	8.81489	1.23049	7.1637	7.853e-13	8.54715e-12	hypothetical protein	-0.23
TGGT1_287240	107.522	2.09674	0.294129	7.12864	1.01363e-12	1.0866e-11	hypothetical protein	0.13
TGGT1_295945	91.6635	2.2589	0.318017	7.10308	1.22006e-12	1.29649e-11	hypothetical protein	1.61
TGGT1_246910	194.151	-1.24832	0.175877	-7.0977	1.26847e-12	1.34625e-11	putative histone lysine methyltransferase, SET	-0.52	cytosol
TGGT1_280500	237.943	1.77051	0.250303	7.07345	1.5113e-12	1.59209e-11	inorganic anion transporter, sulfate permease (SulP) family protein	0.05
TGGT1_293258	373.102	-1.08946	0.15506	-7.02602	2.12513e-12	2.21144e-11	hypothetical protein	1.39
TGGT1_288450	112.904	1.72325	0.246189	6.99971	2.56485e-12	2.64322e-11	aldehyde dehydrogenase (NAD) family protein	1.36
TGGT1_356060	74.8681	2.07816	0.29696	6.9981	2.59454e-12	2.6706e-11	hypothetical protein	-0.49
TGGT1_201850	52.8931	2.68158	0.383205	6.99777	2.60065e-12	2.67366e-11	WD domain, G-beta repeat-containing protein	0.41
TGGT1_310580	106.007	1.90524	0.272314	6.99647	2.62498e-12	2.69542e-11	1,3(4)-beta-glucanase	-1.56
TGGT1_225680	119.209	-1.73569	0.248974	-6.97138	3.13836e-12	3.2033e-11	hypothetical protein	2.38
TGGT1_243940	313.861	1.06345	0.152656	6.96633	3.25305e-12	3.31245e-11	hypothetical protein	1.54
TGGT1_230130	56.9596	2.77701	0.398702	6.96513	3.28112e-12	3.32911e-11	hypothetical protein	-0.58
TGGT1_221220	301.997	1.0363	0.148888	6.96026	3.39634e-12	3.43784e-11	hypothetical protein	0.46
TGGT1_313848	68.321	2.28539	0.328523	6.95655	3.48701e-12	3.5171e-11	hypothetical protein	-0.58
TGGT1_225070	142.669	1.75761	0.252975	6.94775	3.71156e-12	3.73476e-11	hypothetical protein	0.02
TGGT1_271850	140.184	1.53067	0.221543	6.90914	4.87608e-12	4.84937e-11	hypothetical protein	0.87
TGGT1_288640	6945.94	1.46317	0.213961	6.8385	8.00282e-12	7.8312e-11	radical SAM domain-containing protein	2.29
TGGT1_293560	166.144	1.72205	0.253093	6.80401	1.01743e-11	9.85441e-11	hypothetical protein	0.54
TGGT1_289590	206.881	1.25399	0.184473	6.79771	1.06294e-11	1.02487e-10	hypothetical protein	1.7
TGGT1_254060	44.9917	-2.84594	0.419143	-6.7899	1.12215e-11	1.07514e-10	SAG-related sequence SRS14A	0.8	PM - peripheral 1
TGGT1_274080	113.701	1.95239	0.28783	6.78314	1.1759e-11	1.12112e-10	hypothetical protein	1.89
TGGT1_320500	277.606	1.7665	0.261186	6.76339	1.348e-11	1.28233e-10	patched family protein	-0.85
TGGT1_301470	77.3579	2.11824	0.313329	6.76045	1.37566e-11	1.30718e-10	hypothetical protein	-0.08
TGGT1_217940	146.147	1.92355	0.284817	6.75361	1.44206e-11	1.3642e-10	hypothetical protein	1.41
TGGT1_280680	137.115	1.49571	0.221808	6.74324	1.54893e-11	1.46045e-10	hypothetical protein	-1.06
TGGT1_256040	287.514	1.54387	0.230093	6.70976	1.94945e-11	1.82598e-10	PA14 domain-containing protein	1.01
TGGT1_313950	229.8	1.24943	0.186581	6.69648	2.13494e-11	1.99533e-10	GMC oxidoreductase	0.23
TGGT1_233153	92.875	1.91885	0.286636	6.69439	2.16569e-11	2.01965e-10	hypothetical protein	0.43
TGGT1_266480	183.921	1.30837	0.19566	6.68694	2.27888e-11	2.12058e-10	hypothetical protein	1.54
TGGT1_255280	263.162	1.41766	0.212114	6.6835	2.33302e-11	2.16387e-10	hypothetical protein	-1.86
TGGT1_203070	162.429	2.03464	0.306674	6.63455	3.25494e-11	2.97689e-10	hypothetical protein	1.87
TGGT1_221665	51.9002	2.73587	0.414407	6.60189	4.05952e-11	3.68509e-10	hypothetical protein	0.29
TGGT1_285400	30.5288	3.75348	0.570239	6.58229	4.63243e-11	4.17408e-10	hypothetical protein	-0.32
TGGT1_411310	68.961	2.08806	0.317322	6.58027	4.69579e-11	4.21781e-10	hypothetical protein	N/A
TGGT1_271040	90.448	2.47965	0.378177	6.55685	5.49563e-11	4.89501e-10	hypothetical protein	1.94
TGGT1_269035	30.1223	3.74941	0.573204	6.54115	6.10466e-11	5.39804e-10	nucleoside diphosphate kinase	-0.88
TGGT1_268860	141.809	1.8507	0.283099	6.5373	6.26383e-11	5.52733e-10	enolase 1	0.07
TGGT1_208380	352.027	1.32543	0.203215	6.52233	6.92231e-11	6.06448e-10	hypothetical protein	1.11
TGGT1_233320	33.5014	3.47291	0.533433	6.5105	7.49006e-11	6.54173e-10	hypothetical protein	2.19
TGGT1_408250	236.761	1.28286	0.197474	6.49632	8.2308e-11	7.15208e-10	hypothetical protein	0.85
TGGT1_220420	203.116	-1.89273	0.291668	-6.48933	8.62171e-11	7.45401e-10	3'5'-cyclic nucleotide phosphodiesterase domain-containing protein	1.23
TGGT1_248970	69.116	2.69109	0.418536	6.42977	1.27795e-10	1.07754e-09	leucine rich repeat-containing protein	1.34
TGGT1_269910	393.635	-1.08617	0.169451	-6.40994	1.45574e-10	1.21663e-09	putative transcription factor C2H2	1.87
TGGT1_293800	28.2879	4.38629	0.684641	6.4067	1.487e-10	1.23926e-09	putative transmembrane protein 65	1.37
TGGT1_278910	68.1212	2.06253	0.322665	6.39217	1.63545e-10	1.35225e-09	putative O-acetylserine (thiol) lyase 2	-0.51
TGGT1_288475	173.476	1.54006	0.241575	6.37508	1.82866e-10	1.50183e-09	hypothetical protein	1.27
TGGT1_225950	88.0666	2.58699	0.406396	6.36569	1.9441e-10	1.59127e-09	hypothetical protein	1.3
TGGT1_254840	152.301	1.32547	0.208679	6.3517	2.12943e-10	1.7358e-09	tetratricopeptide repeat-containing protein	-1.4
TGGT1_409610	212.846	1.45704	0.229997	6.33503	2.37295e-10	1.92475e-09	hypothetical protein	1.36
TGGT1_219110	303.784	1.41239	0.223156	6.32914	2.46529e-10	1.99396e-09	hypothetical protein	1.16
TGGT1_236900	87.177	1.87998	0.297553	6.31812	2.64769e-10	2.12738e-09	hypothetical protein	1.76
TGGT1_226985	127.06	1.40653	0.222813	6.31262	2.74349e-10	2.20021e-09	hypothetical protein	1.98
TGGT1_278710	80.5854	2.1547	0.341497	6.30959	2.79775e-10	2.23951e-09	hypothetical protein	0.52
TGGT1_305150	69.1672	2.44938	0.38886	6.29887	2.99826e-10	2.38881e-09	tetratricopeptide repeat-containing protein	-1.57
TGGT1_321490	318.043	1.38444	0.220847	6.26877	3.63914e-10	2.86995e-09	SAG-related sequence SRS12A	1
TGGT1_280510	198.297	1.1658	0.186314	6.25718	3.92007e-10	3.06599e-09	Dpy-30 motif protein	0.33
TGGT1_254430	234.156	1.38849	0.222195	6.24898	4.13142e-10	3.21374e-09	putative microneme protein	-0.27
TGGT1_311710	130.723	2.00717	0.321459	6.24394	4.26681e-10	3.30988e-09	hypothetical protein	-0.08
TGGT1_258550	185.591	1.46233	0.234756	6.22916	4.68942e-10	3.61145e-09	SAG-related sequence SRS28	1.62
TGGT1_237045	52.3545	2.71195	0.435391	6.22876	4.70145e-10	3.61745e-09	hypothetical protein	1.89
TGGT1_297495	43.8381	2.58306	0.414728	6.22833	4.71432e-10	3.62082e-09	hypothetical protein	0.3
TGGT1_305890	25.454	4.223	0.681764	6.19423	5.85724e-10	4.45056e-09	hypothetical protein	-1.01
TGGT1_280570	84.0214	1.78271	0.288541	6.17836	6.47723e-10	4.88685e-09	SAG-related sequence SRS35A	-0.48
TGGT1_269680	131.537	2.13	0.346702	6.14361	8.06659e-10	6.0168e-09	putative acyl-CoA carboxyltransferase beta chain	-0.25
TGGT1_315330	129.136	1.34671	0.219264	6.14197	8.15056e-10	6.06883e-09	SAG-related sequence SRS52D	1.6
TGGT1_255290	1082.74	1.59415	0.260543	6.11855	9.44288e-10	6.97629e-09	hypothetical protein	-0.74
TGGT1_291075	240.213	1.40615	0.230596	6.0979	1.07468e-09	7.87147e-09	hypothetical protein	0.95
TGGT1_215180	91.5081	-1.74144	0.286587	-6.07647	1.22856e-09	8.9448e-09	hypothetical protein	0.96
TGGT1_269270	120.865	1.56385	0.258136	6.05825	1.37614e-09	9.9852e-09	leucine rich repeat-containing protein	-0.31
TGGT1_217920	47.265	2.32215	0.383386	6.05696	1.38719e-09	1.00568e-08	hypothetical protein	0.75
TGGT1_203570	42.3862	3.07575	0.509191	6.04046	1.53676e-09	1.10566e-08	acyltransferase domain-containing protein	2.74
TGGT1_281470	126.804	1.88686	0.312716	6.03376	1.60185e-09	1.14573e-08	hypothetical protein	-0.24
TGGT1_288945	94.531	-1.57344	0.2611	-6.0262	1.67855e-09	1.19758e-08	hypothetical protein	1.02
TGGT1_276820	19.4891	7.77404	1.29154	6.01922	1.75262e-09	1.24834e-08	hypothetical protein	0.5
TGGT1_235950	82.4223	1.99335	0.332797	5.98971	2.10217e-09	1.48738e-08	subtilisin SUB8	0.82
TGGT1_306240	29.4963	3.71316	0.620457	5.98455	2.16988e-09	1.53275e-08	hypothetical protein	0.25
TGGT1_255860	215.791	1.12191	0.187551	5.98189	2.20568e-09	1.55546e-08	hypothetical protein	1.79
TGGT1_266035	236.213	1.10467	0.184765	5.97879	2.24796e-09	1.58266e-08	hypothetical protein	-0.61
TGGT1_356950	220.004	1.41025	0.23703	5.94969	2.68649e-09	1.86981e-08	hypothetical protein	1.81
TGGT1_411420	64.0227	1.96749	0.331017	5.94377	2.78538e-09	1.9339e-08	hypothetical protein	N/A
TGGT1_228175	271.642	1.31799	0.222154	5.93278	2.97844e-09	2.05623e-08	hypothetical protein	1.85
cox3	97.7068	1.49313	0.251883	5.92789	3.06855e-09	2.11331e-08	cox3	#N/A
TGGT1_275970	269.32	1.0701	0.181414	5.89868	3.66431e-09	2.50742e-08	putative tubulin	1.26
TGGT1_289023	51.6027	2.30269	0.391794	5.8773	4.17001e-09	2.83077e-08	hypothetical protein	0.55
TGGT1_411520	58.8746	1.92984	0.329023	5.86536	4.48173e-09	3.02791e-08	hypothetical protein	N/A
TGGT1_306338A	91.4071	1.49104	0.254275	5.86389	4.52139e-09	3.05029e-08	putative dynein gamma chain, flagellar outer arm	-2.15
TGGT1_276155	281.998	1.12434	0.192601	5.83769	5.29282e-09	3.53947e-08	hypothetical protein	0.92
TGGT1_291130	57.7977	1.92333	0.330543	5.81869	5.93123e-09	3.9388e-08	hypothetical protein	1.15
TGGT1_217178	50.0273	2.11941	0.364243	5.81868	5.93151e-09	3.9388e-08	hypothetical protein	-0.29
TGGT1_308960	372.067	1.04762	0.180619	5.80016	6.62535e-09	4.3622e-08	ATPase, AAA family protein	0.14
TGGT1_223430	163.012	1.24971	0.215506	5.79896	6.67273e-09	4.39001e-08	hypothetical protein	0.66
TGGT1_286670	162.075	1.18691	0.204821	5.79488	6.83711e-09	4.49123e-08	hypothetical protein	0.42
TGGT1_292600	158.994	1.19457	0.20647	5.78566	7.22293e-09	4.73253e-08	hypothetical protein	N/A
TGGT1_319890	33.8488	-2.79201	0.483189	-5.7783	7.54582e-09	4.92643e-08	hypothetical protein	0.53
TGGT1_220080	29.3755	3.02295	0.524116	5.76771	8.03552e-09	5.23413e-08	Toxoplasma gondii family C protein	0.44
TGGT1_256020	200.325	-1.18259	0.205173	-5.76386	8.22094e-09	5.34267e-08	putative EFHC1	0.1
TGGT1_218290	59.1896	2.11675	0.367598	5.75834	8.49458e-09	5.51211e-08	WD domain, G-beta repeat-containing protein	0.88
TGGT1_408560	334.431	1.11833	0.194494	5.74994	8.9274e-09	5.7754e-08	hypothetical protein	N/A
TGGT1_272510	69.9041	2.08583	0.363879	5.73222	9.91237e-09	6.35434e-08	aspartyl protease	0.55
TGGT1_227430	283.946	1.06941	0.188738	5.66612	1.46069e-08	9.13119e-08	transmembrane amino acid transporter protein	0.14
TGGT1_294820	176.947	1.18146	0.210291	5.61823	1.92929e-08	1.18607e-07	putative type I fatty acid synthase	0.49
TGGT1_301170	29.6344	-6.40866	1.14258	-5.60892	2.03592e-08	1.24892e-07	SAG-related sequence SRS19D	0.41	PM - peripheral 1
TGGT1_228145	114.831	1.61462	0.287975	5.6068	2.06106e-08	1.26343e-07	hypothetical protein	1.53
TGGT1_215540	61.3183	1.91808	0.34253	5.59973	2.14686e-08	1.31414e-07	hypothetical protein	1.81
TGGT1_280580	95.8115	1.42438	0.254571	5.59522	2.20338e-08	1.34681e-07	SAG-related sequence SRS35B	0.35
TGGT1_217800	28.1267	3.42954	0.614129	5.5844	2.34514e-08	1.42733e-07	hypothetical protein	-0.03
TGGT1_254160	55.4528	2.46394	0.442119	5.57302	2.50357e-08	1.51942e-07	hypothetical protein	-0.63
TGGT1_224750	126.855	1.4454	0.25956	5.56866	2.56709e-08	1.55575e-07	SAG-related sequence SRS40F	0.78
TGGT1_291040	29.8845	3.12902	0.563129	5.55649	2.75255e-08	1.66107e-07	lactate dehydrogenase LDH2	0.49
TGGT1_278080	25.1632	3.59983	0.648081	5.5546	2.78247e-08	1.67794e-07	Toxoplasma gondii family A protein	1.43
TGGT1_250920	131.146	1.23381	0.222459	5.54623	2.91893e-08	1.75033e-07	tetratricopeptide repeat-containing protein	0.38
TGGT1_410890	88.4059	1.7331	0.312907	5.53869	3.04738e-08	1.82351e-07	hypothetical protein	N/A
TGGT1_297920	179.56	1.32505	0.239659	5.52891	3.22227e-08	1.91474e-07	hypothetical protein	0.28
TGGT1_278878	153.203	1.27864	0.231383	5.52607	3.27479e-08	1.94189e-07	GDA1/CD39 (nucleoside phosphatase) family protein	0.6
TGGT1_231470	41.8057	-2.34077	0.424578	-5.51316	3.52445e-08	2.07408e-07	hypothetical protein	0.65
TGGT1_200480	21.5119	4.1698	0.757614	5.50385	3.71581e-08	2.18068e-07	Toxoplasma gondii family B protein	1.23
TGGT1_239730	332.778	1.21175	0.220204	5.50285	3.7371e-08	2.19166e-07	MORN repeat-containing protein	0.76
TGGT1_410790	189.578	1.11192	0.202232	5.49827	3.83525e-08	2.24613e-07	hypothetical protein	N/A
TGGT1_205140	98.8263	1.5384	0.281128	5.47224	4.44391e-08	2.57608e-07	hypothetical protein	0.14
TGGT1_314670	230.391	1.42372	0.260679	5.4616	4.71864e-08	2.73163e-07	hypothetical protein	0.35
TGGT1_207160	24.4585	6.21543	1.14055	5.44951	5.0509e-08	2.91015e-07	SAG-related sequence SRS49D	0.21	PM - peripheral 1
TGGT1_220460	252.326	1.11258	0.205049	5.42595	5.76486e-08	3.29481e-07	SNF7 family protein	-0.64
TGGT1_310260	23.5683	3.49336	0.644736	5.41827	6.01785e-08	3.43639e-07	hypothetical protein	-0.21
TGGT1_247310	107.787	1.45019	0.267959	5.412	6.23257e-08	3.55261e-07	cpw-wpc domain-containing protein	1.55
TGGT1_261018	43.7832	2.2993	0.425488	5.40392	6.51983e-08	3.68191e-07	kelch repeat-containing protein	-0.76
TGGT1_262110	471.648	1.06114	0.19708	5.3843	7.27287e-08	4.09093e-07	hypothetical protein	-0.27
TGGT1_273510	58.4543	2.26073	0.420342	5.37831	7.51863e-08	4.2125e-07	hypothetical protein	0.34
TGGT1_221840	21.7801	3.36473	0.628009	5.35777	8.42542e-08	4.689e-07	hypothetical protein	-0.55
TGGT1_462971	39.3243	2.38947	0.44773	5.33686	9.45674e-08	5.22971e-07	hypothetical protein	-1.13
TGGT1_260860	145.726	-1.13898	0.213824	-5.32671	1.00007e-07	5.52336e-07	hypothetical protein	-1.07
TGGT1_278410	27.5619	2.83658	0.533743	5.31451	1.06947e-07	5.87245e-07	Toxoplasma gondii family A protein	1.05
TGGT1_219610	34.1655	2.7355	0.516587	5.29533	1.18801e-07	6.47751e-07	hypothetical protein	1.35
TGGT1_229170	89.4637	1.38295	0.261217	5.29426	1.19496e-07	6.51124e-07	formate/nitrite transporter protein	-0.23
TGGT1_216200	52.8859	1.96666	0.372499	5.27964	1.2944e-07	7.04407e-07	hypothetical protein	2.12
TGGT1_203682	36.9713	2.19511	0.417525	5.25743	1.46079e-07	7.84944e-07	hypothetical protein	2.65
TGGT1_244850	41.0297	2.10005	0.399668	5.25449	1.48432e-07	7.96585e-07	GMC oxidoreductase	-1.13
TGGT1_294210	45.758	2.21259	0.421356	5.25111	1.51186e-07	8.10345e-07	hypothetical protein	0.93
TGGT1_225570	164.937	1.7273	0.328974	5.25057	1.5163e-07	8.11705e-07	hypothetical protein	0.3
TGGT1_268820	68.1899	1.87523	0.357914	5.23934	1.61154e-07	8.59454e-07	hypothetical protein	-0.69
TGGT1_233610	97.9263	1.39294	0.266724	5.2224	1.76618e-07	9.39574e-07	hypothetical protein	1.22
TGGT1_289027	55.9735	2.005	0.387163	5.17869	2.23449e-07	1.17335e-06	hypothetical protein	0.31
TGGT1_233960	62.0895	1.6875	0.326042	5.17571	2.27042e-07	1.18929e-06	hypothetical protein	-2.25
TGGT1_315798	23.1468	2.99099	0.578801	5.16756	2.37165e-07	1.24003e-06	hypothetical protein	-1.83
TGGT1_253480	92.784	1.80689	0.350827	5.15038	2.59956e-07	1.35009e-06	putative topoisomerase VIA	0.97
TGGT1_246763	19.2543	3.81687	0.746029	5.11625	3.11669e-07	1.60306e-06	hypothetical protein	0.84
TGGT1_211430	193.461	1.24729	0.243941	5.11309	3.16925e-07	1.62617e-06	leucine rich repeat-containing protein	-0.17
TGGT1_256800	179.997	1.05828	0.2077	5.09522	3.48331e-07	1.77557e-06	hypothetical protein	-0.8
TGGT1_213720	99.155	1.64549	0.323076	5.09319	3.52097e-07	1.7937e-06	hypothetical protein	-0.34
TGGT1_206650	66.9794	1.55152	0.306053	5.06943	3.99017e-07	2.01111e-06	zinc finger, c2h2 type domain-containing protein	0.56
TGGT1_269310	56.4475	1.70011	0.335383	5.06916	3.99566e-07	2.01269e-06	hypothetical protein	-1.07
TGGT1_211050	29.0603	2.55822	0.505145	5.06434	4.0982e-07	2.06069e-06	ATPase, AAA family protein	1.2
TGGT1_272200	17.0071	4.06545	0.811937	5.00709	5.52585e-07	2.73504e-06	AGC kinase	0.8
TGGT1_312930	249.055	1.07675	0.21514	5.00488	5.58981e-07	2.76509e-06	putative cystathione gamma lyase	2
TGGT1_266105	99.5655	1.59417	0.319769	4.98539	6.18363e-07	3.04217e-06	EF hand family protein	1.72
TGGT1_224180	95.1352	1.41143	0.283389	4.98055	6.34046e-07	3.11654e-06	hypothetical protein	-0.06
TGGT1_244515	121.281	1.23006	0.247083	4.97832	6.41397e-07	3.15086e-06	hypothetical protein	1.14
TGGT1_305100	34.5752	2.50523	0.504967	4.96117	7.00692e-07	3.4244e-06	hypothetical protein	0.77
TGGT1_284602	16.9772	4.0614	0.818757	4.96045	7.03302e-07	3.43322e-06	E1-E2 ATPase subfamily protein	0.62
cox1	171.363	1.07107	0.216091	4.95656	7.17531e-07	3.49668e-06	cox1	#N/A
TGGT1_268700	143.23	1.32155	0.266818	4.95302	7.30712e-07	3.55685e-06	hypothetical protein	-0.01
TGGT1_322210	18.4785	4.18485	0.845594	4.94901	7.45904e-07	3.62667e-06	putative apocytochrome b	-1.37
TGGT1_212240	27.0342	2.7214	0.550013	4.94788	7.50254e-07	3.64159e-06	putative beta-1 tubulin	1.12
TGGT1_276880	57.1611	1.6663	0.336852	4.94667	7.5495e-07	3.65813e-06	hypothetical protein	0.61
TGGT1_218930	75.4972	1.6076	0.32507	4.9454	7.59896e-07	3.66976e-06	BTB/POZ domain-containing protein	0.71
TGGT1_278245	30.6453	-2.54782	0.516865	-4.92937	8.24964e-07	3.96587e-06	hypothetical protein	0.32
TGGT1_236120	53.1251	1.73807	0.354335	4.90516	9.33515e-07	4.45259e-06	hypothetical protein	1.19
TGGT1_271310	21.5057	2.87229	0.587644	4.88781	1.01964e-06	4.84172e-06	hypothetical protein	0.84
TGGT1_224080	77.3238	1.70867	0.349708	4.88599	1.02909e-06	4.87847e-06	Kazal-type serine protease inhibitor domain-containing protein	-2.25
TGGT1_286020	40.9955	2.21277	0.453432	4.88004	1.06062e-06	5.02114e-06	hypothetical protein	-0.78
TGGT1_266785	144.363	1.24851	0.256588	4.86582	1.13985e-06	5.36479e-06	zinc finger (CCCH type) motif-containing protein	0.96
TGGT1_320270	18.7969	3.24999	0.670221	4.84913	1.24001e-06	5.81055e-06	hypothetical protein	-0.61
TGGT1_272890	66.089	1.52766	0.318687	4.79363	1.63792e-06	7.53252e-06	RNA recognition motif-containing protein	-1.02
TGGT1_242740	62.5211	2.01032	0.424437	4.73645	2.17499e-06	9.83009e-06	hypothetical protein	0.15
TGGT1_312435	60.7461	1.70719	0.361972	4.71636	2.40097e-06	1.0817e-05	hypothetical protein	0.45
TGGT1_278110	62.8539	-1.55907	0.330906	-4.71151	2.45886e-06	1.10662e-05	1,3-beta-glucan synthase component protein	0.86
TGGT1_277060	60.0875	1.90338	0.40497	4.70005	2.60096e-06	1.16688e-05	hypothetical protein	-2.32
TGGT1_243655	47.0546	2.02794	0.432187	4.69227	2.70186e-06	1.2077e-05	GMC oxidoreductase	-0.18
TGGT1_243550	21.7846	3.22269	0.68716	4.68987	2.73384e-06	1.22136e-05	putative H-SHIPPO 1	0.57
TGGT1_239365	76.7773	1.84744	0.39478	4.67966	2.87349e-06	1.27706e-05	hypothetical protein	-1.59
TGGT1_226515	123.448	1.45165	0.311113	4.66601	3.07109e-06	1.36062e-05	hypothetical protein	1.06
TGGT1_237080	32.7901	2.17038	0.465848	4.659	3.1775e-06	1.40558e-05	hypothetical protein	-0.26
TGGT1_259620	94.2181	1.21754	0.264762	4.59862	4.25289e-06	1.84588e-05	hypothetical protein	1.3
TGGT1_203135	82.0804	1.4712	0.319971	4.59792	4.26728e-06	1.85024e-05	dynein heavy chain family protein	-0.54
TGGT1_282200	162.295	1.07846	0.234814	4.59283	4.37281e-06	1.89311e-05	ATPase, AAA family protein	0.74
TGGT1_278430	19.5382	3.03695	0.66324	4.57896	4.67291e-06	2.01181e-05	Toxoplasma gondii family A protein	-0.17
TGGT1_225028	35.6938	2.05634	0.449132	4.57848	4.68363e-06	2.0154e-05	putative myosin heavy chain	0.57
TGGT1_315345	66.3771	1.87061	0.408944	4.57424	4.77944e-06	2.05146e-05	SAG-related sequence SRS52F	0.92
TGGT1_209410	99.4947	1.25805	0.275788	4.56164	5.07559e-06	2.1655e-05	hypothetical protein	0.83
TGGT1_296340	82.9	1.55314	0.341133	4.55288	5.29165e-06	2.25655e-05	hypothetical protein	N/A
TGGT1_244335	48.319	1.67194	0.367544	4.54894	5.39167e-06	2.29691e-05	hypothetical protein	1.72
TGGT1_214190	99.3828	-1.16047	0.257341	-4.50945	6.49958e-06	2.72803e-05	SAG-related sequence SRS46	0.42	PM - peripheral 1
TGGT1_230200	120.273	1.45878	0.324087	4.50118	6.75774e-06	2.82804e-05	hypothetical protein	1.56
TGGT1_311700	53.7657	2.05251	0.456881	4.49244	7.0411e-06	2.9423e-05	hypothetical protein	-0.41
TGGT1_219742	96.5652	-1.27641	0.284311	-4.48948	7.13958e-06	2.97907e-05	hypothetical protein	0.9
TGGT1_249230	153.402	1.39124	0.310201	4.48498	7.29195e-06	3.04116e-05	hypothetical protein	1.99
TGGT1_207790	11.9752	-5.9987	1.34037	-4.47542	7.62627e-06	3.17749e-05	putative enkurin	0.99
TGGT1_203900	57.6638	1.91776	0.428947	4.47085	7.791e-06	3.2398e-05	hypothetical protein	-1.11
TGGT1_258622	68.2327	1.33464	0.298659	4.46877	7.86723e-06	3.2699e-05	hypothetical protein	-0.26
TGGT1_233950	13.5144	3.97745	0.892651	4.45578	8.35889e-06	3.46245e-05	hypothetical protein	0.66
TGGT1_232580	89.6223	1.23884	0.278077	4.45501	8.38895e-06	3.47153e-05	propionate-CoA ligase	1.24
TGGT1_265430	71.1115	1.37461	0.310598	4.42568	9.61396e-06	3.95544e-05	hypothetical protein	0.39
TGGT1_316690	32.1874	2.34615	0.530233	4.42475	9.65537e-06	3.96865e-05	hypothetical protein	-0.83
TGGT1_214545	42.5226	-1.74255	0.395852	-4.40203	1.07243e-05	4.38479e-05	hypothetical protein	1.75
TGGT1_234570	78.327	1.28038	0.291478	4.3927	1.11952e-05	4.56201e-05	sterol carrier protein-2 HAD-2SCP-2	1.07
TGGT1_231055	16.5044	3.21168	0.733864	4.3764	1.20657e-05	4.87947e-05	hypothetical protein	0.08
TGGT1_291910	34.1247	2.10735	0.481877	4.3732	1.22437e-05	4.9444e-05	hypothetical protein	1.75
TGGT1_314482	30.3769	2.30279	0.526671	4.37234	1.22923e-05	4.96168e-05	hypothetical protein	1.07
TGGT1_207210	16.5117	3.55873	0.814944	4.36684	1.2606e-05	5.07869e-05	hypothetical protein	0.05
TGGT1_262575	32.3134	2.39586	0.553506	4.32851	1.5012e-05	5.98307e-05	hypothetical protein	-0.4
TGGT1_208020	187.583	1.02799	0.237519	4.32804	1.5044e-05	5.993e-05	AP2 domain transcription factor AP2Ib-1	-0.09
TGGT1_311755	22.5724	2.34491	0.543413	4.31516	1.5949e-05	6.31521e-05	plasma membrane protein 62D16	-0.17
TGGT1_315802	16.0788	3.17416	0.737994	4.30107	1.69976e-05	6.70554e-05	hypothetical protein	-0.14
TGGT1_242750	37.107	1.91708	0.44635	4.29502	1.74679e-05	6.87198e-05	hypothetical protein	-2.34
TGGT1_253340	18.1521	2.71429	0.637844	4.25541	2.08669e-05	8.11936e-05	hypothetical protein	1.36
TGGT1_365980	16.3516	3.03183	0.713109	4.25157	2.12273e-05	8.25581e-05	putative transmembrane protein	-0.9
TGGT1_240285	119.671	6.53632	1.54169	4.23972	2.23803e-05	8.68052e-05	hypothetical protein	-0.62
TGGT1_233065	33.141	1.83432	0.433488	4.23153	2.32112e-05	8.9783e-05	3'5'-cyclic nucleotide phosphodiesterase domain-containing protein	-0.65
TGGT1_240930	47.6629	1.56025	0.369046	4.22781	2.35979e-05	9.10312e-05	MoaC family protein	0.06
TGGT1_356400	79.6219	-1.18423	0.280978	-4.21468	2.50133e-05	9.58842e-05	cAMP-dependent protein kinase	N/A
TGGT1_411100	25.5729	2.21539	0.526351	4.20897	2.56539e-05	9.80315e-05	phenylalanine hydroxylase	N/A
TGGT1_233405	114.188	1.35064	0.321437	4.20188	2.64706e-05	0.000100972	hypothetical protein	2.44
TGGT1_243382	55.6028	1.35311	0.323352	4.18464	2.85616e-05	0.00010827	hypothetical protein	1.12
TGGT1_264805	29.8526	2.21697	0.537221	4.12674	3.67943e-05	0.000137283	hypothetical protein	0.21
TGGT1_203330	61.9813	1.83347	0.445095	4.11926	3.80083e-05	0.000141627	hypothetical protein	0.92
TGGT1_287460	109.382	1.15519	0.281203	4.10801	3.99091e-05	0.000148127	hypothetical protein	N/A
TGGT1_233370	63.5734	-1.38422	0.336965	-4.1079	3.99273e-05	0.00014813	hypothetical protein	2.55
TGGT1_202025	7.19301	6.33234	1.54283	4.10436	4.05429e-05	0.000150249	hypothetical protein	0.04
TGGT1_207130	33.9268	1.7674	0.432247	4.08886	4.3349e-05	0.000159645	SAG-related sequence SRS49A	0.44
TGGT1_294850	42.2295	1.60852	0.395909	4.06285	4.84776e-05	0.000176651	actin-like protein ALP7	0.59
TGGT1_240580	83.4198	1.12219	0.27679	4.05429	5.02861e-05	0.00018267	hypothetical protein	1.22
TGGT1_366510	39.4957	1.56409	0.385886	4.05324	5.05127e-05	0.000183415	hypothetical protein	0.78
TGGT1_218350	6.78299	6.25246	1.54412	4.0492	5.13936e-05	0.000186455	hypothetical protein	1.41
TGGT1_283698	98.5373	-1.11101	0.274945	-4.04085	5.32567e-05	0.000192541	hypothetical protein	0.54
TGGT1_301360	37.1643	2.00497	0.496185	4.04078	5.32743e-05	0.000192541	hypothetical protein	-0.88
TGGT1_205430	22.4916	2.27275	0.563122	4.03598	5.4374e-05	0.000196183	isovaleryl-CoA dehydrogenase	0.91
TGGT1_307480	20.8918	-2.34018	0.581418	-4.02495	5.69872e-05	0.000204832	Toxoplasma gondii family B protein	0.95
TGGT1_313318	91.2735	1.34031	0.33326	4.02181	5.77528e-05	0.000207148	hypothetical protein	1.46
TGGT1_306450	92.8074	1.09528	0.273117	4.01027	6.06483e-05	0.000216804	putative short chain dehydrogenase family protein	0.96
TGGT1_249290	66.3488	1.24145	0.30995	4.00532	6.19336e-05	0.000221029	hypothetical protein	0.14
TGGT1_256865	6.14536	6.10909	1.53065	3.99116	6.57496e-05	0.000233087	WD repeat domain 35 family protein	-0.07
TGGT1_288455	47.9649	1.48208	0.373119	3.97214	7.12295e-05	0.000251469	hypothetical protein	0.62
TGGT1_298960	23.5426	2.01546	0.509207	3.95804	7.55661e-05	0.000265134	Toxoplasma gondii family C protein	0.06
TGGT1_272430	87.4874	1.30216	0.329088	3.95689	7.59326e-05	0.00026631	MAC/Perforin domain-containing protein	0.82
TGGT1_293420	95.1575	-1.13842	0.288012	-3.9527	7.72757e-05	0.000270687	transporter, major facilitator family protein	1.45
TGGT1_294808	58.6087	-1.40258	0.357107	-3.92761	8.57926e-05	0.00029856	hypothetical protein	1.3
TGGT1_230660	10.4833	3.94178	1.00568	3.9195	8.87341e-05	0.000308419	hypothetical protein	-0.66
TGGT1_295020	35.1512	1.59587	0.408582	3.90586	9.38897e-05	0.000325015	Sterol-sensing domain of SREBP cleavage-activation domain-containing protein	1.99
TGGT1_218210	93.7515	1.25669	0.322429	3.89758	9.71605e-05	0.000335792	putative Chromosome-associated kinesin KLP1	-3.64
TGGT1_311815	88.6608	1.03427	0.266951	3.8744	0.000106889	0.000365575	hypothetical protein	-0.6
TGGT1_409390	40.9977	-1.89066	0.489503	-3.86241	0.000112275	0.000381994	hypothetical protein	0.36
TGGT1_209620	34.1158	1.84841	0.479416	3.85555	0.000115472	0.00039209	eukaryotic aspartyl protease superfamily protein	-0.1
TGGT1_216290A	75.4657	-1.07704	0.280089	-3.84535	0.000120378	0.000406968	hypothetical protein	1.19
TGGT1_313940	1091.59	1.65071	0.430484	3.83455	0.000125794	0.000423099	hypothetical protein	0.29
TGGT1_226245	17.0998	2.4963	0.652568	3.82534	0.000130591	0.000437678	hypothetical protein	-0.06
TGGT1_275590	41.1197	1.87021	0.492735	3.79556	0.00014731	0.000488153	mono- or diacylglycerol acyltransferase	0.57
TGGT1_272240	28.0708	1.74692	0.460423	3.79415	0.000148148	0.000490739	Toxoplasma gondii family D protein	0.61
TGGT1_219218	43.014	-1.53259	0.40514	-3.78287	0.000155031	0.000511555	hypothetical protein	1.04
TGGT1_293850	26.1723	1.85859	0.491838	3.77887	0.000157541	0.000518291	hypothetical protein	0.72
TGGT1_231110	12.8477	2.98376	0.794233	3.75679	0.00017211	0.000561181	hypothetical protein	0.39
TGGT1_284598	5.18548	5.86198	1.56132	3.75449	0.000173693	0.000566127	haloacid dehalogenase family hydrolase domain-containing protein	-0.26
TGGT1_312690	42.9084	1.37777	0.367709	3.7469	0.000179036	0.000581323	hypothetical protein	0.51
TGGT1_281660	29.0155	-1.72966	0.462959	-3.7361	0.000186893	0.000605222	hypothetical protein	0.78
TGGT1_359350	9.54318	3.79912	1.01773	3.73295	0.000189251	0.000611927	hypothetical protein	-0.45
TGGT1_320710	11.4255	3.71684	0.996097	3.73141	0.000190413	0.000615219	hypothetical protein	0.56
TGGT1_306342	12.2449	3.06691	0.821983	3.73111	0.000190638	0.000615644	hypothetical protein	1.43
TGGT1_236020	27.8612	2.19142	0.588147	3.72598	0.000194558	0.000627422	BT1 family protein	0.46
TGGT1_272590	22.1278	2.18691	0.588044	3.71897	0.00020004	0.000643248	hypothetical protein	1.26
TGGT1_240800	26.4822	1.97108	0.530477	3.71567	0.000202665	0.000650864	MORN repeat-containing protein	-0.55
TGGT1_289930	15.8787	2.73603	0.736973	3.71252	0.000205203	0.000658518	putative phosphoenolpyruvate carboxykinase	0.79
TGGT1_236595	11.6173	2.98911	0.80779	3.70035	0.0002153	0.000688847	ankyrin repeat-containing protein	1.42
TGGT1_223830	53.1588	1.29738	0.350758	3.69879	0.000216629	0.00069258	fasciclin domain-containing protein	1.13
TGGT1_254020	28.8391	2.00457	0.542349	3.6961	0.000218939	0.000699178	putative dynein intermediate chain	1.2
TGGT1_409760	21.3125	2.25813	0.611648	3.69187	0.000222608	0.00070957	putative transmembrane protein	1.38
TGGT1_410730	13.0092	2.97064	0.806368	3.68397	0.000229627	0.00073085	PT repeat protein	0.35
TGGT1_313220	74.9827	1.47297	0.400189	3.68068	0.000232612	0.000739246	hypothetical protein	-0.99
TGGT1_411360	11.1675	-3.31792	0.904963	-3.66636	0.000246032	0.000778705	rhoptry kinase family protein	N/A
TGGT1_274040	70.5002	1.19728	0.32765	3.65415	0.000258039	0.000813704	hypothetical protein	0.94
TGGT1_231060	29.5487	1.8887	0.516865	3.65414	0.000258043	0.000813704	subtilisin SUB9	1.51
TGGT1_247010	22.4148	2.27481	0.623616	3.64778	0.000264518	0.000831867	hypothetical protein	1.28
TGGT1_239755	27.6	1.91039	0.52458	3.64176	0.000270782	0.000849166	hypothetical protein	2.12
TGGT1_299020	111.839	1.19711	0.329953	3.62814	0.000285473	0.000891633	AP2 domain transcription factor AP2III-4	-0.59
TGGT1_271985	6.81805	5.26388	1.45173	3.62594	0.00028791	0.000898587	hypothetical protein	0.55
TGGT1_233670	29.1108	1.76219	0.486142	3.62484	0.000289135	0.000901751	hypothetical protein	1.24
TGGT1_263010	15.5742	2.55896	0.70977	3.60534	0.000311748	0.000967327	hypothetical protein	1.04
TGGT1_217490	72.2349	1.18442	0.328889	3.60126	0.000316675	0.000979764	hypothetical protein	-0.07
TGGT1_310940	18.7494	-2.15341	0.599405	-3.59258	0.00032742	0.00100935	hypothetical protein	1.22
TGGT1_255200	48.9328	-1.35241	0.377049	-3.58682	0.000334731	0.00103002	putative Radial spoke head protein 9	0.73
TGGT1_239580	33.1972	2.07794	0.579405	3.58634	0.000335351	0.00103156	hypothetical protein	-0.48
TGGT1_237585	41.4941	1.57907	0.44175	3.57457	0.00035081	0.00107447	hypothetical protein	1.41
TGGT1_247850	12.6201	2.96245	0.830502	3.56706	0.000361003	0.00110291	hypothetical protein	-1.72
TGGT1_244360	31.4418	1.97742	0.555239	3.56138	0.000368918	0.00112428	hypothetical protein	0.95
TGGT1_278090	56.3258	-1.28892	0.362248	-3.55811	0.000373537	0.00113795	Toxoplasma gondii family A protein	1.23
TGGT1_209180	61.7302	1.17827	0.331513	3.55423	0.000379092	0.00115281	PAN domain-containing protein	0.65
TGGT1_215165	22.647	2.18836	0.616887	3.54742	0.000389019	0.00118048	hypothetical protein	1.81
TGGT1_268190	67.9102	1.18222	0.336589	3.51236	0.000444143	0.00133212	hypothetical protein	-0.45
TGGT1_254750	33.7051	1.55453	0.4448	3.49491	0.000474222	0.00141436	c3orf15 protein	0.03
TGGT1_268310	119.551	1.04716	0.299726	3.49372	0.000476345	0.00141972	oocyst wall protein OWP3	-0.47
TGGT1_367020	12.3547	2.74842	0.78732	3.49086	0.000481467	0.00143348	hypothetical protein	2.2
TGGT1_289060	29.9405	2.12895	0.612375	3.47654	0.00050793	0.00150596	hypothetical protein	1.04
TGGT1_297090	20.8351	2.06183	0.59355	3.47372	0.00051329	0.00151922	hypothetical protein	-1.43
TGGT1_306500	23.3432	2.16037	0.622412	3.47097	0.000518578	0.00153274	hypothetical protein	0.84
TGGT1_203685	16.6673	2.25152	0.650257	3.46251	0.000535158	0.00157792	hypothetical protein	1.23
TGGT1_238210	29.4752	1.90083	0.549235	3.46087	0.000538431	0.00158647	EGF family domain-containing protein	0.53
TGGT1_320530A	60.3251	1.09661	0.318189	3.44642	0.000568074	0.00166576	hypothetical protein	0.55
TGGT1_314055	45.3058	1.30718	0.379883	3.44101	0.000579548	0.0016965	putative splicing factor	0.55
TGGT1_250670	47.2837	-1.41139	0.411103	-3.43318	0.000596545	0.00173909	hypothetical protein	1.46
TGGT1_219348	27.3491	1.77401	0.517004	3.43133	0.00060062	0.00174777	SAG-related sequence SRS55M	1.4
TGGT1_286782	33.7403	2.00553	0.585448	3.42563	0.000613373	0.00177964	MAM domain-containing protein	-1.44
TGGT1_260530	63.3728	1.20851	0.352908	3.42443	0.00061608	0.00178688	Sel1 repeat-containing protein	1.64
TGGT1_309405	41.8015	1.49857	0.438452	3.41788	0.00063112	0.00182492	hypothetical protein	1.1
TGGT1_315730	16.0195	2.17366	0.636769	3.41358	0.00064115	0.00184954	apical membrane antigen 1 protein	0.89
TGGT1_203340	47.2848	1.37122	0.401781	3.41286	0.000642858	0.00185384	metallo-beta-lactamase domain-containing protein	-0.46
TGGT1_251830	24.694	1.76039	0.517932	3.39889	0.000676608	0.00194263	hypothetical protein	2.48
TGGT1_293890	52.7237	1.50899	0.444128	3.39764	0.000679692	0.00195083	intraflagellar transport 80 family protein	1.73
TGGT1_225400	25.9966	1.81129	0.53366	3.39409	0.000688572	0.001973	hypothetical protein	-0.53
TGGT1_206620	25.8946	1.97162	0.581082	3.39302	0.000691274	0.00197941	hypothetical protein	1.18
TGGT1_222975	64.2201	1.13647	0.339198	3.35046	0.000806776	0.0022803	hypothetical protein	-0.06
TGGT1_294410	69.0476	1.04521	0.312209	3.34777	0.000814647	0.00230102	hypothetical protein	-0.86
TGGT1_304480	16.9241	2.15771	0.645082	3.34486	0.000823251	0.0023217	3-oxo-5-alpha-steroid 4-dehydrogenase	1.64
TGGT1_291340	44.604	1.20314	0.359702	3.34483	0.00082333	0.0023217	hypothetical protein	-1.67
TGGT1_238490	35.966	1.60865	0.481427	3.34143	0.000833489	0.00234725	SAG-related sequence SRS22E	2.04
TGGT1_257945	34.7535	1.34018	0.401546	3.33755	0.000845205	0.00237789	3'5'-cyclic nucleotide phosphodiesterase domain-containing protein	-1.81
TGGT1_313322	38.6724	1.55622	0.466626	3.33506	0.000852816	0.00239614	hypothetical protein	0.2
TGGT1_306035	61.1708	1.07916	0.326415	3.3061	0.000946049	0.00263631	hypothetical protein	1.74
TGGT1_216940	57.1723	1.09665	0.332491	3.29828	0.000972802	0.00270036	hypothetical protein	0.91
TGGT1_267312	12.5496	2.45052	0.74351	3.29588	0.000981126	0.00271993	putative myosin heavy chain	-0.14
TGGT1_228220	23.0594	1.8089	0.549175	3.29386	0.00098822	0.00273604	MYND finger domain-containing protein	0.81
TGGT1_230555	31.7589	1.48186	0.451502	3.28207	0.00103049	0.00283926	adenylate and guanylate cyclase catalytic domain-containing protein	0.73
TGGT1_261530	40.9432	1.2864	0.392611	3.27654	0.00105089	0.00288987	eukaryotic aspartyl protease superfamily protein	2.48
TGGT1_250685	38.5579	-1.29993	0.399383	-3.25483	0.00113459	0.00310004	hypothetical protein	0.82
TGGT1_277810	57.3116	1.24861	0.385001	3.24312	0.00118228	0.00322313	hypothetical protein	0.7
TGGT1_280605	38.924	1.53765	0.475527	3.23358	0.0012225	0.00332004	hypothetical protein	0.29
TGGT1_226925	61.3547	1.08793	0.337129	3.22703	0.00125082	0.00338512	hypothetical protein	0.15
TGGT1_315127	29.9288	1.62118	0.504089	3.21605	0.00129967	0.00350223	hypothetical protein	-3.57
TGGT1_410490	14.225	2.27787	0.712919	3.19513	0.00139768	0.00373868	tRNA-Ser	N/A
TGGT1_233180	66.0174	1.02431	0.321011	3.19089	0.00141836	0.00378333	hypothetical protein	0.77
TGGT1_313050	84.1274	1.03806	0.325745	3.18674	0.00143886	0.00383201	oxidoreductase, short chain dehydrogenase/reductase family protein	0.37
TGGT1_258840	25.8499	1.5949	0.5021	3.17647	0.00149081	0.00395433	hypothetical protein	0.09
TGGT1_266040	27.2201	1.93792	0.610104	3.17637	0.0014913	0.00395439	regulator of chromosome condensation (RCC1) repeat-containing protein	-0.22
TGGT1_285445	52.1084	1.17428	0.36982	3.17527	0.00149696	0.00396818	hypothetical protein	-0.86
TGGT1_310690	38.601	1.44792	0.45968	3.14985	0.00163355	0.00429953	hypothetical protein	-0.12
TGGT1_410340	54.0809	-1.04425	0.331625	-3.1489	0.00163889	0.00431119	tRNA-Lys	N/A
TGGT1_277800	6.8741	3.72463	1.18811	3.1349	0.0017191	0.00451356	hypothetical protein	0.06
TGGT1_286485	34.1139	1.30276	0.415892	3.13245	0.00173354	0.00454728	hypothetical protein	2.33
TGGT1_269085	12.2018	2.26534	0.72364	3.13048	0.0017452	0.00457645	hypothetical protein	-0.79
TGGT1_315350	17.6299	2.06059	0.658558	3.12894	0.00175439	0.00459773	SNF7 family protein	-0.02
TGGT1_275710	21.9388	1.79941	0.575162	3.12853	0.00175681	0.00460124	hypothetical protein	0.5
TGGT1_205090	35.1597	1.44297	0.463976	3.11001	0.00187079	0.00487285	Toxoplasma gondii family D protein	0.58
TGGT1_258508	11.5255	2.62148	0.844279	3.10499	0.00190288	0.0049504	3'5'-cyclic nucleotide phosphodiesterase domain-containing protein	-1.19
TGGT1_313650	14.3582	-2.07805	0.66941	-3.1043	0.00190729	0.00495734	hypothetical protein	1.6
TGGT1_209585	29.6673	1.38638	0.446625	3.10412	0.00190847	0.00495889	hypothetical protein	0.84
TGGT1_272440	25.4475	1.55525	0.503336	3.08988	0.00200238	0.00518082	RNA recognition motif-containing protein	0.39
TGGT1_254740	11.413	2.60208	0.846362	3.07443	0.00210905	0.00542881	endoribonuclease L-PSP protein	1.74
TGGT1_272905	8.18536	3.16698	1.03735	3.05295	0.00226607	0.00579801	hypothetical protein	0.9
TGGT1_318180	27.5234	1.66913	0.547133	3.05069	0.00228317	0.00584002	hypothetical protein	0.08
TGGT1_359630	22.3679	1.73522	0.569914	3.0447	0.00232913	0.00594154	nucleoside transporter	0.47
TGGT1_265538	17.0595	1.94383	0.638713	3.04336	0.00233953	0.00596603	hypothetical protein	1.53
TGGT1_318500	41.2816	1.14074	0.374838	3.04328	0.00234013	0.00596603	cpw-wpc domain-containing protein	0.46
TGGT1_411370	3.46641	5.28047	1.74007	3.03463	0.00240827	0.00611965	KRUF family protein	N/A
TGGT1_320240	13.1254	2.25612	0.746231	3.02335	0.00249992	0.00632363	SAG-related sequence SRS15B	0.47
TGGT1_243330	32.9523	1.30119	0.430676	3.02127	0.00251719	0.00635362	hypothetical protein	-2.73
TGGT1_289260	7.90077	3.14488	1.04445	3.01106	0.00260341	0.00655113	hypothetical protein	-0.81
TGGT1_365740	8.08642	3.14506	1.04744	3.00263	0.00267659	0.00671153	hypothetical protein	0.47
TGGT1_205450	18.5771	1.69897	0.56594	3.00204	0.0026818	0.00672064	hypothetical protein	0.55
TGGT1_278420	6.81222	4.33819	1.44675	2.99858	0.00271239	0.00679097	Toxoplasma gondii family A protein	-1.97
TGGT1_238270	22.6926	1.63732	0.546157	2.9979	0.00271849	0.00679862	hypothetical protein	-0.09
TGGT1_284670	18.2081	2.22088	0.741481	2.9952	0.00274265	0.00685353	flagellar associated protein	0.98
TGGT1_238960	36.019	1.22728	0.410141	2.99233	0.00276853	0.00690757	EF hand domain-containing protein	0.21
TGGT1_231860	64.421	1.02158	0.342005	2.98703	0.00281702	0.00701624	hypothetical protein	0.5
TGGT1_229660	25.3395	1.46241	0.490712	2.98019	0.0028807	0.00715282	hypothetical protein	-0.18
TGGT1_222305	38.6601	1.14181	0.383783	2.97516	0.00292837	0.00725966	hypothetical protein	-0.04
TGGT1_271315	14.6349	2.24974	0.756616	2.97342	0.00294499	0.00729452	hypothetical protein	1.47
TGGT1_315830	43.8507	1.25371	0.421752	2.97263	0.0029526	0.00731123	hypothetical protein	-2.82
TGGT1_207150	10.8196	2.86698	0.965467	2.96953	0.00298257	0.00737904	SAG-related sequence SRS49C	0.31
TGGT1_319970	15.8636	1.95268	0.657924	2.96794	0.00299806	0.00740876	subtilisin SUB10	1.03
TGGT1_202140	14.7356	2.10992	0.715468	2.949	0.00318801	0.00783506	enoyl-CoA hydratase/isomerase family protein	0.58
TGGT1_238980	35.9126	1.45205	0.492655	2.9474	0.00320459	0.007869	hypothetical protein	-2.19
TGGT1_213760	36.0304	1.24257	0.423092	2.93688	0.00331534	0.00810363	hypothetical protein	-0.07
TGGT1_301150	24.1118	-1.54046	0.525083	-2.93374	0.00334903	0.00817661	SAG-related sequence SRS19B	1.82	PM - peripheral 1
TGGT1_251750	51.9516	1.01432	0.346281	2.92918	0.00339853	0.00828562	MORN repeat-containing protein	0.8
TGGT1_319630	23.5608	1.54238	0.52668	2.9285	0.003406	0.00829671	hypothetical protein	1.26
TGGT1_210990	76.7857	1.06849	0.366329	2.91676	0.00353692	0.00858132	hypothetical protein	-0.58
TGGT1_256700	17.7897	1.85588	0.636759	2.91457	0.00356177	0.0086367	hypothetical protein	0.97
TGGT1_209985	55.475	-1.02396	0.351659	-2.91181	0.00359343	0.00870803	cAMP-dependent protein kinase	1.2	rhoptries 1
TGGT1_205420	33.3094	1.27697	0.441901	2.88971	0.00385598	0.00926846	aspartate-semialdehyde dehydrogenase	0.36
TGGT1_200295	49.1648	1.05365	0.365991	2.8789	0.00399059	0.00955435	hypothetical protein	1.35
TGGT1_259960	10.212	2.41857	0.840416	2.87782	0.00400428	0.00957906	Nucleoside-diphosphatase	-0.67
TGGT1_408940	17.3849	1.95104	0.681374	2.86338	0.00419145	0.00999318	putative SAG-related sequence protein SRS26B	1.3

## Sheet: mtAP2-2-Ty iKD (ATc vs Ctrl)
Gene ID	baseMean	Log2FC	lfcSE	stat	p-Value	padj	Product Description	Phenotype score	hyper_LOPIT
TGGT1_320700	576.348	-3.79618	0.135612	-27.9929	1.98346e-172	1.65182e-168	AP2 domain transcription factor AP2IV-1	-4.19	mitochondrion - soluble
TGGT1_205170	5678.64	1.06922	0.0597514	17.8945	1.3007e-71	5.4161e-68	hypothetical protein	-2.47
TGGT1_228230	19434.1	1.03403	0.0600347	17.2239	1.75841e-66	4.88135e-63	hypothetical protein	-2.06	nucleus - chromatin
TGGT1_221310	331.615	2.37743	0.146218	16.2595	1.91263e-59	3.18567e-56	aminopeptidase N protein	-0.42
TGGT1_239010	3113.35	1.08252	0.0713495	15.1721	5.41021e-52	6.4366e-49	hypothetical protein	1.46	dense granules
TGGT1_311390	773.32	1.38685	0.108556	12.7754	2.24969e-37	1.56128e-34	tRNA (guanine(9)-N(1))-methyltransferase	1.42
TGGT1_313940	345.46	-1.59379	0.136922	-11.6402	2.57553e-31	9.32567e-29	hypothetical protein	0.29
TGGT1_264485	1222.07	-1.02918	0.0898134	-11.4591	2.11623e-30	7.04957e-28	AP2 domain transcription factor AP2IX-3	-3.67
TGGT1_241710	632.398	1.05063	0.104301	10.073	7.27197e-24	1.06247e-21	hypothetical protein	N/A
TGGT1_237860	689.649	1.07375	0.113437	9.46561	2.91849e-21	3.68261e-19	protein kinase domain-containing protein	-3.24
TGGT1_253300	666.464	-1.03864	0.112787	-9.20878	3.29844e-20	3.76294e-18	hypothetical protein	0.45
TGGT1_219450	181.029	-1.92952	0.228139	-8.45767	2.72765e-17	2.20542e-15	WD domain, G-beta repeat-containing protein	-1.2
TGGT1_246010	416.57	1.07474	0.135919	7.90718	2.63288e-15	1.56619e-13	hypothetical protein	1
TGGT1_301170	357.975	-1.13188	0.143628	-7.88069	3.25587e-15	1.88298e-13	SAG-related sequence SRS19D	0.41	PM - peripheral 1
TGGT1_248240	281.967	-1.2078	0.155644	-7.76	8.49261e-15	4.62264e-13	leucine rich repeat-containing protein	0.81
TGGT1_293280	2969.5	1.31931	0.173866	7.58808	3.24672e-14	1.56293e-12	cyclin protein	-1.84
TGGT1_291170	257.657	-1.07568	0.14668	-7.33353	2.24172e-13	9.38143e-12	hypothetical protein	0.22
TGGT1_248470	294.611	-1.04272	0.143368	-7.27302	3.51529e-13	1.42113e-11	subtilisin SUB6	-1.26
TGGT1_230900	137.184	-1.46337	0.204434	-7.15815	8.17706e-13	3.13818e-11	hypothetical protein	0.28
TGGT1_269300	142.618	1.65169	0.237044	6.96789	3.2173e-12	1.14994e-10	lipase	-0.35
TGGT1_268220	410.63	-2.57902	0.378633	-6.8114	9.66506e-12	3.18145e-10	hypothetical protein	-2.74
TGGT1_217800	54.7608	2.20008	0.327721	6.71327	1.90314e-11	5.91395e-10	hypothetical protein	-0.03
TGGT1_278878	206.243	1.04802	0.163884	6.39484	1.60714e-10	4.30363e-09	GDA1/CD39 (nucleoside phosphatase) family protein	0.6
TGGT1_299020	70.2203	-1.79011	0.283123	-6.32274	2.56968e-10	6.60503e-09	AP2 domain transcription factor AP2III-4	-0.59
TGGT1_201850	164.679	1.13472	0.179804	6.31087	2.77479e-10	7.06681e-09	WD domain, G-beta repeat-containing protein	0.41
TGGT1_213880	149.399	1.29552	0.209049	6.19721	5.74727e-10	1.38333e-08	hypothetical protein	0.76
TGGT1_254060	89.6827	-1.53783	0.249309	-6.16839	6.89905e-10	1.61846e-08	SAG-related sequence SRS14A	0.8	PM - peripheral 1
TGGT1_270273	148.742	-1.16467	0.188882	-6.16613	6.99825e-10	1.63712e-08	hypothetical protein	0.35
TGGT1_293780	191.019	1.26137	0.208029	6.06343	1.33252e-09	2.94356e-08	hypothetical protein	1.58
TGGT1_308965	284.703	1.01586	0.174319	5.82762	5.62235e-09	1.08386e-07	hypothetical protein	1.66
TGGT1_252080	71.158	-1.56507	0.272656	-5.74009	9.4624e-09	1.71684e-07	hypothetical protein	0.52
TGGT1_314670	111.033	-1.24658	0.21948	-5.6797	1.3493e-08	2.37569e-07	hypothetical protein	0.35
TGGT1_304450	66.125	-1.81312	0.328159	-5.52512	3.29252e-08	5.37649e-07	cation-transporting ATPase	0.8
TGGT1_269170	72.7084	-1.53853	0.279322	-5.50807	3.62782e-08	5.79894e-07	hypothetical protein	-0.89
TGGT1_288960	110.914	-1.24431	0.227682	-5.46509	4.6266e-08	7.22895e-07	hypothetical protein	1.39
TGGT1_244940	135.09	1.119	0.206857	5.40955	6.31842e-08	9.56724e-07	hypothetical protein	1.04
TGGT1_290645	89.9773	-1.24986	0.238748	-5.23507	1.64922e-07	2.2702e-06	hypothetical protein	-1.09
TGGT1_272540	85.8524	-1.44972	0.278247	-5.21018	1.8866e-07	2.55889e-06	protein kinase (incomplete catalytic triad)	0.39
TGGT1_257670	105.478	-1.39599	0.269964	-5.17103	2.32806e-07	3.07748e-06	hypothetical protein	-4.34
TGGT1_204000	78.8223	-1.28932	0.254232	-5.07145	3.94803e-07	4.87821e-06	hypothetical protein	0.86
TGGT1_320530A	139.075	1.03701	0.204997	5.05867	4.22182e-07	5.17049e-06	hypothetical protein	0.55
TGGT1_223258	77.2009	1.56405	0.312781	5.00047	5.71921e-07	6.68954e-06	hypothetical protein	-1.22
TGGT1_203720	152.672	1.0663	0.218539	4.87921	1.06512e-06	1.14648e-05	vitamin k epoxide reductase family protein	1.53
TGGT1_229240	156.033	-1.08101	0.221559	-4.87913	1.06553e-06	1.14648e-05	hypothetical protein	1.46
TGGT1_219570	130.993	1.07434	0.221487	4.8506	1.2309e-06	1.30585e-05	hypothetical protein	2.08
TGGT1_269160	69.6687	-1.34628	0.28362	-4.74678	2.06682e-06	2.06633e-05	putative outer dynein arm docking complex protein ODA1	-0.72
TGGT1_212180	107.488	-1.1165	0.239295	-4.66578	3.07454e-06	2.99121e-05	hypothetical protein	0.32
TGGT1_315345	61.1982	-1.55801	0.336275	-4.63313	3.60179e-06	3.45572e-05	SAG-related sequence SRS52F	0.92
TGGT1_203375	32.1105	-1.89441	0.422586	-4.4829	7.36345e-06	6.46183e-05	cpw-wpc domain-containing protein	0.67
TGGT1_215140	41.637	-1.68837	0.376977	-4.47872	7.50924e-06	6.57591e-05	hypothetical protein	1.11
TGGT1_252090	45.3631	-1.65817	0.372807	-4.44779	8.6758e-06	7.46406e-05	hypothetical protein	0.08
TGGT1_210320	99.5941	-1.03646	0.233503	-4.43873	9.04917e-06	7.74527e-05	SAG-related sequence SRS37A	0.96
TGGT1_267642	113.069	-1.0757	0.243027	-4.42628	9.58732e-06	8.13896e-05	hypothetical protein	-0.19
TGGT1_207410	81.9808	-1.18819	0.268728	-4.42153	9.80057e-06	8.29812e-05	tetratricopeptide repeat-containing protein	0.24
TGGT1_275590	20.0125	-2.41914	0.557123	-4.3422	1.41062e-05	0.000113176	mono- or diacylglycerol acyltransferase	0.57
TGGT1_313725	81.8692	1.09025	0.253696	4.29746	1.72765e-05	0.000135735	hypothetical protein	-0.06
TGGT1_318220	46.7624	-1.42766	0.337806	-4.22629	2.37579e-05	0.000179869	hypothetical protein	0.02
TGGT1_293020	61.0429	-1.3266	0.314683	-4.21568	2.49027e-05	0.000187853	hypothetical protein	-1.8
TGGT1_312980	47.8599	-1.48131	0.36058	-4.10813	3.98877e-05	0.000283434	hypothetical protein	-1.52
TGGT1_315570	85.7295	-1.14954	0.282369	-4.07107	4.67979e-05	0.000326136	hypothetical protein	0.93
TGGT1_307780	33.7319	-1.77295	0.43747	-4.05273	5.06224e-05	0.000348128	hypothetical protein	-0.44
TGGT1_204290	34.8919	-1.68385	0.416539	-4.04246	5.28927e-05	0.000361058	hypothetical protein	-1.79
TGGT1_256800	59.7269	-1.14272	0.289661	-3.94504	7.97873e-05	0.000516293	hypothetical protein	-0.8
TGGT1_226450	27.1283	-1.88031	0.47968	-3.91993	8.85738e-05	0.00056481	hypothetical protein	1.22
TGGT1_272265	55.5966	1.18078	0.303696	3.88802	0.000101065	0.000629047	hypothetical protein	-1.98
TGGT1_253390	14.0451	-2.6193	0.684699	-3.82548	0.000130516	0.000783094	hypothetical protein	0.11
TGGT1_260000	52.8061	-1.2932	0.338786	-3.81716	0.000134999	0.000806521	hypothetical protein	-0.49
TGGT1_253340	35.7122	-1.44097	0.38546	-3.73831	0.000185258	0.00106696	hypothetical protein	1.36
TGGT1_220280	87.9052	-1.03038	0.279979	-3.68022	0.000233037	0.0013025	mucin family glycoprotein	1.54
TGGT1_266860	61.9745	-1.08441	0.305259	-3.55243	0.000381697	0.0019994	BTB/POZ domain-containing protein	0.77
TGGT1_219370	66.9062	-1.05701	0.299759	-3.52619	0.000421581	0.0021807	hypothetical protein	0.31
TGGT1_315845	17.4641	-2.00376	0.573958	-3.49112	0.000480993	0.00244251	kinesin motor domain-containing protein	-1.01
TGGT1_291910	20.2924	-2.04307	0.590293	-3.46112	0.000537941	0.00268745	hypothetical protein	1.75
TGGT1_205140	32.6087	-1.39525	0.414037	-3.36986	0.000752061	0.00357486	hypothetical protein	0.14
TGGT1_203500	19.8256	1.82134	0.558459	3.26137	0.00110875	0.0050074	alanine dehydrogenase/pyridine nucleotide transhydrogenase domain-containing protein	0.75
TGGT1_295685	53.3777	1.07164	0.329696	3.25039	0.00115247	0.00515178	hypothetical protein	1.76
TGGT1_411220	33.8071	1.33827	0.412873	3.24137	0.00118958	0.00529637	hypothetical protein	N/A
TGGT1_266500	9.21206	-2.82895	0.879668	-3.21593	0.00130023	0.00569313	hypothetical protein	0.89
TGGT1_264178B	16.7248	-1.90675	0.593956	-3.21025	0.00132621	0.0057856	flagellar associated protein	-2.02
TGGT1_363790	3.51781	-5.2715	1.6467	-3.20125	0.00136833	0.00593823	SAG-related sequence protein SRS22I	N/A
TGGT1_306455	36.6798	-1.24974	0.390498	-3.20038	0.00137247	0.00595051	hypothetical protein	-0.03
TGGT1_233405	26.8332	-1.74094	0.544014	-3.20018	0.0013734	0.00595091	hypothetical protein	2.44
TGGT1_259150	33.5215	-1.29329	0.405217	-3.19159	0.00141492	0.00611177	hypothetical protein	-1.86
TGGT1_237070	25.6896	1.49818	0.472236	3.17251	0.00151126	0.00647081	hypothetical protein	0.46
TGGT1_238160	41.9128	-1.33437	0.42166	-3.16457	0.00155314	0.0066211	hypothetical protein	1.24
TGGT1_258200	64.7758	-1.01221	0.320226	-3.16092	0.00157273	0.00668249	hypothetical protein	-0.02
TGGT1_240290	42.4419	1.10364	0.349509	3.15769	0.00159023	0.00673281	hypothetical protein	0.03
TGGT1_250685	22.1305	-1.59088	0.50437	-3.15419	0.00160943	0.00680029	hypothetical protein	0.82
TGGT1_203000	20.2448	-1.79269	0.570786	-3.14074	0.00168519	0.00706304	hypothetical protein	0.73
TGGT1_203100	23.202	-1.63087	0.524811	-3.10754	0.00188654	0.00778932	hypothetical protein	0.76
TGGT1_258370	5.80042	-4.10442	1.33117	-3.08331	0.0020471	0.00834879	rhoptry kinase family protein ROP28	0.27
TGGT1_306580	44.9371	-1.02279	0.332782	-3.07346	0.00211594	0.00860009	hypothetical protein	-0.35
TGGT1_266065	33.1702	-1.18519	0.385684	-3.07294	0.00211959	0.00861069	hypothetical protein	1.92
TGGT1_228050	23.9117	-1.43651	0.473863	-3.03149	0.00243349	0.00966894	hypothetical protein	0.34

## Sheet: mtAP2-3-Ty iKD (ATc vs Ctrl)
Gene ID	baseMean	Log2FC	lfcSE	stat	p-Value	padj	Product Description	Phenotype score	hyper_LOPIT
TGGT1_304670	1509.91	-1.97668	0.112448	-17.5786	3.59567e-69	2.92544e-65	leucine rich repeat-containing protein	2.39	IMC
TGGT1_212770	8123.4	-1.02487	0.0688617	-14.8831	4.24615e-50	1.72733e-46	hypothetical protein	-1.8
TGGT1_202020	1020.27	1.99103	0.137163	14.5158	9.62949e-48	2.61152e-44	DnAK-TPR	-0.12
TGGT1_230210	16806.2	-1.04598	0.0721941	-14.4885	1.4332e-47	2.91513e-44	alveolin domain containing intermediate filament IMC10	-4.7	IMC
TGGT1_222370	2166.71	1.26051	0.0884339	14.2538	4.24831e-46	6.91286e-43	SAG-related sequence SRS13	-0.07	PM - peripheral 1
TGGT1_316400A	3648.03	-1.78843	0.135314	-13.2169	7.00793e-40	8.14522e-37	alpha tubulin TUBA1	-5.29
TGGT1_293280	2972.17	1.58702	0.122929	12.9101	3.95e-38	4.01715e-35	cyclin protein	-1.84
TGGT1_288640	2051.29	1.40546	0.10951	12.8341	1.05637e-37	9.54962e-35	radical SAM domain-containing protein	2.29
TGGT1_233030	4260.73	-1.16981	0.0924146	-12.6582	1.00742e-36	7.45127e-34	gliding-associated protein GAP70	-0.19	apical 1
TGGT1_286590	3637.45	-1.0542	0.0835806	-12.613	1.79035e-36	1.21386e-33	microtubule associated protein SPM2	1.34	tubulin cytoskeleton
TGGT1_265420	1815.5	-1.1358	0.0903165	-12.5757	2.87142e-36	1.79707e-33	hypothetical protein	-1.93
TGGT1_237820	1175.44	-1.32277	0.10927	-12.1055	9.87611e-34	5.3568e-31	IMC sub-compartment protein ISP2	-2.04	IMC
TGGT1_294330	1776.87	-1.20102	0.0996968	-12.0467	2.01826e-33	1.02629e-30	EGF family domain-containing protein	0.49	micronemes
TGGT1_321580	258.985	2.33148	0.197337	11.8147	3.27573e-32	1.56773e-29	putative membrane protein	0.79
TGGT1_313780	2671.54	-1.02855	0.0877183	-11.7256	9.42636e-32	4.03647e-29	hypothetical protein	0.71
TGGT1_220420	180.856	-2.38348	0.204028	-11.6821	1.57395e-31	6.09791e-29	3'5'-cyclic nucleotide phosphodiesterase domain-containing protein	1.23
TGGT1_206695	626.309	-1.71643	0.151066	-11.3621	6.45682e-30	2.18886e-27	hypothetical protein	-0.01
TGGT1_273560	4698.11	-1.21311	0.107107	-11.3262	9.73854e-30	3.16931e-27	putative kinesin heavy chain	-0.94	dense granules
TGGT1_256030	3120.3	-1.13556	0.101814	-11.1532	6.90492e-29	2.16071e-26	hypothetical protein	-5.03	apical 1
TGGT1_210815	234.616	-1.93503	0.1764	-10.9696	5.35284e-28	1.55538e-25	hypothetical protein	1.55
TGGT1_255450	6012.37	-1.05507	0.0964357	-10.9407	7.36589e-28	2.06651e-25	hypothetical protein	-1.78
TGGT1_225690	6170.31	-1.2232	0.112007	-10.9207	9.17555e-28	2.40814e-25	hypothetical protein	-0.02	apical 1
TGGT1_227952	1668.72	-1.01667	0.0943945	-10.7704	4.74772e-27	1.1361e-24	14-3-3 superfamily protein	-0.62	apical 1
TGGT1_205370	1518.74	-1.0729	0.10285	-10.4317	1.77768e-25	3.8061e-23	hypothetical protein	-1.08
TGGT1_224880	3498.46	-1.51754	0.14586	-10.4041	2.3759e-25	4.9565e-23	kinesin motor domain-containing protein	-1.14
TGGT1_309120	28314.8	1.01504	0.101279	10.0222	1.218e-23	2.30457e-21	ribosomal protein RPL4	-5.62	60S ribosome
TGGT1_254890	349.645	-1.57551	0.157602	-9.99679	1.57425e-23	2.84624e-21	hypothetical protein	1.18
TGGT1_214575	708.973	-1.08873	0.110183	-9.88109	5.02819e-23	8.52278e-21	hypothetical protein	2.62	PM - peripheral 1
TGGT1_227630	681.291	1.57417	0.160063	9.83475	7.97678e-23	1.27253e-20	hypothetical protein	2.04
TGGT1_233920	604.533	1.35643	0.140494	9.65474	4.69362e-22	6.58401e-20	zinc finger, C3HC4 type (RING finger) domain-containing protein	0.09
TGGT1_305050	3256.45	-1.08673	0.115639	-9.39759	5.58266e-21	7.20961e-19	putative calmodulin	1.57	IMC
TGGT1_291040	269.282	2.00384	0.21486	9.32627	1.0966e-20	1.37261e-18	lactate dehydrogenase LDH2	0.49
TGGT1_322000	1790.24	-1.19754	0.130335	-9.18813	3.99729e-20	4.71333e-18	myosin-light-chain kinase	N/A	rhoptries 2
TGGT1_211330	428.678	-1.35108	0.148793	-9.08026	1.08312e-19	1.22392e-17	methionine aminopeptidase	-2.88
TGGT1_268860	370.759	2.04759	0.225589	9.07665	1.11967e-19	1.2479e-17	enolase 1	0.07
TGGT1_298070	560.382	-1.3213	0.14745	-8.96104	3.21621e-19	3.31229e-17	hypothetical protein	1.42
TGGT1_225990	480.037	-1.22604	0.137253	-8.93267	4.15848e-19	4.22917e-17	acyl transferase domain-containing protein	-0.98	apicoplast
TGGT1_294610	12697.7	-1.04589	0.117313	-8.9154	4.86062e-19	4.76458e-17	putative histone lysine methyltransferase, SET	-0.98
TGGT1_231992	414.668	-1.32291	0.149479	-8.8501	8.7443e-19	8.36984e-17	hypothetical protein	0.77
TGGT1_315740	543.704	-1.0866	0.123241	-8.81685	1.17724e-18	1.11373e-16	SAG-related sequence SRS54	0.8	PM - peripheral 1
TGGT1_274170	262.718	1.70843	0.19495	8.76343	1.89394e-18	1.69331e-16	protein kinase (incomplete catalytic triad)	0.23
TGGT1_215970	1164.68	-1.00517	0.115601	-8.69514	3.46417e-18	2.96679e-16	hypothetical protein	1.91
TGGT1_214385	559.549	-1.04851	0.120704	-8.68657	3.73534e-18	3.1657e-16	hypothetical protein	-0.62
TGGT1_238440	245.428	2.12306	0.244871	8.67013	4.31625e-18	3.58337e-16	SAG-related sequence SRS22A	0.79	PM - peripheral 1
TGGT1_209755B	1470.34	1.14719	0.132775	8.6401	5.61621e-18	4.6155e-16	hypothetical protein	1.12
TGGT1_293790	296.65	1.90938	0.22143	8.62297	6.5239e-18	5.25529e-16	hypothetical protein	-0.73
TGGT1_239770	1516.15	-1.15756	0.135164	-8.56413	1.08899e-17	8.43815e-16	alveolin domain containing intermediate filament IMC11	1.53	apical 1
TGGT1_239830	5062.38	-1.03995	0.123289	-8.43507	3.30999e-17	2.38319e-15	TBC domain-containing protein	-2.83
TGGT1_285860	335.009	-1.68168	0.200103	-8.40407	4.31254e-17	3.07779e-15	SAG-related sequence SRS20C	1.72	PM - peripheral 1
TGGT1_248140	567.977	1.04347	0.125722	8.29978	1.04307e-16	7.07202e-15	hypothetical protein	0.57	dense granules
TGGT1_221370	886.007	-1.01706	0.123388	-8.24279	1.68244e-16	1.1039e-14	hypothetical protein	0.49
TGGT1_286595	750.428	-1.24074	0.150979	-8.21795	2.07016e-16	1.31585e-14	hypothetical protein	1.51
TGGT1_321800	173.157	1.84574	0.225692	8.17812	2.88308e-16	1.79059e-14	EGF family domain-containing protein	1.38
TGGT1_226450	53.8041	-3.19404	0.39086	-8.17183	3.03756e-16	1.85816e-14	hypothetical protein	1.22
TGGT1_244070	240.64	-1.4139	0.173899	-8.13061	4.2715e-16	2.55536e-14	hypothetical protein	1.72
TGGT1_217410	916.066	-1.10038	0.135951	-8.09395	5.77601e-16	3.40534e-14	hypothetical protein	0.01	dense granules
TGGT1_312105	393.521	-1.10034	0.136731	-8.04747	8.45252e-16	4.80907e-14	hypothetical protein	1.42
TGGT1_301180	491.9	-1.39871	0.174341	-8.02282	1.03346e-15	5.71987e-14	SAG-related sequence SRS19F	1.62	PM - peripheral 1
TGGT1_222020	585.012	-1.02618	0.129218	-7.94148	1.99779e-15	1.04864e-13	phosphoglycerate kinase PGKII	-3.58	apicoplast
TGGT1_280570	1885.04	1.12904	0.142321	7.9331	2.13746e-15	1.11477e-13	SAG-related sequence SRS35A	-0.48
TGGT1_313000	69.9355	2.69142	0.346595	7.76531	8.14442e-15	3.93738e-13	Toxoplasma gondii family D protein	0.65
TGGT1_278080	292.074	1.44702	0.188466	7.67792	1.6169e-14	7.51681e-13	Toxoplasma gondii family A protein	1.43
TGGT1_208380	188.978	1.61674	0.21059	7.6772	1.62605e-14	7.51681e-13	hypothetical protein	1.11
TGGT1_245480	432.735	-1.099	0.143735	-7.64598	2.07358e-14	9.47789e-13	hypothetical protein	1.24
TGGT1_313475	144.086	-1.98962	0.262305	-7.58515	3.32097e-14	1.44489e-12	hypothetical protein	1.68
TGGT1_289090	294.9	-1.15336	0.153829	-7.49766	6.49694e-14	2.71072e-12	hypothetical protein	0.55
TGGT1_239795	575.242	-1.02826	0.137503	-7.47809	7.54097e-14	3.09519e-12	hypothetical protein	2.25
TGGT1_217420	366.282	-1.06213	0.142042	-7.47758	7.57058e-14	3.09519e-12	hypothetical protein	0.55
TGGT1_314358	441.451	-1.57572	0.211085	-7.46484	8.34014e-14	3.35918e-12	hypothetical protein	-3.04
TGGT1_252640	608.025	1.45372	0.194962	7.45643	8.88966e-14	3.56287e-12	P-type ATPase PMA1	1.82
TGGT1_268970	289.879	1.25374	0.168497	7.44074	1.00119e-13	3.95422e-12	hypothetical protein	1.19	dense granules
TGGT1_411360	83.6106	-2.11928	0.292785	-7.23835	4.54173e-13	1.63502e-11	rhoptry kinase family protein	N/A
TGGT1_256975	123.384	-1.76939	0.244888	-7.2253	5.00012e-13	1.79211e-11	hypothetical protein	0.9
TGGT1_214220	15025.6	1.14154	0.160314	7.12068	1.07395e-12	3.7024e-11	hypothetical protein	2.17	IMC
TGGT1_266870	684.17	1.00853	0.142563	7.07427	1.50236e-12	5.07186e-11	transporter, major facilitator family protein	0.27
TGGT1_224760	95.0892	2.06117	0.293775	7.01616	2.28055e-12	7.36293e-11	SAG-related sequence SRS40E	0.55
TGGT1_248560	151.534	-1.62436	0.232458	-6.98777	2.79295e-12	8.94623e-11	hypothetical protein	0.26
TGGT1_308810A	884.766	-1.11962	0.160718	-6.9664	3.25145e-12	1.01745e-10	rhoptry neck protein RON9	-2.99
TGGT1_357490	382.626	-1.0061	0.144932	-6.94191	3.86829e-12	1.19667e-10	hypothetical protein	1.53
TGGT1_259020	791.84	2.66508	0.38762	6.87549	6.17759e-12	1.86843e-10	bradyzoite antigen BAG1	-0.18
TGGT1_221840	87.2278	2.54551	0.37111	6.85919	6.92529e-12	2.07148e-10	hypothetical protein	-0.55
TGGT1_201160	172.859	-1.32764	0.194402	-6.82935	8.53022e-12	2.52371e-10	hypothetical protein	1.68
TGGT1_232290	176.637	1.74204	0.255292	6.82374	8.8703e-12	2.61481e-10	hypothetical protein	1.17
TGGT1_273130	1134.2	-1.01005	0.148056	-6.82205	8.97514e-12	2.63616e-10	SAG-related sequence SRS30A	0.81	PM - peripheral 1
TGGT1_320500	47.7148	3.14301	0.461223	6.81451	9.45823e-12	2.76806e-10	patched family protein	-0.85
TGGT1_292325	714.347	-1.13882	0.167612	-6.79436	1.08792e-11	3.1612e-10	hypothetical protein	0.64
TGGT1_223258	72.8925	2.84379	0.420874	6.75686	1.41013e-11	4.01149e-10	hypothetical protein	-1.22
TGGT1_207130	242.538	1.09575	0.166154	6.59481	4.25799e-11	1.13212e-09	SAG-related sequence SRS49A	0.44
TGGT1_228140	236.079	-1.1637	0.177258	-6.56497	5.20417e-11	1.35275e-09	hypothetical protein	-0.36
TGGT1_295440	256.87	1.12248	0.17237	6.51203	7.41397e-11	1.87329e-09	hypothetical protein	1.68
TGGT1_267140	248.566	-1.37239	0.211057	-6.50247	7.90128e-11	1.97799e-09	SAG-related sequence SRS38B	0.57	PM - peripheral 1
TGGT1_223845	253.522	-1.10266	0.170375	-6.47196	9.67375e-11	2.38502e-09	hypothetical protein	1.03
TGGT1_288450	78.8777	2.21028	0.342299	6.45715	1.0669e-10	2.6041e-09	aldehyde dehydrogenase (NAD) family protein	1.36
TGGT1_301170	247.672	-1.10379	0.172251	-6.40803	1.47409e-10	3.49384e-09	SAG-related sequence SRS19D	0.41	PM - peripheral 1
TGGT1_287960	247.052	-1.32913	0.207595	-6.40252	1.52837e-10	3.59562e-09	hypothetical protein	1.97
TGGT1_261075	335.736	-1.26895	0.200573	-6.32666	2.5053e-10	5.50895e-09	hypothetical protein	1.02
TGGT1_289740	324.237	1.12154	0.179173	6.25954	3.86116e-10	8.24525e-09	hypothetical protein	1.21
TGGT1_214115	97.9848	-1.62833	0.261254	-6.23277	4.58259e-10	9.65906e-09	hypothetical protein	0.33
TGGT1_299120	393.108	-1.27556	0.205404	-6.21	5.29848e-10	1.10819e-08	hypothetical protein	-0.13
TGGT1_277730	192.272	-1.42448	0.229649	-6.20288	5.54382e-10	1.15063e-08	hypothetical protein	0.84
TGGT1_297395	181.093	-1.20341	0.194072	-6.20084	5.61629e-10	1.1627e-08	hypothetical protein	0.82
TGGT1_224750	36.3085	3.12286	0.5073	6.15584	7.46797e-10	1.5152e-08	SAG-related sequence SRS40F	0.78
TGGT1_306510	277.208	1.1914	0.194833	6.115	9.65588e-10	1.90704e-08	hypothetical protein	0.89
TGGT1_249535	69.9244	2.03156	0.332544	6.10916	1.00156e-09	1.97305e-08	hypothetical protein	1.51
TGGT1_229700	302.967	-1.10967	0.182544	-6.07892	1.20998e-09	2.33279e-08	hypothetical protein	-0.57
TGGT1_208020	355.935	1.15507	0.19392	5.95645	2.57777e-09	4.75571e-08	AP2 domain transcription factor AP2Ib-1	-0.09
TGGT1_310455	491.792	-1.00502	0.168801	-5.95387	2.61874e-09	4.82038e-08	hypothetical protein	1.47
TGGT1_272645	164.839	-1.37017	0.233224	-5.87491	4.23081e-09	7.51568e-08	hypothetical protein	0.72
TGGT1_304690	191.197	-1.17939	0.200832	-5.87252	4.29233e-09	7.59182e-08	hypothetical protein	0.62
TGGT1_207210	407.344	1.46741	0.254134	5.77417	7.73339e-09	1.31355e-07	hypothetical protein	0.05
TGGT1_364130	392.992	-1.40544	0.244486	-5.74853	9.00233e-09	1.51328e-07	hypothetical protein	0.44
TGGT1_288900	210.243	-1.2689	0.221184	-5.73684	9.6459e-09	1.61479e-07	Yos1 family protein	-3.66
TGGT1_259540	292.841	-1.23066	0.216316	-5.68917	1.27655e-08	2.08974e-07	hypothetical protein	0.57
TGGT1_216710	116.186	1.3566	0.241437	5.61886	1.92224e-08	3.04267e-07	transporter, major facilitator family protein	0.51
TGGT1_313510	90.006	-1.55392	0.278475	-5.5801	2.40381e-08	3.69705e-07	hypothetical protein	-4.96
TGGT1_220025	49.1154	2.39504	0.430813	5.55933	2.70806e-08	4.11827e-07	hypothetical protein	0.43
TGGT1_248380	353.102	1.19187	0.214842	5.54764	2.89552e-08	4.33848e-07	hypothetical protein	1.73
TGGT1_216830	333.096	1.22855	0.221817	5.53858	3.04935e-08	4.52728e-07	DTW domain-containing protein	0.7
TGGT1_267150	126.793	-1.26911	0.229862	-5.52115	3.36784e-08	4.97292e-07	SAG-related sequence SRS38C	1.41	endomembrane vesicles
TGGT1_273915	170.797	-1.11755	0.203783	-5.48401	4.15798e-08	6.03019e-07	hypothetical protein	0.81
TGGT1_254060	128.267	-1.49883	0.273333	-5.48354	4.16887e-08	6.03521e-07	SAG-related sequence SRS14A	0.8	PM - peripheral 1
TGGT1_280470	637.394	-1.00367	0.183637	-5.46554	4.61509e-08	6.62229e-07	AP2 domain transcription factor AP2VIIa-1	0.07
TGGT1_210245	130.755	-1.53641	0.281739	-5.45331	4.94406e-08	7.0694e-07	hypothetical protein	0.42
TGGT1_261300	439.159	-1.51792	0.279084	-5.43893	5.36004e-08	7.65075e-07	hypothetical protein	-0.49
TGGT1_271115	62.1564	-1.72609	0.317465	-5.4371	5.41544e-08	7.71629e-07	hypothetical protein	1.22
TGGT1_311370	219.381	1.17855	0.216985	5.43149	5.58853e-08	7.90752e-07	putative methylmalonate-semialdehyde dehydrogenase [acylating]	1.97
TGGT1_308960	279.358	1.0055	0.186939	5.37874	7.50101e-08	1.03789e-06	ATPase, AAA family protein	0.14
TGGT1_291075	60.4401	1.96756	0.366917	5.36241	8.21168e-08	1.13046e-06	hypothetical protein	0.95
TGGT1_267980	255.395	-1.0482	0.196062	-5.34628	8.97783e-08	1.21739e-06	hypothetical protein	N/A
TGGT1_295468	474.101	-1.17866	0.221613	-5.31856	1.04589e-07	1.39773e-06	C2 domain-containing protein	0.83
TGGT1_283698	61.7627	-2.01902	0.379972	-5.31359	1.07485e-07	1.43125e-06	hypothetical protein	0.54
TGGT1_203705	171.222	-1.62711	0.306408	-5.31028	1.09455e-07	1.45273e-06	hypothetical protein	2.54
TGGT1_286810	198.858	-1.06524	0.202259	-5.26675	1.38864e-07	1.78751e-06	hypothetical protein	-0.12
TGGT1_269310	272.717	1.03408	0.197382	5.23896	1.61485e-07	2.05288e-06	hypothetical protein	-1.07
TGGT1_292275	122.236	-1.56055	0.298517	-5.22768	1.71647e-07	2.17189e-06	SAG-related sequence SRS36E	N/A
TGGT1_310480	122.036	1.49816	0.287059	5.21898	1.79912e-07	2.26589e-06	flagellar/basal body protein, PACRG family protein	0.98
TGGT1_321490	123.011	1.48129	0.283859	5.21839	1.80482e-07	2.26955e-06	SAG-related sequence SRS12A	1
TGGT1_210095	148.442	-1.19182	0.229636	-5.19003	2.10257e-07	2.57628e-06	hypothetical protein	0.91	rhoptries 1
TGGT1_240247	195.957	-1.0265	0.198168	-5.17994	2.21962e-07	2.69133e-06	hypothetical protein	0.7
TGGT1_254430	68.2295	1.56	0.306818	5.08443	3.68724e-07	4.28563e-06	putative microneme protein	-0.27
TGGT1_254915	361.38	-1.03358	0.203311	-5.08376	3.70033e-07	4.29471e-06	hypothetical protein	1.54
TGGT1_218955	656.835	-1.09101	0.214672	-5.08219	3.73099e-07	4.32412e-06	hypothetical protein	1.61
TGGT1_241310	95.0414	-1.42516	0.280638	-5.07829	3.80857e-07	4.40775e-06	hypothetical protein	N/A
TGGT1_289040	44.7949	3.17858	0.627748	5.06346	4.11709e-07	4.71145e-06	Armadillo/beta-catenin family repeat-containing protein	-0.3
TGGT1_312930	123.105	1.26424	0.250199	5.05295	4.3504e-07	4.92964e-06	putative cystathione gamma lyase	2
TGGT1_315100	62.7184	2.17132	0.42986	5.05123	4.38975e-07	4.96359e-06	hypothetical protein	0.15
TGGT1_243520	177.413	-1.2752	0.252704	-5.04623	4.5061e-07	5.07779e-06	hypothetical protein	-0.83
TGGT1_213460	303.189	1.03208	0.208903	4.94047	7.79363e-07	8.27793e-06	hypothetical protein	0.53
TGGT1_408760	131.015	-1.17501	0.238794	-4.9206	8.62811e-07	9.05785e-06	toxoplasma gondii family A protein	1.65
TGGT1_213340	100.21	1.57699	0.323251	4.87852	1.06887e-06	1.10359e-05	GMC oxidoreductase	0.37
TGGT1_203875	378.867	-1.10174	0.226091	-4.873	1.09919e-06	1.12917e-05	hypothetical protein	2.58
TGGT1_272510	19.8136	3.80012	0.784207	4.84581	1.26097e-06	1.28401e-05	aspartyl protease	0.55
TGGT1_299800	65.4216	1.85803	0.385215	4.82337	1.41154e-06	1.41781e-05	hypothetical protein	0.24
TGGT1_318632	130.816	-1.20223	0.249987	-4.80917	1.51556e-06	1.5111e-05	hypothetical protein	0.24
TGGT1_239580	11.1457	6.52506	1.3606	4.79573	1.62086e-06	1.60235e-05	hypothetical protein	-0.48
TGGT1_203070	57.4702	2.72377	0.569059	4.78644	1.69762e-06	1.67068e-05	hypothetical protein	1.87
TGGT1_229760	147.54	-1.09587	0.228956	-4.78638	1.6982e-06	1.67068e-05	hypothetical protein	-3.11
TGGT1_205050	129.617	1.06573	0.227186	4.69102	2.71852e-06	2.55994e-05	hypothetical protein	-0.82
TGGT1_208080	151.913	-1.05023	0.224869	-4.67042	3.00591e-06	2.80782e-05	hypothetical protein	-0.07
TGGT1_225070	47.9926	1.98495	0.425778	4.66193	3.13254e-06	2.91272e-05	hypothetical protein	0.02
TGGT1_250920	26.757	3.06636	0.659103	4.65232	3.28221e-06	3.04147e-05	tetratricopeptide repeat-containing protein	0.38
TGGT1_219110	100.35	1.47272	0.316964	4.64633	3.37892e-06	3.10983e-05	hypothetical protein	1.16
TGGT1_297410	122.089	1.22129	0.265638	4.59755	4.2748e-06	3.84732e-05	hypothetical protein	-0.39
TGGT1_409540	225.075	-1.27332	0.277803	-4.58355	4.57147e-06	4.07377e-05	protamine protein P1	-1.62
TGGT1_229140	132.563	-1.0147	0.222288	-4.56478	5.00007e-06	4.4218e-05	MaoC family domain-containing protein	-0.04	nucleus - non-chromatin
TGGT1_362210	164.165	-1.0467	0.229927	-4.55232	5.30573e-06	4.66675e-05	hypothetical protein	-1.76
TGGT1_273075	75.5914	-1.61739	0.355535	-4.54918	5.38551e-06	4.72161e-05	hypothetical protein	0.75
TGGT1_cox3	865.052	-1.01244	0.222952	-4.54107	5.59705e-06	4.88601e-05	#N/A	#N/A
TGGT1_271375	44.762	-1.7096	0.378767	-4.51359	6.3738e-06	5.48754e-05	hypothetical protein	0.59
TGGT1_295995	36.242	2.31308	0.51257	4.51271	6.40041e-06	5.50462e-05	hypothetical protein	1.41
TGGT1_231991	155.901	-1.1605	0.258422	-4.4907	7.09885e-06	6.02883e-05	hypothetical protein	0.54
TGGT1_313677	42.7179	-2.01713	0.449794	-4.48457	7.30612e-06	6.18549e-05	hypothetical protein	1.71
TGGT1_311710	18.763	3.98486	0.890203	4.47635	7.59301e-06	6.40173e-05	hypothetical protein	-0.08
TGGT1_240930	167.459	1.04981	0.234582	4.47522	7.63313e-06	6.4289e-05	MoaC family protein	0.06
TGGT1_294785	146.449	1.13785	0.256042	4.44401	8.82988e-06	7.34559e-05	zinc finger (CCCH type) motif-containing protein	0.86
TGGT1_206520	188.086	-1.08272	0.244491	-4.42848	9.49016e-06	7.8229e-05	hypothetical protein	2.07
TGGT1_215580	35.7933	-2.34706	0.530721	-4.42239	9.76149e-06	8.03028e-05	hypothetical protein	1.59
TGGT1_310160	108.606	1.1701	0.265069	4.41432	1.01329e-05	8.28105e-05	argonaute AGO	-0.51
TGGT1_259890	24.3894	2.67659	0.614092	4.35862	1.30887e-05	0.00010471	Kazal-type serine protease inhibitor domain-containing protein	1.35
TGGT1_269680	68.366	1.41398	0.326359	4.3326	1.4736e-05	0.000116201	putative acyl-CoA carboxyltransferase beta chain	-0.25
TGGT1_320105	196.844	-1.3079	0.302158	-4.32854	1.501e-05	0.000117992	hypothetical protein	1.56
TGGT1_409380	12.6475	-3.56589	0.824182	-4.32657	1.51446e-05	0.000118935	hypothetical protein	N/A
TGGT1_239365	23.9229	2.64831	0.616938	4.29266	1.76542e-05	0.000136405	hypothetical protein	-1.59
TGGT1_315520	87.6965	1.23199	0.287851	4.27995	1.86931e-05	0.000143343	calcium binding egf domain-containing protein	1.04
TGGT1_314670	65.3436	1.57508	0.369013	4.26835	1.96924e-05	0.000150298	hypothetical protein	0.35
TGGT1_283840	138.518	1.02809	0.241091	4.26431	2.0052e-05	0.000152612	GATA zinc finger domain-containing protein	-4.72
TGGT1_231175	109.791	-1.21061	0.285225	-4.24442	2.19155e-05	0.000164665	hypothetical protein	1.83
TGGT1_312970	32.5351	1.91768	0.453146	4.23194	2.31686e-05	0.000171832	hypothetical protein	1.38
TGGT1_272593	105.781	-1.55144	0.368998	-4.20446	2.61708e-05	0.000190282	hypothetical protein	0.5
TGGT1_276155	111.558	1.00619	0.242457	4.14998	3.32498e-05	0.000233207	hypothetical protein	0.92
TGGT1_213560	122.59	1.16928	0.283495	4.12451	3.71522e-05	0.000257251	hypothetical protein	-0.77
TGGT1_313940	71.4097	1.94401	0.471656	4.12166	3.76146e-05	0.000259626	hypothetical protein	0.29
TGGT1_235650	39.8608	1.70285	0.413275	4.12038	3.78248e-05	0.000260578	carrier superfamily protein	0.1
TGGT1_363250	122.872	-1.09656	0.269113	-4.07473	4.60687e-05	0.000309508	hypothetical protein	-2.95
TGGT1_267875	101.769	1.03672	0.255134	4.06344	4.83556e-05	0.000323537	putative NBP2b protein	-0.93
TGGT1_289023	7.32019	5.91759	1.46037	4.05211	5.07574e-05	0.000337939	hypothetical protein	0.55
TGGT1_280465	48.0432	-1.46003	0.361916	-4.03416	5.47982e-05	0.00036247	hypothetical protein	1.86
TGGT1_314350	24.7542	-2.56054	0.635273	-4.03061	5.56323e-05	0.000367689	hypothetical protein	-0.75
TGGT1_305530	65.3396	1.30293	0.323294	4.03016	5.57389e-05	0.000367795	hypothetical protein	1.29
TGGT1_410340	40.7629	-1.78182	0.444413	-4.00939	6.0877e-05	0.000395343	tRNA-Lys	N/A
TGGT1_328800	28.0058	-1.93713	0.484643	-3.99703	6.4141e-05	0.000415487	hypothetical protein	N/A
TGGT1_266290	188.315	-1.01224	0.254411	-3.97876	6.92768e-05	0.000444508	hypothetical protein	-0.8
TGGT1_301260	207.825	-1.14545	0.28821	-3.97435	7.05725e-05	0.000451043	hypothetical protein	-0.63
TGGT1_272595	169.717	-1.12828	0.285154	-3.95675	7.5977e-05	0.000482552	hypothetical protein	-1.23
TGGT1_283570	152.825	-1.22024	0.308947	-3.94966	7.82615e-05	0.000496287	hypothetical protein	0.51
TGGT1_203250	28.2351	2.58453	0.655236	3.94443	7.99915e-05	0.000506254	hypothetical protein	1.12
TGGT1_286060	105.161	-1.06536	0.270154	-3.94353	8.02925e-05	0.000507583	tricarboxylate carrier protein	0.46
TGGT1_203230	27.2542	2.05668	0.522165	3.93876	8.19031e-05	0.000514666	hypothetical protein	1.12
TGGT1_270925	85.2663	-1.31431	0.333839	-3.93696	8.25187e-05	0.000517634	hypothetical protein	0.56
TGGT1_260850	60.6084	-1.31208	0.33409	-3.92732	8.58962e-05	0.000537165	putative mitochondrial import inner membrane translocase subunit TIM10	0.97
TGGT1_247750	14.7446	3.6175	0.923224	3.91833	8.91636e-05	0.00055419	hypothetical protein	1.25
TGGT1_228175	96.5243	1.16717	0.299133	3.90185	9.54603e-05	0.000589304	hypothetical protein	1.85
TGGT1_226515	75.6123	1.27653	0.328726	3.88326	0.000103066	0.000631909	hypothetical protein	1.06
TGGT1_411100	33.7061	1.94158	0.500881	3.87632	0.000106048	0.000647753	phenylalanine hydroxylase	N/A
TGGT1_211370	20.0492	2.35714	0.608514	3.8736	0.000107238	0.000653062	tetratricopeptide repeat-containing protein	-0.57
TGGT1_224540	176.394	-1.4391	0.37158	-3.87292	0.000107538	0.000654399	hypothetical protein	0.2	apical 1
TGGT1_263637	116.938	-1.05357	0.272086	-3.87219	0.00010786	0.000655867	hypothetical protein	-4.79
TGGT1_203735	51.8934	-1.41628	0.366334	-3.86608	0.000110598	0.000668548	hypothetical protein	2.17
TGGT1_292260	78.5325	-1.02383	0.267707	-3.82445	0.000131063	0.000776643	SAG-related sequence SRS36B	0.48	PM - peripheral 1
TGGT1_260280	50.7758	-1.55974	0.408011	-3.82278	0.000131955	0.000781356	hypothetical protein	0.23
TGGT1_306692	61.7428	-1.63677	0.429015	-3.81519	0.000136077	0.00080168	hypothetical protein	0.81
TGGT1_411450	72.4352	1.1246	0.298174	3.77161	0.000162199	0.000933275	hypothetical protein	N/A
TGGT1_278245	60.3451	-1.3726	0.363966	-3.77124	0.000162436	0.00093398	hypothetical protein	0.32
TGGT1_207460A	101.394	-1.02408	0.272754	-3.75459	0.000173626	0.000995285	Rab5B protein	-1.35
TGGT1_316370	29.7552	1.75316	0.468786	3.73979	0.000184174	0.00104786	hypothetical protein	0.76
TGGT1_248470	141.555	-1.05312	0.28185	-3.73648	0.000186618	0.00105954	subtilisin SUB6	-1.26
TGGT1_236020	11.0933	4.58556	1.23346	3.71766	0.00020108	0.00113217	BT1 family protein	0.46
TGGT1_206620	6.47561	5.74635	1.54738	3.71361	0.000204324	0.00114805	hypothetical protein	1.18
TGGT1_364790	53.9829	1.33211	0.360073	3.69957	0.000215967	0.00120185	putative transmembrane protein	2.29
TGGT1_233610	84.0259	1.20436	0.325854	3.69602	0.000219004	0.00121626	hypothetical protein	1.22
TGGT1_243470	21.1362	2.59314	0.701796	3.69501	0.000219882	0.00121864	hypothetical protein	0.79
TGGT1_278878	185.864	1.02782	0.278609	3.68913	0.000225025	0.00124291	GDA1/CD39 (nucleoside phosphatase) family protein	0.6
TGGT1_299168	168.417	1.00368	0.272248	3.68664	0.000227237	0.00125233	ATPase, AAA family protein	-1.55	mitochondrion - soluble
TGGT1_268670	50.91	1.38291	0.375126	3.68652	0.000227346	0.00125233	hypothetical protein	0.72
TGGT1_269035	8.78031	5.17992	1.40756	3.68007	0.000233173	0.00127837	nucleoside diphosphate kinase	-0.88
TGGT1_272590	9.13657	5.23625	1.42613	3.67164	0.000240998	0.00131506	hypothetical protein	1.26
TGGT1_203100	5.91091	5.60712	1.53498	3.65289	0.000259302	0.00139217	hypothetical protein	0.76
TGGT1_207350	71.8689	1.27501	0.349046	3.65284	0.000259352	0.00139217	hypothetical protein	1.83
TGGT1_271980	13.909	3.23558	0.885811	3.65267	0.000259524	0.00139217	SAG-related sequence SRS32	0.22
TGGT1_293290	114.916	1.10066	0.301749	3.64761	0.000264695	0.00141217	hypothetical protein	0.85
TGGT1_263633	73.1332	-1.10523	0.303082	-3.64666	0.000265675	0.00141647	hypothetical protein	-3.05
TGGT1_316290	73.008	-1.34905	0.37164	-3.62999	0.000283429	0.00149641	hypothetical protein	1.26
TGGT1_250670	67.5232	-1.2854	0.355593	-3.61481	0.000300572	0.00157873	hypothetical protein	1.46
TGGT1_202280	150.312	1.02496	0.283591	3.61423	0.000301241	0.00158122	WD domain, G-beta repeat-containing protein	-0.75
TGGT1_297920	130.237	1.02383	0.283349	3.61332	0.000302298	0.00158473	hypothetical protein	0.28
TGGT1_272430	39.072	2.32263	0.647691	3.58601	0.000335778	0.00173563	MAC/Perforin domain-containing protein	0.82
TGGT1_288960	42.0269	1.72505	0.481185	3.58501	0.000337067	0.00174008	hypothetical protein	1.39
TGGT1_293020	52.5186	1.44086	0.402281	3.58173	0.000341329	0.00175986	hypothetical protein	-1.8
TGGT1_253460	52.0654	1.6188	0.45289	3.57437	0.000351077	0.00180212	hypothetical protein	0.78
TGGT1_234507	34.3325	1.68521	0.472192	3.5689	0.000358482	0.00183781	hypothetical protein	0.4
TGGT1_236880	67.3974	1.1007	0.309181	3.56005	0.00037078	0.00189489	hypothetical protein	2.29
TGGT1_205520	49.0403	1.40453	0.396521	3.54214	0.000396893	0.0020103	hypothetical protein	0.59
TGGT1_248590	76.1	1.11306	0.316917	3.51213	0.000444523	0.00220931	hypothetical protein	0.51
TGGT1_307030	59.932	1.18199	0.337155	3.50577	0.000455282	0.00225541	Purine nucleoside phosphorylase	0.24
TGGT1_306450	168.389	1.02643	0.294288	3.48784	0.000486939	0.00238659	putative short chain dehydrogenase family protein	0.96
TGGT1_318130A	61.4501	-1.55415	0.447389	-3.47383	0.000513088	0.00249199	Toxoplasma gondii family E protein	N/A
TGGT1_245752	22.9626	1.91719	0.552456	3.4703	0.000519871	0.00251766	WD domain, G-beta repeat-containing protein	-0.47
TGGT1_260860	55.3606	-1.27127	0.369964	-3.4362	0.000589932	0.00279702	hypothetical protein	-1.07
TGGT1_306700	82.6118	-1.27173	0.370955	-3.42826	0.000607458	0.00287008	hypothetical protein	1.11
TGGT1_254320	7.52518	4.95295	1.44566	3.42608	0.000612352	0.0028865	hypothetical protein	1.13
TGGT1_244850	10.1613	3.40447	0.997897	3.41164	0.000645726	0.00302628	GMC oxidoreductase	-1.13
TGGT1_207410	32.5891	1.8142	0.532434	3.40737	0.000655926	0.00306702	tetratricopeptide repeat-containing protein	0.24
TGGT1_273510	16.5489	2.92132	0.858752	3.40182	0.00066938	0.00312275	hypothetical protein	0.34
TGGT1_311640	73.3373	-1.22627	0.361774	-3.38959	0.000699968	0.00323626	hypothetical protein	0.83
TGGT1_288475	40.2991	1.57468	0.46457	3.38955	0.000700076	0.00323626	hypothetical protein	1.27
TGGT1_278565	113.455	1.24336	0.367414	3.3841	0.000714129	0.00328443	hypothetical protein	0.57
TGGT1_258550	76.798	1.33405	0.394683	3.38004	0.000724743	0.0033237	SAG-related sequence SRS28	1.62
TGGT1_207650	5.40736	5.47663	1.62153	3.37744	0.000731645	0.00334783	OTU family cysteine protease	-2.75
TGGT1_234590	95.3079	-1.0414	0.308492	-3.37579	0.000736052	0.00336245	hypothetical protein	-0.14
TGGT1_264182	37.1068	-1.50922	0.447158	-3.37514	0.00073779	0.00336662	hypothetical protein	0.29
TGGT1_367020	4.91704	5.34363	1.58324	3.37514	0.000737793	0.00336662	hypothetical protein	2.2
TGGT1_216415	84.6846	-1.31511	0.391595	-3.35833	0.000784144	0.00354433	hypothetical protein	0.91
TGGT1_312980	32.6646	1.72637	0.515303	3.3502	0.000807533	0.00363025	hypothetical protein	-1.52
TGGT1_356950	20.5015	2.24507	0.670172	3.34998	0.000808162	0.00363071	hypothetical protein	1.81
TGGT1_280680	31.9146	1.62513	0.486624	3.33959	0.000839024	0.00375278	hypothetical protein	-1.06
TGGT1_229300	99.2215	-1.30445	0.391084	-3.33547	0.000851563	0.0038005	hypothetical protein	-2.86
TGGT1_235430	268.869	-1.08579	0.325706	-3.33365	0.00085714	0.00381702	hypothetical protein	-2.44
TGGT1_231090	11.2189	3.5298	1.05966	3.33108	0.000865101	0.00384826	hypothetical protein	0.42
TGGT1_234260	60.6387	-1.31771	0.396751	-3.32124	0.000896173	0.00396695	hypothetical protein	1.25
TGGT1_266820	93.6563	-1.25185	0.377935	-3.31233	0.000925214	0.00408218	hypothetical protein	1.79
TGGT1_203175	113.168	-1.29051	0.390185	-3.30743	0.000941579	0.00414315	hypothetical protein	-0.54
TGGT1_410720	85.0168	-1.20241	0.366493	-3.28084	0.00103497	0.00451988	putative protein kinase	0.08
TGGT1_306070	40.978	-1.45133	0.444246	-3.26695	0.00108713	0.00472991	hypothetical protein	0.71
TGGT1_306940	70.1419	-1.16192	0.358162	-3.24411	0.00117819	0.00506113	hypothetical protein	-0.45
TGGT1_249660	47.8484	1.2125	0.374875	3.2344	0.00121898	0.00521432	hypothetical protein	0.39
TGGT1_410600	11.6453	3.2326	1.00322	3.22221	0.00127204	0.00540716	putative cAMP-dependent protein kinase	N/A
TGGT1_243190	37.3732	-1.54047	0.479338	-3.21375	0.00131015	0.005546	Toxoplasma gondii family A protein	1.17
TGGT1_210235	75.516	-1.07786	0.339717	-3.17283	0.00150962	0.0062857	hypothetical protein	-0.48
TGGT1_211000	58.1743	1.34207	0.424602	3.16077	0.0015735	0.00652498	hypothetical protein	-1.22
TGGT1_240200	37.0256	1.39247	0.442296	3.14827	0.0016424	0.00673178	hypothetical protein	-0.61
TGGT1_207610	21.7279	1.71763	0.546352	3.14382	0.00166758	0.00681438	rhoptry kinase family protein ROP36 (incomplete catalytic triad)	1.01
TGGT1_242040	61.8963	-1.12433	0.358453	-3.13662	0.00170909	0.00695952	hypothetical protein	-0.33
TGGT1_213635	159.176	1.21234	0.387032	3.13239	0.00173387	0.00704632	hypothetical protein	-0.77
TGGT1_235600	7.88321	4.11115	1.31557	3.125	0.00177803	0.00719702	SAG-related sequence SRS45	0.52
TGGT1_313650	13.6364	-2.75489	0.882015	-3.12341	0.00178771	0.00723263	hypothetical protein	1.6
TGGT1_410790	38.621	1.37589	0.442731	3.10773	0.0018853	0.00757845	hypothetical protein	N/A
TGGT1_211430	50.6287	1.29621	0.417194	3.10698	0.0018901	0.00758652	leucine rich repeat-containing protein	-0.17
TGGT1_268190	25.2381	1.58787	0.511972	3.10148	0.00192559	0.00768347	hypothetical protein	-0.45
TGGT1_278710	18.4643	2.11332	0.681553	3.10075	0.00193034	0.0076911	hypothetical protein	0.52
TGGT1_226820	52.1191	1.28442	0.415547	3.09091	0.00199543	0.00791558	hypothetical protein	1.24
TGGT1_205658	61.1677	1.41489	0.458965	3.08278	0.00205078	0.00811536	F5/8 type C domain-containing protein	1.6
TGGT1_233320	12.4783	2.86761	0.932938	3.07374	0.00211396	0.00832085	hypothetical protein	2.19
TGGT1_233330	4.10821	5.08225	1.65943	3.06264	0.0021939	0.00858567	radial spokehead family protein	-0.46
TGGT1_285940	55.0207	1.23362	0.403379	3.05821	0.00222662	0.00869281	hypothetical protein	-0.2
TGGT1_314885	69.8299	-1.18601	0.390266	-3.03898	0.00237378	0.00918794	hypothetical protein	-0.23
TGGT1_265050	13.4702	2.34996	0.778972	3.01675	0.00255503	0.00976867	hypothetical protein	-0.23
TGGT1_228050	41.0805	1.3265	0.44006	3.01436	0.00257521	0.0098412	hypothetical protein	0.34
TGGT1_216875	8.78492	3.19741	1.06131	3.01271	0.00258924	0.00986701	cpw-wpc domain-containing protein	1.1

## Sheet: mtAP2-4 iKD (ATc vs Ctrl)
Gene ID	baseMean	Log2FC	lfcSE	stat	p-Value	padj	Product Description	Phenotype score	hyper_LOPIT
TGGT1_208730	10358.1	1.83135	0.0680128	26.9265	1.07537e-159	8.51905e-156	putative microneme protein	1.09	Golgi
TGGT1_280570	1500.71	2.28038	0.087682	26.0074	4.08214e-149	1.61694e-145	SAG-related sequence SRS35A	-0.48
TGGT1_209755B	1899.88	1.89367	0.0796072	23.7876	4.48661e-125	1.18476e-121	hypothetical protein	1.12
TGGT1_293280	1720.87	1.93074	0.0825563	23.387	5.79807e-121	1.14831e-117	cyclin protein	-1.84
TGGT1_209755A	953.303	1.85243	0.091038	20.3479	4.84858e-92	7.68209e-89	hypothetical protein	0.59
TGGT1_207160	1387.31	1.73339	0.0876806	19.7694	5.46133e-87	7.21078e-84	SAG-related sequence SRS49D	0.21	PM - peripheral 1
TGGT1_262970	2417.62	1.54445	0.0783693	19.7073	1.86804e-86	2.11409e-83	hypothetical protein	1.7
TGGT1_253330	1719.97	1.61916	0.0827716	19.5618	3.27116e-85	3.23926e-82	Rhoptry kinase family protein	-1.78	dense granules
TGGT1_268860	330.653	3.1162	0.160504	19.415	5.75848e-84	5.06874e-81	enolase 1	0.07
TGGT1_216140	1431.59	1.61253	0.0830928	19.4064	6.815e-84	5.39884e-81	tetratricopeptide repeat-containing protein	1.75
TGGT1_208740	10790.1	1.36932	0.0715607	19.135	1.28998e-81	9.2902e-79	putative microneme protein	2.46	dense granules
TGGT1_202020	437.954	2.51233	0.132493	18.962	3.51495e-80	2.32045e-77	DnAK-TPR	-0.12
TGGT1_293780	2400.51	1.57173	0.0844625	18.6086	2.73505e-77	1.6667e-74	hypothetical protein	1.58
TGGT1_237170	2354.25	1.43625	0.077421	18.5512	7.97687e-77	4.51377e-74	hypothetical protein	1.23
TGGT1_290970	5147.17	1.2643	0.0687106	18.4004	1.30415e-75	6.88763e-73	8-amino-7-oxononanoate synthase	-0.05	ER 1
TGGT1_261650	2444.19	1.2465	0.0704231	17.7002	4.18038e-70	2.06981e-67	hypothetical protein	1.61	Golgi
TGGT1_207210	437.238	2.27697	0.128738	17.6868	5.29589e-70	2.46788e-67	hypothetical protein	0.05
TGGT1_312330	3078.22	1.48023	0.084176	17.585	3.21251e-69	1.41386e-66	hypothetical protein	-4.44
TGGT1_311100	9149.99	1.17003	0.066724	17.5354	7.695e-69	3.20841e-66	zinc finger (CCCH type) motif-containing protein	2.38	nucleus - non-chromatin
TGGT1_225290	538.591	1.85526	0.107277	17.2941	5.21426e-67	2.06537e-64	GDA1/CD39 (nucleoside phosphatase) family protein	0.81
TGGT1_264660	21294.8	1.23974	0.0747084	16.5943	7.66176e-62	2.89031e-59	SAG-related sequence SRS44	0.85	dense granules
TGGT1_263270	3278.57	1.13432	0.0710379	15.9678	2.1424e-57	7.7146e-55	glycerophosphodiester phosphodiesterase family protein	0.72	endomembrane vesicles
TGGT1_306620	1470.21	1.42	0.0908566	15.629	4.62018e-55	1.59135e-52	AP2 domain transcription factor AP2IX-9	1.56
TGGT1_260190	666.811	1.46736	0.0975368	15.0441	3.77292e-51	1.24538e-48	microneme protein MIC13	-0.01	micronemes
TGGT1_203290	6138.83	1.03813	0.073238	14.1748	1.3122e-45	4.15811e-43	hypothetical protein	2.26	dense granules
TGGT1_207150	615.887	1.31241	0.0951435	13.794	2.77127e-43	8.44385e-41	SAG-related sequence SRS49C	0.31
TGGT1_215910	14600.8	1.05126	0.0774704	13.5699	6.04306e-42	1.77308e-39	hypothetical protein	-0.79	dense granules
TGGT1_213067	1323.98	1.20005	0.0888553	13.5057	1.44722e-41	4.0946e-39	hypothetical protein	-0.21	dense granules
TGGT1_207130	301.7	1.86716	0.139585	13.3766	8.28685e-41	2.18828e-38	SAG-related sequence SRS49A	0.44
TGGT1_207140	895.656	1.288	0.096613	13.3315	1.51817e-40	3.87966e-38	SAG-related sequence SRS49B	0.28	PM - peripheral 1
TGGT1_221310	355.265	1.63634	0.122955	13.3084	2.06857e-40	5.12099e-38	aminopeptidase N protein	-0.42
TGGT1_311370	194.607	2.14107	0.165712	12.9204	3.45166e-38	8.28607e-36	putative methylmalonate-semialdehyde dehydrogenase [acylating]	1.97
TGGT1_356400	1451.96	1.04346	0.0809382	12.8921	4.98968e-38	1.1626e-35	cAMP-dependent protein kinase	N/A
TGGT1_410160	1064.43	1.12573	0.0908515	12.3908	2.93011e-35	6.6321e-33	hypothetical protein	N/A
TGGT1_293790	271.739	2.10914	0.172114	12.2543	1.59303e-34	3.50555e-32	hypothetical protein	-0.73
TGGT1_280580	710.871	1.37628	0.113939	12.0791	1.36284e-33	2.91796e-31	SAG-related sequence SRS35B	0.35
TGGT1_222370	1611.5	1.02625	0.0883411	11.6169	3.38217e-31	6.69838e-29	SAG-related sequence SRS13	-0.07	PM - peripheral 1
TGGT1_245530	517.869	1.20499	0.104659	11.5135	1.1285e-30	2.18048e-28	hypothetical protein	-0.55
TGGT1_240930	189.186	1.80831	0.158494	11.4093	3.7573e-30	6.92217e-28	MoaC family protein	0.06
TGGT1_207350	104.17	2.91657	0.263359	11.0745	1.66829e-28	3.00368e-26	hypothetical protein	1.83
TGGT1_278080	165.58	1.93863	0.17852	10.8595	1.79766e-27	3.03001e-25	Toxoplasma gondii family A protein	1.43
TGGT1_286740	377.312	1.26176	0.11753	10.7357	6.9227e-27	1.14253e-24	microneme-like protein	-1.49	apicoplast
TGGT1_253790	1270.03	1.23103	0.116487	10.5679	4.19704e-26	6.5194e-24	zinc finger (CCCH type) motif-containing protein	0.34
TGGT1_291040	164.687	2.12283	0.206391	10.2855	8.19022e-25	1.22421e-22	lactate dehydrogenase LDH2	0.49
TGGT1_271320	420.924	1.10493	0.110788	9.97335	1.99383e-23	2.63252e-21	hypothetical protein	0.09
TGGT1_285860	282.151	-1.34529	0.139057	-9.6744	3.87356e-22	4.61456e-20	SAG-related sequence SRS20C	1.72	PM - peripheral 1
TGRH88_063820	70.0672	-2.83948	0.293527	-9.67363	3.90274e-22	4.61456e-20	ribosomal protein RPL22 (AP2XII-10)	N/A
TGGT1_315900	414.735	-1.03338	0.108588	-9.51653	1.79061e-21	1.91692e-19	hypothetical protein	1.4
TGGT1_224810	290.284	1.23082	0.130155	9.4566	3.18134e-21	3.31612e-19	hypothetical protein	-1.79
TGGT1_237860	315.206	1.28518	0.136742	9.39858	5.53037e-21	5.68982e-19	protein kinase domain-containing protein	-3.24
TGGT1_203720	274.29	1.22865	0.132069	9.30314	1.36357e-20	1.28598e-18	vitamin k epoxide reductase family protein	1.53
TGGT1_209985	918.318	1.05724	0.11418	9.25937	2.05637e-20	1.91653e-18	cAMP-dependent protein kinase	1.2	rhoptries 1
TGGT1_295720	141.689	1.69584	0.190008	8.92509	4.45332e-19	3.87683e-17	putative sulfite oxidase	-1.46
TGGT1_294400	464.304	1.02046	0.116848	8.73323	2.47496e-18	2.06386e-16	hypothetical protein	0.08
TGGT1_221840	53.0958	2.7841	0.326592	8.52469	1.53215e-17	1.22603e-15	hypothetical protein	-0.55
TGGT1_286000	244.356	1.16998	0.143996	8.12512	4.46914e-16	3.16112e-14	hypothetical protein	0.75	nucleus - chromatin
TGGT1_292390	83.7642	1.921	0.248141	7.74159	9.81805e-15	5.59558e-13	KRUF family protein	N/A
TGGT1_248900	153.866	1.32261	0.172481	7.66814	1.74506e-14	9.87453e-13	hypothetical protein	0.71
TGGT1_293290	91.2662	1.70878	0.224847	7.59974	2.96731e-14	1.64385e-12	hypothetical protein	0.85
TGGT1_238440	148.294	1.43757	0.190225	7.55724	4.11719e-14	2.234e-12	SAG-related sequence SRS22A	0.79	PM - peripheral 1
TGGT1_267130	235.191	1.14974	0.152695	7.52965	5.08763e-14	2.72326e-12	SAG-related sequence SRS38A	1.9	PM - peripheral 1
TGGT1_259020	205.409	1.53454	0.205257	7.47619	7.65057e-14	4.00716e-12	bradyzoite antigen BAG1	-0.18
TGGT1_289740	214.406	1.0622	0.143967	7.37809	1.60574e-13	8.15429e-12	hypothetical protein	1.21
TGGT1_314250	354.167	1.19716	0.162756	7.35554	1.90163e-13	9.53461e-12	bradyzoite rhoptry protein BRP1	1.11
TGGT1_250720	256.684	-1.1045	0.151041	-7.31258	2.62054e-13	1.29749e-11	hypothetical protein	1.43
TGGT1_214575	509.36	-1.07284	0.147578	-7.26963	3.60483e-13	1.73075e-11	hypothetical protein	2.62	PM - peripheral 1
TGGT1_257720	31.5291	3.49243	0.481508	7.25311	4.07303e-13	1.89934e-11	putative proton ATPase	-0.38
TGGT1_224170	132.5	1.36184	0.189073	7.20274	5.90126e-13	2.67142e-11	SAG-related sequence SRS60A	0.31
TGGT1_208020	116.737	1.53896	0.215609	7.13773	9.48814e-13	4.15277e-11	AP2 domain transcription factor AP2Ib-1	-0.09
TGGT1_291860	286.452	-1.1122	0.156729	-7.0963	1.28142e-12	5.45774e-11	HORMA domain-containing protein	1.95
TGGT1_282000	79.6657	1.69474	0.239669	7.07118	1.53618e-12	6.40506e-11	hypothetical protein	-0.56
TGGT1_223900	89.6836	1.52894	0.221104	6.91502	4.67783e-12	1.81656e-10	hypothetical protein	0.47
TGGT1_306455	123.325	1.4619	0.214035	6.83018	8.48071e-12	3.21455e-10	hypothetical protein	-0.03
TGGT1_261560	182.725	-1.24834	0.188426	-6.62509	3.47041e-11	1.23841e-09	Tat binding protein 1(TBP-1)-interacting protein TBPIP	2.24
TGGT1_220420	124.395	-1.36932	0.206833	-6.62045	3.58104e-11	1.27215e-09	3'5'-cyclic nucleotide phosphodiesterase domain-containing protein	1.23
TGGT1_265255	59.0393	1.95425	0.301079	6.4908	8.53845e-11	2.84208e-09	hypothetical protein	-1.88
TGGT1_221830	34.2147	2.4013	0.384111	6.25157	4.06335e-10	1.21014e-08	subtilisin SUB12	-2.25
TGGT1_306450	109.202	1.24334	0.200457	6.20254	5.55579e-10	1.6122e-08	putative short chain dehydrogenase family protein	0.96
TGGT1_235860	63.0076	1.70267	0.276288	6.16265	7.15362e-10	2.02396e-08	subtilisin SUB11	1.51
TGGT1_221220	63.2281	1.57413	0.260062	6.05292	1.42247e-09	3.85334e-08	hypothetical protein	0.46
TGGT1_213720	130.446	1.07201	0.18334	5.84709	5.00253e-09	1.21939e-07	hypothetical protein	-0.34
TGGT1_272440	80.4289	1.37265	0.235759	5.82228	5.80504e-09	1.40216e-07	RNA recognition motif-containing protein	0.39
TGGT1_276155	84.9516	1.52073	0.261215	5.82176	5.82315e-09	1.40216e-07	hypothetical protein	0.92
TGGT1_202280	147.543	1.05513	0.182112	5.79387	6.87836e-09	1.62658e-07	WD domain, G-beta repeat-containing protein	-0.75
TGGT1_299995	62.1251	-1.63302	0.282296	-5.78476	7.26164e-09	1.70197e-07	hypothetical protein	0.84
TGGT1_203230	26.461	2.92909	0.509991	5.74342	9.2783e-09	2.11215e-07	hypothetical protein	1.12
TGGT1_213560	119.581	-1.21719	0.213997	-5.68787	1.28636e-08	2.80731e-07	hypothetical protein	-0.77
TGGT1_223258	48.1975	1.79592	0.320905	5.59641	2.18833e-08	4.59839e-07	hypothetical protein	-1.22
TGGT1_213480	64.6448	1.49485	0.275001	5.4358	5.45521e-08	1.04894e-06	hypothetical protein	-0.06
TGGT1_233950	37.0355	2.0044	0.377023	5.31638	1.05849e-07	1.91896e-06	hypothetical protein	0.66
TGGT1_295945	54.3435	1.59635	0.302673	5.27415	1.33369e-07	2.35312e-06	hypothetical protein	1.61
TGGT1_321800	58.3025	1.50774	0.289829	5.20217	1.96979e-07	3.34146e-06	EGF family domain-containing protein	1.38
TGGT1_211370	17.0064	3.11362	0.603555	5.1588	2.48543e-07	4.14517e-06	tetratricopeptide repeat-containing protein	-0.57
TGGT1_268020	22.4968	2.51264	0.489965	5.12821	2.92513e-07	4.79769e-06	transporter, major facilitator family protein	-1.33
TGGT1_318675	86.5969	1.08456	0.214119	5.06522	4.07923e-07	6.46314e-06	3'5'-cyclic nucleotide phosphodiesterase domain-containing protein	0.19
TGGT1_235650	29.4186	2.07964	0.417794	4.97768	6.43505e-07	9.61858e-06	carrier superfamily protein	0.1
TGGT1_243720	30.7357	2.06218	0.41633	4.95325	7.29839e-07	1.07869e-05	peroxisomal biogenesis factor PEX11	1.5
TGGT1_411410	34.4815	1.75502	0.361023	4.86125	1.16649e-06	1.6443e-05	putative transmembrane protein	N/A
TGGT1_315520	81.4651	1.07016	0.222255	4.81501	1.47194e-06	2.04216e-05	calcium binding egf domain-containing protein	1.04
cob	115.859	1.1603	0.245093	4.73411	2.20016e-06	2.9442e-05	cob	N/A
TGGT1_310160	77.6318	1.10969	0.235335	4.71535	2.41292e-06	3.17783e-05	argonaute AGO	-0.51
TGGT1_202025	43.5931	1.44576	0.309154	4.67651	2.91794e-06	3.77711e-05	hypothetical protein	0.04
TGGT1_409850	79.941	1.08691	0.234736	4.63034	3.65064e-06	4.60516e-05	SAG-related sequence protein SRS47A	1.53
TGGT1_233610	25.9115	1.95789	0.436634	4.48406	7.32374e-06	8.4085e-05	hypothetical protein	1.22
TGGT1_248470	66.752	-1.22407	0.274057	-4.46648	7.95185e-06	9.02501e-05	subtilisin SUB6	-1.26
TGGT1_271310	14.8266	2.61347	0.587819	4.44605	8.74648e-06	9.77286e-05	hypothetical protein	0.84
TGGT1_237070	32.9101	1.59526	0.359268	4.44031	8.98296e-06	0.00010023	hypothetical protein	0.46
TGGT1_203200	46.3748	1.36119	0.307061	4.43295	9.29513e-06	0.000103132	hypothetical protein	-1.13
TGGT1_217170	20.8332	2.1359	0.482644	4.42541	9.62601e-06	0.000105913	hypothetical protein	-0.21
TGGT1_410890	30.2267	1.67121	0.384323	4.34845	1.37102e-05	0.000144432	hypothetical protein	N/A
TGGT1_238970	14.9475	2.49903	0.577188	4.32967	1.49334e-05	0.000155661	hypothetical protein	-0.88
TGGT1_301240	23.1854	2.05365	0.475053	4.323	1.53923e-05	0.000159604	hypothetical protein	1
TGGT1_215180	68.7357	-1.04661	0.249075	-4.20197	2.64599e-05	0.000254697	hypothetical protein	0.96
TGGT1_259060	61.42	-1.111	0.265609	-4.18283	2.87898e-05	0.000273352	hypothetical protein	-0.38
TGGT1_240390	55.2805	1.1472	0.275543	4.1634	3.13549e-05	0.000293609	calcium-dependent protein kinase	-1.76
TGGT1_304920	22.4807	1.93635	0.478281	4.04855	5.15354e-05	0.000450622	hypothetical protein	1.13
TGGT1_218192	45.5082	1.25663	0.317597	3.95668	7.5998e-05	0.000625838	hypothetical protein	-0.45
TGGT1_268800	33.7881	1.35837	0.347408	3.91	9.22951e-05	0.000738547	hypothetical protein	0.75
TGGT1_238200	32.3326	1.55488	0.397964	3.9071	9.34123e-05	0.00074598	alpha/beta hydrolase fold domain-containing protein	-0.27
TGGT1_307050	21.5776	1.7411	0.446375	3.90054	9.59798e-05	0.000761113	hypothetical protein	0.67
TGGT1_218340	16.2742	2.02436	0.520886	3.88636	0.000101756	0.000798924	hypothetical protein	0.32
TGGT1_260480	31.7854	1.37761	0.356208	3.86745	0.000109981	0.000852518	leucine rich repeat-containing protein	-0.9
TGGT1_294240	44.4377	1.15333	0.298375	3.86538	0.000110915	0.000858913	hypothetical protein	-1.1
TGGT1_207865	42.5928	1.25025	0.326702	3.82689	0.000129774	0.000979827	GCC2 and GCC3 domain-containing protein	0.33
TGGT1_315802	9.65614	2.93365	0.773044	3.79493	0.000147684	0.00108452	hypothetical protein	-0.14
TGGT1_315798	3.94907	5.47922	1.44881	3.78189	0.000155643	0.00113224	hypothetical protein	-1.83
TGGT1_210478	18.7803	1.89183	0.502832	3.76235	0.000168327	0.00121116	hypothetical protein	-2.51
TGGT1_203570	11.0079	2.55828	0.68661	3.72595	0.000194582	0.00136777	acyltransferase domain-containing protein	2.74
TGGT1_249290	36.2373	1.21311	0.328706	3.69055	0.000223765	0.00155089	hypothetical protein	0.14
TGGT1_247025	36.652	1.23374	0.336489	3.6665	0.00024589	0.00168945	hypothetical protein	1.54
TGGT1_220460	56.2827	1.153	0.316448	3.64358	0.000268874	0.00182992	SNF7 family protein	-0.64
TGGT1_315450	24.9818	1.5229	0.418815	3.63621	0.000276675	0.00186379	hypothetical protein	-0.23
TGGT1_310580	15.4743	1.93403	0.534366	3.61929	0.000295411	0.00196165	1,3(4)-beta-glucanase	-1.56
TGGT1_252255	51.0633	1.0864	0.300955	3.60985	0.000306379	0.00202093	hypothetical protein	-0.26
TGGT1_243382	40.0318	1.14024	0.316812	3.59911	0.000319313	0.00208738	hypothetical protein	1.12
TGGT1_249660	35.2422	1.22224	0.341694	3.57701	0.000347542	0.0022384	hypothetical protein	0.39
TGGT1_410600	26.6464	1.46374	0.410635	3.56458	0.000364442	0.00233396	putative cAMP-dependent protein kinase	N/A
TGGT1_307090	44.6105	1.08385	0.305143	3.55193	0.00038242	0.00244318	hypothetical protein	0.57
TGGT1_272590	15.4969	1.95127	0.55979	3.48571	0.000490829	0.0030366	hypothetical protein	1.26
TGGT1_233153	49.8036	1.10811	0.319257	3.47091	0.000518694	0.00319029	hypothetical protein	0.43
TGGT1_221550	11.2056	2.26895	0.659933	3.43815	0.000585706	0.00352849	CMGC kinase, MAPK family, MEK kinase-related (incomplete catalytic triad)	0.58
TGGT1_229730	7.35491	3.02706	0.8807	3.43711	0.000587965	0.00353941	hypothetical protein	1.43
TGGT1_243482	24.7277	1.4146	0.412769	3.42709	0.000610086	0.0036559	putative dynein heavy chain	0.34
TGGT1_297920	38.3989	1.10308	0.322845	3.41674	0.000633752	0.00377487	hypothetical protein	0.28
TGGT1_295740	22.2215	1.50838	0.444678	3.39208	0.000693637	0.00409158	hypothetical protein	-0.74
TGGT1_244335	35.7221	1.15941	0.343844	3.3719	0.000746505	0.00432929	hypothetical protein	1.72
TGGT1_203250	15.0085	1.87708	0.561362	3.3438	0.000826391	0.00471662	hypothetical protein	1.12
TGGT1_261018	13.6718	1.99862	0.601974	3.32012	0.0008998	0.00505906	kelch repeat-containing protein	-0.76
TGGT1_248590	43.6268	1.0755	0.324894	3.31029	0.000931983	0.00518268	hypothetical protein	0.51
TGGT1_286020	25.2033	1.36473	0.412421	3.30908	0.000936034	0.00519276	hypothetical protein	-0.78
TGGT1_306338A	28.1895	1.25108	0.378428	3.30598	0.000946447	0.00523586	putative dynein gamma chain, flagellar outer arm	-2.15
TGGT1_245748	9.72516	2.34704	0.713339	3.29022	0.00100109	0.00547425	hypothetical protein	-1.18
TGGT1_222340	15.2892	1.72721	0.530341	3.25679	0.0011268	0.00606011	NOL1/NOP2/sun family protein	-1.28
TGGT1_269350	9.76506	2.52049	0.775809	3.24886	0.0011587	0.00619381	hypothetical protein	-2.77
TGGT1_274080	26.1029	1.34411	0.414603	3.24192	0.00118727	0.00631669	hypothetical protein	1.89
TGGT1_320270	5.97894	3.52233	1.09176	3.22627	0.00125415	0.00659721	hypothetical protein	-0.61
TGGT1_269315	5.81843	3.47081	1.07836	3.2186	0.00128817	0.00674925	hypothetical protein	0.55
TGGT1_293560	36.3236	1.1545	0.358747	3.21816	0.00129018	0.00675532	hypothetical protein	0.54
TGGT1_212180	40.2314	-1.00122	0.313915	-3.18947	0.00142532	0.00736786	hypothetical protein	0.32
TGGT1_362110	13.581	-1.86678	0.587005	-3.18018	0.00147183	0.00755659	putative cytochrome protein B	-1.95
TGGT1_410590	19.6995	1.49585	0.475294	3.14721	0.00164835	0.00832265	cAMP-dependent protein kinase	N/A
TGGT1_220560	23.7751	1.42169	0.453367	3.13584	0.00171365	0.00860848	hypothetical protein	-0.85
TGGT1_230130	11.7397	1.94316	0.621478	3.12667	0.00176799	0.00884219	hypothetical protein	-0.58
TGGT1_411220	43.6897	1.00418	0.323825	3.101	0.00192867	0.00953742	hypothetical protein	N/A
