# Supplementary material for: Apicomplexan mitoribosome from highly fragmented rRNAs to a functional machine
Source: Nat Commun. 2024 Dec 17;15:10689. doi: 10.1038/s41467-024-55033-z (PMC11652630; doi:10.1038/s41467-024-55033-z)
Supplement: Supplementary file 5 — Supplementary Data 3 [file 41467_2024_55033_MOESM5_ESM.xlsx]

## Sheet: Description
		Table S3: Differential protein expression analysis of mtAP2s-regulatable strains, ΔmtAP2-2 strain and uL4m-regulatable strain.
		Description: This study employed six strains: mtAP2-1-Ty-U1, mtAP2-2-Ty iKD, mtAP2-3-Ty-U1, mtAP2-4 iKD, ΔmtAP2-2, and uL4m-FLAG iKD. Differential protein expression analysis was conducted following knockdown or knockout of these proteins using quantitative proteomics. Differentially expressed proteins were identified using a fold change threshold of 1.5, with P-values adjusted to 0.05.

## Sheet: mtAP2-1-Ty-U1
Gene ID	Log2FC	p-Value	Product Description	Phenotype score
TGGT1_286530	-3.14921	4e-06	hypothetical protein	-2.82
TGGT1_200320	-5.68795	6e-06	hypoxanthine-xanthine-guanine phosphoribosyl transferase HXGPRT	N/A
TGGT1_225990	-0.930818	1.6e-05	acyl transferase domain-containing protein	-0.98
TGGT1_408800	0.673787	3.9e-05	NTPase	2.93
TGGT1_225555	-3.06301	4e-05	hypothetical protein	-1.2
TGGT1_320020	0.568307	8.4e-05	transporter, major facilitator family protein	-4.11
TGGT1_299780	0.766948	8.6e-05	hypothetical protein	1.13
TGGT1_259980	-1.61447	9e-05	DnaJ domain-containing protein	-2.71
TGGT1_259640	0.551504	0.000107	nucleoporin autopeptidase	-4.08
TGGT1_320220	-1.45839	0.000152	putative ubiquinol cytochrome c oxidoreductase	-5.76
TGGT1_208830	0.811998	0.000156	hypothetical protein	2.28
TGGT1_265450	0.629529	0.000195	hexokinase	-1.37
TGGT1_291890	0.360951	0.000201	microneme protein MIC1	-0.76
TGGT1_310470	-2.6952	0.000202	putative cytochrome C oxidase subunit IIb	-4.18
TGGT1_221380	-0.658875	0.00022	alba 1	-0.16
TGGT1_242840	-2.6427	0.000258	membrane protein	-3.58
TGGT1_255260	0.715017	0.000271	apical membrane antigen AMA1	-2.86
TGGT1_283780	0.478785	0.000349	glucose-6-phosphate isomerase GPI	-2.52
TGGT1_225930	0.468635	0.000379	triose-phosphate isomerase TPI-I	-5.1
TGGT1_209090	-2.48884	0.000428	proteasome maturation factor ump1 protein	-5.27
TGGT1_260320	0.76024	0.000437	Noc2p family protein	-3.4
TGGT1_209260	-1.05533	0.000446	putative cytochrome c oxidase subunit	-3.07
TGGT1_229920	-0.938981	0.000503	hypothetical protein	-3.84
TGGT1_359770	1.54346	0.000509	SAG-related sequence protein SRS22E	N/A
TGGT1_204050	0.346351	0.000522	subtilisin SUB1	1.21
TGGT1_308810B	0.285059	0.000528	rhoptry neck protein RON9	-1.3
TGGT1_305770	0.779477	0.000532	ABC transporter, ATP-binding domain-containing protein	0.68
TGGT1_214575	-1.32652	0.000533	hypothetical protein	2.62
TGGT1_305160	0.180241	0.000533	histone H2Ba	-4.96
TGGT1_319340	0.486471	0.000543	hypothetical protein	-3.96
TGGT1_251780	0.391565	0.000648	heat shock protein	-5.09
TGGT1_315320	0.489309	0.000663	SAG-related sequence SRS52A	-0.48
TGGT1_207170	-1.25237	0.000704	hypothetical protein	-3.44
TGGT1_226072	0.610715	0.000711	Ser/Thr phosphatase family protein	-0.32
TGGT1_214750	0.642282	0.000712	hypothetical protein	-5.01
TGGT1_262640	-2.70368	0.00072	Cg8 family protein	-3.49
TGGT1_227030	0.35045	0.000859	hypothetical protein	1.06
TGGT1_225540	0.419778	0.000875	hypothetical protein	2.2
TGGT1_297810	-1.08794	0.00088	hypothetical protein	-3.64
TGGT1_316255	-1.96524	0.000908	hypothetical protein	0.19
TGGT1_247770	-4.13102	0.000923	hypothetical protein	-2.61
TGGT1_237560	1.23707	0.000927	iron-sulfur cluster protein ISCU	-5.99
TGGT1_318150	1.01237	0.000944	transporter, major facilitator family protein	-0.09
TGGT1_240810	0.556853	0.001015	hypothetical protein	-5.4
TGGT1_236040	0.475366	0.001065	fructose-1,6-bisphosphate aldolase	-3.46
TGGT1_225150	0.39269	0.00123	hypothetical protein	0.53
TGGT1_310780	0.420138	0.001441	dense granule protein GRA4	2.36
TGGT1_215775	0.536556	0.001443	rhoptry protein ROP8	1.08
TGGT1_248390	-0.277957	0.001454	ribosomal protein RPL26	-3.23
TGGT1_253420	2.07267	0.001458	PQ loop repeat-containing protein	-2.27
TGGT1_301180	-1.42122	0.001476	SAG-related sequence SRS19F	1.62
TGGT1_288750	-1.65225	0.001558	ubiquinol-cytochrome c reductase	-4.04
TGGT1_213940	0.708585	0.001613	CHCH domain-containing protein	-2.16
TGGT1_235740	4.57441	0.00165	hypothetical protein	-2.11
TGGT1_228760	0.629433	0.001749	hypothetical protein	-4.64
TGGT1_309590	0.342137	0.001809	rhoptry protein ROP1	1.59
TGGT1_261600	0.276956	0.001839	creatinase domain-containing protein	0.8
TGGT1_309210	0.37029	0.001933	putative peroxiredoxin 6	1
TGGT1_268370	0.42085	0.001961	non-specific serine/threonine protein kinase	-3.56
TGGT1_293740	-0.301204	0.002066	hypothetical protein	1.77
TGGT1_209150	0.397421	0.00212	non-proton pumping type-II NADH dehydrogenase I	-0.19
TGGT1_280380	0.421895	0.002259	poly(ADP-ribose) glycohydrolase	2.1
TGGT1_289570	0.621588	0.002263	phosphatidylinositol transfer protein	-1.7
TGGT1_249250	-0.174994	0.002451	ribosomal protein RPL35A	-5.08
TGGT1_286720	0.473374	0.002464	heat shock protein HSP28	1.1
TGGT1_214080	0.569132	0.00261	toxofilin	1.56
TGGT1_275690	0.290605	0.002845	putative ClpB	-4.75
TGGT1_249310	-0.552941	0.002918	hypothetical protein	-4.1
TGGT1_363030	0.423586	0.003053	rhoptry protein ROP8	N/A
TGGT1_247195	0.188544	0.003066	microneme protein MIC15	-3.31
TGGT1_277270	0.396615	0.003091	NTPase II	N/A
TGGT1_208030	0.287477	0.003098	microneme protein MIC4	0.83
TGGT1_312630	0.248428	0.003289	putative anonymous antigen-1	-3.53
TGGT1_246590	-0.941769	0.003335	hypothetical protein	-0.28
TGGT1_203370	0.394093	0.00345	hypothetical protein	-4.25
TGGT1_247460	-0.358826	0.003459	proliferating cell nuclear antigen PCNA1	-4.69
TGGT1_220240	0.535469	0.003461	hypothetical protein	0.9
TGGT1_295125	0.503303	0.003465	rhoptry protein ROP4	1.68
TGGT1_309760	0.863498	0.003489	hypothetical protein	2.18
TGGT1_230160	0.495555	0.003515	hypothetical protein	2.11
TGGT1_320140	-0.570884	0.003527	putative ubiquinol-cytochrome c reductase hinge protein	-3.69
TGGT1_265370	-3.665	0.003536	hypothetical protein	1.56
TGGT1_306390	-2.07276	0.003619	hypothetical protein	-2.67
TGGT1_308810A	-1.56229	0.0038	rhoptry neck protein RON9	-2.99
TGGT1_233300	0.514252	0.003915	RhoGAP domain-containing protein	1.51
TGGT1_308950	0.895545	0.003929	histidine acid phosphatase superfamily protein	0.77
TGGT1_205250	0.383237	0.003996	rhoptry protein ROP18	0.89
TGGT1_295110	0.392078	0.004076	rhoptry protein ROP7	N/A
TGGT1_226890	0.425015	0.004093	hypothetical protein	-4.39
TGGT1_226570	0.397932	0.004144	hypothetical protein	2.46
TGGT1_247980	0.384213	0.004293	hypothetical protein	0.42
TGGT1_226730	-0.15439	0.004297	aconitate hydratase ACN/IRP	-4.73
TGGT1_243620	0.411691	0.00431	hypothetical protein	-4.1
TGGT1_311470	0.119569	0.004314	rhoptry neck protein RON5	-4.34
TGGT1_258870A	0.879935	0.004335	hypothetical protein	1.32
TGGT1_307850	0.570207	0.004343	6-phosphogluconate dehydrogenase	-1.88
TGGT1_206340	-0.765388	0.00436	hypothetical protein	1.95
TGGT1_279100	0.456647	0.004524	hypothetical protein	N/A
TGGT1_236110	-0.619257	0.004578	putative autophagy-related protein 3 atg3	-2.78
TGGT1_263060	0.281867	0.004582	Proteasome/cyclosome repeat-containing protein	-3.81
TGGT1_236260	0.557815	0.004729	protein phosphatase 2C domain-containing protein	0.05
TGGT1_286750	0.431008	0.004836	MA3 domain-containing protein	0.51
TGGT1_208370	0.436412	0.004897	putative myosin heavy chain	1.79
TGGT1_226400	1.00688	0.004943	lipoic acid synthase LIPA	-0.97
TGGT1_308020	0.296571	0.004989	SAG-related sequence SRS57	1.03
TGGT1_269690	0.507005	0.005249	hypothetical protein	1.54
TGGT1_227280	0.656203	0.00548	dense granule protein GRA3	2.14
TGGT1_219750	0.263221	0.005497	putative cytochrome c	-3.51
TGGT1_248460	0.463815	0.005577	putative ubiquitin	1.18
TGGT1_260190	0.768811	0.005659	microneme protein MIC13	-0.01
TGGT1_318560	0.995566	0.005668	ATPase/histidine kinase/DNA gyrase B/HSP90 domain-containing protein	0.12
TGGT1_264650	-0.879316	0.005679	phosphoacetylglucosamine mutase	-2.94
TGGT1_259660	0.309572	0.005793	orotate phosphoribosyltransferase	-1.16
TGGT1_266990	0.0722828	0.005816	beta-COP	-4.77
TGGT1_201150	1.376	0.00631	heavy metal translocating P-type ATPase subfamily protein	-1.57
TGGT1_249900	-0.26409	0.006454	putative adenine nucleotide translocator	-3.78
TGGT1_266640	0.220753	0.006458	putative Acetyl-coenzyme A synthetase 2	0.59
TGGT1_310640	0.201397	0.006533	phosphorylase family protein	1.76
TGGT1_215350	-0.517042	0.006546	hypothetical protein	1.82
TGGT1_223390	0.174348	0.006574	putative activating signal cointegrator 1 complex subunit 3 family 1 ASCC3L1	-4.82
TGGT1_263630	-2.42082	0.00664	hypothetical protein	0.11
TGGT1_281520	1.11054	0.0068	zinc finger, C3HC4 type (RING finger) domain-containing protein	-0.02
TGGT1_207240	0.246369	0.006801	hypothetical protein	-1.98
TGGT1_248890	0.660386	0.006848	actin-like protein ALP3b	-4.54
TGGT1_278390	2.46568	0.006881	Toxoplasma gondii family A protein	1.15
TGGT1_288380	-0.444818	0.006962	heat shock protein HSP90	-4.32
TGGT1_262480	-0.551002	0.006991	putative dynein light chain roadblock-type 2	-1.01
TGGT1_222400	-0.163859	0.007016	hypothetical protein	-0.13
TGGT1_318430	0.161658	0.00704	malate dehydrogenase MDH	1.63
TGGT1_233830	0.711783	0.00705	hypothetical protein	-1.49
TGGT1_222300	0.379016	0.007111	hypothetical protein	-1.86
TGGT1_253440	-1.12964	0.007194	putative cell-cycle-associated protein kinase SRPK	-3.09
TGGT1_240550	0.527097	0.007218	putative copper chaperone COX17-1	-2.7
TGGT1_304955	0.6675	0.007393	serine/threonine specific protein phosphatase	-1.17
TGGT1_228750	0.753113	0.007398	calcium dependent protein kinase CDPK7	-4.13
TGGT1_252360	0.189574	0.007542	rhoptry kinase family protein ROP24 (incomplete catalytic triad)	1.34
TGGT1_226960	0.145607	0.007771	phosphofructokinase PFKII	-5.19
TGGT1_273490	0.412244	0.007787	putative glutamine synthetase, type I	-0.48
TGGT1_247960	1.61659	0.007803	hypothetical protein	1.02
TGGT1_233100	0.283751	0.007999	SPFH domain / Band 7 family protein	-4.52
TGGT1_208450	0.70825	0.008016	protease inhibitor PI2	2.04
TGGT1_220510	1.04758	0.008032	hypothetical protein	0.89
TGGT1_228180	0.480445	0.00804	putative cytochrome C oxidase assembly factor COX15	-2.07
TGGT1_254600	-0.6339	0.008272	ubiquitin family protein	-2.03
TGGT1_207440	-0.155937	0.00832	ribosomal protein RPS4	-3.44
TGGT1_224050	0.196933	0.00843	AP2 domain transcription factor AP2X-4	-3.71
TGGT1_277080	0.558465	0.008445	microneme protein MIC5	2.56
TGGT1_267060	-0.330082	0.008448	ribosomal protein RPL14	-3.07
TGGT1_203310	0.542964	0.00846	dense granule protein GRA7	1.9
TGGT1_215980	0.517335	0.008551	hypothetical protein	2.11
TGGT1_201780	0.319583	0.008836	microneme protein MIC2	-1.17
TGGT1_223070	-0.175947	0.008867	hypothetical protein	0.64
TGGT1_258580	0.400766	0.009027	rhoptry protein ROP17	1.29
TGGT1_292920	0.207337	0.009262	putative heat shock protein 75	-2.89
TGGT1_245490	0.428785	0.009307	microneme protein MIC8	-1.71
TGGT1_218820	-0.459443	0.009459	alba 2	0.68
TGGT1_246550	-0.736958	0.009546	aspartyl protease ASP3	-1.87
TGGT1_205240	0.307655	0.009641	cleft lip and palate transmembrane protein 1 (clptm1) protein	-1.26
TGGT1_300060	-0.485039	0.009739	signal peptidase subunit protein	-5
TGGT1_228170	0.295356	0.009752	inner membrane complex protein IMC2A	-3.28
TGGT1_261570	-0.212688	0.009978	ribosomal protein RPL7A	-4.03
TGGT1_211460	0.352388	0.010282	hypothetical protein	0.25
TGGT1_310670	0.23812	0.010372	putative glycogen phosphorylase 1	1.01
TGGT1_236650	-0.151753	0.010384	DEAD (Asp-Glu-Ala-Asp) box polypeptide 17	-5.58
TGGT1_270250	0.522404	0.010431	dense granule protein GRA1	-5.27
TGGT1_263130	0.393199	0.010473	putative citrate synthase	1.86
TGGT1_231930	0.696603	0.010574	hypothetical protein	-1.24
TGGT1_288650	0.445935	0.010583	dense granule protein GRA12	1.75
TGGT1_223840	0.332811	0.010624	putative ATP-citrate lyase	0.49
TGGT1_218270	0.67614	0.010743	hypothetical protein	2.01
TGGT1_269340	0.364526	0.010756	hypothetical protein	-3.34
TGGT1_304670	-0.321387	0.010797	leucine rich repeat-containing protein	2.39
TGGT1_253880	0.240463	0.011059	GNS1/SUR4 family protein	-0.02
TGGT1_230420	0.30669	0.011122	sarco/endoplasmic reticulum Ca2+-ATPase	-5.43
TGGT1_253430	-0.220607	0.011498	putative asparagine synthetase	-0.53
TGGT1_230690	-0.14957	0.011706	LNS2 (Lipin/Ned1/Smp2) protein	-3.74
TGGT1_251540	0.806636	0.011746	dense granule protein GRA9	1.52
TGGT1_320130	-1.80486	0.011815	hypothetical protein	-0.84
TGGT1_267400	-0.13306	0.011952	ribosomal protein RPL32	-2.81
TGGT1_218840	2.21539	0.012002	mutS domain protein	-1.51
TGGT1_213392	0.388575	0.012015	surface antigen repeat-containing protein	-5.02
TGGT1_229470	0.727645	0.012187	hypothetical protein	-1.49
TGGT1_248830	1.68566	0.012193	phosphoinositide phospholipase PIPLC	-4.54
TGGT1_226870B	0.284789	0.012219	tubulin gamma chain	-3.96
TGGT1_201270	0.782754	0.012332	hypothetical protein	-3.41
TGGT1_202900	1.51463	0.012379	zinc finger (CCCH type) motif-containing protein	0.89
TGGT1_252510	0.590238	0.01248	hypothetical protein	-1.46
TGGT1_226810	0.676443	0.01298	histone lysine methyltransferase SET1	-3.7
TGGT1_266800	1.35447	0.013073	putative integral membrane protein	-1.22
TGGT1_216930	0.491402	0.013256	cholinephosphate cytidylyltransferase	-3.84
TGGT1_218520	0.340201	0.013539	microneme protein MIC6	1.05
TGGT1_249030	0.487573	0.013663	endonuclease/exonuclease/phosphatase family protein	1.64
TGGT1_240690	-0.337592	0.013714	S-adenosyl methionine synthetase	-4.44
TGGT1_204020	-0.206329	0.013769	ribosomal protein RPL8	-4.99
TGGT1_238410	0.607617	0.013809	hypothetical protein	-1.75
TGGT1_292020	0.362106	0.013976	GCC2 and GCC3 domain-containing protein	-3.64
TGGT1_270070	0.398511	0.014129	synaptobrevin family protein	-5.01
TGGT1_206590	0.192146	0.014206	calcium-dependent protein kinase CDPK2A	-2.05
TGGT1_247510	0.257332	0.01432	fructose-bisphospatase II	-4.77
TGGT1_201380	0.336574	0.014377	putative chorismate synthase	-2.84
TGGT1_258410	0.27231	0.014527	photosensitized INA-labeled protein PHIL1	1.74
TGGT1_295850	0.334014	0.014579	cyclic nucleotide-binding domain-containing protein	-1.58
TGGT1_273460	-0.134624	0.014599	eukaryotic translation initiation factor 3 subunit 6 interacting protein	-2.27
TGGT1_250880	-0.934295	0.014611	kinase, pfkB family protein	1.37
TGGT1_250800	0.852137	0.014653	AP2 domain transcription factor AP2XII-8	-4.32
TGGT1_207930	-0.663417	0.014718	phosphatidylethanolamine-binding protein	-0.11
TGGT1_306195	0.694126	0.014767	hypothetical protein	0.29
TGGT1_202960	-0.759375	0.014895	glycine cleavage H-protein	-2.75
TGGT1_273980	-2.41919	0.015054	hypothetical protein	0.86
TGGT1_256840	0.604894	0.015153	hypothetical protein	-4.22
TGGT1_272600	1.0214	0.015182	adaptin c-terminal domain-containing protein	-4.55
TGGT1_249990	0.552629	0.015249	hypothetical protein	1.91
TGGT1_204530	0.220771	0.015426	microneme protein MIC11	1.77
TGGT1_311240	-0.376287	0.015487	putative DnaJ family chaperone	-3.96
TGGT1_250770	-0.118589	0.015703	putative eukaryotic initiation factor-4A	-4.13
TGGT1_257740	0.243481	0.015908	UMP-CMP kinase	-3.2
TGGT1_257990	0.430406	0.016003	putative heat shock protein 101	0.05
TGGT1_262050	-0.18824	0.01618	rhoptry kinase family protein ROP39	1.97
TGGT1_290890	0.349033	0.01639	putative carbonyl reductase 1	-0.01
TGGT1_284190	0.24081	0.016528	pyruvate carboxylase	-0.61
TGGT1_212310	0.247074	0.016584	vacuolar ATP synthetase	-4.29
TGGT1_243280B	1.75417	0.016687	Met-10+ like-protein	-2.93
TGGT1_279450	0.364594	0.016934	putative adenylosuccinate synthetase	2.15
TGGT1_233930	0.93786	0.016955	CAF1 family ribonuclease	-4.53
TGGT1_243950	0.416238	0.01738	putative prohibitin	-5.18
TGGT1_215260	0.496354	0.017448	carbamoylphosphate synthetase	-0.19
TGGT1_261460	0.145911	0.017461	transcriptional elongation factor FACT80	-4.17
TGGT1_263810	0.494912	0.017603	hypothetical protein	0.86
TGGT1_258970	0.32217	0.017605	hypothetical protein	-5.01
TGGT1_237000	0.617077	0.017828	putative polyphosphoinositide binding protein	0.66
TGGT1_410370	0.397438	0.017873	putative transmembrane protein	N/A
TGGT1_301410	-0.626429	0.017907	hypothetical protein	-4.16
TGGT1_232410	0.216774	0.018109	PDI family protein	0.99
TGGT1_222220	0.215795	0.018127	alveolin domain containing intermediate filament IMC7	-0.64
TGGT1_231350	0.422944	0.018199	glucosamine-fructose-6-phosphate aminotransferase	-4.57
TGGT1_311010	0.750872	0.01821	hypothetical protein	1.74
TGGT1_238050	-0.309174	0.018256	nuclease and tudor domain-containing protein	-0.44
TGGT1_243290	0.674234	0.018422	hypothetical protein	-3.84
TGGT1_205220	0.325907	0.018486	putative U5 snRNP-associated subunit	-5.34
TGGT1_242790B	-0.200868	0.018555	putative trichohyalin	-1.01
TGGT1_260310	1.14912	0.018715	ATP-binding cassette transporter ABC.B1	0.69
TGGT1_262760	-0.998679	0.018749	poly(ADP-ribose) glycohydrolase	-1.1
TGGT1_243570	-0.241332	0.019049	ribosomal protein RPS26	-5.14
TGGT1_209500	0.627325	0.019205	hypothetical protein	0.12
TGGT1_310370	0.207767	0.019411	hypothetical protein	-1.87
TGGT1_256030	0.340518	0.019835	hypothetical protein	-5.03
TGGT1_234470	-0.453822	0.019895	hypothetical protein	2.1
TGGT1_262690	-0.178327	0.020507	ribosomal protein RPL27	-4.67
TGGT1_305270	0.366682	0.020542	hypothetical protein	-1.08
TGGT1_305450	-0.142783	0.020604	acetyltransferase, GNAT family protein	-1.32
TGGT1_252220	0.214318	0.020749	tetratricopeptide repeat domain containing protein	-1.03
TGGT1_262960	0.302792	0.020914	putative U1 snRNP-associated protein Usp106	1.1
TGGT1_240890	0.551987	0.020948	6-phosphofructokinase	0.61
TGGT1_249870	-0.195304	0.021014	hypothetical protein	0.79
TGGT1_239820	0.582835	0.021016	D-3-phosphoglycerate dehydrogenase	1.79
TGGT1_246580	0.392738	0.021142	hypothetical protein	-3.92
TGGT1_225560	0.457569	0.021148	hypothetical protein	2.18
TGGT1_294640	0.19438	0.021155	ribonucleoside-diphosphate reductase large chain	-4.79
TGGT1_300310	-0.281762	0.02122	26S proteasome regulatory subunit, S6a family AAA ATpase	-4.65
TGGT1_270120	0.342378	0.021236	thioredoxin-like protein TLP1	-1.61
TGGT1_308860	0.22649	0.021264	hypothetical protein	-0.37
TGGT1_271270	0.678895	0.021361	hypothetical protein	-0.55
TGGT1_202820	-0.574908	0.021404	ubiquitin-conjugating enzyme subfamily protein	-4.77
TGGT1_236510	0.592969	0.021712	hypothetical protein	-2.74
TGGT1_212950	-0.639887	0.021887	putative ADP-ribosylation factor family protein 2	-4.24
TGGT1_290700	0.713538	0.02216	hypothetical protein	1.31
TGGT1_225870	0.909344	0.022317	hypothetical protein	0.7
TGGT1_306030	0.48517	0.022342	glutathione s-transferase, n-terminal domain containing protein	0.8
TGGT1_315860	0.816682	0.022419	EF hand domain-containing protein	-4.91
TGGT1_289940	0.536477	0.022555	uroporphyrinogen decarboxylase	-4.6
TGGT1_410360	0.352678	0.022616	putative transmembrane protein	1.95
TGGT1_270380	-0.242881	0.022868	ribosomal protein RPS13	-4.6
TGGT1_222840	0.277711	0.022999	Ser/Thr phosphatase family protein	2.25
TGGT1_213050	-0.235557	0.023137	hypothetical protein	1.55
TGGT1_263040	-0.158774	0.023362	ribosomal protein RPS16	-3.98
TGGT1_223500	0.887176	0.02347	hypothetical protein	-3.13
TGGT1_313140	0.22919	0.023524	isocitrate dehydrogenase	-3.04
TGGT1_290960	-0.771939	0.023719	pyruvate phosphate dikinase, pep/pyruvate binding domain-containing protein	-0.91
TGGT1_210790	0.391493	0.024416	putative dihydroorotate dehydrogenase reveal	-2.84
TGGT1_230710	0.737733	0.024424	cell division protein CDC48	-4.56
TGGT1_314410	0.205877	0.024568	putative aquarius	-4.86
TGGT1_215450	1.03073	0.024659	aquaporin 1	0.79
TGGT1_246080	-0.264495	0.025113	NAD dependent epimerase/dehydratase family protein	0.16
TGGT1_264040	-0.497362	0.025232	hypothetical protein	-2.54
TGGT1_242830	-0.37793	0.025355	putative XRN 5'-3' exonuclease	-4.96
TGGT1_208390	-0.627184	0.025766	hypothetical protein	0.09
TGGT1_319560	0.244265	0.025996	microneme protein MIC3	2.36
TGGT1_266760	0.230448	0.026006	isocitrate dehydrogenase	0.35
TGGT1_289690	0.280038	0.026205	glyceraldehyde-3-phosphate dehydrogenase GAPDH1	1.38
TGGT1_254650	0.312519	0.026213	zinc finger protein	-3.31
TGGT1_229250A	-0.57407	0.02646	ribosomal protein RPL28	-6.04
TGGT1_214600	0.718035	0.026556	hypothetical protein	-4.78
cob	-1.81702	0.027318	cob	#N/A
TGGT1_247440	0.615267	0.027492	hypothetical protein	1.72
TGGT1_216750	0.995766	0.027557	Paf1/RNA polymerase II complex component LEO1	-0.55
TGGT1_216730	-0.866244	0.027625	MCM2/3/5 family protein	-5.46
TGGT1_213520	0.398857	0.027673	peptidase M20D, amidohydrolase	1.43
TGGT1_217510	0.46419	0.027738	hypothetical protein	2.07
TGGT1_226000	0.522824	0.027817	putative ATP synthase	-4.57
TGGT1_308090	0.270229	0.028003	rhoptry protein ROP5	N/A
TGGT1_218530	0.292492	0.028086	proteasome-interacting thioredoxin domain-containing protein	-0.04
TGGT1_310410	-0.983355	0.028093	WD domain, G-beta repeat-containing protein	-0.56
TGGT1_234440	0.716203	0.02816	putative aminotransferase	0.63
TGGT1_259710	0.383057	0.028206	protein kinase	1.02
TGGT1_230100	0.424441	0.028263	putative membrane protein	-3.02
TGGT1_205700	-0.231778	0.028437	cyclophilin precursor	0.08
TGGT1_247220	0.246187	0.028497	nudix -type motif 9 isoform a family protein	1.77
TGGT1_220250	0.545522	0.028553	Nucleotide-sensitive chloride conductance regulator (ICln) protein	-4.99
TGGT1_260240	-0.40518	0.028832	ccr4-associated factor family protein	-2.43
TGGT1_269950	0.398538	0.029056	hypothetical protein	0.44
TGGT1_243510	0.998519	0.029251	OTU family cysteine protease	-2.99
TGGT1_234280	-0.502166	0.029404	AMP deaminase	-3.16
TGGT1_230430	-0.314821	0.029643	putative vesicle-associated membrane protein	-0.76
TGGT1_309290	0.989486	0.029648	hypothetical protein	-3.44
TGGT1_301170	1.28244	0.029735	SAG-related sequence SRS19D	0.41
TGGT1_286770	1.00769	0.029883	hypothetical protein	1.41
TGGT1_266080	0.3276	0.030074	hypothetical protein	1.77
TGGT1_229420	-0.291241	0.030085	putative cytochrome c	0.61
TGGT1_316900	0.159983	0.030157	Sas10 C-terminal domain-containing protein	-4.15
TGGT1_269840	-0.257507	0.030187	proteasome regulatory subunit	-4.73
TGGT1_258940	0.143252	0.030231	acylphosphatase family protein	0.86
TGGT1_291310	1.16701	0.030355	putative V-ATPase subunit c' proteolipid	-5.45
TGGT1_250710	0.440495	0.030534	microneme protein MIC10	2.38
TGGT1_225020	0.525117	0.030927	hypothetical protein	-2.78
TGGT1_251880	-0.158415	0.031059	tRNA synthetases class I family protein	-6.31
TGGT1_273860	0.58766	0.031196	hypothetical protein	0.95
TGGT1_286210	-0.390701	0.031239	protein phosphatase 4, catalytic subunit	-4.79
TGGT1_223880	0.319586	0.031241	zinc finger, C3HC4 type (RING finger) domain-containing protein	-2.25
TGGT1_305030	0.316323	0.031597	kinase, pfkB family protein	0.22
TGGT1_219860	-0.560047	0.031684	putative replication licensing factor	-4.37
TGGT1_318230	0.141828	0.031732	phosphoglycerate kinase PGKI	-4.52
TGGT1_315210	0.287293	0.031756	putative rhoptry protein	-0.6
TGGT1_215740	0.767458	0.032208	putative notchless	-4.92
TGGT1_320570	-0.229773	0.032288	putative elongation factor Tu	-4.9
TGGT1_229930	0.204798	0.032336	p25-alpha family protein	1.91
TGGT1_295070	0.532262	0.032373	helicase associated domain (ha2) protein	-2.44
TGGT1_264020	-0.42324	0.032441	hypothetical protein	-1.48
TGGT1_291960	0.208977	0.032628	rhoptry kinase family protein ROP40 (incomplete catalytic triad)	1.13
TGGT1_244280	0.357135	0.033398	hypothetical protein	1.67
TGGT1_289580	0.449726	0.033462	strictosidine synthase subfamily protein	1.18
TGGT1_201630B	0.601714	0.033655	protein phosphatase 2C domain-containing protein	1.65
TGGT1_217020	0.249789	0.033727	ATPase, AFG1 family protein	0.02
TGGT1_258380	0.738702	0.034232	elongation factor p (ef-p) kow family domain-containing protein	-0.07
TGGT1_316490	-0.848702	0.034566	hypothetical protein	-3.36
TGGT1_229950	-0.256426	0.034802	putative 26S proteasome regulatory subunit 6b	-5.53
TGGT1_283590B	0.728305	0.034861	NLI interacting factor family phosphatase	-3.89
TGGT1_260010	-0.612344	0.034912	acetyltransferase, GNAT family protein	-2.26
TGGT1_270980	-0.23981	0.035004	phosphoglycerate mutase family protein	-1.27
TGGT1_269260	1.42307	0.035241	hypothetical protein	0.69
TGGT1_268640	1.17168	0.035252	BING4CT (NUC141) domain-containing protein	-3.26
TGGT1_226410	-0.122925	0.035426	EF-1 guanine nucleotide exchange domain-containing protein	2.47
TGGT1_277970	0.514526	0.035458	dolichol-phosphate-mannose synthase family protein	-4.37
TGGT1_222710	0.316397	0.03546	putative IMP-specific 5'-nucleotidase 1	0.17
TGGT1_239530	-0.58481	0.0355	alanine-glyoxylate aminotransferase	0.72
TGGT1_226590	-0.566205	0.035552	putative cytochrome C oxidase subunit IIa	-3.8
TGGT1_227840	0.505409	0.035721	Memo family protein	-0.01
TGGT1_313560	0.316048	0.035882	putative 60S ribosomal protein L7a	-4.94
TGGT1_294898	0.197626	0.036038	tetratricopeptide repeat-containing protein	-0.32
TGGT1_294010	1.09461	0.03642	yrdC domain-containing protein	-4.28
TGGT1_220950	0.526635	0.036571	hypothetical protein	2.13
TGGT1_223540	0.300065	0.036744	importin-beta N-terminal domain-containing protein	-2.34
TGGT1_313230	-0.120802	0.037197	eukaryotic initiation factor-2, alpha subunit	-4.65
TGGT1_293510	0.59999	0.037268	poly(ADP-ribose) polymerase and DNA-Ligase Zn-finger region domain-containing protein	1.42
TGGT1_229000	0.379282	0.037313	kelch repeat-containing protein	0.84
TGGT1_247300	0.812947	0.037523	hypothetical protein	-0.08
TGGT1_319090	1.17079	0.037564	IgA-specific serine endopeptidase	0.59
TGGT1_249390	-0.143845	0.037622	glutamate/leucine/phenylalanine/valine dehydrogenase family protein	1
TGGT1_318160	-0.327922	0.037757	MSP (Major sperm protein) domain-containing protein	-3.54
TGGT1_225050	0.124496	0.037829	putative adenosylhomocysteinase	-1.58
TGGT1_295080	0.7827	0.037993	hypothetical protein	-0.68
TGGT1_262560	-0.376998	0.038108	hypothetical protein	-3.88
TGGT1_263710	0.533274	0.038171	acyl-CoA:cholesterol acyltransferase alpha ACAT1-alpha	-1.02
TGGT1_289770	0.642934	0.0382	mu1 adaptin	-5.03
TGGT1_290160	-0.158289	0.038586	putative sortilin	-3.67
TGGT1_239740	0.189355	0.038601	dense granule protein GRA14	2
TGGT1_311110	0.706942	0.039372	putative Ubiquitin-fold modifier 1 precursor family protein	0.7
TGGT1_242730	-1.16524	0.039829	guanylate kinase family protein	-4.62
TGGT1_250810	-0.377945	0.039907	ribosomal protein RPL35	-5.04
TGGT1_202760	-0.638238	0.040068	hypothetical protein	-0.19
TGGT1_282190	0.288305	0.040072	hydrolase, NUDIX family protein	-0.63
TGGT1_208850	0.188081	0.040118	SAG-related sequence SRS11	2.25
TGGT1_301160	0.673792	0.040875	SAG-related sequence SRS19C	0.6
TGGT1_224260	0.402476	0.040886	PHD-finger domain-containing protein	-5.13
TGGT1_205380	-0.263686	0.041135	fructose-bisphospatase I	-1.67
TGGT1_206690	0.218063	0.041141	glideosome-associated protein with multiple-membrane spans GAPM2B	0.44
TGGT1_263750	0.933767	0.041393	hypothetical protein	1.4
TGGT1_290240	0.409845	0.041409	hypothetical protein	-0.4
TGGT1_291800	-0.467507	0.04141	ADP-ribosylation factor family protein	0.2
TGGT1_308050	-0.398885	0.041592	thioredoxin domain-containing protein	-3.5
TGGT1_224490	1.04864	0.041618	polyprenyl synthetase superfamily protein	-0.87
TGGT1_256000	-0.221995	0.041897	endoplasmic reticulum retention receptor	-4.76
TGGT1_311920	1.09272	0.042167	GRAM domain-containing protein	-2.92
TGGT1_224850	-0.236548	0.042401	putative polyadenylate binding protein	-4.12
TGGT1_232710	-0.163929	0.042432	ribosomal protein RPS3A	-4.09
TGGT1_300380	0.293556	0.042609	putative endoplasmic reticulum oxidoreductin	0.82
TGGT1_203220	-0.30432	0.042767	DEAD/DEAH box helicase domain-containing protein	-4.45
TGGT1_262670	-0.256569	0.042828	ribosomal protein RPL18A	-4.54
TGGT1_237220	-0.447607	0.042835	putative DNA replication licensing factor Mcm7	-4.39
TGGT1_206510	0.137738	0.043005	toxolysin TLN4	0.51
TGGT1_202300	0.642322	0.043024	putative inosine triphosphate pyrophosphatase	0.42
TGGT1_240830	1.01153	0.043092	hydrolase, alpha/beta fold family protein	-2.9
TGGT1_285980A	-0.128529	0.043294	glucosephosphate-mutase GPM1	1.18
TGGT1_280730	0.531349	0.043344	putative cytosolic fe-s cluster assembling factor nbp35	-4.81
TGGT1_254610	0.221115	0.043529	Tim10/DDP family zinc finger superfamily protein	0.1
TGGT1_210960	-0.222323	0.043616	putative replication factor C subunit 4	-4.12
TGGT1_249300	0.24829	0.043715	hypothetical protein	2.16
TGGT1_254660	0.76063	0.043741	ankyrin repeat-containing protein	-0.07
TGGT1_320100	-0.607144	0.043823	RNA recognition motif-containing protein	-0.82
TGGT1_260510	0.341599	0.043885	ubiquitin thioesterase otubain-like family protein	1.48
TGGT1_218590	-0.257107	0.044093	protein phosphatase 2C domain-containing protein	0.43
TGGT1_309730	-0.300315	0.04455	thioredoxin reductase	-1.98
TGGT1_273090	-0.190645	0.044592	cell division protein CDC48CY	-6.01
TGGT1_286450	0.695736	0.044643	dense granule protein GRA5	2.58
TGGT1_216950	0.318517	0.044868	helicase	-4.25
TGGT1_203990	0.288855	0.045192	rhoptry protein ROP12	1.63
TGGT1_288900	-0.767919	0.045232	Yos1 family protein	-3.66
TGGT1_215470	-0.11991	0.045333	ribosomal protein RPL10A	-4.94
TGGT1_230180	0.407056	0.045386	hypothetical protein	2.86
TGGT1_221522	-0.320301	0.045394	adaptor complexes medium subunit family protein	-3.64
TGGT1_200250	0.255804	0.04578	microneme protein MIC17A	N/A
TGGT1_263860	1.26745	0.045788	hypothetical protein	-3.01
TGGT1_267690	-1.42513	0.045926	hypothetical protein	-2.35
TGGT1_304500	0.256732	0.046243	hypothetical protein	2.03
TGGT1_213870	-0.253914	0.04637	UBA/TS-N domain-containing protein	-4.83
TGGT1_254030	-0.730139	0.047031	zinc finger CDGSH-type domain-containing protein	-4.26
TGGT1_221510	-1.0765	0.047075	hypothetical protein	-3.28
TGGT1_233030	-0.881965	0.047288	gliding-associated protein GAP70	-0.19
TGGT1_232250	0.185116	0.047442	catalase	2.08
TGGT1_219140	-0.217534	0.047775	EF-1 guanine nucleotide exchange domain-containing protein	-0.86
TGGT1_248400	0.690454	0.047794	putative glyoxalase I	0.76
TGGT1_252380	0.457343	0.048241	hypothetical protein	-1.01
TGGT1_244470	1.54636	0.04854	hypothetical protein	-4.21
TGGT1_305520	-0.106149	0.048544	ribosomal protein RPS2	-4.24
TGGT1_249270	0.226241	0.048671	putative protein disulfide isomerase-related protein (provisional)	-4.56
TGGT1_256090	0.187043	0.04897	glycerophosphodiester phosphodiesterase family protein	1.24
TGGT1_273520	-0.10946	0.048982	PCI domain-containing protein	-3.26
TGGT1_244200	0.177843	0.049114	putative 2-oxoglutarate dehydrogenase e1 component, mitochondrial precursor	-4.8
TGGT1_313290	-0.470385	0.049304	MORN repeat-containing protein	0.13
TGGT1_270650	0.463585	0.049375	deoxyribose-phosphate aldolase	1.91
TGGT1_318525	0.352844	0.049395	hypothetical protein	0.93
TGGT1_287160	0.36789	0.049482	internal kinesin motor domain protein	-2.08
TGGT1_209108	-0.292215	0.049999	hypothetical protein	-2.54
TGGT1_242780	1.18175	0.050582	hypothetical protein	-3.85
TGGT1_246982	0.656726	0.050886	hypothetical protein	-2.7
TGGT1_226430	0.341686	0.050947	reticulon protein	2.39
TGGT1_251840	0.500185	0.051159	hypothetical protein	1.98
TGGT1_254720	0.347248	0.051242	dense granule protein GRA8	1.56
TGGT1_249370	0.668274	0.051589	putative translation initiation factor SUI1	1.86
TGGT1_264660	1.43074	0.051708	SAG-related sequence SRS44	0.85
TGGT1_268870	-0.367503	0.052124	tetratricopeptide repeat-containing protein	-1.66
TGGT1_285268	0.255618	0.052359	DnaJ domain-containing protein	-4.17
TGGT1_299060	0.624873	0.05239	sodium/hydrogen exchanger NHE2	-1.07
TGGT1_312150	0.144212	0.052775	hypothetical protein	-0.23
TGGT1_271760	0.33479	0.052834	seryl-tRNA synthetase (SerRS2)	-2.84
TGGT1_266070	-0.161884	0.052896	ribosomal protein RPL31	-3.75
TGGT1_304770	-0.221041	0.053141	ubiquitin-conjugating enzyme subfamily protein	-2.47
TGGT1_285180	0.16974	0.053166	hypothetical protein	-1
TGGT1_220910	0.497648	0.053391	HEAT repeat-containing protein	-2.05
TGGT1_218720	1.39148	0.05341	calcium-dependent protein kinase CDPK6	-0.01
TGGT1_232030	0.299455	0.053525	hypothetical protein	1.13
TGGT1_209010	0.878827	0.053552	elongation factor TS protein	-4.22
TGGT1_314080	0.510048	0.054211	hypothetical protein	2.05
TGGT1_257530	-0.743356	0.05424	transporter, major facilitator family protein	-4.73
TGGT1_277790	-0.51806	0.054306	hypothetical protein	-2.65
TGGT1_225790	1.095	0.054327	PDI family protein	1.98
TGGT1_291680	-0.308248	0.054369	Sec23/Sec24 trunk domain-containing protein	-5.46
TGGT1_266450	0.534794	0.05452	lysine decarboxylase family protein	1.44
TGGT1_296950	-0.679894	0.054663	hypothetical protein	-0.07
TGGT1_273070	-0.180332	0.055022	putative GTPase activating protein for adp ribosylation factor	-3.81
TGGT1_211040	0.166718	0.055257	Sec61beta family protein	-4.37
TGGT1_285250	0.287472	0.05532	hypothetical protein	-3.32
TGGT1_217600	0.446532	0.055919	calcium-dependent protein kinase CDPK9	0.85
TGGT1_264010	1.96216	0.055927	hypothetical protein	-4.11
TGGT1_291330	0.306195	0.055931	RNA recognition motif-containing protein	1.3
TGGT1_216020	0.35439	0.055955	peptidase family c78 protein	-0.45
TGGT1_240060	0.336488	0.056019	hypothetical protein	1.44
TGGT1_253370	0.307144	0.056058	hypothetical protein	-0.24
TGGT1_243910	0.256453	0.056132	Cof family hydrolase subfamily protein	1.57
TGGT1_243350	0.958313	0.056379	gamma-glutamyl hydrolase	0.45
TGGT1_229210	0.209491	0.056605	putative small nuclear ribonucleoprotein polypeptide A'	-1.7
TGGT1_269770	0.433032	0.056715	WD domain, G-beta repeat-containing protein	-4.26
TGGT1_233140	-0.212569	0.057069	putative deoxyuridine 5'-triphosphate nucleotidohydrolase	-4.26
TGGT1_233890	0.222886	0.057178	hypothetical protein	-3.98
TGGT1_259040	0.378132	0.057202	hypothetical protein	-0.35
TGGT1_232440	-0.22035	0.057216	Brf1p family coiled coil protein	0.34
TGGT1_255420	0.0903386	0.057538	hypothetical protein	1.74
TGGT1_253900	0.339706	0.057542	parasite porphobilinogen synthase PBGS	-4.41
TGGT1_273760	-0.190279	0.05756	heat shock protein HSP70	-4.97
TGGT1_225310	0.245161	0.057651	putative ARF1-directed GTPase-activating protein	0.89
TGGT1_216790	-0.128327	0.057685	putative ATP-binding cassette sub-family E member 1	-4.11
TGGT1_280410	0.304413	0.058002	3'5'-cyclic nucleotide phosphodiesterase domain-containing protein	0.6
TGGT1_245460	-0.422076	0.058788	ribosomal protein RPS8	-4.68
TGGT1_240280	-0.183933	0.058897	S1/P1nuclease	-2
TGGT1_294200	0.542943	0.058973	glucose-6-phosphate 1-dehydrogenase	1.49
TGGT1_313540	1.09019	0.059044	hypothetical protein	-3.47
TGGT1_214240	1.35909	0.059171	bromodomain-containing protein	-3.58
TGGT1_234190	-0.25165	0.0592	putative serine hydroxymethyltransferase 2	-4.23
TGGT1_249740	-0.534071	0.059349	translation machinery associated tma7 protein	1.66
TGGT1_294800B	-0.250558	0.059396	putative elongation factor 1-alpha (EF-1-ALPHA)	N/A
TGGT1_264080	0.337579	0.059574	acyl carrier protein ACP	-1.43
TGGT1_218940	-0.260026	0.060088	hypothetical protein	-3.92
TGGT1_265170	1.26866	0.060531	hypothetical protein	-1.54
TGGT1_235340	0.109746	0.060585	hypothetical protein	0.29
TGGT1_286410	0.795116	0.060588	hypothetical protein	-4.06
TGGT1_271740	1.27905	0.060946	hypothetical protein	0.36
TGGT1_318510	0.160621	0.061352	putative N-ethylmaleimide-sensitive fusion protein	-4.36
TGGT1_230880	0.560181	0.061788	hypothetical protein	-2.24
TGGT1_292080	-0.0594288	0.06191	leucyl-tRNA synthetase	-3.73
TGGT1_268790	1.00208	0.062714	hypothetical protein	1.63
TGGT1_213730	-0.512551	0.062804	lanthionine synthetase C family protein	0.22
TGGT1_291940	1.02444	0.062889	hypothetical protein	0.18
TGGT1_269330	0.75021	0.063195	hypothetical protein	-3.15
TGGT1_286420A	-0.247327	0.063313	putative elongation factor 1-alpha (EF-1-ALPHA)	0.7
TGGT1_270550	-0.141117	0.063502	putative gamma-glutamyl phosphate reductase	-0.69
TGGT1_311690	0.133193	0.063504	UBA/TS-N domain-containing protein	-0.08
TGGT1_232760	1.25917	0.063713	protein phosphatase inhibitor IPP2	-0.55
TGGT1_215910	0.207813	0.063796	hypothetical protein	-0.79
TGGT1_311680	0.234191	0.06387	FUN14 family protein	0.28
TGGT1_294700	1.42704	0.064125	polynucleotide 5'-hydroxyl-kinase	-4.07
TGGT1_310190	1.42309	0.064126	PIK3R4 kinase-related protein (incomplete catalytic triad)	-2.28
TGGT1_201260	1.39472	0.064183	sugar transporter ST3	1.13
TGGT1_253910	0.491751	0.064341	hypothetical protein	-1.07
TGGT1_219170	0.544003	0.064537	hypothetical protein	-0.98
TGGT1_253700	-0.483684	0.064719	transporter, major facilitator family protein	-1.76
TGGT1_222230	0.315586	0.064766	hypothetical protein	-5.39
TGGT1_298610	0.210964	0.06487	GYF domain-containing protein	-2.16
TGGT1_244880	0.388608	0.065438	DNA-directed RNA polymerase I RPA1	-4.35
TGGT1_312160	-0.774079	0.065586	hypothetical protein	-1.29
TGGT1_313385	0.717945	0.066336	hypothetical protein	0.57
TGGT1_264190	-0.317297	0.06636	hypothetical protein	-0.26
TGGT1_314740	0.351371	0.066363	PSP protein	-4.31
TGGT1_215460	-0.290346	0.066604	ribosomal protein RPS24	-3.44
TGGT1_254380	-0.989827	0.066911	putative ribosomal protein L11	-3.52
TGGT1_233245	0.641847	0.067153	hypothetical protein	-5.55
TGGT1_225690	0.280768	0.067356	hypothetical protein	-0.02
TGGT1_320760	0.404196	0.067421	hypothetical protein	0.56
TGGT1_409600	0.75856	0.06753	rhoptry kinase family protein	N/A
TGGT1_265530	-0.0920018	0.067626	RNA recognition motif-containing protein	-5.33
TGGT1_257350	-0.184964	0.068056	putative eukaryotic translation initiation factor	-4.05
TGGT1_202572	0.378486	0.068242	ribophorin i protein	-3.09
TGGT1_297720	0.653796	0.068644	trehalose-phosphatase	-2.89
TGGT1_318570	-0.712958	0.069108	SFT2 family protein	-0.17
TGGT1_290030	-0.347834	0.06937	hypothetical protein	-3.88
TGGT1_288800	0.409284	0.06939	endonuclease/exonuclease/phosphatase family protein	0.51
TGGT1_315950	-0.844038	0.069626	zinc finger, C3HC4 type (RING finger) domain-containing protein	-1.1
TGGT1_244390	-0.234049	0.069734	coatomer epsilon subunit protein	-0.92
TGGT1_247648	0.725228	0.070008	Sybindin family protein	-5.2
TGGT1_240590	-0.661431	0.070313	DNA-directed RNA polymerase II RPB5	-5.78
TGGT1_293340	-0.239355	0.070459	putative ran binding family protein 1	-4.84
TGGT1_233810	-0.32398	0.070559	Sel1 repeat-containing protein	-0.78
TGGT1_289100	0.304888	0.070667	hypothetical protein	-3.25
TGGT1_219310	-0.123788	0.070951	DnaK family protein	-2.04
TGGT1_306910	0.561156	0.07105	hypothetical protein	-4.1
TGGT1_294440	-0.433902	0.071219	NOL1/NOP2/sun family protein	0.41
TGGT1_217680	0.335155	0.071394	hypothetical protein	0.99
TGGT1_207400	0.453343	0.071501	hypothetical protein	-3.75
TGGT1_220390	0.584375	0.072158	hypothetical protein	0.02
TGGT1_278030	0.359793	0.072368	hypothetical protein	0.45
TGGT1_411360	-0.980902	0.072489	rhoptry kinase family protein	N/A
TGGT1_259240	-0.178652	0.072621	ribosomal protein RPS21	-4.87
TGGT1_243440	-0.241356	0.072678	histone lysine acetyltransferase GCN5-B	-2.96
TGGT1_222170	0.343243	0.073035	dense-granule antigen DG32	-2.93
TGGT1_271350	0.349661	0.073083	bifunctional protein FolC subfamily protein	-5.14
TGGT1_294890	-1.18013	0.073125	hypothetical protein	-3.32
TGGT1_204080	-0.504385	0.073152	histidine acid phosphatase superfamily protein	-1.99
TGGT1_288570	-1.21052	0.073269	hypothetical protein	-4.6
TGGT1_226250	-0.226559	0.073324	DEAD (Asp-Glu-Ala-Asp) box polypeptide DDX3X	-4.25
TGGT1_285520	-2.27511	0.073555	RNA cap guanine-N2 methyltransferase	-1.57
TGGT1_215680	0.45462	0.073758	SAG-related sequence SRS18	1.18
TGGT1_229480	0.202492	0.074225	putative calcium binding protein precursor	0.11
TGGT1_246330	-0.219386	0.074244	CRAL/TRIO domain-containing protein	-0.23
TGGT1_291930	-0.366506	0.074273	RNA recognition motif-containing protein	-4.82
TGGT1_307860	1.64394	0.074544	hypothetical protein	-1.53
TGGT1_292950	0.596813	0.074681	hypothetical protein	-2.58
TGGT1_258540	1.08798	0.074724	phosphoglycerate mutase family protein	-4.95
TGGT1_215590	-0.137973	0.074781	flavoprotein subunit of succinate dehydrogenase	-3.96
TGGT1_318550	1.35519	0.075003	hypothetical protein	1.09
TGGT1_301480	0.710498	0.075172	hypothetical protein	N/A
TGGT1_200460	-1.48177	0.075352	hypothetical protein	0.45
TGGT1_220100	0.176901	0.075602	phosphoribosylpyrophosphate synthetase	-4.54
TGGT1_288910	0.129675	0.075984	DUF866 domain-containing protein	0.02
TGGT1_231210	-0.301358	0.076018	sarcalumenin/eps15 family protein	-0.5
TGGT1_247520	0.0810355	0.076258	hypothetical protein	0.68
TGGT1_313980	0.321362	0.076267	putative ribosome biogenesis protein nep1	-3.03
TGGT1_221470	0.166323	0.076287	hypothetical protein	-1.49
TGGT1_315110	0.349809	0.07632	prefoldin, alpha subunit protein	-1.26
TGGT1_206470	-0.172064	0.076361	pyruvate dehydrogenase complex subunit PDH-E3II	-3.23
TGGT1_309120	-0.112175	0.076506	ribosomal protein RPL4	-5.62
TGGT1_270310	1.31079	0.076593	hypothetical protein	-1.27
TGGT1_258730	0.270793	0.07687	hypothetical protein	1.28
TGGT1_250330	0.554366	0.0769	hypothetical protein	-2.6
TGGT1_309950	0.864855	0.077024	NLE (NUC135) domain-containing protein	-3.19
TGGT1_228770	0.670635	0.077036	hypothetical protein	0.24
TGGT1_237880	0.431207	0.077104	hypothetical protein	0.76
TGGT1_285830	0.854909	0.077221	hypothetical protein	-5.08
TGGT1_277840	0.588702	0.077223	Ras family protein	-1.35
TGGT1_286590	0.137399	0.077258	microtubule associated protein SPM2	1.34
TGGT1_234380	-0.184562	0.077273	hypothetical protein	2.66
TGGT1_209720	0.222631	0.077833	hypothetical protein	-1.64
TGGT1_227620	0.381708	0.077845	dense granule protein GRA2	2.47
TGGT1_216620	0.621872	0.078119	EF hand domain-containing protein	-1.93
TGGT1_279420	0.223969	0.07858	hypothetical protein	-1.96
TGGT1_219590	0.34975	0.078812	RuvB family 1 protein	-4.12
TGGT1_243960	-0.178948	0.078951	nuclear transport factor 2 (ntf2) domain-containing protein	-2.28
TGGT1_261490	0.927249	0.079052	hypothetical protein	-6.89
TGGT1_215600	-0.341671	0.079101	hypothetical protein	-2.84
TGGT1_265870B	0.669035	0.079171	pantoate-beta-alanine ligase	0.72
TGGT1_256770	-0.209051	0.079177	putative eukaryotic translation initiation factor 4A, isoform 3	-4.22
TGGT1_294550	0.162228	0.0792	dynein heavy chain	-3.3
TGGT1_236160	0.741939	0.079218	hypothetical protein	-4.79
TGGT1_209800	0.492326	0.079352	formate/nitrite transporter protein	1.1
TGGT1_305460	0.208933	0.079787	putative methionine aminopeptidase 2	-4.01
TGGT1_277910	0.268855	0.079828	thrombospondin type 1 domain-containing protein	-2.95
TGGT1_219240	-0.65269	0.079838	Peptidyl-tRNA hydrolase PTH2 domain-containing protein	1.31
TGGT1_264450	-0.56979	0.079912	putative DNA topoisomerase III beta-1	-0.02
TGGT1_236070	0.259141	0.080159	pyrroline-5-carboxylate reductase	0.79
TGGT1_409080	1.77019	0.080368	hypothetical protein	N/A
TGGT1_263660	0.194802	0.080454	hypothetical protein	-0.31
TGGT1_291980	-0.113756	0.080614	HECT-domain (ubiquitin-transferase) domain-containing protein	-1.94
TGGT1_248110	-0.553447	0.080702	hypothetical protein	-0.1
TGGT1_314900	-0.216649	0.08092	LisH protein	-0.93
TGGT1_200360	0.26303	0.080927	hypothetical protein	2.63
TGGT1_313440	1.32975	0.081118	hypothetical protein	1.63
TGGT1_269990	0.157609	0.081209	hypothetical protein	-0.47
TGGT1_224480	-0.288607	0.081271	putative cell-cycle-associated protein kinase CLK	-1.32
TGGT1_213610	0.404822	0.081447	hypothetical protein	1.8
TGGT1_238940	0.214701	0.081863	putative GDP mannose 4,6-dehydratase	-0.53
TGGT1_236270	1.06084	0.081865	hypothetical protein	-0.72
TGGT1_202870	0.0908887	0.081898	SAP domain-containing protein	-3.88
TGGT1_224910	0.367005	0.08196	divalent cation tolerance protein, CutA1 family protein	-0.25
TGGT1_276130	0.741512	0.081979	cathepsin CPC2	-1.18
TGGT1_256760	0.134954	0.082254	pyruvate kinase PyK1	-4.03
TGGT1_304650	0.408496	0.082704	histidine acid phosphatase superfamily protein	-1.18
TGGT1_249260	0.552184	0.083055	putative cell-cycle-associated protein kinase CDK	-1.01
TGGT1_311040	0.564978	0.083056	hypothetical protein	0.29
TGGT1_315770	0.121217	0.08339	cytochrome p450 superfamily protein	0.8
TGGT1_216080	0.277472	0.083525	apical complex lysine methyltransferase	-4.3
TGGT1_319300	0.691323	0.08447	hypothetical protein	-4.89
TGGT1_222192	-0.644488	0.084508	hypothetical protein	-1.56
TGGT1_238230	-1.51916	0.084674	Ser/Thr phosphatase family protein	-4.34
TGGT1_289180	0.906934	0.084893	putative thioredoxin family redox-active protein	1.28
TGGT1_309570	0.229624	0.085388	DEAD/DEAH box helicase domain-containing protein	-1.94
TGGT1_294770	0.151096	0.085409	Armadillo/beta-catenin family repeat-containing protein	-3.54
TGGT1_313240	0.806408	0.085682	putative ethylene-responsive RNA helicase	-4.89
TGGT1_312480	-0.358859	0.085686	putative uracil phosphoribosyltransferase FUR1	0.43
TGGT1_225080	-0.157602	0.086429	ribosomal protein RPS18	-4.15
TGGT1_310320	0.369211	0.086432	calreticulin family protein	-0.08
TGGT1_217000	0.952715	0.086718	hypothetical protein	-0.11
TGGT1_309220	-0.379476	0.087358	GTPase activating protein for Arf protein	-4.23
TGGT1_306610	-0.34344	0.087625	3' exoribonuclease family, domain 1 domain-containing protein	-4.19
TGGT1_249350	0.661256	0.087659	esterase/lipase/thioesterase domain-containing protein	0.25
TGGT1_234390	-0.303143	0.087706	hypothetical protein	-1.98
TGGT1_310000	0.185534	0.088188	putative membrane protein	0.68
TGGT1_271810	-0.169652	0.088253	putative lanp	-3.59
TGGT1_210390	0.48201	0.088313	WD domain, G-beta repeat-containing protein	-1.56
TGGT1_313100	0.280942	0.088424	signal recognition particle SRP54 protein	-4.16
TGGT1_236130	0.242428	0.08865	signal recognition particle (SRP9) domain-containing protein	-1.58
TGGT1_267140	0.145737	0.088728	SAG-related sequence SRS38B	0.57
TGGT1_210810	-0.724926	0.089033	hypothetical protein	-0.73
TGGT1_315530	0.154669	0.089118	hypothetical protein	-4.18
TGGT1_201760	-0.459088	0.089326	hypothetical protein	0.54
TGGT1_411470	1.02187	0.089327	putative transmembrane protein	N/A
TGGT1_315610	-0.264922	0.089444	hypothetical protein	1.33
TGGT1_215710	0.597016	0.089545	hypothetical protein	-3.95
TGGT1_234560	0.175374	0.08969	hypothetical protein	-0.49
TGGT1_246740	-0.172093	0.089796	hypothetical protein	-3.36
TGGT1_291850	-0.286457	0.089901	ribosomal protein RPS30	-3.26
TGGT1_236620	0.884594	0.089903	protein kinase (incomplete catalytic triad)	1.46
TGGT1_289320	0.131011	0.090138	putative casein kinase I	-0.97
TGGT1_268760	0.228815	0.090927	hypothetical protein	1.84
TGGT1_265180	-0.369608	0.091377	hypothetical protein	-1.61
TGGT1_264090	-0.653273	0.091516	hypothetical protein	-4.74
TGGT1_272695	1.12593	0.091951	hypothetical protein	0.43
TGGT1_257580	0.533826	0.092059	hypothetical protein	-3.08
TGGT1_231190	0.374057	0.092254	arsenite-activated ATPase family protein	-3.59
TGGT1_217890	0.193881	0.092356	putative alkyl hydroperoxide reductase/ Thiol specific antioxidant/ Mal allergen	0.23
TGGT1_309265	0.276403	0.092745	oxidoreductase, short chain dehydrogenase/reductase family protein	-3.48
TGGT1_215280	0.184165	0.09296	succinate dehydrogenase [ubiquinone] iron-sulfur protein	-2
TGGT1_281620	0.91604	0.093128	aldo/keto reductase family oxidoreductase	-3.03
TGGT1_232260	0.249335	0.0932	hypothetical protein	-2.47
TGGT1_255660	-0.350666	0.093291	EF hand domain-containing protein	0.14
TGGT1_315810	0.837289	0.093456	tRNA nucleotidyltransferase/poly(A) polymerase family protein	-3.8
TGGT1_289620	-0.461853	0.093731	cathepsin CPC1	0.95
TGGT1_312200	0.21274	0.094533	serine/threonine protein phosphatase	0.71
TGGT1_248480	-0.163961	0.094711	ribosomal protein RPS9	-4.26
TGGT1_299110	0.2281	0.094838	cleft lip and palate transmembrane protein 1 (clptm1) protein	-1.99
TGGT1_207710	0.309082	0.095194	putative phosphatidylinositol synthase	-3.57
TGGT1_314810	-0.459302	0.095223	ribosomal protein RPL7	-3.44
TGGT1_228630	-0.204539	0.095384	hypothetical protein	-4.48
TGGT1_211850	-0.706444	0.095599	hypothetical protein	0.8
TGGT1_207450	0.271575	0.095604	DNA segment, Chr 10, Wayne State University 52, expressed family protein	0.07
TGGT1_257960	0.429429	0.095919	GDP-D-mannose pyrophosphorylase	-4.6
TGGT1_237260	0.702463	0.096691	Coiled-coil domain containing 124 family protein	-0.96
TGGT1_202630	0.107786	0.097111	ATP-dependent metallopeptidase HflB subfamily protein	-3.33
TGGT1_246100	-0.290678	0.097476	putative phosducin	-4.97
TGGT1_248360	0.810803	0.097527	hypothetical protein	1.62
TGGT1_293190	0.566508	0.097574	endonuclease/exonuclease/phosphatase family protein	1.18
TGGT1_210730	0.326981	0.098113	putative ATP-dependent hsl protease ATP-binding subunit hslU	0.47
TGGT1_269800	-0.281307	0.098125	putative glutamine-dependent NAD(+) synthetase protein	0.04
TGGT1_279340	-0.807339	0.098138	hypothetical protein	-4.76
TGGT1_223680	-0.143397	0.098413	ubiquitin family protein	-0.78
TGGT1_267775	0.523054	0.098558	hypothetical protein	-2.35
TGGT1_277850	-0.664672	0.098624	trypsin domain-containing protein	-0.63
TGGT1_238190	-0.356999	0.099028	DNA-directed RNA polymerase II RPB3	-4.42
TGGT1_225160	0.672786	0.099185	hypothetical protein	2.07
TGGT1_221910	-0.581042	0.09929	AN1 family Zinc finger domain-containing protein	-2.38
TGGT1_223040	0.244757	0.099469	hypothetical protein	-4.49
TGGT1_212820	-0.242072	0.099883	ubiquitin family protein	-3.09
TGGT1_278900	-0.72458	0.099885	putative protein kinase	-3.2
TGGT1_259200B	-0.25758	0.100207	Na+/H+ exchanger NHE1	-1.46
TGGT1_202830	-0.396616	0.100427	putative Elicitor-responsive protein	1.79
TGGT1_290900	0.562338	0.100525	hydrolase, NUDIX family protein	-0.06
TGGT1_306895	0.210856	0.100874	hypothetical protein	1.36
TGGT1_318490	0.557115	0.101132	hypothetical protein	0.66
TGGT1_315930	0.348452	0.101172	putative integral membrane protein, DUF56 family protein	-3.84
TGGT1_313860	0.906914	0.101326	regulator of chromosome condensation (RCC1) repeat-containing protein	-2.68
TGGT1_314480	0.554143	0.101431	hypothetical protein	-2.29
TGGT1_219150	0.348303	0.102149	zinc finger, zz type domain-containing protein	-4.1
TGGT1_265420	-0.187587	0.10231	hypothetical protein	-1.93
TGGT1_262930	-3.66359	0.102776	hypothetical protein	-3.47
TGGT1_219700	-0.233988	0.102903	putative DNA replication licensing factor MCM4	-5.43
TGGT1_255680	0.420402	0.102998	YbaK/proline-tRNA ligase associated domain-containing protein	-0.66
TGGT1_318720	0.301462	0.10308	pyridoxal phosphate enzyme, YggS family protein	-1.06
TGGT1_248740	0.163235	0.103215	hypothetical protein	-4.02
TGGT1_213310	0.28348	0.103383	hypothetical protein	-2.26
TGGT1_249970	0.186738	0.103427	hypothetical protein	-5.53
TGGT1_309820	-0.0896373	0.103977	ribosomal protein RPL11	-4.13
TGGT1_261430	0.504663	0.104096	hypothetical protein	-3.29
TGGT1_318690	0.865399	0.104639	RNA recognition motif-containing protein	-3.22
TGGT1_269885A	-0.0914807	0.104771	rhoptry metalloprotease toxolysin TLN1	-1.37
TGGT1_242610	0.871905	0.104803	WD domain, G-beta repeat-containing protein	-0.66
TGGT1_220350	0.678323	0.105115	tRNA ligases class II (D, K and N) domain-containing protein	-3.76
TGGT1_280740	-0.471903	0.105133	signal peptidase	-3.54
TGGT1_261080	0.824541	0.105247	kringle domain-containing protein	-3.95
TGGT1_235160	0.370517	0.105749	hypothetical protein	-1.04
TGGT1_244460	-0.112848	0.105759	hypothetical protein	-1.5
TGGT1_238010	-0.208929	0.106099	ribosomal protein RPL23A	-4.8
TGGT1_254440	-0.131952	0.106135	ribosomal protein RPL12	-5.1
TGGT1_235620	0.572675	0.106142	deoxyhypusine synthase	-4.87
TGGT1_226560	1.38401	0.106164	zinc finger (CCCH type) motif-containing protein	-4.2
TGGT1_218420	0.270037	0.106403	WD domain, G-beta repeat-containing protein	-4.29
TGGT1_246690	0.69962	0.106591	alpha amylase, catalytic domain-containing protein	-0.63
TGGT1_226080A	-0.437883	0.106815	polyA polymerase	-4.04
TGGT1_288360	-0.075292	0.10709	tryptophanyl-tRNA synthetase (TrpRS2)	-4.56
TGGT1_224660	1.39687	0.107318	transcription factor s-ii (tfiis), central domain-containing protein	-3.02
TGGT1_235150	1.02076	0.107534	transporter, major facilitator family protein	-5.1
TGGT1_227360	-0.327892	0.107609	ribosomal protein RPL3	-5.9
TGGT1_263280	0.526223	0.107812	hypothetical protein	0.88
TGGT1_235450	-0.342651	0.107847	ubiquitin-conjugating enzyme subfamily protein	0.5
TGGT1_231590	-0.363173	0.107868	SGS domain-containing protein	-4.36
TGGT1_238070	0.0746054	0.108171	glutaredoxin domain-containing protein	-0.65
TGGT1_211630	-0.468535	0.108253	hypothetical protein	1.07
TGGT1_202530	-0.163937	0.108302	aspartate-tRNA ligase	-5.13
TGGT1_305560	-0.159605	0.108571	Vps51/Vps67 protein	-4.29
TGGT1_288500	-0.104935	0.108573	FAD Malate-dehydrogenase (MDH-FAD)	-0.79
TGGT1_233120	0.258262	0.108594	AP2 domain transcription factor AP2VIII-2	-3.38
TGGT1_255190	0.179337	0.108779	myosin C	2.25
TGGT1_255900	0.468335	0.108834	putative Bax inhibitor-1	1.51
TGGT1_306300	0.490404	0.108942	hypothetical protein	-1.48
TGGT1_202950	0.252268	0.10897	hypothetical protein	-2.73
TGGT1_247610	0.316951	0.108975	putative small nuclear ribonucleoprotein E	-3.39
TGGT1_316530	0.464734	0.109581	putative myosin heavy chain	-3.81
TGGT1_258826	0.354591	0.109644	hypothetical protein	-3.88
TGGT1_215950	0.311658	0.109718	hypothetical protein	-3.83
TGGT1_258462	0.430171	0.10991	hypothetical protein	1.79
TGGT1_203820	0.511087	0.11	hypothetical protein	1.39
TGGT1_254490	0.369647	0.110202	Sel1 repeat-containing protein	-3.29
TGGT1_239790	0.44245	0.110248	BRCA1 C Terminus (BRCT) domain-containing protein	-4.56
TGGT1_214950	0.154994	0.110269	hypothetical protein	-0.13
TGGT1_261960	0.799866	0.110794	hypothetical protein	-4.39
TGGT1_310860	0.357278	0.110839	U5 snRNP-specific protein	-0.51
TGGT1_263420	0.214995	0.110928	ubiquitin-specific protease USP4	0.78
TGGT1_314100	-0.322978	0.11115	tetratricopeptide repeat-containing protein	-1.97
TGGT1_311750	-0.168655	0.111952	mago binding protein	-0.99
TGGT1_222090	0.23807	0.112157	hypothetical protein	1.14
TGGT1_216055	-0.192917	0.112537	hypothetical protein	1.58
TGGT1_299070	0.234114	0.112585	pyruvate kinase PyKII	-2.76
TGGT1_293860	-0.530408	0.11262	hypothetical protein	0.39
TGGT1_269700	0.453312	0.112979	NLI interacting factor family phosphatase	-4.37
TGGT1_310700	-0.17712	0.113076	serine/threonine phosophatase PP1	-4.72
TGGT1_310150	0.125581	0.113287	AMP-binding enzyme domain-containing protein	0.26
TGGT1_261030	0.627577	0.113712	pyridine nucleotide-disulfide oxidoreductase domain-containing protein	-3.66
TGGT1_314042	0.304033	0.113839	putative cytochrome c1 heme lyase	-0.55
TGGT1_204310	-0.263109	0.114076	hypothetical protein	-3.52
TGGT1_256820	0.327163	0.114079	zinc finger (CCCH type) motif-containing protein	-4.96
TGGT1_227870	0.198228	0.114452	Tim10/DDP family zinc finger superfamily protein	-1.38
TGGT1_319550	-0.559141	0.11452	putative membrane protein C17G8.08c	-0.1
TGGT1_207060	-0.265336	0.114559	ribonucleoside-diphosphate reductase small subunit	-4.35
TGGT1_257170	1.2363	0.114765	hypothetical protein	-1.77
TGGT1_206670	0.291005	0.114801	hypothetical protein	-4.02
TGGT1_232350	0.16867	0.115115	lactate dehydrogenase LDH1	0.78
TGGT1_312400	0.775787	0.11513	putative exosomal 3'-5' exoribonuclease complex subunit	-5.15
TGGT1_309250	-2.27452	0.115661	hypothetical protein	-4.57
TGGT1_266630	-0.212313	0.115844	hypothetical protein	-4.16
TGGT1_289250	0.759397	0.115927	putative cyclophilin	-2.62
TGGT1_248340	-0.117003	0.11596	GTP-binding nuclear protein ran/tc4	-4.59
TGGT1_261500	0.844004	0.116058	hydrolase	-0.09
TGGT1_222160	0.187578	0.116249	aldehyde dehydrogenase	-0.64
TGGT1_289290	-0.553579	0.116325	hypothetical protein	-2.01
TGGT1_321530	-0.827518	0.116349	cathepsin CPL	0.68
TGGT1_263150	0.403799	0.11642	tetratricopeptide repeat-containing protein	-5.29
TGGT1_268280	-0.297633	0.116573	'chromo' (CHRromatin Organization MOdifier) domain-containing protein	0.84
TGGT1_220900	0.275335	0.116793	hypothetical protein	-3.42
TGGT1_320460	-1.00766	0.117394	ABC transporter transmembrane region domain-containing protein	-0.46
TGGT1_320450	-0.404643	0.117852	ribosome biogenesis regulatory protein (rrs1) protein	-1.87
TGGT1_247550	0.118388	0.118291	heat shock protein HSP60	-5.1
TGGT1_283740	-0.736956	0.118378	RNA recognition motif-containing protein	-3.03
TGGT1_263190	0.419691	0.118481	putative adenylosuccinate lyase	-0.41
TGGT1_221670	0.137736	0.118697	transcriptional elongation factor FACT140	-4.55
TGGT1_313670	-0.190411	0.118718	adaptin n terminal region domain-containing protein	-4.27
TGGT1_281950	-0.753412	0.118793	putative membrane protein	-4.49
TGGT1_361650	-0.107161	0.118812	proteasome/cyclosome repeat protein	-4.45
TGGT1_305850	-0.144071	0.11918	RNA recognition motif-containing protein	0.73
TGGT1_266970	-0.296316	0.119288	hypothetical protein	0.67
TGGT1_250340	0.505357	0.120012	centrin 2	-4.41
TGGT1_309190	1.27262	0.120021	hypothetical protein	-0.38
TGGT1_290260	0.593593	0.120226	thioredoxin family Trp26 protein	0.42
TGGT1_203490	0.526852	0.12043	GNL3L/Grn1 GTPase	-5.13
TGGT1_227990	-3.48979	0.12055	hypothetical protein	-3.15
TGGT1_408820	0.226827	0.120827	NTPase	N/A
TGGT1_226860	0.336365	0.121116	SAG-related sequence SRS67	1.88
TGGT1_236950	0.250616	0.1214	hypothetical protein	0.96
TGGT1_214940	0.176236	0.12165	MIC2-associated protein M2AP	1.59
TGGT1_255320	-0.197557	0.122196	mRNA turnover 4 (MRT4) family protein	-4.8
TGGT1_244110	0.12465	0.122276	nucleosome assembly protein (nap) protein	-0.88
TGGT1_205740	0.248246	0.122304	hypothetical protein	-5.03
TGGT1_258470	-0.205866	0.122408	hypothetical protein	2.12
TGGT1_257430	0.677193	0.12261	hypothetical protein	-0.92
TGGT1_321450	-0.467011	0.122632	Myb family DNA-binding domain-containing protein	-4.21
TGGT1_268630	0.135738	0.122881	YagE family protein	0.34
TGGT1_279330	-0.212074	0.123676	DEAD/DEAH box helicase family protein	-4.95
TGGT1_294220	0.315407	0.123919	hypothetical protein	0.25
TGGT1_310010	0.171211	0.12392	rhoptry neck protein RON1	-0.34
TGGT1_291600	0.494776	0.124001	gamma interferon inducible lysosomal thiol reductase (GILT) protein	0.6
TGGT1_231600	0.145938	0.124037	HEAT repeat-containing protein	-2.41
TGGT1_280560	-0.188218	0.124167	selenide, water dikinase	0.07
TGGT1_321300	1.2861	0.124307	putative autophagy-related 12 variant 1	-1.97
TGGT1_272670	0.385734	0.1249	peptidase family M3 protein	-4.57
TGGT1_202620	0.507664	0.125069	hypothetical protein	0.94
TGGT1_308890	-0.35135	0.125091	transcription elongation factor SPT6	-4.81
TGGT1_248980	-0.517311	0.125693	NudC family protein	-0.47
TGGT1_203750	1.27698	0.125989	hypothetical protein	-4.39
TGGT1_316540	-0.127967	0.126066	IMC sub-compartment protein ISP3	-0.63
TGGT1_275860	0.71418	0.126208	hypothetical protein	2.13
TGGT1_274070	-4.5452	0.126396	ThiF family protein	-2.29
TGGT1_289820	0.486856	0.126695	TBC domain-containing protein	-1.14
TGGT1_263220	0.87257	0.127177	rhoptry kinase family protein ROP21	0.48
TGGT1_246510	0.539695	0.12754	protein phosphatase 2a regulatory b subunit (b56 family) protein	-2.32
TGGT1_285660B	0.349577	0.127652	DEAD/DEAH box helicase domain-containing protein	-1.56
TGGT1_226600	-0.300349	0.127733	putative syntaxin 5	-4.5
TGGT1_212840	1.07311	0.127974	HIT zinc finger protein	-4.75
TGGT1_223940	0.243495	0.128042	GAP45 protein	-4.14
TGGT1_294780	-0.822268	0.128085	hypothetical protein	-2.6
TGGT1_293630	0.209705	0.128253	hypothetical protein	-6.17
TGGT1_313970	0.173234	0.128263	Phytanoyl-CoA dioxygenase (PhyH) superfamily protein	-3.6
TGGT1_204340	0.262338	0.128276	hypothetical protein	1.54
TGGT1_285860	-1.32849	0.128313	SAG-related sequence SRS20C	1.72
TGGT1_267650	0.873985	0.12894	hypothetical protein	-0.22
TGGT1_297940	0.735267	0.129286	single-strand binding protein	-0.61
TGGT1_310310	-0.222252	0.129286	WD domain, G-beta repeat-containing protein	-4.37
TGGT1_291180	0.254725	0.129332	hypothetical protein	-4.69
TGGT1_201710	-2.08599	0.129634	WD domain, G-beta repeat-containing protein	-4
TGGT1_268770	0.570981	0.130162	dual specificity phosphatase, catalytic domain-containing protein	0.71
TGGT1_224970	-0.917311	0.130505	nucleolar protein	0
TGGT1_237890	-1.13616	0.130692	calcium-dependent protein kinase CDPK4	-1.1
TGGT1_285200	1.17495	0.13087	cleavage and polyadenylation specifity factor protein	-3.6
TGGT1_228400	0.240755	0.131325	WD domain, G-beta repeat-containing protein	-0.86
TGGT1_297340	1.83681	0.131513	hypothetical protein	1.63
TGGT1_230520	0.162567	0.132199	putative cyclophilin 1	-1.69
TGGT1_277990	-0.585594	0.132628	OTU family cysteine protease	-0.13
TGGT1_216880	-0.0992333	0.132664	guanine nucleotide-binding protein	-5.07
TGGT1_223620	-0.100424	0.132735	putative SNARE protein	-4.44
TGGT1_247590	0.471692	0.132897	methyltransferase domain-containing protein	0.03
TGGT1_320588	-0.518313	0.133111	glycosyl hydrolases family 35 protein	-0.69
TGGT1_271960	1.16548	0.133372	hypothetical protein	-0.89
TGGT1_266400	1.35979	0.13345	hypothetical protein	-5.05
TGGT1_226580	0.132537	0.13373	hypothetical protein	-4.07
TGGT1_297470	0.0887793	0.133788	putative myosin light chain 2	0.78
TGGT1_244310	-0.261479	0.133852	GTP-binding protein	-3.71
TGGT1_232300	-0.197717	0.134041	ribosomal protein RPS3	-4.37
TGGT1_309560	0.220632	0.134651	nmda receptor glutamate-binding chain	1.21
TGGT1_233190	0.507225	0.134671	SKIP/SNW domain-containing protein	-4.4
TGGT1_244290	1.00922	0.134707	adapter-related protein	-4.87
TGGT1_260820	0.206297	0.135313	IMC sub-compartment protein ISP1	0.36
TGGT1_202770	-0.229127	0.135401	RNA recognition motif-containing protein	-3.03
TGGT1_261580	0.255097	0.135622	histone H2AX	2.95
TGGT1_214780	0.414742	0.135786	hydrolase, NUDIX family protein	-0.09
TGGT1_233460	-0.18661	0.135918	SAG-related sequence SRS29B	-0.07
TGGT1_254365	0.450624	0.136168	phosphatidate cytidylyltransferase	0.08
TGGT1_245550	0.587521	0.13657	hypothetical protein	-0.32
TGGT1_233260	0.336914	0.136683	putative GTP-binding protein	0.15
TGGT1_261440	0.241683	0.137219	ARM repeats containing protein	-2.1
TGGT1_273690	-1.89944	0.137541	Wee kinase	0.07
TGGT1_305510	-0.330213	0.137555	hypothetical protein	-1.29
TGGT1_255690	0.533965	0.137561	2-C-methyl-D-erythritol 2,4-cyclodiphosphate synthase domain-containing protein	-3.57
TGGT1_284560	-0.145739	0.137812	ribosomal protein RPL9	-5.37
TGGT1_271250	-0.945507	0.137848	hypothetical protein	0.03
TGGT1_224720	-0.797052	0.138104	SPOC domain-containing protein	-3.74
TGGT1_246340	0.359915	0.138306	DnaJ domain-containing protein	-1.72
TGGT1_218240	0.128581	0.138388	hypothetical protein	-2.87
TGGT1_227948	0.455335	0.138876	peptidase M16 inactive domain-containing protein	-0.23
TGGT1_217480	0.842562	0.138932	hypothetical protein	-1.04
TGGT1_288720	-0.154557	0.139006	ribosomal protein RPL10	-5.3
TGGT1_266060	-0.208558	0.139121	ribosomal protein RPSA	-5.48
TGGT1_271460	-0.592667	0.139224	putative protein c14orf29	0.03
TGGT1_214740	1.76924	0.139288	hypothetical protein	-1.04
TGGT1_263300	0.0778063	0.13981	eukaryotic porin protein	-3.67
TGGT1_279370	1.17362	0.140155	SNARE associated Golgi protein	-2.36
TGGT1_232180	0.119844	0.14042	UBA/TS-N domain-containing protein	-1.57
TGGT1_293180	0.253549	0.14049	NADP-specific glutamate dehydrogenase	1.34
TGGT1_310450	-0.195809	0.140498	putative myosin heavy chain	-1.24
TGGT1_245500	-1.34273	0.140654	dipeptidyl peptidase iv (dpp iv) n-terminal region domain-containing protein	0.53
TGGT1_271050	0.293886	0.14066	SAG-related sequence SRS34A	1.72
TGGT1_289010	-0.759424	0.141641	RNA recognition motif-containing protein	-4.52
TGGT1_214180	-0.273798	0.141742	ENTH domain-containing protein	-0.52
TGGT1_313010	-0.130923	0.142057	DEAD (Asp-Glu-Ala-Asp) box polypeptide DDX6	-0.38
TGGT1_244080	-0.646539	0.142233	hypothetical protein	0.26
TGGT1_259220	-0.226059	0.142359	DEAD/DEAH box helicase domain-containing protein	-4.31
TGGT1_235020	-0.432918	0.142518	putative COPI protein	-4.46
TGGT1_247380	0.147154	0.143205	hypothetical protein	-3.91
TGGT1_268650	2.62317	0.143229	putative chaperone clpB protein	0.37
TGGT1_270370	-0.356724	0.143275	putative clathrin assembly protein AP19	-4.06
TGGT1_213069	0.397187	0.143648	hypothetical protein	-3.13
TGGT1_216260	0.0849174	0.144104	putative eukaryotic initiation factor-2B, gamma subunit	-4.15
TGGT1_219300	0.514221	0.144301	ran binding protein	0.11
TGGT1_231080	-0.442407	0.144336	ribosomal protein RPL38	-5.77
TGGT1_312270	0.218543	0.144853	rhoptry protein ROP13	-0.13
TGGT1_239752	0.107946	0.145115	hypothetical protein	-1.36
TGGT1_234510	0.613205	0.14555	ankyrin repeat-containing protein	-1.42
TGGT1_264760	0.293156	0.145825	Oxysterol-binding protein	-6.07
TGGT1_227650	-0.196431	0.145863	putative microtubule-associated protein RP/EB family	-0.98
TGGT1_229350	-0.675095	0.145952	HEAT repeat-containing protein	-4.84
TGGT1_286790	0.392383	0.147021	nuclear factor NF2	-3.2
TGGT1_297130	-0.425647	0.147045	hypothetical protein	-2.8
TGGT1_223790	0.815425	0.147107	hypothetical protein	0
TGGT1_234230	0.200853	0.147215	hypothetical protein	-3.19
TGGT1_231070	0.222309	0.147418	protein kinase	0.22
TGGT1_258210	-0.20313	0.147687	DNA-directed RNA polymerase II RPB2	-5.1
TGGT1_290730	-0.190879	0.147709	CS domain-containing protein	0.5
TGGT1_278660	0.21078	0.147801	putative P-type ATPase4	-4.77
TGGT1_316400B	0.115016	0.148061	alpha tubulin TUBA1	-4.71
TGGT1_244440	-0.114318	0.148131	nucleoside transporter protein	1.02
TGGT1_320750	0.44413	0.148147	hypothetical protein	-4.39
TGGT1_249650	0.309187	0.149177	putative apolipoprotein A-I binding protein	-0.33
TGGT1_207390	-2.14358	0.149291	putative coatomer protein complex, gamma sub-unit	-4.14
TGGT1_229010	0.154314	0.149551	rhoptry neck protein RON4	-0.93
TGGT1_238950	-0.565703	0.149728	putative fatty acyl-CoA desaturase	-3.7
TGGT1_269885B	-0.256919	0.149887	rhoptry metalloprotease toxolysin TLN1	-2.07
TGGT1_305810	0.39394	0.150146	hypothetical protein	1.03
TGGT1_321500	-0.169302	0.150502	RNA recognition motif-containing protein	-5.18
TGGT1_299100	-1.38056	0.15068	hypothetical protein	-3.89
TGGT1_218600	-0.682256	0.150852	RNA recognition motif-containing protein	-3.49
TGGT1_317705	1.05642	0.151036	enoyl-CoA hydratase/isomerase family protein	-0.45
TGGT1_264752	0.948268	0.151255	HEAT repeat-containing protein	-2.16
TGGT1_286090	-0.144675	0.15158	putative translation initiation factor SUI1	-1.55
TGGT1_218830	0.400809	0.151809	hypothetical protein	-4.15
TGGT1_234490	-0.690796	0.152227	kelch repeat-containing protein	-0.24
TGGT1_203150	0.497541	0.152863	hypothetical protein	-1.08
TGGT1_301440	-0.105273	0.153152	calcium-dependent protein kinase CDPK1	-3.3
TGGT1_278020	1.71205	0.153571	hypothetical protein	-1.1
TGGT1_255240	0.435494	0.153978	hypothetical protein	-4.28
TGGT1_306400	0.293606	0.154109	hypothetical protein	0.51
TGGT1_207770	-0.183915	0.154141	PCI domain-containing protein	-5.75
TGGT1_278720	0.466849	0.154207	hypothetical protein	0.06
TGGT1_209140	-0.649222	0.154659	anti-silencing protein, ASF1 family protein	-4.03
TGGT1_275650	-0.126951	0.154711	hypothetical protein	-1.38
TGGT1_300140	-0.110285	0.15516	putative elongation factor 1-gamma	-3.02
TGGT1_289600	0.127126	0.155649	heat shock protein HSP29	2.28
TGGT1_297745	0.144181	0.155729	hypothetical protein	-5.34
TGGT1_273800	0.47043	0.15609	WD domain, G-beta repeat-containing protein	-4.12
TGGT1_249860	0.444665	0.156446	hypothetical protein	0.57
TGGT1_282040	0.692492	0.156832	hypothetical protein	-3.2
TGGT1_242460	-0.200676	0.157331	mitochondrial carrier superfamily protein	-3.8
TGGT1_289520	0.925085	0.158142	hypothetical protein	-4.87
TGGT1_257510	0.0966626	0.15826	CDP-alcohol phosphatidyltransferase superfamily protein	-0.29
TGGT1_243240	0.189432	0.158487	WD domain, G-beta repeat-containing protein	-3.1
TGGT1_219540	-0.117945	0.158544	cytosolic tRNA-Ala synthetase	-4.53
TGGT1_231160	-0.272428	0.158899	hypothetical protein	-1.6
TGGT1_234310	0.393986	0.159199	hypothetical protein	-0.39
TGGT1_249170	-0.298394	0.159382	Ras family protein	-0.79
TGGT1_279430	0.143753	0.159457	cwf18 pre-mRNA splicing factor protein	-2.6
TGGT1_244650	-0.0901194	0.159512	putative eukaryotic initiation factor-5	-4.08
TGGT1_308870	0.211413	0.159863	hypothetical protein	-1.73
TGGT1_247230	0.138925	0.160023	centrin	-4.2
TGGT1_224350A	0.279155	0.160333	putative aminopeptidase N	-1.16
TGGT1_216240	0.774855	0.16066	hypothetical protein	-4.06
TGGT1_254620	-0.488902	0.160693	ribosomal protein RPL39	-3.09
TGGT1_223050	-0.132991	0.16081	ribosomal protein RPS20	-4.19
TGGT1_219790A	-0.513251	0.160977	pre-mRNA processing factor PRP3	-4.7
TGGT1_270220	-1.29709	0.161113	hypothetical protein	-3.05
TGGT1_318440	0.08299	0.161405	helicase associated domain (ha2) protein	-0.24
TGGT1_212130	-0.150345	0.161485	phospholipase, patatin family protein	-0.5
TGGT1_315490	0.217167	0.161696	rhoptry protein ROP10	-0.96
TGGT1_306270	-0.14725	0.162176	hypothetical protein	2.95
TGGT1_216000	-0.262621	0.162955	alveolin domain containing intermediate filament IMC3	-4.22
TGGT1_290640	-0.119545	0.163032	putative DNA mismatch repair protein MSH6-1	-0.29
TGGT1_220490	0.179015	0.163754	putative pre-rRNA-processing protein PNO1	-2.21
TGGT1_266010	-0.306252	0.163758	phosphatidylinositol 3- and 4-kinase	-3.21
TGGT1_205650	-0.838659	0.16412	AP2 domain transcription factor AP2VIIa-3	-2.5
TGGT1_230000	0.489124	0.164154	hypothetical protein	-5.29
TGGT1_245730	-0.743291	0.164203	phosphatidylinositol-4-phosphate 5-Kinase	-1.93
TGGT1_273885	0.284971	0.164676	hypothetical protein	-3.11
TGGT1_227952	0.903837	0.164734	14-3-3 superfamily protein	-0.62
TGGT1_264690	-0.298996	0.164923	putative cyclin 4	-1.63
TGGT1_275480	-0.187323	0.165177	Myb family DNA-binding domain-containing protein	-4.24
TGGT1_312190	-0.347597	0.165491	hypothetical protein	-4.76
TGGT1_203610	0.980574	0.165734	putative 3'-5' exoribonuclease csl4	-0.58
TGGT1_260680	-0.667053	0.165766	putative small subunit DNA primase	-4.6
TGGT1_254880	0.135812	0.166052	Alpha-galactosidase	-1.37
TGGT1_262880	1.5964	0.166305	hypothetical protein	-2.82
TGGT1_251885	0.164383	0.1666	hypothetical protein	-1.23
TGGT1_215060	-0.0513468	0.167027	putative small GTP-binding protein sar1	-6.29
TGGT1_321690	0.464552	0.167447	hypothetical protein	-2.84
TGGT1_244380	0.358757	0.167687	cactin	-4.92
TGGT1_261470	-0.119847	0.167781	putative U6 snRNA-associated Sm family protein LSm6	-4.57
TGGT1_263560	0.081386	0.167902	hypothetical protein	0.47
TGGT1_210800	-0.220053	0.168206	putative activator of hsp90 ATPase	-2.78
TGGT1_289380	0.340455	0.168647	hypothetical protein	-4.8
TGGT1_313270	0.167588	0.168819	hypothetical protein	-3.31
TGGT1_313770	-0.651527	0.168852	hypothetical protein	-1.54
TGGT1_283550	0.768825	0.169148	hypothetical protein	-5.01
TGGT1_216060	0.209098	0.169175	hypothetical protein	0.12
TGGT1_251490	0.555454	0.169196	ACR, COG2135 domain-containing protein	0.11
TGGT1_219270	0.208683	0.169523	multi-pass transmembrane protein	-3.53
TGGT1_224860	-0.497786	0.169886	putative exosome component 2	-3.8
TGGT1_278270	-0.152819	0.170149	putative nucleolar protein, structural component of H/ACA snoRNP	-2.87
TGGT1_201130	0.0634753	0.170357	rhoptry kinase family protein ROP33	-0.18
TGGT1_264430	0.279488	0.170811	hypothetical protein	0.37
TGGT1_312260	1.32731	0.170943	hypothetical protein	-3.58
TGGT1_263870	-0.0851523	0.171095	glutamate-tRNA ligase	-4.2
TGGT1_235490	-0.230524	0.171222	hypothetical protein	-1.28
TGGT1_206480	0.236413	0.171229	hypothetical protein	-1.8
TGGT1_224060	0.0939347	0.171376	putative thioredoxin	-1.29
TGGT1_247670	0.1578	0.171452	ribulose-phosphate 3 epimerase family protein	-0.31
TGGT1_316280	-0.240689	0.171657	transporter, major facilitator family protein	-0.34
TGGT1_250870	-0.787757	0.171814	DHHC zinc finger domain-containing protein	1.55
TGGT1_223485	0.198842	0.171881	hypothetical protein	-1.49
TGGT1_237180	0.171521	0.172224	hypothetical protein	1.39
TGGT1_251680	-0.224339	0.172362	putative histamine-releasing factor	-1.37
TGGT1_319510	0.172359	0.172944	hypothetical protein	-3.4
TGGT1_218960	0.177647	0.173064	AP2 domain transcription factor AP2XII-1	-3.73
TGGT1_300030	0.544091	0.17325	hypothetical protein	-5.27
TGGT1_233770B	-0.539322	0.173787	calcium-translocating P-type ATPase, PMCA-type protein	-2.51
TGGT1_280490	0.102963	0.174752	U-box domain-containing protein	-2.72
TGGT1_205580	-0.190046	0.174796	nuclear factor NF4	-4.01
TGGT1_270240	0.339026	0.175048	MAG1 protein	1.25
TGGT1_240700	0.272139	0.175093	ubiquitin family protein	0
TGGT1_210820	1.87696	0.175104	hypothetical protein	-2.68
TGGT1_270790	-0.26692	0.175207	hypothetical protein	-2.74
TGGT1_311210	0.315906	0.175349	hypothetical protein	-4.68
TGGT1_215220	0.220288	0.175693	hypothetical protein	1.04
TGGT1_224240	-0.803272	0.176747	protein phosphatase 2C domain-containing protein	-3.89
TGGT1_313430	0.328365	0.176748	hypothetical protein	-5.87
TGGT1_231040	0.846421	0.176769	3' exoribonuclease family, domain 1 domain-containing protein	-3.79
TGGT1_255410	-0.18322	0.176789	hypothetical protein	0.77
TGGT1_321560	-0.343141	0.17683	zinc knuckle domain-containing protein	-3.33
TGGT1_220930	0.0763142	0.177187	hypothetical protein	-2.62
TGGT1_278870	-0.179508	0.17728	myosin F	-3.55
TGGT1_209960	0.406796	0.177298	glycosyltransferase	-0.75
TGGT1_214260	0.227159	0.177381	putative alpha-glucan water dikinase 1	0.35
TGGT1_258660	0.114578	0.177548	rhoptry protein ROP6	0.28
TGGT1_242080	0.506686	0.177568	hypothetical protein	-0.98
TGGT1_291880	0.703538	0.177667	hypothetical protein	1.77
TGGT1_240250	-0.758538	0.177886	macro domain-containing protein	-0.39
TGGT1_320050	-0.0913546	0.178382	ribosomal protein RPL5	-3.66
TGGT1_309010	-0.400595	0.178438	putative elongation factor P	-3.16
TGGT1_203400	-0.408066	0.178605	hypothetical protein	0.25
TGGT1_224580	-0.311109	0.179274	RNA recognition motif-containing protein	-3.8
TGGT1_264740	-1.24624	0.1793	hypothetical protein	0.83
TGGT1_297150	0.894254	0.17935	MORN repeat-containing protein	-0.22
TGGT1_318710	-0.151344	0.179849	ATP-binding cassette sub-family F member 1	-2.91
TGGT1_232340	0.174838	0.180036	protein phosphatase 2C domain-containing protein	-0.25
TGGT1_241890	-0.850434	0.180158	hypothetical protein	0.6
TGGT1_214440	0.198405	0.18031	4'-phosphopantetheinyl transferase superfamily protein	2.14
TGGT1_208750	-0.268195	0.180472	RWD domain-containing protein	-1.33
TGGT1_250830	0.133203	0.180704	SAC3/GANP family protein	-5.91
TGGT1_312420	0.243452	0.180947	hypothetical protein	-1.15
TGGT1_200280	0.741875	0.181466	WD domain, G-beta repeat-containing protein	-1.28
TGGT1_218540	-0.271672	0.181837	putative peptidase S15	0.53
TGGT1_225320	0.834191	0.182021	hypothetical protein	0.64
TGGT1_222850	0.64791	0.182107	stress responsive a/b barrel domain-containing protein	1.37
TGGT1_315750	-0.859792	0.182404	hypothetical protein	0.88
TGGT1_287170	-0.282425	0.182408	hypothetical protein	-1.21
TGGT1_267550	0.263703	0.182795	leucine-rich repeat protein LRR1	-3.78
TGGT1_240500	0.276597	0.183911	hypothetical protein	0.91
TGGT1_231960	0.237549	0.183993	putative omega secalin	1.48
TGGT1_273580	1.05491	0.184485	hypothetical protein	-3.87
TGGT1_203780	0.196695	0.184515	hypothetical protein	-3.38
TGGT1_293580	-0.280307	0.185139	prefoldin subunit protein	-4.84
TGGT1_320690	0.101594	0.185263	putative gamma-soluble NSF attachment protein	0.23
TGGT1_267840	0.561694	0.185338	tetratricopeptide repeat-containing protein	-4.08
TGGT1_214340	-0.165525	0.185388	hypothetical protein	-3.43
TGGT1_242570	-0.398716	0.18568	hypothetical protein	0.18
TGGT1_307570	0.410714	0.186249	putative glycerol-3-phosphate dehydrogenase (gpdh)	-3.03
TGGT1_246500	0.170619	0.186616	surp module domain-containing protein	-5.56
TGGT1_306190	0.302071	0.186797	hypothetical protein	0.67
TGGT1_289120	0.938669	0.187136	hypothetical protein	-3.8
TGGT1_213790	0.406077	0.187337	hypothetical protein	-1.96
TGGT1_225940	0.37389	0.187367	hypothetical protein	1.77
TGGT1_209280	0.475485	0.187605	hypothetical protein	-0.2
TGGT1_237140	-0.265853	0.187698	putative ethylene inducible protein	0.59
TGGT1_288630	0.102674	0.188003	putative nucleosome assembly protein (NAP)	1.92
TGGT1_240660	1.02857	0.188298	hypothetical protein	-1.39
TGGT1_319658	0.540506	0.188654	CBF/Mak21 family protein	-3.43
TGGT1_248180	0.697394	0.188678	hypothetical protein	0.9
TGGT1_291640	0.118513	0.188688	aspartate carbamoyltransferase	-1.47
TGGT1_289615	-0.693591	0.18871	hypothetical protein	1.59
TGGT1_220360	0.236873	0.188809	FAD binding domain-containing protein	-0.99
TGGT1_237150	0.231289	0.189395	putative minor histocompatibility antigen h13	-3.96
TGGT1_242020	0.476421	0.189782	mannosyl-oligosaccharide glucosidase	-2.55
TGGT1_320740	0.836693	0.190017	hypothetical protein	-0.95
TGGT1_267600	-0.187824	0.190818	FHA domain-containing protein	0.74
TGGT1_208590	-0.223414	0.19107	putative vacuolar ATP synthase subunit 54kD	-4.78
TGGT1_260220	0.481478	0.19109	folate/biopterin transporter subfamily protein	0.66
TGGT1_218410	-0.163583	0.191133	ribosomal protein RPP0	-3.16
TGGT1_202360	0.46733	0.19117	putative methylase	-1.12
TGGT1_258820	0.430725	0.191326	hypothetical protein	0.41
TGGT1_310600	-0.520353	0.191391	heat shock factor binding protein 1 protein	0.89
TGGT1_306970	0.156711	0.191628	thymidylate kinase	-4.96
cox3	-0.876114	0.191788	cox3	#N/A
TGGT1_310050	-0.142898	0.191882	RNA recognition motif-containing protein	-0.77
TGGT1_313350	-0.110766	0.19236	hypothetical protein	0.08
TGGT1_226970	-0.233636	0.192592	ribosomal protein RPS11	-3.75
TGGT1_278630	-0.583763	0.192673	tetratricopeptide repeat-containing protein	-2.69
TGGT1_305050	0.112693	0.192774	putative calmodulin	1.57
TGGT1_247350	-0.23981	0.193383	thioredoxin domain-containing protein	0.8
TGGT1_265460	-0.745679	0.194422	hypothetical protein	0.32
TGGT1_258850	-0.588045	0.194933	hypothetical protein	-0.15
TGGT1_278470	-0.756792	0.19572	hypothetical protein	-0.32
TGGT1_304470	0.726751	0.195791	putative oxidoreductase	-0.93
TGGT1_226420	0.417584	0.195807	peptidase family M3 protein	1.15
TGGT1_295000	0.94418	0.195891	hypothetical protein	-4.78
TGGT1_263520	-0.151364	0.196069	microtubule associated protein SPM1	1.21
TGGT1_258230	1.41658	0.197049	rhoptry kinase family protein ROP20	0.98
TGGT1_211470	0.989104	0.197695	Fcf2 pre-rRNA processing protein	-5.11
TGGT1_299200	-0.656733	0.198192	putative Bet3 transport protein	-3.94
TGGT1_252430	-0.201193	0.198216	hypothetical protein	-0.59
TGGT1_260600	-0.15833	0.198283	Pumilio-family RNA binding repeat-containing protein	-0.34
TGGT1_212760	-0.385166	0.198398	hypothetical protein	-1.42
TGGT1_238240	0.498641	0.198773	bystin protein	-5.07
TGGT1_288680	0.299307	0.199321	endonuclease IV APN	0.26
TGGT1_208580	-0.768396	0.199456	putative DNA ligase 1	-5.23
TGGT1_238100	-0.350432	0.199485	transmembrane protein	-4.44
TGGT1_243410	0.612443	0.199831	tetratricopeptide repeat-containing protein	-1.55
TGGT1_232230	-0.190243	0.200104	ribosomal protein RPL30	-4.23
TGGT1_297800	-0.28329	0.200288	RecF/RecN/SMC N terminal domain-containing protein	-4.76
TGGT1_264890	0.465778	0.200368	hypothetical protein	-3.91
TGGT1_246170	0.107316	0.200405	ARID/BRIGHT DNA binding domain-containing protein	-4.85
TGGT1_254120	-0.479434	0.200473	putative autophagy-related protein 8 atg8	-2.75
TGGT1_242380	0.340272	0.200641	fatty acid elongase	-0.95
TGGT1_257480	0.208439	0.200675	NADP-dependent succinate-semialdehyde dehydrogenase	-0.75
TGGT1_216680	0.403043	0.200998	ankyrin repeat-containing protein	0.9
TGGT1_222870	-0.512433	0.20113	hypothetical protein	-1.54
TGGT1_312280	0.459842	0.201273	putative pre-mRNA-splicing factor ATP-dependent RNA helicase	-4.56
TGGT1_259690	0.339596	0.201532	orotidine-5-phosphate decarboxylase/orotate phosphoribosyltransferase	-2.67
TGGT1_242330	-0.086751	0.20158	ribosomal protein RPS5	-4.92
TGGT1_244210	0.31566	0.201606	RNA polymerase-associated protein RTF1	-4.72
TGGT1_205690	0.443733	0.20174	hypothetical protein	0.17
TGGT1_312530	0.161132	0.202138	splicing factor, CC1 family protein	0.33
TGGT1_275350	0.344441	0.202446	TBC domain-containing protein	-0.58
TGGT1_238380	0.608351	0.202948	hypothetical protein	0.66
TGGT1_208300	1.06812	0.203084	hypothetical protein	-1.88
TGGT1_276930	0.124953	0.203099	hypothetical protein	0.66
TGGT1_244000	0.269271	0.203189	DEAD/DEAH box helicase domain-containing protein	-5.03
TGGT1_288460	0.234503	0.203218	hypothetical protein	-0.85
TGGT1_315620	0.239206	0.203591	putative vacuolar ATP synthase subunit C	-3.59
TGGT1_314260	-0.357376	0.203857	hypothetical protein	1.53
TGGT1_232370	0.224992	0.203911	CW-type Zinc Finger protein	-0.62
TGGT1_314090	0.130366	0.203932	proteasome beta subunit	-4.1
TGGT1_320110	-0.275084	0.204209	proliferating cell nuclear antigen PCNA2	0.15
TGGT1_203390	0.138881	0.204531	CRAL/TRIO domain-containing protein	-0.37
TGGT1_203510	0.457385	0.204663	zinc finger, C3HC4 type (RING finger) domain-containing protein	-0.46
TGGT1_214270	-0.170909	0.204689	putative translation initiation factor IF-2	-5.99
TGGT1_269200	0.229347	0.204859	putative crooked neck family 1 protein isoform 2	-2.99
TGGT1_255980	-0.188878	0.205258	hypothetical protein	-0.05
TGGT1_239610	0.320871	0.205328	hypothetical protein	-2.3
TGGT1_316310	0.219593	0.205342	superoxide dismutase	-4.42
TGGT1_275770	-0.30617	0.205821	hypothetical protein	-0.95
TGGT1_225850	0.340714	0.205967	peptidase, M28 family protein	-5.02
TGGT1_216050	0.16013	0.206223	tetratricopeptide repeat-containing protein	0.25
TGGT1_248670	0.401699	0.206546	V-type H(+)-translocating pyrophosphatase VP1	1.27
TGGT1_212960A	1.21349	0.206648	hypothetical protein	-4.87
TGGT1_220190	1.8611	0.206694	hypothetical protein	-3.28
TGGT1_251890	0.604102	0.206895	hypothetical protein	-4.34
TGGT1_288580	-1.33947	0.207068	putative RNA methylase	1.76
TGGT1_220860	-0.238482	0.207089	DEAD/DEAH box helicase	-5.2
TGGT1_278490	-0.592006	0.207181	Zn-finger, RING domain containing protein	-0.01
TGGT1_209600	0.0487468	0.207227	hypothetical protein	1.9
TGGT1_237280	0.655938	0.207346	TLD protein	-0.16
TGGT1_275490	0.395434	0.207379	hypothetical protein	-4.18
TGGT1_300110	-0.218333	0.207739	hypothetical protein	-0.42
TGGT1_289540	0.435511	0.2084	hypothetical protein	0.19
TGGT1_278950	-0.78637	0.20846	LSM domain-containing protein	-3.56
TGGT1_215040	-0.0785134	0.208497	HEAT repeat-containing protein	-0.87
TGGT1_209120	-0.315878	0.208564	hypothetical protein	-0.06
TGGT1_297060	0.144528	0.208773	phosphoglycerate mutase PGMII	-4.54
TGGT1_306460	-0.111968	0.209988	bromodomain-containing protein	-4.54
TGGT1_248880	-0.196555	0.210171	GTPase RAB7	-2.67
TGGT1_256060	0.187512	0.210237	nucleosome assembly protein (nap) protein	1.5
TGGT1_270960	0.54248	0.211283	hypothetical protein	-4.69
TGGT1_216580	0.158656	0.211428	hypothetical protein	-3.59
TGGT1_208970	0.521987	0.211439	RNA recognition motif-containing protein	1.96
TGGT1_252490	-0.960457	0.211455	putative vacuolar protein sorting 29	-5.45
TGGT1_246970	-1.14559	0.211741	3'-5' exonuclease domain-containing protein	-4.29
TGGT1_262400	-0.769807	0.212354	lipase	1.24
TGGT1_213280	0.331259	0.212624	SAG-related sequence SRS25	2.11
TGGT1_209170	0.190267	0.213111	hypothetical protein	0.82
TGGT1_281980	-0.769207	0.213134	phosphatidate cytidylyltransferase	-4.06
TGGT1_262010	0.305953	0.213764	calmodulin CAM2	-0.81
TGGT1_257100	0.398606	0.214412	hypothetical protein	0.24
TGGT1_360830	0.215403	0.214477	nucleoside-triphosphatase	N/A
TGGT1_308590	-0.328717	0.214709	Mov34/MPN/PAD-1 family protein	-1.1
TGGT1_213030	-0.156957	0.214762	hypothetical protein	-1.04
TGGT1_226660	0.339695	0.214856	hypothetical protein	-6.49
TGGT1_224730	2.43992	0.215335	hypothetical protein	-2.83
TGGT1_210370	0.238295	0.215501	hypothetical protein	1.07
TGGT1_252850	-1.01269	0.215816	initiation factor, subunit 2 family protein	-3.52
TGGT1_292975	0.921304	0.217059	hypothetical protein	-5
TGGT1_200290	-1.02659	0.21719	rhomboid protease ROM1	0.75
TGGT1_248200	0.467998	0.217717	putative ribosomal RNA (adenine(1779)-N(6)/adenine(1780)-N(6))- dimethyltransferase	-3.76
TGGT1_235130	0.346789	0.218551	transmembrane protein	0.91
TGGT1_223490	0.58413	0.218804	hypothetical protein	-4.03
TGGT1_223668	-0.566622	0.218837	LYAR-type C2HC zinc finger protein	0.52
TGGT1_272900	0.708508	0.219215	putative DNA repair protein RAD51	-0.34
TGGT1_217870	1.10769	0.21992	DHHC zinc finger domain-containing protein	0.47
TGGT1_202490	0.336576	0.220005	AP2 domain transcription factor AP2VIIa-7	-2.76
TGGT1_286600	-0.156277	0.22001	hypothetical protein	0.43
TGGT1_207680	-0.287918	0.220884	putative suppressor of kinetochore protein 1	-4.1
TGGT1_315740	0.414042	0.221108	SAG-related sequence SRS54	0.8
TGGT1_265520	0.376912	0.221288	hypothetical protein	0.85
TGGT1_313930	-0.668024	0.221564	transmembrane protein	0.96
TGGT1_216480	0.20264	0.222508	NMD3 family protein	-4.98
TGGT1_259260	-0.123118	0.222556	membrane protein FtsH1	-4.16
TGGT1_274120	0.983732	0.222753	hypothetical protein	0.64
TGGT1_312990	0.387222	0.223085	DEAD/DEAH box ATP-dependent RNA helicase	-4.27
TGGT1_252420	-0.156069	0.223884	histone arginine methyltransferase PRMT3	-0.53
TGGT1_244020	0.103314	0.224049	activator of hsp90 atpase 1 family protein	0.2
TGGT1_203240	-0.253794	0.225241	hypothetical protein	-0.49
TGGT1_214770	-0.108047	0.225251	putative small GTP binding protein rab1a	-5.27
TGGT1_283510	0.147872	0.225379	hypothetical protein	1.51
TGGT1_233130	0.164049	0.225457	nucleoside transporter protein	0.04
TGGT1_214110	0.439129	0.225525	putative protein yipf5	-4.96
TGGT1_249780	0.219063	0.225558	hypothetical protein	1.62
TGGT1_286630	0.302177	0.225577	redoxin domain-containing protein	1.57
TGGT1_235470	0.0668235	0.225953	myosin A	-3.09
TGGT1_254580	0.533215	0.226096	UDP-galactose transporter family protein	-4.9
TGGT1_217540	-0.151527	0.226786	RNA recognition motif-containing protein	1.98
TGGT1_293170	0.833723	0.227045	hypothetical protein	-2.61
TGGT1_228000	0.131609	0.227183	putative splicing factor 3A subunit 2	-3.87
TGGT1_306670	-0.606979	0.227442	hypothetical protein	-3.68
TGGT1_297970	0.626647	0.227939	aspartyl aminopeptidase	-2.06
TGGT1_213000	0.17478	0.228015	putative replication factor C, subunit 5	-3.59
TGGT1_258170	-0.214915	0.228423	hypothetical protein	0.72
TGGT1_258770	-0.144382	0.22853	putative polypeptide n-acetylgalactosaminyltransferase 12	-0.07
TGGT1_214290	-0.148019	0.228549	DJ-1 family protein	2
TGGT1_209000	-0.202773	0.228821	HECT-domain (ubiquitin-transferase) domain-containing protein	-4.49
TGGT1_255450	0.768442	0.228924	hypothetical protein	-1.78
TGGT1_206580	0.781689	0.229048	formin FRM2	-1.12
TGGT1_243610	0.648731	0.229332	C-5 cytosine-specific DNA methylase superfamily protein	-0.6
TGGT1_245620	-0.143416	0.229469	ribosomal-ubiquitin protein RPS27A	-4.61
TGGT1_226950	0.511029	0.230142	IgA-specific metalloendopeptidase	-4.85
TGGT1_261760	-0.330188	0.230323	CDP-alcohol phosphatidyltransferase superfamily protein	-2.94
TGGT1_289830	-0.225057	0.230833	putative eukaryotic initiation factor-3, delta subunit	-4.89
TGGT1_251850	0.187208	0.231139	serine/threonine protein phosphatase	0.05
TGGT1_281920	-0.158281	0.231201	V-type ATPase, D subunit protein	-4.69
TGGT1_289970	-0.189912	0.231704	hypothetical protein	2.08
TGGT1_217440	0.79913	0.231855	HCNGP family protein	-1.55
TGGT1_280660	-0.169011	0.232443	HECT-domain (ubiquitin-transferase) domain-containing protein	-1.29
TGGT1_283830	-0.1395	0.232725	type I inorganic pyrophosphatase PPase	-4.64
TGGT1_277720	-0.259943	0.232958	GDA1/CD39 (nucleoside phosphatase) family protein	0.28
TGGT1_226270	0.346469	0.233451	hypothetical protein	0.23
TGGT1_263650	0.252378	0.233464	putative pre-mRNA-processing protein 8	-4.59
TGGT1_272383	0.690426	0.233773	hypothetical protein	0.64
TGGT1_247410	0.355733	0.234042	hypothetical protein	-3.9
TGGT1_264770	0.318059	0.234679	hypothetical protein	-0.9
TGGT1_292130	-0.488129	0.234758	ribosomal protein RPL13A	-2.39
TGGT1_239330	-1.1622	0.235385	ribosomal protein RPL37	-4.25
TGGT1_208350	0.375979	0.235494	hypothetical protein	0.93
TGGT1_411760	-0.302867	0.235893	actin	N/A
TGGT1_305190	0.48688	0.23596	CorA family Mg2+ transporter protein	-3.16
TGGT1_313630	0.206028	0.236097	hypothetical protein	-0.93
TGGT1_235970	-0.11915	0.236112	putative eukaryotic initiation factor-2 gamma	-5.01
TGGT1_258060	-0.15865	0.236577	putative myosin heavy chain	-4.07
TGGT1_290290	0.0469157	0.236879	ubiquitin-activating enzyme E1 family protein	-4.25
TGGT1_278440	0.354731	0.237101	putative SWI2/SNF2 Brahma	-5.11
TGGT1_243540	-0.373469	0.237129	WD domain, G-beta repeat-containing protein	-4.68
TGGT1_221950	-0.23284	0.238597	putative splicesome-associated protein	-6
TGGT1_324600	0.0634726	0.238771	heat shock protein	2.64
TGGT1_213300	0.774761	0.239024	hypothetical protein	-5.04
TGGT1_261480	-0.22289	0.23911	phosphatidyl serine synthase	-4.8
TGGT1_260670	-0.20552	0.239391	putative centrin	-4.46
TGGT1_214610	-0.410566	0.239574	hypothetical protein	-4.12
TGGT1_249810	0.380823	0.239796	putative activating signal cointegrator 1 complex subunit 3	-1.53
TGGT1_288210	0.271148	0.240091	PUL domain-containing protein	-2.14
TGGT1_272030A	0.530437	0.240261	kelch repeat-containing protein	-1.35
TGGT1_234420	0.141089	0.240468	ATPase, AAA family protein	-5.08
TGGT1_318760	-0.629798	0.240497	hypothetical protein	-0.56
TGGT1_315280	0.194412	0.24055	hypothetical protein	-1.16
TGGT1_262910	0.101555	0.240779	putative NADH-cytochrome b5 reductase 1	-2.84
TGGT1_225880	0.377476	0.240858	UDP-glucose 4-epimerase	1.73
TGGT1_212880	-0.0889758	0.240952	surface antigen repeat-containing protein	-3.53
TGGT1_308840	-0.361874	0.241526	SAG-related sequence SRS51	1.84
TGGT1_277870	0.817256	0.241768	hypothetical protein	-0.5
TGGT1_290170	0.195256	0.242572	kelch repeat domain containing/Serine/threonine protein phosphatase protein	-5.02
TGGT1_202500	-0.303588	0.242605	GAPM1a	-4.49
TGGT1_306660	0.796751	0.24277	RNA pseudouridine synthase superfamily protein	-4.59
TGGT1_243930	0.121441	0.242781	hypothetical protein	0.25
TGGT1_270830	-0.0975976	0.242803	small nuclear ribonucleoprotein	-2.22
TGGT1_297520	-0.259751	0.243599	proteophosphoglycan PPG1	-1.62
TGGT1_287980	0.803511	0.243621	FHA domain-containing protein	-3.15
TGGT1_244250	0.131903	0.243772	hypothetical protein	0.79
TGGT1_267510	0.480229	0.244069	hypothetical protein	-5.38
TGGT1_215920	-0.972645	0.244361	hypothetical protein	-2.55
TGGT1_263050	-0.0757344	0.244717	ribosomal protein RPL13	-3.53
TGGT1_236890	0.616453	0.244874	hypothetical protein	2.1
TGGT1_261400	-0.626948	0.244981	hypothetical protein	1.14
TGGT1_212930	0.18485	0.245083	NifU family domain-containing protein	-1.03
TGGT1_267480	0.474623	0.245662	putative tRNA (guanine(26)-N(2))-dimethyltransferase	-4.81
TGGT1_290650	-0.395915	0.245709	hypothetical protein	-4.07
TGGT1_249730	0.63997	0.245751	hypothetical protein	-4.3
TGGT1_219520	-0.161915	0.245772	histone arginine methyltransferase PRMT1	-0.04
TGGT1_320630	0.226254	0.246231	phosphotransferase enzyme family protein	0.01
TGGT1_226440	0.214055	0.24667	SWI2/SNF2-containing protein RAD16	-0.56
TGGT1_258930	-0.239379	0.247175	peptidylprolyl isomerase	1.5
TGGT1_217460	-0.114116	0.248169	glutaminyl-tRNA synthetase (GlnRS)	-3.72
TGGT1_288040	0.77754	0.248399	hypothetical protein	-4.31
TGGT1_320080	0.263211	0.248412	hypothetical protein	-0.52
TGGT1_234505	-0.437727	0.24843	putative phenylalanyl-tRNA synthetase alpha chain A	-4.4
TGGT1_221620	0.245973	0.249009	putative beta-tubulin	-2.8
TGGT1_265090	0.220599	0.249138	hypothetical protein	-0.54
TGGT1_238510	-0.511399	0.249378	hypothetical protein	-4.38
TGGT1_272400	0.135899	0.249426	casein kinase ii regulatory subunit protein	-2.86
TGGT1_231140	-0.172932	0.250368	ribosomal protein RPS25	-3.46
TGGT1_314470	0.497869	0.251149	hypothetical protein	-4.33
TGGT1_233760	0.591027	0.251527	hypothetical protein	-0.11
TGGT1_301120	0.129131	0.251961	acetyl-CoA acetyltransferase	-3.63
TGGT1_299130	0.821672	0.251994	hypothetical protein	-4.65
TGGT1_223960	-0.137291	0.252072	ubiquitin interaction motif family protein	-5.08
TGGT1_262450	0.708673	0.252468	hypothetical protein	-0.86
TGGT1_217350	0.414255	0.252623	putative methyltransferase MTA70	-4.05
TGGT1_232120	0.621803	0.252885	hypothetical protein	-2.36
TGGT1_225580	-0.0802801	0.252897	putative proteasome (prosome, macropain) 26S subunit, non-ATPase, 9	-4.31
TGGT1_321640	0.122294	0.253265	cell division protein CDC48AP	-4.08
TGGT1_288530	0.289641	0.253381	NOL1/NOP2/sun family protein	-4.38
TGGT1_219250	0.433172	0.25353	acetyltransferase, GNAT family protein	-0.09
TGGT1_228150	0.466274	0.253581	hypothetical protein	-1.48
TGGT1_229490	0.529765	0.253675	tetratricopeptide repeat-containing protein	-4.07
TGGT1_310802	0.538715	0.253999	CRAL/TRIO domain-containing protein	-1.26
TGGT1_263080	0.188524	0.25413	hypothetical protein	-3.1
TGGT1_321650	0.121444	0.254654	hypothetical protein	-2.57
TGGT1_316180	0.360964	0.25474	hypothetical protein	-2.22
TGGT1_227600	-0.842488	0.255135	ribosomal protein RPL34	-5.27
TGGT1_312050	0.233321	0.255899	putative small GTPase Rab2	-2.83
TGGT1_286160B	0.886329	0.256707	non-specific serine/threonine protein kinase	-1.74
TGGT1_312110	0.162459	0.256846	apicoplast-associated thioredoxin family protein Atrx1	-4.16
TGGT1_305250	0.361056	0.257196	hypothetical protein	-0.51
TGGT1_280750	0.480425	0.257358	putative rudimentary enhancer	-0.26
TGGT1_305060	0.516632	0.257761	CAP-Gly domain-containing protein	-4.91
TGGT1_295650	0.785401	0.258417	hypothetical protein	0.09
TGGT1_294620	-0.0486286	0.259926	putative eukaryotic initiation factor-3, subunit 8	-4.89
TGGT1_319350	0.199148	0.260016	SAG-related sequence SRS17B	-0.34
TGGT1_227790	-0.102766	0.260398	glycosyltransferase, group 1 family protein	-1.06
TGGT1_232130	0.102207	0.260466	hypothetical protein	-0.82
TGGT1_217220	0.569237	0.260865	zinc finger, C3HC4 type (RING finger) domain-containing protein	-4.34
TGGT1_220500	-0.0915483	0.260967	UBX domain-containing protein	-0.44
TGGT1_305870	1.25495	0.261182	DAD family protein	-3.02
TGGT1_314422	-0.339212	0.26137	rhodanese family domain-containing protein	-0.53
TGGT1_248990	-0.708361	0.261718	hypothetical protein	1.7
TGGT1_304900	0.288001	0.261821	hypothetical protein	0.8
TGGT1_220880	0.218961	0.261988	hypothetical protein	-0.68
TGGT1_259550	0.107336	0.262037	dihydropteroate synthase	-3.55
TGGT1_251930	-0.218449	0.263222	enoyl-acyl carrier reductase ENR	-1.32
TGGT1_261450	0.293768	0.263429	hypothetical protein	-0.43
TGGT1_231380	-0.40797	0.263469	DNA-directed RNA polymerase II RPB4	-4.42
TGGT1_301270	0.227198	0.2639	Tyrosine kinase-like (TKL) protein	-5.18
TGGT1_263470	-0.170888	0.263937	ubiquitin carboxyl-terminal hydrolase UCHL3	-0.11
TGGT1_270880	-0.398077	0.263999	RNA recognition motif-containing protein	-5.73
TGGT1_207830	-0.632591	0.264064	MORN repeat-containing protein	1.53
TGGT1_279380	-0.116351	0.265486	hypothetical protein	1.96
TGGT1_211240	0.650109	0.265672	putative peptidyl-tRNA hydrolase	-1.76
TGGT1_267430	0.144041	0.265887	DnaJ domain-containing protein	-4.61
TGGT1_311500	0.257061	0.266271	ThiF family protein	-3.59
TGGT1_267620	0.183105	0.266665	multi-pass transmembrane protein	-4.9
TGGT1_294420	0.119844	0.266957	programmed cell death protein 2, c-terminal domain-containing protein	-4.2
TGGT1_203630	-0.124586	0.266963	ribosomal protein RPL44	-4.1
TGGT1_264220	0.461767	0.266983	hypothetical protein	-0.49
TGGT1_289530	-1.02916	0.267946	ribosomal protein RPL19	-4.38
TGGT1_261520	0.288722	0.268082	putative nucleolar GTP-binding protein 1	-5.23
TGGT1_263323	-0.49061	0.268432	putative tetratricopeptide repeat protein 11	0.94
TGGT1_204480	-0.157731	0.268462	thioredoxin domain-containing protein	-3.49
TGGT1_220090	0.155547	0.268511	hypothetical protein	-3.67
TGGT1_251950	-1.07457	0.268615	ribosomal protein l7/l12 c-terminal domain-containing protein	-3.6
TGGT1_258720	-0.423375	0.268638	putative Ubiquitin family protein	-3.85
TGGT1_297530	-0.196151	0.268814	DNA-directed RNA polymerase I RPA2	-4.85
TGGT1_219682	0.303831	0.268855	putative pyruvate dehydrogenase kinase	-0.83
TGGT1_239770	0.331663	0.269183	alveolin domain containing intermediate filament IMC11	1.53
TGGT1_262750	-0.313387	0.269263	putative histone lysine methyltransferase, SET	-2.87
TGGT1_268750	0.278772	0.269437	putative peptidyl-prolyl cis-trans isomerase E	-3.75
TGGT1_219200	-0.154135	0.269683	DEAD/DEAH box RNA helicase family protein	-5.23
TGGT1_312618	0.0893558	0.269746	hypothetical protein	-4.13
TGGT1_204370	-0.133646	0.270447	WD-40 repeat protein	0.33
TGGT1_257560	1.18122	0.270518	WD domain, G-beta repeat-containing protein	-5.3
TGGT1_290310	0.741879	0.270569	hypothetical protein	-3.75
TGGT1_273840	-0.210164	0.270631	brix domain-containing protein	-3.18
TGGT1_272640	-0.324374	0.270882	putative eukaryotic initiation factor-2B, epsilon subunit	0.23
TGGT1_309960B	0.351883	0.2712	hypothetical protein	-2.33
TGGT1_224205	-0.246591	0.271366	putative ER lumen protein retaining receptor	-0.47
TGGT1_238390	0.955706	0.271421	hypothetical protein	-3.38
TGGT1_230220	-1.94564	0.271862	hypothetical protein	-4.09
TGGT1_219460	0.533086	0.272138	hypothetical protein	-3.7
TGGT1_263820	0.33146	0.272358	DEAD/DEAH box helicase domain-containing protein	0.64
TGGT1_294790	0.04635	0.272406	hypothetical protein	-0.59
TGGT1_289980	0.330081	0.272757	HAD hydrolase, family IIA protein	-0.13
TGGT1_233410	0.514238	0.273389	Sof1 family domain-containing protein	-4.11
TGGT1_205030	-0.548902	0.273489	hypothetical protein	-3.94
TGGT1_218920	0.20934	0.27407	putative proteasome subunit beta type	-4.4
TGGT1_261740	0.201156	0.274313	hypothetical protein	0.31
TGGT1_288330	1.71641	0.274943	putative histone lysine methyltransferase, SET	-1.83
TGGT1_262720	-0.230988	0.27503	putative eukaryotic initiation factor-1A	-4.59
TGGT1_261220	-1.07606	0.275379	transcription elongation factor SPT4	-4.78
TGGT1_228660	0.138061	0.275397	Sec7 domain-containing protein	-5.35
TGGT1_294360	0.164495	0.27573	putative ubiquitin specific protease 39 isoform 2	-4.82
TGGT1_262610	-0.237263	0.275905	hypothetical protein	-1.51
TGGT1_311410	0.28542	0.276545	putative M phase phosphoprotein MPP10	-3.57
TGGT1_297500	0.114795	0.276661	T-complex protein 1 eta subunit	-5.99
TGGT1_230850	0.309764	0.276967	hypothetical protein	-0.38
TGGT1_228080	-0.287367	0.277171	dihydrouridine synthase (dus) protein	0.26
TGGT1_272520	-0.291758	0.277526	hypothetical protein	1.87
TGGT1_236530	0.353602	0.27756	DUF298 domain-containing protein	-2.07
TGGT1_288830	-0.182542	0.277699	NADH dehydrogenase (NDH2-II)	-0.88
TGGT1_247760	0.0729468	0.27782	AMP-binding enzyme domain-containing protein	1.35
TGGT1_243920	-0.606896	0.277827	putative DNA replication licensing factor MCM5	-5.35
TGGT1_294290	0.635475	0.277894	Der1ER1	-1.28
TGGT1_321620	-0.0865671	0.278234	dynamin-related protein DRPB	-4.91
TGGT1_229690	0.582912	0.27832	putative autophagy-related protein 7 atg7	-3.91
TGGT1_272720	-0.912035	0.278523	methyltransferase domain-containing protein	-5.07
TGGT1_313400	0.164243	0.278549	DnaJ domain-containing protein	-1.33
TGGT1_205180	-0.0924848	0.279037	RNA recognition motif-containing protein	-5.79
TGGT1_309600	-0.317542	0.279127	hypothetical protein	1.5
TGGT1_321630	-0.628847	0.279172	RNA recognition motif-containing protein	0.55
TGGT1_222380	-0.465518	0.279432	importin-beta N-terminal domain-containing protein	-3.51
TGGT1_321400	-0.182134	0.279464	microsomal signal peptidase (spc12) domain-containing protein	-4.62
TGGT1_264050	1.16297	0.279827	ubiquitin-conjugating enzyme subfamily protein	-2.25
TGGT1_286800	0.162131	0.279875	hypothetical protein	-0.59
TGGT1_205540	0.283678	0.280293	DEAD/DEAH box helicase domain-containing protein	-5.86
TGGT1_210408	-0.461108	0.280937	HMG (high mobility group) box domain-containing protein	-0.28
TGGT1_290300	0.537554	0.281201	hypothetical protein	1.6
TGGT1_236860	0.40601	0.281213	haloacid dehalogenase family hydrolase domain-containing protein	1.44
TGGT1_224110	-0.488182	0.281634	putative adhesion regulating molecule region protein	1.03
TGGT1_283850	-0.114441	0.282558	peptidyl-prolyl cis-trans isomerase	-1.59
TGGT1_205360	0.366013	0.28257	hypothetical protein	-1.59
TGGT1_214090	0.367115	0.283426	signal peptidase	-0.3
TGGT1_246630	-0.634522	0.283576	DNA-directed RNA polymerase I RPA43	-5.32
TGGT1_294710	-0.074827	0.283949	RNA recognition motif-containing protein	-4.81
TGGT1_290910	0.432068	0.284639	hypothetical protein	-1.39
TGGT1_321590	0.175839	0.284988	hypothetical protein	0.62
TGGT1_244690	-0.196829	0.285527	hypothetical protein	0.68
TGGT1_218280	0.0868327	0.285906	putative eukaryotic porin	-2.81
TGGT1_269180	-0.35907	0.286007	MIF4G domain-containing protein	-3.86
TGGT1_222970	0.343818	0.286036	putative inositol(myo)-1(or 4)-monophosphatase 2	0.45
TGGT1_228210	-0.0909197	0.286352	26S proteasome regulatory subunit	-4.96
TGGT1_240640	-0.167972	0.286988	casein kinase I	-4.35
TGGT1_266090	0.190234	0.287243	hypothetical protein	0.91
TGGT1_293810	0.277662	0.287517	carboxyvinyl-carboxyphosphonate phosphorylmutase	-0.6
TGGT1_294280	-0.495414	0.288142	putative E3 ubiquitin-protein ligase	1
TGGT1_214590	-0.74062	0.288364	micro-fibrillar-associated protein 1	-4.25
TGGT1_247360	-0.25607	0.288557	PAP2 superfamily protein	1.56
TGGT1_237570	-0.67598	0.288561	leucine carboxyl methyltransferase	0.21
TGGT1_226640	0.629096	0.288819	putative zinc binding protein	-0.35
TGGT1_201840	-0.899779	0.288912	aspartyl protease ASP1	-0.36
TGGT1_213010	0.265308	0.288954	hypothetical protein	-4.45
TGGT1_243780	0.690948	0.288993	hypothetical protein	-4.68
TGGT1_222410	-0.200959	0.28924	hypothetical protein	-3.63
TGGT1_223760	0.447743	0.289254	hypothetical protein	-2.75
TGGT1_281640	0.165677	0.289766	hypothetical protein	-2.02
TGGT1_271930	-0.190744	0.289808	hypothetical protein	2.09
TGGT1_226550	0.242799	0.290209	TBC domain containing protein	-4.82
TGGT1_223672	-0.420953	0.290393	3'(2'),5'-bisphosphate nucleotidase	-0.4
TGGT1_201680	-0.146324	0.290435	putative eukaryotic initiation factor-3 subunit 10	-4.55
TGGT1_257300	0.50313	0.290551	hypothetical protein	-2.49
TGGT1_272030B	-0.186761	0.290613	kelch repeat-containing protein	-0.49
TGGT1_278510	-0.507671	0.291157	protein phosphatase 2C domain-containing protein	1.01
TGGT1_246030	-1.77859	0.291877	mediator complex subunit MED17	-4.73
TGGT1_207990	0.142029	0.291924	ribosomal RNA large subunit methyltransferase J protein	-5.01
TGGT1_227800	0.174249	0.292691	EF hand domain-containing protein	-3.19
TGGT1_311870	-0.167543	0.293383	WD domain, G-beta repeat-containing protein	-3.92
TGGT1_264990	-0.234988	0.294339	hypothetical protein	-0.43
TGGT1_200310	-0.689574	0.294719	hypothetical protein	-0.05
TGGT1_310490	-0.134206	0.294924	ribosomal protein RPL27A	-5.95
TGGT1_261210	-0.147526	0.29561	putative 26s proteasome subunit p55	-4.01
TGGT1_215430	-0.0558357	0.296023	hypothetical protein	-5.1
TGGT1_240450	-0.218143	0.296118	Maf family protein	1.44
TGGT1_232090	0.185789	0.296341	3-hydroxyacyl-CoA dehydrogenase, NAD binding domain-containing protein	0.87
TGGT1_228490	0.0742355	0.297701	hypothetical protein	-3.71
TGGT1_318310	-0.049327	0.298051	transketolase	-1.14
TGGT1_232000	0.629364	0.298301	hypothetical protein	2.29
TGGT1_290270	0.166131	0.298645	SPRY domain-containing protein	0.75
TGGT1_204280	-0.159855	0.298891	putative cell-cycle-associated protein kinase DYRK	-2.78
TGGT1_269460	0.480999	0.298958	Ser/Thr phosphatase family protein	-0.81
TGGT1_230060	0.283545	0.299008	acetyltransferase, GNAT family protein	-0.04
TGGT1_251590	0.439117	0.299163	hypothetical protein	-4.4
TGGT1_300190	-0.21075	0.299303	ribosomal protein RPL37A	-4.82
TGGT1_251630	-1.05122	0.299585	slc30a2 protein	-3.06
TGGT1_224330	0.27673	0.300537	proteasome activator pa28 beta subunit protein	0.18
TGGT1_316680	1.25485	0.300562	RNA pseudouridine synthase superfamily protein	-3.07
TGGT1_227260	1.07931	0.300718	RIO1 family protein	-4.52
TGGT1_310290	-0.150212	0.300804	regulator of chromosome condensation (RCC1) repeat-containing protein	-6.7
TGGT1_203480	0.6278	0.301252	hypothetical protein	-3.13
TGGT1_221230	0.0965425	0.301664	hypothetical protein	0.16
TGGT1_242660	0.0877059	0.301719	putative vacuolar sorting protein 35	-4.39
TGGT1_240050	1.23445	0.301792	hypothetical protein	-2.74
TGGT1_236970	-0.141335	0.30274	SWI2/SNF2-containing PHD finger protein	-1.93
TGGT1_411430	0.174979	0.30372	rhoptry protein ROP5	N/A
TGGT1_277000	-0.151409	0.303986	putative transport protein Sec24	-4.58
TGGT1_221320	-0.173197	0.304128	acetyl-CoA carboxylase ACC1	-3.6
TGGT1_291950	0.193162	0.304218	RNA recognition motif-containing protein	-3.85
TGGT1_278050	-0.115568	0.304303	putative proteasome subunit alpha type 1	-4.82
TGGT1_265840	-0.46452	0.305135	hypothetical protein	-2.22
TGGT1_251550	-0.260809	0.305892	acyl-coa-binding protein	1.03
TGGT1_271970	0.180599	0.306062	glideosome-associated protein with multiple-membrane spans GAPM3	-2.6
TGGT1_310118	-0.147485	0.306064	hypothetical protein	-5.58
TGGT1_309790	0.0526107	0.306596	hypothetical protein	-3.64
TGGT1_281380	-0.718096	0.306836	hypothetical protein	-0.1
TGGT1_274060	-0.139716	0.307165	2-oxoglutarate/malate translocase OMT	0.58
TGGT1_301420	-0.078518	0.30718	hypothetical protein	-1.62
TGGT1_240520	0.480725	0.307259	hypothetical protein	-1.21
TGGT1_260610	-0.443856	0.307399	methyltransferase	-4.97
TGGT1_250060	-0.444559	0.307781	DNA-directed RNA polymerase I RPA12	-3.75
TGGT1_237250	-0.0730123	0.307872	hypothetical protein	-3.51
TGGT1_227910	-1.06691	0.308788	hypothetical protein	-3.2
TGGT1_203810	0.173657	0.309203	kelch repeat-containing protein	0.49
TGGT1_256970	0.154293	0.30949	putative vacuolar ATP synthase subunit A	-3.61
TGGT1_220320	-0.485731	0.30991	BSD domain-containing protein	-0.08
TGGT1_230940	-0.0768082	0.310306	hypothetical protein	-4.92
TGGT1_222100	0.14517	0.310506	hypothetical protein	0.35
TGGT1_293700	-0.592971	0.310692	WD domain, G-beta repeat-containing protein	-4.45
TGGT1_313130	0.170412	0.310806	hypothetical protein	-5.73
TGGT1_211700	-0.44603	0.311131	hypothetical protein	-5.23
TGGT1_226720	0.300144	0.311275	translin family protein	0.29
TGGT1_223920	0.0630169	0.311816	rhoptry neck protein RON3	-4.41
TGGT1_214840	0.0383912	0.311835	AP2 domain transcription factor AP2X-7	-3.39
TGGT1_300000	-1.21217	0.311938	ribosomal protein RPL18	-5.59
TGGT1_209680	0.273639	0.311954	hypothetical protein	-1.02
TGGT1_216030A	-0.921652	0.312542	hypothetical protein	-0.67
TGGT1_278540	-0.258841	0.313238	hypothetical protein	-0.29
TGGT1_263320	-0.330028	0.313786	hypothetical protein	-0.63
TGGT1_270740	-0.0683759	0.314793	Cwf15/Cwc15 cell cycle control protein	-4.77
TGGT1_289780	0.38902	0.315732	putative ATP-dependent hsl protease ATP-binding subunit hslU	-1.14
TGGT1_232080	-0.150308	0.315878	hypothetical protein	-3.67
TGGT1_257040	0.077712	0.317685	TB2/DP1, HVA22 family protein	1.65
TGGT1_293480	-0.921051	0.317706	MoeA N-terminal region (domain I and II) domain-containing protein	-1.55
TGGT1_290720	0.169847	0.317804	putative vacuolar proton translocating ATPase subunit	-3.3
TGGT1_304710	0.0940671	0.317875	putative eukaryotic peptide chain release factor	-3.05
TGGT1_285750	1.58605	0.318404	6,7-dihydropteridine reductase	-0.46
TGGT1_244910	0.442293	0.318971	MIZ/SP-RING zinc finger domain-containing protein	1.64
TGGT1_228200	0.368663	0.319104	vacuolar (h+)-atpase g subunit protein	-3.04
TGGT1_236570	0.208925	0.319122	lysine decarboxylase family protein	-3.75
TGGT1_287270	-0.186689	0.319536	hypothetical protein	-3.7
TGGT1_202120	0.814537	0.319572	hypothetical protein	-2.1
TGGT1_310430A	0.146684	0.319654	Hsp90 domain-containing protein	-3.47
TGGT1_227020	-0.200382	0.319884	histone deacetylase SIR2	0.87
TGGT1_259010	-0.0716244	0.319894	putative vacuolar ATP synthase subunit d	-4.84
TGGT1_320210	0.0872469	0.320515	WD domain, G-beta repeat domain containing protein	-5.76
TGGT1_264860	0.224214	0.320743	zinc finger, C3HC4 type (RING finger) domain-containing protein	-2.12
TGGT1_242790A	0.578983	0.321068	putative trichohyalin	0.02
TGGT1_285840	-0.250613	0.321312	RAP domain-containing protein	-3.3
TGGT1_251730	-0.575637	0.321595	hypothetical protein	-4.64
TGGT1_218950	1.21892	0.321609	hypothetical protein	-4.19
TGGT1_201140	0.312935	0.321713	hypothetical protein	-1.19
TGGT1_223930	-0.187632	0.321776	RNA recognition motif-containing protein	-1.67
TGGT1_207720	-0.415505	0.322147	hypothetical protein	-4.83
TGGT1_222020	-0.109978	0.322636	phosphoglycerate kinase PGKII	-3.58
TGGT1_305010	-0.331371	0.322738	putative pre-mRNA branch site protein p14	0.41
TGGT1_243790	0.45469	0.322833	SAG-related sequence SRS33	-0.5
TGGT1_264000	0.654307	0.323171	aldehyde dehydrogenase	-0.63
TGGT1_253730	-0.132701	0.323216	importin-beta N-terminal domain-containing protein	-4.51
TGGT1_315980	-0.160619	0.323564	EREBP-4 family protein	0.63
TGGT1_219720	-0.13771	0.323742	putative Ras-related protein Rab-5C	-4.24
TGGT1_219320	0.12084	0.32403	acid phosphatase GAP50	-3.74
TGGT1_286120	0.222499	0.324092	prolyl endopeptidase	1.15
TGGT1_277760	0.193939	0.324539	putative adenylosuccinate lyase	-0.63
TGGT1_262920	0.124525	0.325303	trypsin domain-containing protein	0.56
TGGT1_264030	0.134167	0.325459	putative aminotransferase	1.31
TGGT1_212960B	0.211316	0.325708	hypothetical protein	-3.59
TGGT1_263430	-0.0883314	0.325797	3-hydroxyisobutyrate dehydrogenase	0.99
TGGT1_214490	0.106588	0.326366	peptidase M16 inactive domain-containing protein	-4.1
TGGT1_305860	0.13559	0.326897	calcium-dependent protein kinase CDPK3	-0.09
TGGT1_234220	0.468363	0.327019	hypothetical protein	-0.19
TGGT1_260825	-1.88236	0.327091	hypothetical protein	2.13
TGGT1_312220	0.40869	0.327264	putative mitochondrial inner membrane translocase subunit TIM17	-1.7
TGGT1_275370	-0.169076	0.327313	SAG-related sequence SRS47C	1.77
TGGT1_226380	0.190083	0.327866	hypothetical protein	1.98
TGGT1_200240	0.341274	0.328687	microneme protein MIC17B	N/A
TGGT1_254140	-0.806415	0.328847	DNA-directed RNA polymerase II RPABC4	-4.69
TGGT1_263990	0.229198	0.329795	hypothetical protein	0.22
TGGT1_275460	0.750336	0.329946	hypothetical protein	2.32
TGGT1_226830	-0.122886	0.330279	DnaK family protein	-5.4
TGGT1_215940	-0.74413	0.330514	putative Acetyl-coenzyme A transporter	-0.07
TGGT1_205470	-0.108358	0.331518	putative translation elongation factor 2 family protein	-4.31
TGGT1_219850	0.0535813	0.332603	prolyl-tRNA synthetase (ProRS)	-4.45
TGGT1_263090	0.0845922	0.33263	14-3-3 protein	-5.79
TGGT1_230210	-0.075213	0.332899	alveolin domain containing intermediate filament IMC10	-4.7
TGGT1_232600	0.115944	0.33293	phospholipase, patatin family protein	0.44
TGGT1_243690	0.20443	0.333061	hypothetical protein	1.37
TGGT1_248420	1.72701	0.33332	hypothetical protein	1.33
TGGT1_253950	0.696874	0.333482	putative protein fam50a	-2.53
TGGT1_269442	-0.150982	0.333785	putative calmodulin	0.11
TGGT1_292320	-0.393704	0.333971	hypothetical protein	-1.16
TGGT1_259720	0.101993	0.334333	hypothetical protein	-4.55
TGGT1_210690	-0.0783306	0.334338	ribosomal protein RPS6	-4.58
TGGT1_260790	0.447467	0.334378	RAP domain-containing protein	-3.03
TGGT1_305180	0.176731	0.334442	Na+/H+ exchanger NHE3	-2.81
TGGT1_238250	-0.28045	0.334596	ribosomal protein RPL36	-4.6
TGGT1_293000	-0.802937	0.334629	3'5'-cyclic nucleotide phosphodiesterase domain-containing protein	-2.53
TGGT1_206640	0.143395	0.334967	hypothetical protein	-1.45
TGGT1_245432	0.950214	0.335365	hypothetical protein	2.26
TGGT1_267680	1.63851	0.335675	microneme protein MIC12	0.5
TGGT1_239800	-0.31845	0.335824	hypothetical protein	-0.03
TGGT1_257730	2.0326	0.335931	putative methionine aminopeptidase, type i	-3.51
TGGT1_299030	0.965903	0.336213	RNA recognition motif 2 protein	0.81
TGGT1_219760	-0.325988	0.336231	N-acetyltransferase family protein	-4.19
TGGT1_225860	0.211	0.336345	hypothetical protein	-1.35
TGGT1_264640	-0.228057	0.336621	bromodomain-containing protein	-4.94
TGGT1_261250	-0.303239	0.337837	histone H2A1	-3.39
TGGT1_311310	-0.10882	0.337861	protein phosphatase 2B catalytic subunit, calcineurin family phosphatse superfamily protein	-3.24
TGGT1_319570	0.120702	0.337887	WD domain, G-beta repeat-containing protein	-0.94
TGGT1_240220	-0.229418	0.33806	hypothetical protein	-2.1
TGGT1_318480	0.142677	0.338097	SWI2/SNF2-containing protein RAD5	-0.12
TGGT1_209060	-0.210805	0.338465	thrombospondin type 1 domain-containing protein	-1.7
TGGT1_269480	0.499574	0.338468	adaptor complexes medium subunit family protein	-4.81
TGGT1_227450	-0.400682	0.338791	hydrolase, NUDIX family protein	-1.71
TGGT1_225125	-0.0772404	0.338917	pre-rRNA processing protein	-4.76
TGGT1_295410	-0.464946	0.339413	transcription initiation factor TFIID complex subunit TAF6	-5.64
TGGT1_294270	-0.251487	0.339574	histone arginine methyltransferase PRMT4/CARM1	0.52
TGGT1_216510	0.509729	0.339747	putative thioredoxin	-4.8
TGGT1_212260	-0.490243	0.339993	Sjogren's syndrome/scleroderma autoantigen 1 (Autoantigen p27) protein	-4.5
TGGT1_222350	0.23257	0.340104	hypothetical protein	-1.31
TGGT1_228190	-0.0606846	0.341372	putative eukaryotic initiation factor-3, subunit 5	-5.13
TGGT1_228470	-3.27298	0.341937	ribosomal protein RPL15	-4.94
TGGT1_241170	0.190415	0.342597	hypothetical protein	0.03
TGGT1_310460	-0.0912808	0.342709	Rab6	-0.13
TGGT1_294670	-0.113787	0.342737	translation initiation factor 3 subunit	-3.91
TGGT1_219810	-0.455865	0.342861	hypothetical protein	0.69
TGGT1_239760	-0.115271	0.342976	ribosomal protein RPL22	-4.32
TGGT1_293390	0.357482	0.343118	putative cytochrome C-type heme lyase	-2.99
TGGT1_295680	-0.286408	0.343128	putative periodic tryptophan protein PWP2	-5.3
TGGT1_313310	0.221041	0.343224	DnaJ domain-containing protein	-3.08
TGGT1_236920	-0.188445	0.343377	hypothetical protein	-1.16
TGGT1_273130	-0.149541	0.343714	SAG-related sequence SRS30A	0.81
TGGT1_292260	0.115523	0.344074	SAG-related sequence SRS36B	0.48
TGGT1_230340	-0.108875	0.344091	hypothetical protein	-1.14
TGGT1_321550	-0.565895	0.344472	hypothetical protein	-5.21
TGGT1_249710	1.06321	0.345173	Parkinson disease 7 domain containing 1 family protein	0
TGGT1_216130	-0.22482	0.34581	putative ubiquitin conjugating enzyme E2	1.01
TGGT1_236870	-0.460302	0.346055	hypothetical protein	2.8
TGGT1_230410	-0.106236	0.34631	peroxiredoxin PRX3	0.4
TGGT1_255510	-0.550759	0.346487	ankyrin repeat-containing protein	-4.4
TGGT1_247330	0.641211	0.34752	hypothetical protein	-4.38
TGGT1_268590	0.14314	0.347573	rhomboid protease ROM4	-1.46
TGGT1_209160	-0.214406	0.348022	myristoyl CoA:protein N-myristoyltransferase	-4.96
TGGT1_226030	-0.0994172	0.348169	AGC kinase	-3.04
TGGT1_238400	-0.151724	0.348844	endonuclease/exonuclease/phosphatase domain-containing protein	-3.7
TGGT1_233000	0.100799	0.349259	KOW motif domain-containing protein	-4.24
TGGT1_249680	0.436794	0.349275	RNA polymerase II associated Paf1 complex component PAF1	-3.45
TGGT1_233450	0.148959	0.349308	SAG-related sequence SRS29A	2.42
TGGT1_225530	0.530294	0.349667	metal cation transporter, ZIP family protein	-2.94
TGGT1_299050	-0.0853176	0.350138	ribosomal protein RPL17	-5.22
TGGT1_252500	1.74745	0.350249	polo kinase	0.34
TGGT1_304700	0.754404	0.350645	hypothetical protein	-1.66
TGGT1_219630	-0.764447	0.351965	flavodoxin domain-containing protein	-2.78
TGGT1_289210	0.182966	0.352006	prefoldin subunit protein	0.03
TGGT1_221490	-0.106538	0.352157	cell cycle regulator protein	-0.22
TGGT1_239590	0.322682	0.352166	WD domain, G-beta repeat-containing protein	-4.51
TGGT1_297960B	0.329767	0.352195	rhoptry neck protein RON6	-3.48
TGGT1_209950	-0.0293024	0.352351	putative thioredoxin	-5.2
TGGT1_294350	-0.0918619	0.352906	DEAD/DEAH box helicase domain-containing protein	-4.32
TGGT1_222860	0.134295	0.35344	putative eukaryotic translation initiation factor	-4.47
TGGT1_219550	0.0339508	0.353584	dihydrolipoyllysine-residue succinyltransferase component of oxoglutarate dehydrogenase	-4.25
TGGT1_216450	0.108464	0.354033	peptidase, T1 family protein	-4.1
TGGT1_219440	1.73924	0.354044	hypothetical protein	-5.07
TGGT1_257150	0.25763	0.354136	NOT2 / NOT3 / NOT5 family protein	-4.07
TGGT1_278530	-0.212375	0.35435	putative multiprotein bridging factor type 1 family transcriptional co-activator	1.07
TGGT1_226020	0.632129	0.354662	transporter, major facilitator family protein	-3.53
TGGT1_320300	0.147753	0.355395	putative SWI2/SNF2 Brahma	-4.41
TGGT1_249340	-0.115444	0.355525	hypothetical protein	1.32
TGGT1_211250	-0.186968	0.356691	hypothetical protein	0.46
TGGT1_239300	0.303517	0.356896	hypothetical protein	-0.74
TGGT1_213890	-0.284961	0.357348	Myb family DNA-binding domain-containing protein	-2.72
TGGT1_224090	-0.284924	0.357353	enoyl-CoA hydratase/isomerase family protein	-1.24
TGGT1_211060	0.122017	0.357491	hypothetical protein	-3.31
TGGT1_263580	0.0783789	0.35753	bromodomain-containing protein	-2.37
TGGT1_236930	-0.751749	0.358156	hypothetical protein	-5.59
TGGT1_270530	0.259282	0.358657	ubiquitin fusion degradation protein UFD1CY	-2.94
TGGT1_261720	-0.502887	0.358837	metal cation transporter, ZIP family protein	-4.31
TGGT1_246040	-0.501633	0.359094	MIF4G domain-containing protein	-3.29
TGGT1_267300	-0.291859	0.359564	hypothetical protein	-0.27
TGGT1_209430	0.691999	0.359626	putative 40S ribosomal protein S4	-4.73
TGGT1_270620	-0.573287	0.359632	DEAD/DEAH box helicase domain-containing protein	-4.65
TGGT1_289750	0.484641	0.360094	ribosomal-ubiquitin protein RPL40	-4.59
TGGT1_268570	0.112186	0.360101	zinc finger (CCCH type) motif-containing protein	-4.23
TGGT1_249670	-1.0597	0.360512	cathepsin B	0.95
TGGT1_300100	0.0806317	0.360659	rhoptry neck protein RON2	-4.63
TGGT1_293050	-0.737285	0.360947	sybindin family protein	-3.88
TGGT1_234270	0.523851	0.361158	hypothetical protein	-0.44
TGGT1_297880	0.318771	0.361194	dense granule protein DG32	1.88
TGGT1_295040	0.118394	0.362008	HEAT repeat-containing protein	-5.63
TGGT1_253750	0.167375	0.36244	PLU-1 family protein	-4.31
TGGT1_310180	-0.0872919	0.362689	hypothetical protein	-3.4
TGGT1_231010	0.512884	0.362913	general transcription factor IIE polypeptide 1 GTF2E1	-3.5
TGGT1_260620	-0.49044	0.363558	hypothetical protein	-1.76
TGGT1_273960	0.164508	0.363595	chaperonin GroS protein	-4.02
TGGT1_246560	-0.170262	0.363638	putative vacuolar ATP synthase subunit g	-5.05
TGGT1_299990	0.57509	0.364111	archease family protein	0.07
TGGT1_293470	0.093667	0.364127	hypothetical protein	1.52
TGGT1_249630	0.192492	0.364253	glutathione S-transferase, N-terminal domain-containing protein	1.63
TGGT1_272350	0.0695716	0.365178	mRNA export protein	-3.4
TGGT1_216860	0.0828933	0.365666	DEAD (Asp-Glu-Ala-Asp) box polypeptide DDX39	-5.17
TGGT1_233080	1.14571	0.36628	G-patch domain-containing protein	-4.9
TGGT1_309140	0.177166	0.366343	transducin beta-like protein TBL1	-4.02
TGGT1_235880	-0.230772	0.366378	brain protein 44 family protein	-0.51
TGGT1_310570	0.323997	0.36649	hypothetical protein	-0.89
TGGT1_305820	0.141782	0.366864	SGS domain-containing protein	0.44
TGGT1_286440	0.202452	0.367699	malic enzyme	-4.01
TGGT1_264130	0.156188	0.367749	hypothetical protein	-3.25
TGGT1_259880	-0.198199	0.368981	hypothetical protein	1.34
TGGT1_300621B	0.473843	0.369079	ribosomal protein L2	N/A
TGGT1_229790	-2.74976	0.369117	hypothetical protein	-4.8
TGGT1_266470	-0.353756	0.369298	hypothetical protein	1.04
TGGT1_245560	0.235655	0.36931	hypothetical protein	-0.29
TGGT1_244530	4.85951	0.369349	hypothetical protein	2.12
TGGT1_201720	0.951331	0.369563	putative protein c9orf32	-1.12
TGGT1_315150	0.126973	0.370149	putative eukaryotic initiation factor-4E	-1.99
TGGT1_245720	0.459246	0.37075	SWI2/SNF2-containing protein	-0.25
TGGT1_224530	-0.189677	0.370973	alveolin domain containing intermediate filament IMC5	0.31
TGGT1_278780	-1.61614	0.371296	hypothetical protein	-2.77
TGGT1_240560	0.395452	0.371512	MAPEG family protein	0.12
TGGT1_261710	0.142053	0.371798	ankyrin repeat-containing protein	1.7
TGGT1_319530	-0.080454	0.37191	splicing factor SF2	-0.02
TGGT1_233010	0.223618	0.372253	putative cell-cycle-assocaited protein kinase ERK7	-1.53
TGGT1_209700	-0.309066	0.372286	hypothetical protein	0.24
TGGT1_206450	-0.704618	0.372499	putative autophagy-related cysteine peptidase atg4	-0.71
TGGT1_221870	0.102219	0.372687	hypothetical protein	-4.35
TGGT1_253080	0.241337	0.372835	hypothetical protein	-2.47
TGGT1_221200A	0.290664	0.373121	CW-type Zinc Finger protein	-1.34
TGGT1_239310	0.202329	0.374082	ribulose 5-phosphate isomerase	-1.92
TGGT1_226060	-0.838437	0.374093	transmembrane amino acid transporter protein	-1.25
TGGT1_262150	0.158003	0.374291	kelch repeat and K+ channel tetramerisation domain containing protein	-3.85
TGGT1_215420	-0.0724039	0.374851	SNARE protein	-4.66
TGGT1_205350	-0.142659	0.374878	putative integral membrane protein, GNS1/SUR4 family protein	0.24
TGGT1_310360	-0.27601	0.37513	hypothetical protein	-4.49
TGGT1_294040	-0.25498	0.375875	putative KDEL endoplasmic reticulum proteinretention receptor 2 (KDELR2)	-2.72
TGGT1_235700	0.141728	0.376098	sedoheptulose-1,7-bisphosphatase	0.65
TGGT1_318880	-1.98754	0.376103	hypothetical protein	N/A
TGGT1_314820	-0.203012	0.37616	putative atp synthase F1, epsilon subunit	-3.21
TGGT1_315510	-1.91032	0.376313	hypothetical protein	-0.05
TGGT1_307605	0.499137	0.376714	hypothetical protein	0.13
TGGT1_202840	0.162633	0.376744	FHA domain-containing protein	-3.54
TGGT1_320490	1.05769	0.377822	N-acyl-phosphatidylethanolamine-hydrolyzing phospholipase D family protein	0.13
TGGT1_291820	0.280909	0.377978	RNA helicase (UPF2 interacting domain) protein	-1.02
TGGT1_249580	0.783268	0.379301	hypothetical protein	0.47
TGGT1_257380	-0.0637107	0.379824	hypothetical protein	0.56
TGGT1_230960	-0.238715	0.379848	putative splicing factor 3b, subunit 3	-4.69
TGGT1_314530	-0.643004	0.379969	RPAP1 family protein	-4.96
TGGT1_229290	-0.266802	0.380467	kelch repeat-containing protein	-1.55
TGGT1_257070	-0.0994744	0.380582	hypothetical protein	-3.79
TGGT1_228100	0.23476	0.380955	hypothetical protein	-4.67
TGGT1_280760	-0.511211	0.380995	RUB1 conjugating enzyme	-4.48
TGGT1_232020	-0.764021	0.381281	hypothetical protein	-0.2
TGGT1_270560	-0.0789857	0.381711	peptidyl-prolyl cis-trans isomerase family 1	-0.46
TGGT1_208530	0.0879733	0.381767	nicotinate phosphoribosyltransferase	1.25
TGGT1_314780	0.169694	0.382629	myosin G	0.54
TGGT1_266280	-0.168989	0.382842	HEAT repeat-containing protein	-4.54
TGGT1_224800	-0.353036	0.382959	hypothetical protein	0.07
TGGT1_205730	-0.689895	0.383033	hypothetical protein	1.45
TGGT1_273990	1.17481	0.383342	CobW/P47K family protein	-2.77
TGGT1_291000	-0.299001	0.383814	PHD-finger domain-containing protein	-1.34
TGGT1_207620	-0.073583	0.383979	pyridine nucleotide-disulfide oxidoreductase domain-containing protein	-1.15
TGGT1_240870	0.191795	0.38404	putative beta adaptin protein	-2.83
TGGT1_273110	2.23541	0.384569	SAG-related sequence SRS30D	1.72
TGGT1_249240	0.47838	0.384612	putative calmodulin	-5.28
TGGT1_288860	-0.0644859	0.384681	RuvB family 2 protein	-4.09
TGGT1_234930	0.270822	0.384792	SAG-related sequence SRS43	1.75
TGGT1_251760	-0.154458	0.384939	putative subunit of proteaseome activator complex	0.2
TGGT1_259560	0.686784	0.386352	endonuclease/exonuclease/phosphatase family protein	-0.46
TGGT1_305070	-0.60458	0.386381	hypothetical protein	-0.84
TGGT1_235420	-0.175837	0.386475	hypothetical protein	-4.8
TGGT1_217740	0.0702396	0.386511	3-ketoacyl-(acyl-carrier-protein) reductase	-1.89
TGGT1_313580	-0.172573	0.38709	cytochrome b5 family heme/steroid binding domain-containing protein	-1.51
TGGT1_290840	0.203997	0.387172	serine protease	-1.87
TGGT1_206320	0.114848	0.387283	hypothetical protein	-0.84
TGGT1_267350	-0.098399	0.387751	LSM domain-containing protein	-3.9
TGGT1_201700	-0.192129	0.38798	WD domain, G-beta repeat-containing protein	-3.65
TGGT1_260540	-0.083794	0.389381	alveolin domain containing intermediate filament IMC14	1.75
TGGT1_221180	-0.287135	0.389439	hypothetical protein	0.93
TGGT1_218260	-1.53602	0.390737	histone H3.3	2.05
TGGT1_237230	-0.242309	0.390767	hypothetical protein	2.83
TGGT1_201400	0.159908	0.39082	Sin3-associated polypeptide SAP18	-1.52
TGGT1_213650	0.396022	0.391109	ATP-binding domain 1 family protein	-2.19
TGGT1_314000	-0.291671	0.391581	putative peptide methionine sulfoxide reductase msrB	1.1
TGGT1_275810	-0.142328	0.391954	ribosomal protein RPS10	-5.12
TGGT1_217010	-0.695157	0.392008	hypothetical protein	-3.68
TGGT1_258110	0.358426	0.392202	N-acetylglucosaminylphosphatidylinositol deacetylase	-4.37
TGGT1_311720	-0.0514649	0.392485	chaperonin protein BiP	-5.5
TGGT1_231430	-1.44244	0.392573	putative oligosaccharyl transferase stt3 protein	-3.45
TGGT1_258390	0.224594	0.392827	putative DnaJ protein	-3.22
TGGT1_226510	0.267469	0.393909	Sec23/Sec24 trunk domain-containing protein	-4.28
TGGT1_282070	0.276581	0.393966	hypothetical protein	-2.7
TGGT1_300180	0.539657	0.394511	hypothetical protein	-1.58
TGGT1_227390	0.39615	0.394786	hypothetical protein	0
TGGT1_279400	-0.289905	0.394867	putative glutaredoxin	1
TGGT1_232050	-0.494664	0.395089	DnaJ domain-containing protein	-4.16
TGGT1_227560	0.206076	0.395263	putative IWS1 transcription factor	-0.72
TGGT1_202750	-0.576706	0.39615	3' exoribonuclease family, domain 1 domain-containing protein	-4.31
TGGT1_285240	0.434362	0.396452	3-oxo-5-alpha-steroid 4-dehydrogenase	-3.49
TGGT1_235170	0.319835	0.396486	ATPase, AAA family protein	-5.07
TGGT1_297780	-3.02193	0.396778	ATPase/histidine kinase/DNA gyrase B/HSP90 domain-containing protein	-2.93
TGGT1_316140	0.106307	0.396933	hypothetical protein	-3.23
TGGT1_287480	0.206289	0.397099	hypothetical protein	-3.03
TGGT1_216670	-0.0629736	0.397317	FUSE-binding protein 2 / KH-type splicing regulatory protein	-3.31
TGGT1_255340	0.520397	0.39743	tetratricopeptide repeat-containing protein	-2.27
TGGT1_252880B	1.38298	0.397589	hypothetical protein	-2.09
TGGT1_318300	-0.430622	0.397914	hypothetical protein	-1.01
TGGT1_283720	0.331672	0.397999	phosphotyrosyl phosphate activator (ptpa) protein	-4.71
TGGT1_229990	-0.0925063	0.398456	putative T-complex protein 1 subunit alpha	-4.96
TGGT1_223600	0.151825	0.398717	hypothetical protein	-2.78
TGGT1_315170	-0.704028	0.398961	O-phosphoseryl-tRNA(Sec) selenium transferase	0.38
TGGT1_313080	0.0981958	0.399192	hypothetical protein	-4.43
TGGT1_283590A	0.466115	0.399457	NLI interacting factor family phosphatase	-3.76
TGGT1_263340	0.535762	0.399907	RNA methyltransferase, TrmH family protein	0.75
TGGT1_216720	0.13356	0.399974	hypothetical protein	0.89
TGGT1_285710	-0.0851554	0.400386	hypothetical protein	0.55
TGGT1_209790	-1.20537	0.400816	radical SAM domain-containing protein	-1.82
TGGT1_252290	-0.0342312	0.401089	putative importin alpha	-5.32
TGGT1_300330	0.277039	0.401348	hypothetical protein	-4.61
TGGT1_276990	-0.256544	0.401375	cytochrome b5 family heme/steroid binding domain-containing protein	0.47
TGGT1_262380	-0.10368	0.40142	putative elongation factor Tu	-4.75
TGGT1_280700	0.281102	0.401478	arginine decarboxylase	-1.36
TGGT1_212090	-0.883995	0.40148	hypothetical protein	-0.17
TGGT1_314860	0.308383	0.401502	zinc knuckle domain-containing protein	-1.53
TGGT1_212150	0.378442	0.401781	hypothetical protein	-4.24
TGGT1_309960A	0.394099	0.402103	hypothetical protein	-3.84
TGGT1_209850	0.184	0.402453	RNA recognition motif-containing protein	1.18
TGGT1_248290	-0.189081	0.402655	WD domain, G-beta repeat-containing protein	-2.75
TGGT1_250090	0.283388	0.403095	hypothetical protein	0.46
TGGT1_226910	-0.151501	0.403299	Amylo-alpha-1,6-glucosidase	-0.24
TGGT1_288740	-0.208044	0.403327	putative L-asparaginase	0.26
TGGT1_291590	-0.239832	0.403441	hypothetical protein	-0.13
TGGT1_312470	-0.352636	0.403441	hypothetical protein	1.07
TGGT1_207840	0.064927	0.403652	ribosomal protein RPS17	-3.75
TGGT1_239070	0.143179	0.404066	hypothetical protein	-0.59
TGGT1_308040	-0.190566	0.404155	ZPR1 zinc finger domain-containing protein	-4.58
TGGT1_267810	-0.103885	0.404274	Rab 5	-4.48
TGGT1_285210	-0.855484	0.405207	hypothetical protein	-0.87
TGGT1_270270	-0.118766	0.405917	hypothetical protein	0.07
TGGT1_214250	0.466671	0.407748	hypothetical protein	-3.94
TGGT1_253290	0.093521	0.407925	valyl-tRNA synthetase	-3.82
TGGT1_237110	0.145234	0.40798	putative replication factor C subunit 2	-4.12
TGGT1_229750	0.280235	0.408004	hypothetical protein	-4.33
TGGT1_220600	0.0432563	0.408013	hypothetical protein	0.93
TGGT1_255300	0.122046	0.408126	hypothetical protein	-2.99
TGGT1_222050	-0.649831	0.408233	hypothetical protein	0.65
TGGT1_261410	0.167987	0.40839	protein-tyrosine-phosphatase	-2.85
TGGT1_318590	-0.187651	0.409373	MRP family domain-containing protein	-3.24
TGGT1_221210	0.0467132	0.409383	cyclophilin	-1.6
TGGT1_295450	-0.199413	0.409789	sjoegren syndrome nuclear autoantigen 1 family protein	0.67
TGGT1_299180	-0.219468	0.409933	putative prenylated protein	-1.62
TGGT1_293370	0.679816	0.410019	histone arginine methyltransferase PRMT2	-5.07
TGGT1_212410	0.279827	0.410764	dense granule protein GRA11	N/A
TGGT1_306930	0.19716	0.411028	putative proteasome subunit beta type 7 precursor	-3.43
TGGT1_309810	-0.105192	0.411043	ribosomal protein RPP2	-5
TGGT1_267330	0.144242	0.413359	fumarate hydratase	-3.5
TGGT1_212850	0.192429	0.41448	hypothetical protein	0.04
TGGT1_272550	-1.13299	0.414557	hypothetical protein	-5.13
TGGT1_246600	-2.02247	0.414949	ABC1 family protein	-0.49
TGGT1_239260	-1.66699	0.415349	histone H4	-4.81
TGGT1_265510	-0.107402	0.415887	hypothetical protein	-2.19
TGGT1_212290	-0.172713	0.416277	ribosomal protein RPS19	-4.49
TGGT1_288400	0.210789	0.417182	LETM1 family protein	-5.15
TGGT1_227060	-1.14398	0.417232	hypothetical protein	-1.4
TGGT1_271910	-0.151718	0.417286	DnaJ domain-containing protein	-0.06
TGGT1_285980B	0.113904	0.417475	glucosephosphate-mutase GPM1	1.5
TGGT1_224150	0.419516	0.417623	hypothetical protein	-3.18
TGGT1_225420	-0.490791	0.417629	histidine triad domain-containing protein	-0.1
TGGT1_259950	-0.31598	0.418789	carbonate dehydratase, eukaryotic-type domain-containing protein	1.34
TGGT1_247000	0.159444	0.418803	tetratricopeptide repeat-containing protein	-3.6
TGGT1_277500	0.0391693	0.418918	putative 26S proteasome regulatory subunit 7	-3.35
TGGT1_215490	0.3293	0.419342	transporter, major facilitator family protein	-3.91
TGGT1_215400	0.157441	0.419344	RNA recognition motif-containing protein	-3.45
TGGT1_254870	0.111949	0.419936	hypothetical protein	0.64
TGGT1_214970	-0.384992	0.420662	putative DNA replication licensing factor	-4.96
TGGT1_268850	0.0708495	0.420835	enolase 2	-3.38
TGGT1_204120	-0.331231	0.420919	hypothetical protein	-3.91
TGGT1_289330	0.0570648	0.420933	ubiquitin carboxyl-terminal hydrolase family 2 protein	-4.51
TGGT1_290200	-0.0551146	0.420949	NAD/NADP octopine/nopaline dehydrogenase, alpha-helical domain-containing protein	-0.87
TGGT1_286710	0.214872	0.422274	zinc finger, c2h2 type domain-containing protein	-1.94
TGGT1_230890	0.704359	0.422331	PHD-finger domain-containing protein	-5.53
TGGT1_311260	-0.189215	0.422543	putative myosin light chain MLC1	-0.33
TGGT1_237820	0.0764797	0.422897	IMC sub-compartment protein ISP2	-2.04
TGGT1_263730	0.110959	0.42312	FAD-dependent glycerol-3-phosphate dehydrogenase	0.99
TGGT1_201170	-0.112199	0.423821	hypothetical protein	0.78
TGGT1_222430	0.343955	0.424262	HECT-domain (ubiquitin-transferase) domain-containing protein	-2.39
TGGT1_220260	-0.142411	0.424782	hypothetical protein	-0.65
TGGT1_234450	-0.0802847	0.424856	ribosomal protein RPS15A	-4.6
TGGT1_223000	0.108206	0.424927	dynein light chain DLC	-5.38
TGGT1_313480	0.401705	0.425883	hypothetical protein	-1.68
TGGT1_275670	0.396329	0.426304	alveolin domain containing intermediate filament IMC15	-0.92
TGGT1_219190	0.224293	0.426428	nuclear movement protein domain containing protein	-1.68
TGGT1_297420	0.156573	0.426464	putative beta-tubulin cofactor D	-4.45
TGGT1_238110	0.405384	0.426882	replication factor a protein 3 protein	-1.84
TGGT1_253570	-0.366357	0.427097	hypothetical protein	0.42
TGGT1_240710	-0.141879	0.427632	RNA recognition motif-containing protein	-5
TGGT1_202980	0.316908	0.427943	hypothetical protein	-4.22
TGGT1_280370	-0.0596032	0.428181	hypothetical protein	-2.14
TGGT1_222040	-0.220209	0.42821	Ran-interacting Mog1 protein	-3.62
TGGT1_224000	-0.226	0.428503	hypothetical protein	-1.47
TGGT1_207370	0.393983	0.428691	hypothetical protein	-3.89
TGGT1_290670	0.123294	0.428897	leucyl aminopeptidase LAP	-1.33
TGGT1_273920	-0.21794	0.429635	putative aldose reductase	-1.59
TGGT1_249180	-0.093468	0.429652	bifunctional dihydrofolate reductase-thymidylate synthase	N/A
TGGT1_205680	0.358431	0.430291	hypothetical protein	1.77
TGGT1_269710	0.0360559	0.430618	hypothetical protein	-3.16
TGGT1_229670	-0.104342	0.430743	ribosomal protein RPS23	-3.75
TGGT1_202810	-0.102437	0.43085	TIM14 protein	-3.42
TGGT1_288030	0.357121	0.430992	hypothetical protein	1.43
TGGT1_262140	-0.671448	0.431233	putative chain a, pp2a-specific methylesterase apo form (pme)	-0.53
TGGT1_253520	-0.236007	0.431694	U3 small nucleolar RNA-associated protein 6 protein	-4.77
TGGT1_258090	-0.216828	0.431695	hypothetical protein	-1.34
TGGT1_280710	0.076462	0.432045	putative 20S proteasome subunit beta 7	-4.46
TGGT1_246540	-0.101067	0.4336	cytochrome c1, heme protein	-4.36
TGGT1_291810	0.216352	0.434119	thioredoxin domain-containing protein	-0.76
TGGT1_228120	0.295208	0.434148	hypothetical protein	-4.42
TGGT1_208200	0.501844	0.43431	PHD-finger domain-containing protein	-4.65
TGGT1_244700	0.565063	0.434408	NAD(+)/NADH kinase domain-containing protein	-1.33
TGGT1_275568	0.107942	0.434832	GPI transamidase subunit PIG-U protein	-3.23
TGGT1_205320	0.0893368	0.434874	hypothetical protein	0.85
TGGT1_243250	-0.811523	0.435567	myosin H	-3.94
TGGT1_247530	-0.491868	0.435575	hypothetical protein	1.77
TGGT1_290710	0.0702423	0.435982	hypothetical protein	0.67
TGGT1_244840	-0.912532	0.436073	zinc knuckle domain-containing protein	-3.58
TGGT1_231440	-0.0870406	0.43629	LsmAD domain-containing protein	-1.65
TGGT1_255880	-0.515907	0.436439	hypothetical protein	-1.56
TGGT1_203170	-0.0958173	0.436493	OB-fold nucleic acid binding domain-containing protein	-4.69
TGGT1_231910	0.116152	0.436666	ATP synthase F1 gamma subunit	-3.94
TGGT1_291620	0.143587	0.436929	hypothetical protein	-3.8
TGGT1_268890	0.0552679	0.437405	citrate synthase I	-2.4
TGGT1_269140	-0.381312	0.437546	transport protein particle component, Bet3 domain-containing protein	-5.37
TGGT1_264710	1.08018	0.437596	bucentaur or craniofacial development domain-containing protein	-3.95
TGGT1_213420	-0.615285	0.437804	RAP domain-containing protein	-4.73
TGGT1_222920	1.22181	0.437971	mbp-1 interacting protein-2a family protein	-4.58
TGGT1_310400	-0.114551	0.438041	glycosyl transferase family 8 protein	2.45
TGGT1_214760	-0.806935	0.438156	erythronate-4-phosphate dehydrogenase domain-containing protein	1.01
TGGT1_230440	0.45191	0.438161	CHY zinc finger domain-containing protein	-2.49
TGGT1_314750	0.0856191	0.43888	hypothetical protein	-5.6
TGGT1_223510	0.159537	0.439027	hypothetical protein	-1.18
TGGT1_211730	-0.127666	0.439139	histone lysine methyltransferase SET8	-1.91
TGGT1_313150	-0.479832	0.439576	DUF89/Fructose bisphosphatase	1.27
TGGT1_273370	0.121875	0.440632	putative coatomer gamma 2-subunit protein	-3.26
TGGT1_250700	0.188967	0.441164	hypothetical protein	-1.67
TGGT1_319920	0.0778145	0.441332	2-oxo acid dehydrogenases acyltransferase (catalytic domain) domain-containing protein	-1.92
TGGT1_208500	0.171309	0.441609	protein phosphatase 2C domain-containing protein	0.84
TGGT1_235930	-0.0904849	0.441922	domain K- type RNA binding proteins family protein	-4.28
TGGT1_295090	-0.222162	0.442436	hypothetical protein	-3.43
TGGT1_244150	-0.108302	0.442446	glycerate kinase	0.27
TGGT1_298630	-0.165075	0.442968	vacuolar transporter chaperone VTC2	-3.3
TGGT1_232550	0.0584689	0.443	hypothetical protein	-0.66
TGGT1_202170	0.306723	0.444304	hypothetical protein	-4.25
TGGT1_308920	-0.155696	0.444769	splicing factor U2AF protein	-4.57
TGGT1_239500	0.0629962	0.444811	putative proteasome subunit alpha type	-4.94
TGGT1_228230	0.280503	0.444917	hypothetical protein	-2.06
TGGT1_293440	0.104981	0.44521	hypothetical protein	1.69
TGGT1_278850	0.152231	0.445529	DHHC zinc finger domain-containing protein	-4.36
TGGT1_257310	-0.264759	0.44598	hypothetical protein	-2.64
TGGT1_207760	-0.464361	0.446239	DnaJ C terminal region domain-containing protein	-3.41
TGGT1_267390	-0.0866682	0.446539	DNA-directed RNA polymerase I RPAC1	-5.2
TGGT1_289880	0.146783	0.446898	hypothetical protein	1.8
TGGT1_315690	0.158285	0.44715	DnaJ domain-containing protein	-2.9
TGGT1_243590	-0.999784	0.44723	endonuclease/exonuclease/phosphatase family protein	-1.42
TGGT1_227290	0.319964	0.447675	histone deacetylase HDAC3	-5.36
TGGT1_216530	-0.316372	0.447734	ribosome recycling factor protein	-3.81
TGGT1_281610	-0.345279	0.447984	hypothetical protein	-0.15
TGGT1_286580	0.0649477	0.448083	hypothetical protein	1.38
TGGT1_214220	0.11757	0.448393	hypothetical protein	2.17
TGGT1_273320	0.361288	0.44919	hypothetical protein	0.27
TGGT1_233220	0.145396	0.449266	hypothetical protein	0.93
TGGT1_263180	0.0500531	0.449708	myosin D	1.56
TGGT1_311000	-0.733222	0.450014	hypothetical protein	-1.78
TGGT1_202680	-0.042075	0.450258	putative peptidase M16, alpha subunit	-4.3
TGGT1_310770	-1.62231	0.450352	hypothetical protein	-2.87
TGGT1_244870B	0.411643	0.450517	putative quinone oxidoreductase	0.35
TGGT1_315570	-0.993709	0.450755	hypothetical protein	0.93
TGGT1_266120	0.168217	0.451036	thioredoxin-dependent peroxidase TPX1/2	-0.62
TGGT1_287180	-0.339024	0.451128	hypothetical protein	-4.54
TGGT1_222000	-0.152922	0.452039	brix domain-containing protein	-3.45
TGGT1_310440	-0.110821	0.452311	membrane occupation and recognition nexus protein MORN1	-4.55
TGGT1_214200	-0.166002	0.452323	WD domain, G-beta repeat-containing protein	-3.56
TGGT1_313370	0.0698864	0.452405	hypothetical protein	-0.86
TGGT1_289360	-0.247961	0.452695	hypothetical protein	1.09
TGGT1_237200	0.321286	0.453838	sphingolipid delta 4 desaturase/c-4 hydroxylase protein des2 family protein	1.43
TGGT1_260170	-0.0939714	0.453993	putative elongation factor EF-G	-4.87
[truncated: 1,203 more rows]

## Sheet: mtAP2-1-Ty-U1_Sig_Up
Gene ID	Log2FC	p-Value	Product Description	Phenotype score	hyper_LOPIT
TGGT1_408800	0.673787	3.9e-05	NTPase	2.93
TGGT1_299780	0.766948	8.6e-05	hypothetical protein	1.13	dense granules
TGGT1_208830	0.811998	0.000156	hypothetical protein	2.28	dense granules
TGGT1_265450	0.629529	0.000195	hexokinase	-1.37	cytosol
TGGT1_255260	0.715017	0.000271	apical membrane antigen AMA1	-2.86	micronemes
TGGT1_260320	0.76024	0.000437	Noc2p family protein	-3.4	nucleus - non-chromatin
TGGT1_359770	1.54346	0.000509	SAG-related sequence protein SRS22E	N/A
TGGT1_305770	0.779477	0.000532	ABC transporter, ATP-binding domain-containing protein	0.68	cytosol
TGGT1_226072	0.610715	0.000711	Ser/Thr phosphatase family protein	-0.32	endomembrane vesicles
TGGT1_214750	0.642282	0.000712	hypothetical protein	-5.01	mitochondrion - soluble
TGGT1_237560	1.23707	0.000927	iron-sulfur cluster protein ISCU	-5.99	mitochondrion - soluble
TGGT1_318150	1.01237	0.000944	transporter, major facilitator family protein	-0.09	PM - integral
TGGT1_253420	2.07267	0.001458	PQ loop repeat-containing protein	-2.27	ER 1
TGGT1_213940	0.708585	0.001613	CHCH domain-containing protein	-2.16	mitochondrion - soluble
TGGT1_235740	4.57441	0.00165	hypothetical protein	-2.11	cytosol
TGGT1_228760	0.629433	0.001749	hypothetical protein	-4.64	dense granules
TGGT1_289570	0.621588	0.002263	phosphatidylinositol transfer protein	-1.7	ER 1
TGGT1_309760	0.863498	0.003489	hypothetical protein	2.18	dense granules
TGGT1_308950	0.895545	0.003929	histidine acid phosphatase superfamily protein	0.77	dense granules
TGGT1_258870A	0.879935	0.004335	hypothetical protein	1.32
TGGT1_226400	1.00688	0.004943	lipoic acid synthase LIPA	-0.97	apicoplast
TGGT1_227280	0.656203	0.00548	dense granule protein GRA3	2.14	dense granules
TGGT1_260190	0.768811	0.005659	microneme protein MIC13	-0.01	micronemes
TGGT1_318560	0.995566	0.005668	ATPase/histidine kinase/DNA gyrase B/HSP90 domain-containing protein	0.12	mitochondrion - soluble
TGGT1_201150	1.376	0.00631	heavy metal translocating P-type ATPase subfamily protein	-1.57	endomembrane vesicles
TGGT1_281520	1.11054	0.0068	zinc finger, C3HC4 type (RING finger) domain-containing protein	-0.02	PM - integral
TGGT1_248890	0.660386	0.006848	actin-like protein ALP3b	-4.54	nucleus - chromatin
TGGT1_278390	2.46568	0.006881	Toxoplasma gondii family A protein	1.15
TGGT1_233830	0.711783	0.00705	hypothetical protein	-1.49	cytosol
TGGT1_304955	0.6675	0.007393	serine/threonine specific protein phosphatase	-1.17	dense granules
TGGT1_228750	0.753113	0.007398	calcium dependent protein kinase CDPK7	-4.13	nucleus - chromatin
TGGT1_247960	1.61659	0.007803	hypothetical protein	1.02	rhoptries 2
TGGT1_208450	0.70825	0.008016	protease inhibitor PI2	2.04	dense granules
TGGT1_220510	1.04758	0.008032	hypothetical protein	0.89	apical 1
TGGT1_231930	0.696603	0.010574	hypothetical protein	-1.24	mitochondrion - membranes
TGGT1_218270	0.67614	0.010743	hypothetical protein	2.01	rhoptries 2
TGGT1_251540	0.806636	0.011746	dense granule protein GRA9	1.52	dense granules
TGGT1_218840	2.21539	0.012002	mutS domain protein	-1.51	mitochondrion - soluble
TGGT1_229470	0.727645	0.012187	hypothetical protein	-1.49	nucleus - non-chromatin
TGGT1_248830	1.68566	0.012193	phosphoinositide phospholipase PIPLC	-4.54	cytosol
TGGT1_201270	0.782754	0.012332	hypothetical protein	-3.41	apicoplast
TGGT1_202900	1.51463	0.012379	zinc finger (CCCH type) motif-containing protein	0.89
TGGT1_252510	0.590238	0.01248	hypothetical protein	-1.46	nucleus - chromatin
TGGT1_226810	0.676443	0.01298	histone lysine methyltransferase SET1	-3.7	nucleus - chromatin
TGGT1_266800	1.35447	0.013073	putative integral membrane protein	-1.22	Golgi
TGGT1_238410	0.607617	0.013809	hypothetical protein	-1.75
TGGT1_250800	0.852137	0.014653	AP2 domain transcription factor AP2XII-8	-4.32	nucleus - chromatin
TGGT1_306195	0.694126	0.014767	hypothetical protein	0.29	nucleus - non-chromatin
TGGT1_256840	0.604894	0.015153	hypothetical protein	-4.22	apicoplast
TGGT1_272600	1.0214	0.015182	adaptin c-terminal domain-containing protein	-4.55	nucleus - chromatin
TGGT1_243280B	1.75417	0.016687	Met-10+ like-protein	-2.93
TGGT1_233930	0.93786	0.016955	CAF1 family ribonuclease	-4.53	mitochondrion - soluble
TGGT1_237000	0.617077	0.017828	putative polyphosphoinositide binding protein	0.66	cytosol
TGGT1_311010	0.750872	0.01821	hypothetical protein	1.74	cytosol
TGGT1_243290	0.674234	0.018422	hypothetical protein	-3.84	ER 1
TGGT1_260310	1.14912	0.018715	ATP-binding cassette transporter ABC.B1	0.69	PM - integral
TGGT1_209500	0.627325	0.019205	hypothetical protein	0.12	nucleus - chromatin
TGGT1_271270	0.678895	0.021361	hypothetical protein	-0.55	rhoptries 2
TGGT1_236510	0.592969	0.021712	hypothetical protein	-2.74	mitochondrion - membranes
TGGT1_290700	0.713538	0.02216	hypothetical protein	1.31	dense granules
TGGT1_225870	0.909344	0.022317	hypothetical protein	0.7	nucleus - chromatin
TGGT1_315860	0.816682	0.022419	EF hand domain-containing protein	-4.91	nucleus - chromatin
TGGT1_223500	0.887176	0.02347	hypothetical protein	-3.13	mitochondrion - soluble
TGGT1_230710	0.737733	0.024424	cell division protein CDC48	-4.56
TGGT1_215450	1.03073	0.024659	aquaporin 1	0.79	PM - integral
TGGT1_214600	0.718035	0.026556	hypothetical protein	-4.78	nucleus - chromatin
TGGT1_247440	0.615267	0.027492	hypothetical protein	1.72	dense granules
TGGT1_216750	0.995766	0.027557	Paf1/RNA polymerase II complex component LEO1	-0.55	nucleus - non-chromatin
TGGT1_234440	0.716203	0.02816	putative aminotransferase	0.63
TGGT1_243510	0.998519	0.029251	OTU family cysteine protease	-2.99	cytosol
TGGT1_309290	0.989486	0.029648	hypothetical protein	-3.44	cytosol
TGGT1_301170	1.28244	0.029735	SAG-related sequence SRS19D	0.41	PM - peripheral 1
TGGT1_286770	1.00769	0.029883	hypothetical protein	1.41	PM - integral
TGGT1_291310	1.16701	0.030355	putative V-ATPase subunit c' proteolipid	-5.45
TGGT1_273860	0.58766	0.031196	hypothetical protein	0.95	rhoptries 1
TGGT1_215740	0.767458	0.032208	putative notchless	-4.92	nucleus - non-chromatin
TGGT1_201630B	0.601714	0.033655	protein phosphatase 2C domain-containing protein	1.65
TGGT1_258380	0.738702	0.034232	elongation factor p (ef-p) kow family domain-containing protein	-0.07	apicoplast
TGGT1_283590B	0.728305	0.034861	NLI interacting factor family phosphatase	-3.89
TGGT1_269260	1.42307	0.035241	hypothetical protein	0.69	PM - integral
TGGT1_268640	1.17168	0.035252	BING4CT (NUC141) domain-containing protein	-3.26	nucleolus
TGGT1_294010	1.09461	0.03642	yrdC domain-containing protein	-4.28	cytosol
TGGT1_293510	0.59999	0.037268	poly(ADP-ribose) polymerase and DNA-Ligase Zn-finger region domain-containing protein	1.42	nucleus - chromatin
TGGT1_247300	0.812947	0.037523	hypothetical protein	-0.08	nucleus - chromatin
TGGT1_319090	1.17079	0.037564	IgA-specific serine endopeptidase	0.59	micronemes
TGGT1_295080	0.7827	0.037993	hypothetical protein	-0.68	ER 1
TGGT1_289770	0.642934	0.0382	mu1 adaptin	-5.03	nucleus - chromatin
TGGT1_311110	0.706942	0.039372	putative Ubiquitin-fold modifier 1 precursor family protein	0.7	cytosol
TGGT1_301160	0.673792	0.040875	SAG-related sequence SRS19C	0.6	PM - peripheral 1
TGGT1_263750	0.933767	0.041393	hypothetical protein	1.4	mitochondrion - membranes
TGGT1_224490	1.04864	0.041618	polyprenyl synthetase superfamily protein	-0.87	mitochondrion - soluble
TGGT1_311920	1.09272	0.042167	GRAM domain-containing protein	-2.92	nucleus - chromatin
TGGT1_202300	0.642322	0.043024	putative inosine triphosphate pyrophosphatase	0.42	cytosol
TGGT1_240830	1.01153	0.043092	hydrolase, alpha/beta fold family protein	-2.9	mitochondrion - soluble
TGGT1_254660	0.76063	0.043741	ankyrin repeat-containing protein	-0.07
TGGT1_286450	0.695736	0.044643	dense granule protein GRA5	2.58	dense granules
TGGT1_263860	1.26745	0.045788	hypothetical protein	-3.01	cytosol
TGGT1_248400	0.690454	0.047794	putative glyoxalase I	0.76	cytosol
TGGT1_244470	1.54636	0.04854	hypothetical protein	-4.21	apical 1

## Sheet: mtAP2-1-Ty-U1_Sig_Down
Gene ID	Log2FC	p-Value	Product Description	Phenotype score	hyper_LOPIT	mETC
TGGT1_286530	-3.14921	4e-06	hypothetical protein	-2.82	mitochondrion - membranes	Complex IV
TGGT1_200320	-5.68795	6e-06	hypoxanthine-xanthine-guanine phosphoribosyl transferase HXGPRT	N/A
TGGT1_225990	-0.930818	1.6e-05	acyl transferase domain-containing protein	-0.98	apicoplast
TGGT1_225555	-3.06301	4e-05	hypothetical protein	-1.2	mitochondrion - membranes	Complex IV
TGGT1_259980	-1.61447	9e-05	DnaJ domain-containing protein	-2.71	ER 1
TGGT1_320220	-1.45839	0.000152	putative ubiquinol cytochrome c oxidoreductase	-5.76	mitochondrion - membranes	Complex III
TGGT1_310470	-2.6952	0.000202	putative cytochrome C oxidase subunit IIb	-4.18		Complex IV
TGGT1_221380	-0.658875	0.00022	alba 1	-0.16	nucleus - non-chromatin
TGGT1_242840	-2.6427	0.000258	membrane protein	-3.58	mitochondrion - membranes	Complex IV
TGGT1_209090	-2.48884	0.000428	proteasome maturation factor ump1 protein	-5.27
TGGT1_209260	-1.05533	0.000446	putative cytochrome c oxidase subunit	-3.07	mitochondrion - membranes	Complex IV
TGGT1_229920	-0.938981	0.000503	hypothetical protein	-3.84	mitochondrion - membranes	Complex IV
TGGT1_214575	-1.32652	0.000533	hypothetical protein	2.62	PM - peripheral 1
TGGT1_207170	-1.25237	0.000704	hypothetical protein	-3.44	mitochondrion - membranes	Complex III
TGGT1_262640	-2.70368	0.00072	Cg8 family protein	-3.49	mitochondrion - membranes	Complex IV
TGGT1_297810	-1.08794	0.00088	hypothetical protein	-3.64	mitochondrion - membranes	Complex IV
TGGT1_316255	-1.96524	0.000908	hypothetical protein	0.19	mitochondrion - membranes	Complex IV
TGGT1_247770	-4.13102	0.000923	hypothetical protein	-2.61	mitochondrion - membranes	Complex IV
TGGT1_301180	-1.42122	0.001476	SAG-related sequence SRS19F	1.62	PM - peripheral 1
TGGT1_288750	-1.65225	0.001558	ubiquinol-cytochrome c reductase	-4.04	mitochondrion - membranes	Complex III
TGGT1_246590	-0.941769	0.003335	hypothetical protein	-0.28	nucleus - chromatin
TGGT1_265370	-3.665	0.003536	hypothetical protein	1.56	mitochondrion - membranes	Complex IV
TGGT1_306390	-2.07276	0.003619	hypothetical protein	-2.67		Complex IV
TGGT1_308810A	-1.56229	0.0038	rhoptry neck protein RON9	-2.99
TGGT1_206340	-0.765388	0.00436	hypothetical protein	1.95	Golgi
TGGT1_236110	-0.619257	0.004578	putative autophagy-related protein 3 atg3	-2.78	nucleus - chromatin
TGGT1_264650	-0.879316	0.005679	phosphoacetylglucosamine mutase	-2.94	cytosol
TGGT1_263630	-2.42082	0.00664	hypothetical protein	0.11	mitochondrion - membranes	Complex IV
TGGT1_253440	-1.12964	0.007194	putative cell-cycle-associated protein kinase SRPK	-3.09	nucleus - chromatin
TGGT1_254600	-0.6339	0.008272	ubiquitin family protein	-2.03	nucleus - non-chromatin
TGGT1_246550	-0.736958	0.009546	aspartyl protease ASP3	-1.87	rhoptries 2
TGGT1_320130	-1.80486	0.011815	hypothetical protein	-0.84
TGGT1_250880	-0.934295	0.014611	kinase, pfkB family protein	1.37	cytosol
TGGT1_207930	-0.663417	0.014718	phosphatidylethanolamine-binding protein	-0.11	dense granules
TGGT1_202960	-0.759375	0.014895	glycine cleavage H-protein	-2.75	mitochondrion - soluble
TGGT1_273980	-2.41919	0.015054	hypothetical protein	0.86	dense granules
TGGT1_301410	-0.626429	0.017907	hypothetical protein	-4.16	nucleus - chromatin
TGGT1_262760	-0.998679	0.018749	poly(ADP-ribose) glycohydrolase	-1.1	nucleus - non-chromatin
TGGT1_212950	-0.639887	0.021887	putative ADP-ribosylation factor family protein 2	-4.24	nucleus - chromatin
TGGT1_290960	-0.771939	0.023719	pyruvate phosphate dikinase, pep/pyruvate binding domain-containing protein	-0.91	nucleus - non-chromatin
TGGT1_208390	-0.627184	0.025766	hypothetical protein	0.09	cytosol
cob	-1.81702	0.027318	cob	#N/A		Complex III
TGGT1_216730	-0.866244	0.027625	MCM2/3/5 family protein	-5.46	cytosol
TGGT1_310410	-0.983355	0.028093	WD domain, G-beta repeat-containing protein	-0.56
TGGT1_316490	-0.848702	0.034566	hypothetical protein	-3.36	nucleus - non-chromatin
TGGT1_260010	-0.612344	0.034912	acetyltransferase, GNAT family protein	-2.26	cytosol
TGGT1_242730	-1.16524	0.039829	guanylate kinase family protein	-4.62	cytosol
TGGT1_202760	-0.638238	0.040068	hypothetical protein	-0.19	nucleus - non-chromatin
TGGT1_320100	-0.607144	0.043823	RNA recognition motif-containing protein	-0.82	nucleus - non-chromatin
TGGT1_288900	-0.767919	0.045232	Yos1 family protein	-3.66
TGGT1_267690	-1.42513	0.045926	hypothetical protein	-2.35	apicoplast
TGGT1_254030	-0.730139	0.047031	zinc finger CDGSH-type domain-containing protein	-4.26	mitochondrion - membranes	Complex IV
TGGT1_221510	-1.0765	0.047075	hypothetical protein	-3.28	mitochondrion - membranes	Complex IV
TGGT1_233030	-0.881965	0.047288	gliding-associated protein GAP70	-0.19	apical 1

## Sheet: ΔmtAP2-2
Gene ID	Log2FC	p-Value	Product Description	Phenotype score
cob	-1.88603	6.6e-05	cob	N/A
TGGT1_200250	-0.571099	0.012319	microneme protein MIC17A	#N/A
TGGT1_200290	-1.31549	0.105787	rhomboid protease ROM1	N/A
TGGT1_200320	-0.914505	0.000915	hypoxanthine-xanthine-guanine phosphoribosyl transferase HXGPRT	0.75
TGGT1_200360	-0.554534	0.008521	hypothetical protein	N/A
TGGT1_200400	-1.46911	0.262559	hypothetical protein	2.63
TGGT1_200460	0.502832	0.454522	hypothetical protein	-3.17
TGGT1_200470	0.331474	0.473229	hypothetical protein	0.45
TGGT1_201140	-0.50215	0.100583	hypothetical protein	0.19
TGGT1_240810	0.58553	0.031287	hypothetical protein	-5
TGGT1_201210	0.121506	0.828577	hypothetical protein	-1.57
TGGT1_201260	-2.30203	0.263946	sugar transporter ST3	-3.48
TGGT1_239790	0.585721	0.008791	BRCA1 C Terminus (BRCT) domain-containing protein	-4.32
TGGT1_201380	0.0328061	0.944655	putative chorismate synthase	-3.41
TGGT1_201390	-0.831245	0.002863	hypothetical protein	-2.84
TGGT1_201400	-0.017017	0.846308	Sin3-associated polypeptide SAP18	1.86
TGGT1_201520	-0.576792	0.394764	protein phosphatase 2C domain-containing protein	-1.52
TGGT1_201630A	0.0818468	0.795583	protein phosphatase 2C domain-containing protein	-0.25
TGGT1_201680	-0.151213	0.198948	putative eukaryotic initiation factor-3 subunit 10	-0.06
TGGT1_201700	-0.344637	0.017788	WD domain, G-beta repeat-containing protein	-4.55
TGGT1_201710	0.186154	0.49818	WD domain, G-beta repeat-containing protein	-3.65
TGGT1_201720	0.0711572	0.762719	putative protein c9orf32	-4
TGGT1_247410	0.586938	0.042705	hypothetical protein	0.8
TGGT1_201780	-0.335774	0.018226	microneme protein MIC2	0.54
TGGT1_201800	0.172036	0.067792	hypothetical protein	-1.17
TGGT1_288680	0.590112	0.012284	endonuclease IV APN	1.75
TGGT1_201880	-0.780151	0.005241	hypothetical protein	2.14
TGGT1_202190	0.434753	0.374788	hypothetical protein	-3.68
TGGT1_202200	0.356992	0.051994	hypothetical protein	-1.28
TGGT1_202230	0.456326	0.263627	histone deacetylase HDAC5	-1.41
TGGT1_202255	1.48978	0.46785	hypothetical protein	-3.66
TGGT1_206320	0.591928	0.003084	hypothetical protein	-0.87
TGGT1_202310	0.331503	0.236569	O-sialoglycoprotein endopeptidase	0.42
TGGT1_202370	0.248126	0.012048	putative T-complex protein 1, epsilon subunit (TCP-1-epsilon)	-4.74
TGGT1_202380	0.112846	0.337892	putative rab GDI alpha	-6.05
TGGT1_202390	-0.538067	0.002686	S15 sporozoite-expressed protein	-5.31
TGGT1_202460	0.20909	0.332561	diacylglycerol kinase accessory domain (presumed) domain-containing protein	0.8
TGGT1_202480	0.488701	0.602453	hypothetical protein	-3.89
TGGT1_202500	0.358328	0.018381	GAPM1a	-2.37
TGGT1_311430	0.593611	0.004534	fibrillarin	-3.57
TGGT1_202530	-0.0519135	0.586886	aspartate-tRNA ligase	0.91
TGGT1_202540	0.300432	0.654584	3'5'-cyclic nucleotide phosphodiesterase domain-containing protein	-5.13
TGGT1_202550	0.019635	0.962447	NLI interacting factor family phosphatase	-2.43
TGGT1_202572	-0.429265	0.206976	ribophorin i protein	-0.39
TGGT1_202630	-0.633853	0.243571	ATP-dependent metallopeptidase HflB subfamily protein	-3.09
TGGT1_202680	0.0256483	0.811615	putative peptidase M16, alpha subunit	-3.33
TGGT1_202690	-0.385805	0.329273	DNA-directed RNA polymerase II RPB9	-4.3
TGGT1_202750	0.604655	0.26281	3' exoribonuclease family, domain 1 domain-containing protein	-2.89
TGGT1_202760	0.154807	0.422472	hypothetical protein	-4.31
TGGT1_202770	0.0954924	0.540639	RNA recognition motif-containing protein	-0.19
TGGT1_202810	-0.155712	0.795383	TIM14 protein	-3.03
TGGT1_202820	-0.340954	0.076922	ubiquitin-conjugating enzyme subfamily protein	-3.42
TGGT1_202830	0.0213532	0.938593	putative Elicitor-responsive protein	-4.77
TGGT1_202840	0.139741	0.722759	FHA domain-containing protein	1.79
TGGT1_202870	-0.0775342	0.348084	SAP domain-containing protein	-3.54
TGGT1_202890	0.33375	0.392086	hypothetical protein	-3.88
TGGT1_202950	0.37108	0.088391	hypothetical protein	-0.96
TGGT1_209890	0.593913	0.02913	hypothetical protein	-1.1
TGGT1_203080	-0.0784616	0.857246	RNA recognition motif-containing protein	-4.22
TGGT1_203135	-1.06389	0.474817	dynein heavy chain family protein	-3.43
TGGT1_203150	0.308746	0.738269	hypothetical protein	-0.54
TGGT1_203170	-0.297899	0.389692	OB-fold nucleic acid binding domain-containing protein	-1.08
TGGT1_210370	0.59519	0.028874	hypothetical protein	-6.63
TGGT1_203240	0.497476	0.071886	hypothetical protein	-4.45
TGGT1_203310	-0.712027	0.034073	dense granule protein GRA7	-0.49
TGGT1_203320	-0.0418121	0.936669	zinc finger in N-recognin protein	1.9
TGGT1_203340	0.392666	0.332096	metallo-beta-lactamase domain-containing protein	-2.09
TGGT1_203370	0.0259487	0.909225	hypothetical protein	-0.46
TGGT1_203380	0.0641613	0.769136	DnaJ domain-containing protein	-4.25
TGGT1_203390	-0.348041	0.270085	CRAL/TRIO domain-containing protein	-1.45
TGGT1_203400	-0.0400548	0.880989	hypothetical protein	-0.37
TGGT1_203450	-0.167552	0.284228	DUF3228 domain-containing protein	0.25
TGGT1_203480	0.84057	0.276284	hypothetical protein	-3
TGGT1_203490	-0.36021	0.166203	GNL3L/Grn1 GTPase	-3.13
TGGT1_203510	0.14191	0.659468	zinc finger, C3HC4 type (RING finger) domain-containing protein	-5.13
TGGT1_203540	-1.4083	0.038997	putative RNA binding protein	-0.46
TGGT1_203600	-1.43099	0.011712	hypothetical protein	0.86
TGGT1_203610	0.43255	0.279777	putative 3'-5' exoribonuclease csl4	2.29
TGGT1_203630	-0.102097	0.647604	ribosomal protein RPL44	-0.58
TGGT1_203665	-1.11314	0.179263	hypothetical protein	-4.1
TGGT1_222430	0.596028	0.017582	HECT-domain (ubiquitin-transferase) domain-containing protein	-3.63
TGGT1_203720	1.70631	0.074498	vitamin k epoxide reductase family protein	1.47
TGGT1_203750	2.39997	0.319997	hypothetical protein	1.53
TGGT1_203760	-0.892058	0.089091	hypothetical protein	-4.39
TGGT1_203780	0.0213717	0.858582	hypothetical protein	-3.61
TGGT1_203810	0.410807	0.156647	kelch repeat-containing protein	-3.38
TGGT1_203870	0.172933	0.631212	RAB43, member RAS oncogene family protein	0.49
TGGT1_203950	0.00687678	0.983087	Myb family DNA-binding domain-containing protein	-3.13
TGGT1_203970	0.085978	0.817903	dolichyl-diphosphooligosaccharide--protein glycosyltransferase	-5.25
TGGT1_203980	0.264553	0.211399	hypothetical protein	-4.25
TGGT1_203990	0.268965	0.216423	rhoptry protein ROP12	-4.55
TGGT1_204020	-0.131394	0.2279	ribosomal protein RPL8	1.63
TGGT1_204050	-0.328641	0.041627	subtilisin SUB1	-4.99
TGGT1_204060	0.70226	0.08823	SNARE domain-containing protein	1.21
TGGT1_204130	-0.417982	0.053334	perforin-like protein PLP1	-0.97
TGGT1_204160	0.0261031	0.889744	GYF domain-containing protein	1.13
TGGT1_204280	-0.449411	0.214821	putative cell-cycle-associated protein kinase DYRK	-4.57
TGGT1_204310	-0.453168	0.082326	hypothetical protein	-2.78
TGGT1_204340	-0.169704	0.495596	hypothetical protein	-3.52
TGGT1_204370	0.317919	0.05493	WD-40 repeat protein	1.54
TGGT1_204390	0.407464	0.29645	hypothetical protein	0.33
TGGT1_204400	0.0327469	0.634315	putative ATPase synthase subunit alpha	-0.43
TGGT1_204480	0.0104949	0.77036	thioredoxin domain-containing protein	-3.84
TGGT1_204530	-1.08102	0.002567	microneme protein MIC11	-3.49
TGGT1_205010	0.533223	0.000986	putative U2 small nuclear ribonucleoprotein family protein	1.77
TGGT1_205030	-0.256199	0.560149	hypothetical protein	-4.97
TGGT1_271440	0.59909	0.006907	NPL4 family protein	-5.42
TGGT1_205130	0.171042	0.635751	hypothetical protein	-2.04
TGGT1_248600	0.601674	0.010044	aspartate aminotransferase	0
TGGT1_205220	-0.259014	0.198073	putative U5 snRNP-associated subunit	-5.79
TGGT1_205240	0.519899	0.049914	cleft lip and palate transmembrane protein 1 (clptm1) protein	-5.34
TGGT1_215740	0.605524	0.034267	putative notchless	-3.95
TGGT1_205300	1.11486	0.11944	hypothetical protein	0.89
TGGT1_205320	-0.278386	0.353644	hypothetical protein	-0.63
TGGT1_310060	0.606986	0.035532	small nuclease	-0.77
TGGT1_205340	-0.259508	0.043364	ribosomal protein RPS12	2.96
TGGT1_205350	0.0515921	0.827164	putative integral membrane protein, GNS1/SUR4 family protein	-4.83
TGGT1_205360	-0.189111	0.849548	hypothetical protein	0.24
TGGT1_205380	-0.816197	0.0001	fructose-bisphospatase I	-1.59
TGGT1_205440	-0.105532	0.094698	CCT chaperonin gamma subunit	-1.67
TGGT1_205470	0.229403	0.060952	putative translation elongation factor 2 family protein	-4.52
TGGT1_205500	-0.206157	0.449973	hypothetical protein	-4.31
TGGT1_205510	0.270365	0.047999	putative nucleolar protein 5	-4.61
TGGT1_205540	-0.858834	0.1289	DEAD/DEAH box helicase domain-containing protein	-4.28
TGGT1_205550	-0.168604	0.742883	AGC kinase	-5.86
TGGT1_205558	-0.195091	0.099514	NAC domain-containing protein	0.21
TGGT1_205570	0.190985	0.503296	hypothetical protein	-3.68
TGGT1_205580	0.0906909	0.68354	nuclear factor NF4	-3.41
TGGT1_205700	0.218252	0.061547	cyclophilin precursor	-4.01
TGGT1_205710	0.0529778	0.679604	lysine-tRNA ligase	0.08
TGGT1_205720	0.583048	0.366335	Adenosine/AMP deaminase domain-containing protein	-5.22
TGGT1_205730	-0.473733	0.298368	hypothetical protein	0.09
TGGT1_252510	0.609794	0.008749	hypothetical protein	0.34
TGGT1_205750	-0.905721	0.39584	histone deacetylase complex subunit Sin3	-5.03
TGGT1_256760	0.616648	0.002044	pyruvate kinase PyK1	1.24
TGGT1_206340	-1.22664	0.041906	hypothetical protein	-0.84
TGGT1_206450	0.296597	0.758559	putative autophagy-related cysteine peptidase atg4	1.95
TGGT1_206470	-0.0329185	0.782177	pyruvate dehydrogenase complex subunit PDH-E3II	-0.71
TGGT1_206480	0.931572	0.118245	hypothetical protein	-3.23
TGGT1_206510	-0.952786	0.002448	toxolysin TLN4	-1.8
TGGT1_206590	0.533324	0.089898	calcium-dependent protein kinase CDPK2A	0.51
TGGT1_206610	-0.34806	0.158775	pyruvate dehydrogenase complex subunit PDH-E2	-2.05
TGGT1_206670	0.0496782	0.774695	hypothetical protein	-2.97
TGGT1_206690	0.265555	0.178509	glideosome-associated protein with multiple-membrane spans GAPM2B	-4.02
TGGT1_207060	-0.0346834	0.839924	ribonucleoside-diphosphate reductase small subunit	0.44
TGGT1_207140	-0.0770441	0.912977	SAG-related sequence SRS49B	-4.35
TGGT1_207170	-6.01831	0.002822	hypothetical protein	0.28
TGGT1_207180	2.89848	0.124644	indole-3-glycerol phosphate synthase domain-containing protein	-3.44
TGGT1_207240	0.244583	0.45075	hypothetical protein	-3.59
TGGT1_207370	-0.732495	0.057415	hypothetical protein	-1.98
TGGT1_207390	0.809841	0.231816	putative coatomer protein complex, gamma sub-unit	-3.89
TGGT1_207430	0.513347	0.024301	putative ATP-dependent RNA helicase DDX1	-4.14
TGGT1_207440	-0.121885	0.342493	ribosomal protein RPS4	0.45
TGGT1_239820	0.618753	0.001843	D-3-phosphoglycerate dehydrogenase	-0.03
TGGT1_207460B	0.17185	0.542077	Rab5B protein	0.07
TGGT1_207620	-0.0211762	0.62686	pyridine nucleotide-disulfide oxidoreductase domain-containing protein	0.55
TGGT1_207640	0.314026	0.003306	isoleucyl-tRNA synthetase family protein	-1.15
TGGT1_207680	-0.357088	0.311622	putative suppressor of kinetochore protein 1	-4.61
TGGT1_207690	-0.296935	0.13602	programmed cell death 5 protein	-4.1
TGGT1_305810	0.620469	0.024806	hypothetical protein	0.34
TGGT1_207720	0.107036	0.81143	hypothetical protein	-3.57
TGGT1_207760	0.104184	0.789655	DnaJ C terminal region domain-containing protein	-4.83
TGGT1_207770	-0.563808	0.001227	PCI domain-containing protein	-3.41
TGGT1_207830	-0.0489628	0.721879	MORN repeat-containing protein	-5.75
TGGT1_207840	-0.180299	0.085015	ribosomal protein RPS17	1.53
TGGT1_207910	0.98568	0.326811	putative manganese resistance 1 protein	-3.75
TGGT1_207930	-1.39481	0.030943	phosphatidylethanolamine-binding protein	-2.77
TGGT1_207990	-0.315284	0.530908	ribosomal RNA large subunit methyltransferase J protein	-0.11
TGGT1_208030	-0.754044	0.001436	microneme protein MIC4	-5.01
TGGT1_208200	0.270852	0.790761	PHD-finger domain-containing protein	0.83
TGGT1_208300	0.729672	0.061217	hypothetical protein	-4.65
TGGT1_281920	0.621423	0.024718	V-type ATPase, D subunit protein	-2.02
TGGT1_208350	0.151052	0.863748	hypothetical protein	-0.27
TGGT1_263810	0.62293	0.033669	hypothetical protein	1.4
TGGT1_208390	0.699924	0.140297	hypothetical protein	1.79
TGGT1_208400B	-0.754874	0.126978	hypothetical protein	0.09
TGGT1_208440	-0.109198	0.683384	hypothetical protein	-1.52
TGGT1_208450	-0.318761	0.028656	protease inhibitor PI2	-3.54
TGGT1_208500	0.336313	0.025374	protein phosphatase 2C domain-containing protein	2.04
TGGT1_208530	-0.0794033	0.437928	nicotinate phosphoribosyltransferase	0.84
TGGT1_208540	0.486882	0.405922	DEAD/DEAH box helicase domain-containing protein	1.25
TGGT1_208560	-0.0171907	0.921958	carrier superfamily protein	-4.06
TGGT1_208590	0.0995591	0.386402	putative vacuolar ATP synthase subunit 54kD	-3.49
TGGT1_208750	0.738777	0.119221	RWD domain-containing protein	-4.78
TGGT1_208780	0.14702	0.793786	ubiquitin-conjugating enzyme subfamily protein	-1.33
TGGT1_208790	0.0775055	0.593278	putative MC family transporter	-4.09
TGGT1_208830	-0.347168	0.105732	hypothetical protein	0.59
TGGT1_271350	0.624646	0.000111	bifunctional protein FolC subfamily protein	-4.03
TGGT1_208970	0.397127	0.339707	RNA recognition motif-containing protein	2.25
TGGT1_209000	-0.104919	0.913882	HECT-domain (ubiquitin-transferase) domain-containing protein	1.96
TGGT1_258580	0.624701	0.003511	rhoptry protein ROP17	-4.22
TGGT1_209030	0.231237	0.033066	actin ACT1	-4.22
TGGT1_209060	-0.405956	0.310171	thrombospondin type 1 domain-containing protein	-4.5
TGGT1_209080	0.0608277	0.881641	transport protein particle (trapp) component, bet3 protein	-1.7
TGGT1_209090	-0.908735	0.024004	proteasome maturation factor ump1 protein	-3.2
TGGT1_209100	-0.0946152	0.305032	PUB domain-containing protein	-5.27
TGGT1_209108	-0.76902	0.071298	hypothetical protein	-3.3
TGGT1_209140	0.362193	0.280652	anti-silencing protein, ASF1 family protein	-2.54
TGGT1_290340	0.626243	0.012875	HEAT repeat-containing protein	1.6
TGGT1_209160	-0.295179	0.058173	myristoyl CoA:protein N-myristoyltransferase	-0.19
TGGT1_209170	0.378463	0.078354	hypothetical protein	-4.96
TGGT1_239930	0.626296	0.014165	putative beta-catenin family protein 1	1.8
TGGT1_209210	0.145761	0.402814	hypothetical protein	0.82
TGGT1_209240	-1.07577	0.139998	RNA methyltransferase	-3.36
TGGT1_209250	-0.0317662	0.954304	hypothetical protein	0.01
TGGT1_209260	-0.609898	0.02565	putative cytochrome c oxidase subunit	-0.51
TGGT1_209280	0.227297	0.520085	hypothetical protein	-3.07
TGGT1_209290	-0.15175	0.233001	ribosomal protein RPS28	-0.2
TGGT1_209420	-0.30843	0.169125	hypothetical protein	-4.07
TGGT1_209450	-0.0066807	0.978204	TLD protein	-2.96
TGGT1_209500	-1.35758	0.035155	hypothetical protein	-1.31
TGGT1_209600	-0.0155419	0.854156	hypothetical protein	0.12
TGGT1_209680	1.03885	0.228505	hypothetical protein	1.9
TGGT1_209690	-0.131574	0.499374	small nuclear ribonucleoprotein	-1.02
TGGT1_209700	0.932024	0.340562	hypothetical protein	-1.3
TGGT1_288245	0.632895	0.022215	hypothetical protein	-2.14
TGGT1_209790	1.86462	0.459214	radical SAM domain-containing protein	-1.64
TGGT1_219140	0.635592	0.002776	EF-1 guanine nucleotide exchange domain-containing protein	-3.53
TGGT1_209850	-0.23759	0.036146	RNA recognition motif-containing protein	1.1
TGGT1_209860	0.402484	0.295504	SRP40, C-terminal domain-containing protein	1.18
TGGT1_209870	0.424869	0.108532	HAD hydrolase, family IIA protein	-3.42
TGGT1_315740	0.637433	0.018094	SAG-related sequence SRS54	-0.39
TGGT1_209910	-0.198525	0.05708	histone H2Bv	-4.84
TGGT1_209950	-0.103804	0.194964	putative thioredoxin	-4.05
TGGT1_209960	0.230448	0.121619	glycosyltransferase	-5.2
TGGT1_209985	-1.40185	0.124339	cAMP-dependent protein kinase	-0.75
TGGT1_210300	1.43674	0.081323	hypothetical protein	1.2
TGGT1_210360	0.18812	0.617163	DEAD (Asp-Glu-Ala-Asp) box polypeptide 41 family protein	-0.82
TGGT1_271300	0.637652	0.022919	DNA-directed RNA polymerase II RPB7	-5.04
TGGT1_210380	-0.863089	0.190681	hypothetical protein	1.07
TGGT1_210390	-0.00587651	0.994026	WD domain, G-beta repeat-containing protein	0.14
TGGT1_210408	-0.777403	0.054023	HMG (high mobility group) box domain-containing protein	-1.56
TGGT1_210690	0.132477	0.190717	ribosomal protein RPS6	-0.28
TGGT1_210700	-3.23714	0.273781	hypothetical protein	-4.58
TGGT1_210730	0.44531	0.028827	putative ATP-dependent hsl protease ATP-binding subunit hslU	-1.95
TGGT1_210778	-0.919795	0.204251	hemimethylated DNA binding domain-containing protein	0.47
TGGT1_216680	0.637965	0.031584	ankyrin repeat-containing protein	-3.31
TGGT1_210800	-0.247811	0.264714	putative activator of hsp90 ATPase	-2.84
TGGT1_247550	0.638532	0.000935	heat shock protein HSP60	1.77
TGGT1_294010	0.63879	0.008224	yrdC domain-containing protein	0.1
TGGT1_210830	0.499411	0.246304	RIO1 family protein	-2.68
TGGT1_210840	0.000238025	0.998649	arginyl-tRNA synthetase family protein	-4.64
TGGT1_210960	0.547636	0.063665	putative replication factor C subunit 4	-4.95
TGGT1_210980	0.200167	0.420898	putative alternative splicing type 3 and	-4.12
TGGT1_211020	0.383856	0.116095	RNA recognition motif-containing protein	-5.1
TGGT1_211030	-0.0522261	0.62471	hypothetical protein	-1.92
TGGT1_211040	0.243785	0.195288	Sec61beta family protein	1.01
TGGT1_211060	1.19494	0.11611	hypothetical protein	-4.37
TGGT1_211090	0.998543	0.297241	aminotransferase, class V superfamily protein	-3.31
TGGT1_211250	-0.242635	0.51916	hypothetical protein	-3.54
TGGT1_211260	0.324055	0.029251	rhoptry kinase family protein ROP26 (incomplete catalytic triad)	0.46
TGGT1_211290	-1.36302	8.6e-05	rhoptry protein ROP15	0.68
TGGT1_211300	0.888681	0.093553	putative DUF74 family protein	0.16
TGGT1_211390	0.201891	0.218092	hypothetical protein	-0.5
TGGT1_211400	1.45596	0.221065	DEAD/DEAH box helicase domain-containing protein	-3.04
TGGT1_211410	-0.509413	0.066979	translation initiation factor sui1 protein	-5.04
TGGT1_211420	-0.937063	0.149286	RNA recognition motif-containing protein	-1.81
TGGT1_211440	0.0307838	0.965676	hypothetical protein	-5.22
TGGT1_211460	0.895128	0.522583	hypothetical protein	-5.67
TGGT1_211630	-0.355457	0.16128	hypothetical protein	0.25
TGGT1_211670	1.13362	0.089197	S1 RNA binding domain-containing protein	1.07
TGGT1_211680	-0.240496	0.006562	protein disulfide isomerase	0.72
TGGT1_211690	0.325835	0.203389	AAA family protein	-5.65
TGGT1_211710	-0.0978631	0.750358	TB2/DP1, HVA22 family protein	-5.05
TGGT1_211850	-1.37261	0.115936	hypothetical protein	1.92
TGGT1_212090	0.0573532	0.761988	hypothetical protein	0.8
TGGT1_212130	-0.523187	0.485244	phospholipase, patatin family protein	-0.17
TGGT1_212150	0.543776	0.31316	hypothetical protein	-0.5
TGGT1_212210	0.205464	0.484601	hypothetical protein	-4.24
TGGT1_212220	0.313862	0.147052	hypothetical protein	0.31
TGGT1_212250	0.291117	0.090782	XPG N-terminal domain-containing protein	-4.91
TGGT1_212260	-0.190612	0.289065	Sjogren's syndrome/scleroderma autoantigen 1 (Autoantigen p27) protein	-0.26
TGGT1_212270	-0.439099	0.018499	hypothetical protein	-4.5
TGGT1_212290	-0.203597	0.09593	ribosomal protein RPS19	-3.05
TGGT1_212300	-0.371463	0.220824	hypothetical protein	-4.49
TGGT1_212310	1.34191	0.106659	vacuolar ATP synthetase	0.69
TGGT1_212410	0.559565	0.294589	dense granule protein GRA11	-4.29
TGGT1_212770	-1.35846	0.286533	hypothetical protein	N/A
TGGT1_212780	-1.69346	0.410909	hypothetical protein	-1.8
TGGT1_212820	0.122992	0.363474	ubiquitin family protein	-5.33
TGGT1_212850	-0.636145	0.553394	hypothetical protein	-3.09
TGGT1_212860	0.803854	0.113124	hypothetical protein	0.04
TGGT1_295110	0.640651	0.015769	rhoptry protein ROP7	-2.12
TGGT1_212960A	1.25266	0.26199	hypothetical protein	-1.03
TGGT1_212960B	0.0290613	0.866225	hypothetical protein	-4.87
TGGT1_212980	0.459397	0.411838	hypothetical protein	-3.59
TGGT1_222220	0.642363	0.00725	alveolin domain containing intermediate filament IMC7	0
TGGT1_213000	0.395713	0.336628	putative replication factor C, subunit 5	-0.35
TGGT1_246740	0.649717	0.014729	hypothetical protein	-3.05
TGGT1_213020	-1.07706	0.213024	hypothetical protein	-4.45
TGGT1_213030	-0.379562	0.020945	hypothetical protein	-1.31
TGGT1_213040	-0.184536	0.114832	hypothetical protein	-1.04
TGGT1_213050	0.199621	0.551067	hypothetical protein	-4.77
TGGT1_213069	-1.22468	0.31343	hypothetical protein	1.55
TGGT1_213072	0.0590174	0.802789	Sec1 family protein	-3.13
TGGT1_290890	0.649844	0.005476	putative carbonyl reductase 1	-4.51
TGGT1_213300	0.727185	0.269107	hypothetical protein	2.11
TGGT1_213310	-1.76285	0.019036	hypothetical protein	-5.04
TGGT1_213350	-0.0106444	0.942131	ribosomal protein RPS15	-2.26
TGGT1_213392	0.0364175	0.890008	surface antigen repeat-containing protein	-5.34
TGGT1_213410	-0.412351	0.081476	putative small nuclear ribonucleoprotein f (snrnp-f)	-5.02
TGGT1_213520	1.3145	0.082239	peptidase M20D, amidohydrolase	-4.69
TGGT1_213570	-0.0478633	0.891375	hypothetical protein	1.43
TGGT1_216930	0.650618	0.001981	cholinephosphate cytidylyltransferase	-2.88
TGGT1_213650	-0.167946	0.745378	ATP-binding domain 1 family protein	1.8
TGGT1_213670	0.410781	0.161023	hypothetical protein	-2.19
TGGT1_213710	-0.229577	0.779621	WD domain, G-beta repeat-containing protein	-3.88
TGGT1_213730	-0.509851	0.022509	lanthionine synthetase C family protein	-0.32
TGGT1_213740	1.28576	0.161909	hypothetical protein	0.22
TGGT1_213770	0.508096	0.329362	putative Superkiller viralicidic activity 2 family 2	0.41
TGGT1_213790	0.32054	0.412391	hypothetical protein	-5.24
TGGT1_213800	-0.302769	0.339532	putative protein phosphatase 2b regulatory subunit	-1.96
TGGT1_213830	-0.0411618	0.888551	putative Ufm1-conjugating enzyme 1	-3.62
TGGT1_213870	-0.177143	0.196485	UBA/TS-N domain-containing protein	0.1
TGGT1_213890	-1.26184	0.011428	Myb family DNA-binding domain-containing protein	-4.83
TGGT1_213900	0.432119	0.001162	regulator of chromosome condensation RCC1	-2.72
TGGT1_213910	0.933952	0.056216	hypothetical protein	-5.48
TGGT1_227948	0.656609	0.004518	peptidase M16 inactive domain-containing protein	-2.42
TGGT1_214080	0.374419	0.008039	toxofilin	-2.16
TGGT1_214090	0.0696733	0.811587	signal peptidase	1.56
TGGT1_214110	1.29234	0.125835	putative protein yipf5	-0.3
TGGT1_214140	3.96445	0.382378	hypothetical protein	-4.96
TGGT1_214150	0.2363	0.25255	putative mitochondrial inner membrane translocase subunit TIM17	-1.87
TGGT1_214180	-0.698253	0.047547	ENTH domain-containing protein	-4.5
TGGT1_214190	-1.79524	0.172672	SAG-related sequence SRS46	-0.52
TGGT1_214200	0.209047	0.142764	WD domain, G-beta repeat-containing protein	0.42
TGGT1_214210	0.429698	0.059418	rRNA pseudouridine synthase	-3.56
TGGT1_205250	0.660175	0.000395	rhoptry protein ROP18	-1.26
TGGT1_214230	-0.629162	0.034316	Dopey, N-terminal domain-containing protein	2.17
TGGT1_214250	-2.65105	0.009037	hypothetical protein	-4.78
TGGT1_239890	0.665535	0.020626	SCP family extracellular subfamily protein	-4.94
TGGT1_214270	-0.432663	0.003137	putative translation initiation factor IF-2	0.35
TGGT1_214290	-0.418477	3e-06	DJ-1 family protein	-5.99
TGGT1_205180	0.666711	0.028964	RNA recognition motif-containing protein	-0.51
TGGT1_214340	-1.08423	0.24269	hypothetical protein	-1.01
TGGT1_214350	-0.0561222	0.322842	putative GTP-binding protein	-3.43
TGGT1_214440	0.0744876	0.658999	4'-phosphopantetheinyl transferase superfamily protein	0.6
TGGT1_214490	0.124584	0.454717	peptidase M16 inactive domain-containing protein	2.14
TGGT1_214500	0.100582	0.863802	ankyrin repeat-containing protein	-4.1
TGGT1_214575	-4.0648	0.002085	hypothetical protein	0.25
TGGT1_214590	-0.742941	0.144778	micro-fibrillar-associated protein 1	2.62
TGGT1_214600	0.454941	0.295319	hypothetical protein	-4.25
TGGT1_214610	0.394207	0.496172	hypothetical protein	-4.78
TGGT1_214620	0.06234	0.866957	putative hypoxia- inducible factor prolyl hydroxylase (phd2)	-4.12
TGGT1_209150	0.672207	0.02785	non-proton pumping type-II NADH dehydrogenase I	-4.03
TGGT1_214760	-1.53516	0.054135	erythronate-4-phosphate dehydrogenase domain-containing protein	-5.01
TGGT1_214770	0.00719837	0.981537	putative small GTP binding protein rab1a	1.01
TGGT1_310370	0.672908	0.007945	hypothetical protein	-4.49
TGGT1_214790	0.570254	0.002809	glycoprotein	-0.09
TGGT1_214800	0.724885	0.603867	hypothetical protein	-3.48
TGGT1_318580	0.674559	0.00488	glucosephosphate-mutase GPM2	0.12
TGGT1_214820	0.360407	0.125164	G-patch domain-containing protein	-0.72
TGGT1_214830	1.96387	0.172389	hypothetical protein	-4.12
TGGT1_214840	0.532628	0.001306	AP2 domain transcription factor AP2X-7	-1.21
TGGT1_214880	0.198694	0.35564	hypothetical protein	-3.39
TGGT1_214930	0.212171	0.154795	hypothetical protein	0.01
TGGT1_214940	-0.939626	0.00141	MIC2-associated protein M2AP	-1.37
TGGT1_214950	0.218666	0.586475	hypothetical protein	1.59
TGGT1_214970	-0.645067	0.004941	putative DNA replication licensing factor	-0.13
TGGT1_215010	0.933045	0.068216	hypothetical protein	-4.96
TGGT1_215020	-0.394995	0.639373	hypothetical protein	-1.21
TGGT1_215040	0.160929	0.472672	HEAT repeat-containing protein	-5.45
TGGT1_215060	0.13325	0.491494	putative small GTP-binding protein sar1	-0.87
TGGT1_249740	0.676634	0.022605	translation machinery associated tma7 protein	-4.3
TGGT1_215170	-0.578458	0.53176	putative serine/threonine-protein phosphatase 2A catalytic subunit beta isoform	-2.29
TGGT1_248460	0.677347	0.00012	putative ubiquitin	1.33
TGGT1_215230	-0.314203	0.106543	RNA recognition motif-containing protein	1.04
TGGT1_215260	0.245462	0.015297	carbamoylphosphate synthetase	-5.81
TGGT1_215280	0.357898	0.034695	succinate dehydrogenase [ubiquinone] iron-sulfur protein	-0.19
TGGT1_215290	0.811721	0.103733	saccharopine dehydrogenase domain-containing protein	-2
TGGT1_215350	0.40083	0.245481	hypothetical protein	1.2
TGGT1_215380	1.47349	0.238021	hypothetical protein	1.82
TGGT1_210810	0.679626	0.007585	hypothetical protein	-2.78
TGGT1_215400	0.340185	0.701948	RNA recognition motif-containing protein	-1.92
TGGT1_215420	0.419695	0.002383	SNARE protein	-3.45
TGGT1_215430	0.2131	0.093295	hypothetical protein	-4.66
TGGT1_215460	-0.303112	0.039215	ribosomal protein RPS24	-5.1
TGGT1_215470	0.069698	0.418628	ribosomal protein RPL10A	-3.44
TGGT1_215490	0.28607	0.536245	transporter, major facilitator family protein	-4.94
TGGT1_294560	0.680301	0.038288	rhoptry kinase family protein ROP37 (incomplete catalytic triad)	-3.3
TGGT1_215590	0.333725	0.035741	flavoprotein subunit of succinate dehydrogenase	-2.5
TGGT1_215610	0.293414	0.160605	hypothetical protein	-3.96
TGGT1_215660	0.819153	0.428241	hypothetical protein	-3.55
TGGT1_215680	-0.323763	0.369553	SAG-related sequence SRS18	-3.29
TGGT1_280510	0.685071	0.02299	Dpy-30 motif protein	-2.72
TGGT1_254610	0.686087	0.006484	Tim10/DDP family zinc finger superfamily protein	-2.03
TGGT1_318510	0.691133	0.001072	putative N-ethylmaleimide-sensitive fusion protein	0.66
TGGT1_257480	0.691451	0.003216	NADP-dependent succinate-semialdehyde dehydrogenase	-3.01
TGGT1_215940	0.428312	0.48968	putative Acetyl-coenzyme A transporter	-0.79
TGGT1_215950	0.237441	0.635841	hypothetical protein	-0.07
TGGT1_215980	-0.654888	0.00037	hypothetical protein	-3.83
TGGT1_216000	-0.0909197	0.230262	alveolin domain containing intermediate filament IMC3	2.11
TGGT1_216020	0.0897856	0.819969	peptidase family c78 protein	-4.22
TGGT1_216030A	0.526048	0.607381	hypothetical protein	-0.45
TGGT1_216050	0.240059	0.129762	tetratricopeptide repeat-containing protein	-0.67
TGGT1_216060	0.943569	0.093568	hypothetical protein	0.25
TGGT1_216080	1.05183	0.050771	apical complex lysine methyltransferase	0.12
TGGT1_215560	0.697387	0.003503	histone arginine methyltransferase PRMT5	-3.91
TGGT1_216130	-0.512236	0.272289	putative ubiquitin conjugating enzyme E2	-3.1
TGGT1_216180	0.223465	0.339354	hypothetical protein	1.01
TGGT1_216410	0.698271	0.046515	hypothetical protein	-4.15
TGGT1_216220	0.480506	0.224261	AP2 domain transcription factor AP2XI-5	-4.83
TGGT1_216240	-0.292422	0.713438	hypothetical protein	-4.57
TGGT1_216260	-0.119487	0.616205	putative eukaryotic initiation factor-2B, gamma subunit	-4.06
TGGT1_304990	0.698584	0.019738	guanylate-binding protein, N-terminal domain-containing protein	-4.39
TGGT1_216435	0.0544415	0.881883	hypothetical protein	0.86
TGGT1_216450	-0.0580824	0.576297	peptidase, T1 family protein	-0.24
TGGT1_216480	0.00616443	0.984917	NMD3 family protein	-4.1
TGGT1_216510	0.589167	0.137248	putative thioredoxin	-4.98
TGGT1_216530	0.704538	0.161734	ribosome recycling factor protein	-4.8
TGGT1_292920	0.700235	0.002421	putative heat shock protein 75	-1.16
TGGT1_216590	0.0787888	0.549996	HEAT repeat-containing protein	-3.59
TGGT1_216600	0.389798	0.072986	exonuclease III APE	-5.1
TGGT1_216620	0.136542	0.158003	EF hand domain-containing protein	-2.67
TGGT1_216650	0.292089	0.002915	S15 sporozoite-expressed protein	-1.93
TGGT1_254510	0.701702	0.035932	ankyrin repeat-containing protein	-0.77
TGGT1_216670	-0.0313503	0.497776	FUSE-binding protein 2 / KH-type splicing regulatory protein	0.07
TGGT1_308920	0.702603	0.014791	splicing factor U2AF protein	-4.81
TGGT1_216730	-1.19334	0.000911	MCM2/3/5 family protein	0.9
TGGT1_216790	0.0136709	0.858258	putative ATP-binding cassette sub-family E member 1	-5.46
TGGT1_216810	-0.144694	0.181596	5'-nucleotidase, C-terminal domain-containing protein	-4.11
TGGT1_216860	0.00336621	0.963385	DEAD (Asp-Glu-Ala-Asp) box polypeptide DDX39	0.89
TGGT1_216880	-0.44792	0.000792	guanine nucleotide-binding protein	-5.17
TGGT1_216900	-0.308846	0.274499	cytokine induced apoptosis inhibitor 1 family protein	-5.07
TGGT1_214320	0.704495	0.000271	facilitative glucose transporter GT1	2
TGGT1_216960	0.76016	0.310465	elongation factor Tu GTP binding domain-containing protein	-3.84
TGGT1_217000	1.81016	0.088443	hypothetical protein	0.22
TGGT1_217010	0.509479	0.13406	hypothetical protein	-0.11
TGGT1_217020	1.0257	0.12985	ATPase, AFG1 family protein	-3.68
TGGT1_217050	-0.0115778	0.961555	ADA2-A transcriptional co-activator SAGA component	0.02
TGGT1_217220	3.60478	0.186524	zinc finger, C3HC4 type (RING finger) domain-containing protein	-4.55
TGGT1_217350	0.891735	0.263078	putative methyltransferase MTA70	-4.34
TGGT1_217430	-0.45108	0.444851	protease inhibitor PI1	-4.05
TGGT1_217440	0.0996669	0.626619	HCNGP family protein	1.02
TGGT1_217460	0.0529278	0.314673	glutaminyl-tRNA synthetase (GlnRS)	-1.55
TGGT1_220100	0.705111	0.00075	phosphoribosylpyrophosphate synthetase	-3.67
TGGT1_297140	0.705149	0.00585	putative U6 snRNA-associated sm family protein Lsm2	-2.8
TGGT1_217540	-0.0477753	0.4314	RNA recognition motif-containing protein	2.07
TGGT1_217555	0.37745	0.270494	hypothetical protein	1.98
TGGT1_231070	0.706295	0.003292	protein kinase	-2.33
TGGT1_217570	0.0233121	0.746833	ribosomal protein RPS27	-3.16
TGGT1_217600	0.650156	0.109349	calcium-dependent protein kinase CDPK9	-3
TGGT1_217665	-0.00401194	0.989702	hypothetical protein	0.85
TGGT1_217680	0.0468291	0.814188	hypothetical protein	-4.49
TGGT1_217740	-0.486487	0.020612	3-ketoacyl-(acyl-carrier-protein) reductase	0.99
TGGT1_217820	-0.233193	0.048648	PCI domain-containing protein	-1.89
TGGT1_285750	0.70799	0.011084	6,7-dihydropteridine reductase	-4.14
TGGT1_221470	0.710196	0.00015	hypothetical protein	-0.52
TGGT1_217900	0.457454	0.016387	hypothetical protein	0.23
TGGT1_218000	4.52221	0.338863	hypothetical protein	-4.78
TGGT1_218070	1.06106	0.12643	hypothetical protein	-5.27
TGGT1_218200	-0.0150578	0.948485	UDP-sugar pyrophospharylase	-5.02
TGGT1_218220	-0.275385	0.066863	putative cell-cycle-associated protein kinase CDK	-0.92
TGGT1_218240	0.380893	0.11652	hypothetical protein	-4.05
TGGT1_218250	0.500924	0.037923	TAP42 family protein	-2.87
TGGT1_218280	0.350587	0.149812	putative eukaryotic porin	-3.32
TGGT1_218300	0.400728	0.038216	zinc finger (CCCH type) motif-containing protein	-2.81
TGGT1_218358	1.0314	0.32902	zinc knuckle domain-containing protein	1.21
TGGT1_218410	-0.127414	0.389915	ribosomal protein RPP0	-2.35
TGGT1_218420	0.0795795	0.648729	WD domain, G-beta repeat-containing protein	-3.16
TGGT1_218520	-0.629026	0.001019	microneme protein MIC6	-4.29
TGGT1_289580	0.715509	0.000127	strictosidine synthase subfamily protein	-1.7
TGGT1_218540	0.467071	0.012489	putative peptidase S15	-0.04
TGGT1_218560	0.452586	0.370777	acetyl-coA carboxylase ACC2	0.53
TGGT1_218570	0.594679	0.343002	Nin one binding (NOB1) Zn-ribbon family protein	-3.06
TGGT1_218580	-0.972786	0.037057	RNA methyltransferase, TrmH family protein	-4.79
TGGT1_218590	1.01971	0.05239	protein phosphatase 2C domain-containing protein	0.94
TGGT1_218600	-0.112007	0.688076	RNA recognition motif-containing protein	0.43
TGGT1_218610	-0.129911	0.725883	ATPase (DUF699) protein	-3.49
TGGT1_218720	0.844141	0.179588	calcium-dependent protein kinase CDPK6	-5.23
TGGT1_218760	0.283181	0.073207	putative SNAP protein (soluble N-ethylmaleimide-sensitive factor Attachment Protein)	-0.01
TGGT1_218780	0.00156448	0.980062	putative phosphoserine aminotransferase	-5.35
TGGT1_226550	0.715792	0.027047	TBC domain containing protein	-4.28
TGGT1_218820	-1.23018	0.000331	alba 2	0.4
TGGT1_218830	0.615513	0.195933	hypothetical protein	0.68
TGGT1_218840	-0.275608	0.723068	mutS domain protein	-4.15
TGGT1_218880	0.00878518	0.955581	putative SF-assemblin	-1.51
TGGT1_218920	0.316402	0.08453	putative proteasome subunit beta type	-3.52
TGGT1_218940	-0.0495868	0.683442	hypothetical protein	-4.4
TGGT1_218950	0.758996	0.466049	hypothetical protein	-3.92
TGGT1_218960	-0.567797	0.002766	AP2 domain transcription factor AP2XII-1	-4.19
TGGT1_219080	0.0368057	0.926141	putative edge expressed protein	-3.73
TGGT1_218530	0.716927	0.040717	proteasome-interacting thioredoxin domain-containing protein	1.05
TGGT1_205040	0.723145	0.01778	PGAP1 family protein	-3.94
TGGT1_257040	0.724613	0.014494	TB2/DP1, HVA22 family protein	-4.28
TGGT1_219170	-0.69761	0.059729	hypothetical protein	-4.1
TGGT1_219190	0.298553	0.203186	nuclear movement protein domain containing protein	-0.98
TGGT1_219200	-0.345262	0.375064	DEAD/DEAH box RNA helicase family protein	-1.68
TGGT1_219210	0.494974	0.131717	ankyrin repeat-containing protein	-5.23
TGGT1_219240	-2.65164	0.000433	Peptidyl-tRNA hydrolase PTH2 domain-containing protein	-1.43
TGGT1_219250	-0.337395	0.222164	acetyltransferase, GNAT family protein	1.31
TGGT1_225060	0.726178	0.00086	nucleoredoxin family protein	-1.58
TGGT1_219280	-0.247063	0.489326	actin like protein ALP1	-3.53
TGGT1_219300	0.0678782	0.920963	ran binding protein	-2.53
TGGT1_219310	-0.312131	0.004523	DnaK family protein	0.11
TGGT1_219320	0.280745	0.033018	acid phosphatase GAP50	-2.04
TGGT1_226068	0.731911	0.000792	DnaJ domain-containing protein	-1.25
TGGT1_219460	-0.40129	0.39567	hypothetical protein	-5.07
TGGT1_219520	0.082565	0.318708	histone arginine methyltransferase PRMT1	-3.7
TGGT1_219540	-0.369783	0.000577	cytosolic tRNA-Ala synthetase	-0.04
TGGT1_219550	0.243648	0.210171	dihydrolipoyllysine-residue succinyltransferase component of oxoglutarate dehydrogenase	-4.53
TGGT1_219590	0.172288	0.013669	RuvB family 1 protein	-4.25
TGGT1_219630	0.232033	0.198897	flavodoxin domain-containing protein	-4.12
TGGT1_219660	-1.31113	0.015991	hypothetical protein	-2.78
TGGT1_219682	0.335105	0.327571	putative pyruvate dehydrogenase kinase	0.6
TGGT1_219690	0.0523964	0.905919	hypothetical protein	-0.83
TGGT1_219700	-0.717688	0.003094	putative DNA replication licensing factor MCM4	0.22
TGGT1_219710	0.1793	0.370795	hypothetical protein	-5.43
TGGT1_219720	0.356138	0.497995	putative Ras-related protein Rab-5C	-2.03
TGGT1_219750	0.321936	0.057403	putative cytochrome c	-4.24
TGGT1_219790A	-0.19759	0.418316	pre-mRNA processing factor PRP3	-3.51
TGGT1_219790B	0.291635	0.521255	pre-mRNA processing factor PRP3	-4.7
TGGT1_219800	0.078532	0.156631	putative vacuolar ATP synthase subunit b	-4.43
TGGT1_219810	-2.25377	0.000307	hypothetical protein	-5.49
TGGT1_219850	0.193829	0.083357	prolyl-tRNA synthetase (ProRS)	0.69
TGGT1_219860	-1.17367	0.003875	putative replication licensing factor	-4.45
TGGT1_220090	0.011852	0.973024	hypothetical protein	-4.37
TGGT1_236570	0.732316	0.000141	lysine decarboxylase family protein	-0.4
TGGT1_220160	0.603016	0.21326	WD domain-containing protein	-4.54
TGGT1_220240	-0.255317	0.491172	hypothetical protein	-1.46
TGGT1_220250	0.310687	0.121484	Nucleotide-sensitive chloride conductance regulator (ICln) protein	0.9
TGGT1_220260	-0.15884	0.539188	hypothetical protein	-4.99
TGGT1_220270	-0.0590816	0.595387	alveolin domain containing intermediate filament IMC6	-0.65
TGGT1_220360	-0.198659	0.732606	FAD binding domain-containing protein	-3.19
TGGT1_220390	0.608647	0.384682	hypothetical protein	-0.99
TGGT1_220400	-0.508069	0.004682	actin depolymerizing factor ADF	0.02
TGGT1_220450	-0.121626	0.855327	ribonuclease HI protein	-4.23
TGGT1_220500	-0.222692	0.137678	UBX domain-containing protein	-0.97
TGGT1_220510	0.718666	0.280017	hypothetical protein	-0.44
TGGT1_220570	1.38113	0.201715	hypothetical protein	0.89
TGGT1_220600	-0.0881597	0.79388	hypothetical protein	0.68
TGGT1_220610	-0.179257	0.822661	protein phosphatase 2C domain-containing protein	0.93
TGGT1_220860	-0.0514978	0.642752	DEAD/DEAH box helicase	1.23
TGGT1_220890	0.543895	0.309118	hypothetical protein	-5.2
TGGT1_220900	0.123237	0.435083	hypothetical protein	2.06
TGGT1_220930	0.392268	0.004252	hypothetical protein	-3.42
TGGT1_220950	-0.809625	0.018584	hypothetical protein	-2.62
TGGT1_221170	0.0972764	0.33238	CAAX metallo endopeptidase	2.13
TGGT1_221180	-1.75679	5e-05	hypothetical protein	-0.25
TGGT1_272350	0.73384	0.01236	mRNA export protein	-0.18
TGGT1_221210	-0.039048	0.512539	cyclophilin	-1.09
TGGT1_221230	0.620781	0.08092	hypothetical protein	-1.6
TGGT1_221320	-0.7093	0.009251	acetyl-CoA carboxylase ACC1	0.16
TGGT1_221350	0.583944	0.43384	Ctr copper transporter family protein	-3.6
TGGT1_221380	-1.4069	5e-05	alba 1	0.49
TGGT1_221410	0.242566	0.520964	actin-like protein ALP4	-0.16
TGGT1_221460	-0.266736	0.752599	phosphoglycerate mutase family protein	-1.5
TGGT1_309210	0.736249	0.005557	putative peroxiredoxin 6	0.41
TGGT1_221480	-0.343443	0.325578	hypothetical protein	-1.49
TGGT1_221490	0.0419915	0.821056	cell cycle regulator protein	1.76
TGGT1_221510	-3.04198	4.7e-05	hypothetical protein	-0.22
TGGT1_221522	-0.0679978	0.727058	adaptor complexes medium subunit family protein	-3.28
TGGT1_221610	0.243211	0.461413	ubiquitin carboxyl-terminal hydrolase	-3.64
TGGT1_221620	0.370318	0.213941	putative beta-tubulin	-1.69
TGGT1_221660	0.284932	0.145064	DEAD/DEAH box helicase domain-containing protein	-2.8
TGGT1_221670	0.30999	0.037242	transcriptional elongation factor FACT140	-4.4
TGGT1_221690	0.394483	0.00167	hypothetical protein	-4.55
TGGT1_221700	-0.253493	0.636965	hypothetical protein	-1.99
TGGT1_221870	0.146314	0.209941	hypothetical protein	-0.25
TGGT1_221910	-1.33854	0.003963	AN1 family Zinc finger domain-containing protein	-4.35
TGGT1_221922	-0.0324935	0.908585	NifU family domain-containing protein	-2.38
TGGT1_221950	0.379572	0.171939	putative splicesome-associated protein	-0.76
TGGT1_221970	0.100201	0.572036	hypothetical protein	-6
TGGT1_221980	1.01963	0.121477	U1 zinc finger protein	-1.85
TGGT1_222000	0.224377	0.417099	brix domain-containing protein	-2.25
TGGT1_222020	-1.64384	0.003126	phosphoglycerate kinase PGKII	-3.45
TGGT1_222040	0.643497	0.181813	Ran-interacting Mog1 protein	-3.58
TGGT1_222050	0.70769	0.242893	hypothetical protein	-3.62
TGGT1_222100	-0.267693	0.408118	hypothetical protein	0.65
TGGT1_291960	0.737157	0.000587	rhoptry kinase family protein ROP40 (incomplete catalytic triad)	-3.85
TGGT1_275568	0.749118	0.031892	GPI transamidase subunit PIG-U protein	-4.18
TGGT1_222170	0.226589	0.111428	dense-granule antigen DG32	-0.64
TGGT1_222210	0.213753	0.53031	SPFH domain / Band 7 family protein	-2.93
TGGT1_264450	0.751794	0.000944	putative DNA topoisomerase III beta-1	-4.66
TGGT1_222230	0.162521	0.641701	hypothetical protein	-0.64
TGGT1_222270	0.432048	0.195015	hypothetical protein	-5.39
TGGT1_222290	-1.36956	0.028733	LSM domain-containing protein	-0.76
TGGT1_222300	-0.037451	0.933002	hypothetical protein	-0.44
TGGT1_222350	0.334231	0.60416	hypothetical protein	-1.86
TGGT1_222360	0.0256525	0.942404	hypothetical protein	-1.31
TGGT1_219440	0.752663	0.018415	hypothetical protein	-3.74
TGGT1_222380	-0.0785606	0.632618	importin-beta N-terminal domain-containing protein	-0.07
TGGT1_222400	0.39162	0.363687	hypothetical protein	-3.51
TGGT1_222410	0.620827	0.23131	hypothetical protein	-0.13
TGGT1_268590	0.753946	0.002239	rhomboid protease ROM4	-0.98
TGGT1_232350	0.75722	0.000138	lactate dehydrogenase LDH1	-0.25
TGGT1_222660	0.423265	0.234506	leucine rich repeat-containing protein	0.76
TGGT1_222710	0.778306	0.602538	putative IMP-specific 5'-nucleotidase 1	-4.6
TGGT1_222840	0.00730747	0.955488	Ser/Thr phosphatase family protein	0.17
TGGT1_222850	0.111997	0.634633	stress responsive a/b barrel domain-containing protein	2.25
TGGT1_222860	-0.0311395	0.603135	putative eukaryotic translation initiation factor	1.37
TGGT1_306030	0.764693	0.000918	glutathione s-transferase, n-terminal domain containing protein	-2.64
TGGT1_222910	1.00369	0.094524	phosphoglycerate mutase	-2.17
TGGT1_222952	0.0889353	0.747746	phosphohistidine phosphatase	-0.97
TGGT1_222970	0.905989	0.072373	putative inositol(myo)-1(or 4)-monophosphatase 2	1.35
TGGT1_223000	2.6114	0.139596	dynein light chain DLC	0.45
TGGT1_223020	0.450948	0.04716	coproporphyrinogen III oxidase	-5.38
TGGT1_223040	0.1667	0.282269	hypothetical protein	-4.64
TGGT1_223050	-0.386934	0.036108	ribosomal protein RPS20	-4.49
TGGT1_223070	-0.874444	0.001257	hypothetical protein	-4.19
TGGT1_285870	0.76804	0.000337	SAG-related sequence SRS20A	1.72
TGGT1_223140	-0.0324241	0.825187	tRNA binding domain-containing protein	-1.03
TGGT1_223270	0.434604	0.11116	hypothetical protein	0.21
TGGT1_223390	0.132776	0.124373	putative activating signal cointegrator 1 complex subunit 3 family 1 ASCC3L1	-4.34
TGGT1_223410	-0.130838	0.321672	putative eukaryotic initiation factor-4E	-4.82
TGGT1_223485	0.269494	0.650458	hypothetical protein	-4.41
TGGT1_232600	0.770017	0.00442	phospholipase, patatin family protein	-0.66
TGGT1_223500	0.0911528	0.858835	hypothetical protein	-4.03
TGGT1_223510	-0.0393015	0.974233	hypothetical protein	-3.13
TGGT1_223540	0.378366	0.019203	importin-beta N-terminal domain-containing protein	-1.18
TGGT1_223590	-0.265428	0.063431	proteasome subunit	-2.34
TGGT1_223600	0.860213	0.284909	hypothetical protein	-1.57
TGGT1_223610	0.0744849	0.881446	hypothetical protein	-2.78
TGGT1_289690	0.778422	0.00025	glyceraldehyde-3-phosphate dehydrogenase GAPDH1	-3.58
TGGT1_223668	0.53595	0.216102	LYAR-type C2HC zinc finger protein	-4.44
TGGT1_223672	-0.0141834	0.987517	3'(2'),5'-bisphosphate nucleotidase	0.52
TGGT1_223680	-0.14513	0.543625	ubiquitin family protein	-0.4
TGGT1_223710	-0.138499	0.440391	tetratricopeptide repeat-containing protein	-0.78
TGGT1_223760	0.93423	0.089119	hypothetical protein	-4.72
TGGT1_223790	-0.967704	0.201453	hypothetical protein	-2.75
TGGT1_223800	0.627823	0.394587	hypothetical protein	0
TGGT1_282055	0.780751	0.00489	protein phosphatase PP2C-hn	1.36
TGGT1_223855	0.136388	0.832159	RNA recognition motif-containing protein	0.49
TGGT1_253900	0.78381	0.02422	parasite porphobilinogen synthase PBGS	-5.93
TGGT1_223910	0.635432	0.135252	acyltransferase domain-containing protein	-2.25
TGGT1_223920	0.198387	0.013672	rhoptry neck protein RON3	-0.11
TGGT1_223930	0.0333081	0.739673	RNA recognition motif-containing protein	-4.41
TGGT1_223940	0.0241452	0.860952	GAP45 protein	-1.67
TGGT1_223960	-0.257166	0.023572	ubiquitin interaction motif family protein	-4.14
TGGT1_223970	-0.82908	0.22701	putative translation elongation and release factors (gtpases)	-5.08
TGGT1_224050	-0.128849	0.691667	AP2 domain transcription factor AP2X-4	-4.23
TGGT1_224060	0.0618108	0.651852	putative thioredoxin	-3.71
TGGT1_224090	-0.351949	0.243167	enoyl-CoA hydratase/isomerase family protein	-1.29
TGGT1_224110	0.029949	0.842413	putative adhesion regulating molecule region protein	-1.24
TGGT1_224130	-0.508286	0.074912	hypothetical protein	1.03
TGGT1_224205	0.717985	0.091636	putative ER lumen protein retaining receptor	1.47
TGGT1_224210	0.0765687	0.853913	hypothetical protein	-0.47
TGGT1_224220	0.159497	0.745803	serine/threonine-protein phosphatase PP2A catalytic subunit	-0.59
TGGT1_290040	0.785345	0.001455	putative macrophage migration inhibitory factor	-3.88
TGGT1_224260	0.197006	0.525064	PHD-finger domain-containing protein	-3.89
TGGT1_224280	-0.797014	0.290387	CPSF A subunit region protein	-5.13
TGGT1_224330	0.111089	0.805705	proteasome activator pa28 beta subunit protein	-5.19
TGGT1_224350A	-0.431773	0.010355	putative aminopeptidase N	0.18
TGGT1_224460	-1.39222	0.000831	putative aminopeptidase n	-1.16
TGGT1_224480	0.261388	0.696351	putative cell-cycle-associated protein kinase CLK	0.3
TGGT1_224490	0.710932	0.053057	polyprenyl synthetase superfamily protein	-1.32
TGGT1_224520	-0.170316	0.641051	alveolin domain containing intermediate filament IMC8	-0.87
TGGT1_224530	-1.98811	0.067052	alveolin domain containing intermediate filament IMC5	1.12
TGGT1_224580	0.0520987	0.77534	RNA recognition motif-containing protein	0.31
TGGT1_224600	-0.61976	0.016222	GTP binding protein	-3.8
TGGT1_224660	-0.703593	0.379681	transcription factor s-ii (tfiis), central domain-containing protein	-0.13
TGGT1_224720	0.176988	0.562788	SPOC domain-containing protein	-3.02
TGGT1_224730	0.832963	0.371253	hypothetical protein	-3.74
TGGT1_289880	0.787241	0.024344	hypothetical protein	-4.89
TGGT1_224820	0.048278	0.939554	hypothetical protein	0.55
TGGT1_224850	-0.480333	0.000418	putative polyadenylate binding protein	0.71
TGGT1_241000	0.787502	0.008172	hypothetical protein	-0.98
TGGT1_224900	0.184841	0.040818	putative adenylate kinase	1.08
TGGT1_224910	0.0013627	0.99584	divalent cation tolerance protein, CutA1 family protein	-4.02
TGGT1_315140	0.788256	0.013752	WD domain, G-beta repeat-containing protein	-2.44
TGGT1_224960	0.102061	0.83078	hypothetical protein	-4.56
TGGT1_224970	0.455805	0.100286	nucleolar protein	-5.1
TGGT1_224980	0.10608	0.632134	hypothetical protein	0
TGGT1_225000	-0.860593	0.226913	hypothetical protein	-0.4
TGGT1_225010	-0.758343	0.253355	hypothetical protein	-5.36
TGGT1_225020	-3.37018	0.000136	hypothetical protein	-2.69
TGGT1_225050	0.403552	0.005285	putative adenosylhomocysteinase	-2.78
TGGT1_411430	0.789703	0.000421	rhoptry protein ROP5	N/A
TGGT1_225080	-0.281477	0.055247	ribosomal protein RPS18	-0.9
TGGT1_225125	0.414331	0.163134	pre-rRNA processing protein	-4.15
TGGT1_225150	0.517765	0.042393	hypothetical protein	-4.76
TGGT1_225160	0.102363	0.757095	hypothetical protein	0.53
TGGT1_225200	0.158506	0.589351	hypothetical protein	2.07
TGGT1_259660	0.797496	7.5e-05	orotate phosphoribosyltransferase	-1.59
TGGT1_225310	0.569811	0.012041	putative ARF1-directed GTPase-activating protein	-4.16
TGGT1_318730	0.801518	0.03161	glycosyl transferase	-1.06
TGGT1_287480	0.802451	0.026074	hypothetical protein	-3.7
TGGT1_225420	1.09849	0.151025	histidine triad domain-containing protein	0.39
TGGT1_225470	0.0582652	0.867614	peptide methionine sulfoxide reductase	-0.1
TGGT1_225540	0.0326059	0.7183	hypothetical protein	0.25
TGGT1_225550	0.0554581	0.679874	phosphatidylserine decarboxylase	2.2
TGGT1_225555	-4.01324	0.005346	hypothetical protein	-4.01
TGGT1_225560	-0.272332	0.476127	hypothetical protein	-1.2
TGGT1_225580	0.23298	0.733587	putative proteasome (prosome, macropain) 26S subunit, non-ATPase, 9	2.18
TGGT1_225690	0.471816	0.034388	hypothetical protein	-4.31
TGGT1_244020	0.809507	0.006765	activator of hsp90 atpase 1 family protein	-5.03
TGGT1_225730	0.0301157	0.814764	putative membrane protein	-1.91
TGGT1_289360	0.810775	0.01426	hypothetical protein	-4.51
TGGT1_227870	0.814815	0.003358	Tim10/DDP family zinc finger superfamily protein	-0.01
TGGT1_224890	0.815033	0.006325	hypothetical protein	-4.12
TGGT1_225860	0.261893	0.488348	hypothetical protein	-5.02
TGGT1_225870	1.96265	0.098343	hypothetical protein	-1.35
TGGT1_293470	0.816628	0.04716	hypothetical protein	1.69
TGGT1_225890	1.39098	0.09636	hypothetical protein	1.73
TGGT1_230520	0.81776	0.010029	putative cyclophilin 1	0.27
TGGT1_225940	0.493259	0.035979	hypothetical protein	-5.1
TGGT1_225990	-1.83477	0.003651	acyl transferase domain-containing protein	1.77
TGGT1_226000	0.202872	0.103881	putative ATP synthase	-0.98
TGGT1_226020	-0.102104	0.466678	transporter, major facilitator family protein	-4.57
TGGT1_226030	-0.196965	0.114243	AGC kinase	-3.53
TGGT1_226040	-1.23645	0.045428	EF hand domain-containing protein	-3.04
TGGT1_226060	-0.833287	0.327299	transmembrane amino acid transporter protein	-3.25
TGGT1_239310	0.817894	0.000298	ribulose 5-phosphate isomerase	-4.81
TGGT1_226072	-0.00636621	0.974845	Ser/Thr phosphatase family protein	-4.72
TGGT1_266620	0.818927	0.013102	thioredoxin domain-containing protein	1.04
TGGT1_226220	2.7886	0.328143	alveolin domain containing intermediate filament IMC9	-4.04
TGGT1_226240	1.04617	0.095862	putative bud site selection protein	-2.11
TGGT1_226250	-0.182804	0.039799	DEAD (Asp-Glu-Ala-Asp) box polypeptide DDX3X	-3.33
TGGT1_226320	-0.468691	0.171557	hypothetical protein	-4.25
TGGT1_226340	0.161106	0.235225	hypothetical protein	-3.16
TGGT1_226380	-0.380172	0.073956	hypothetical protein	-2.56
TGGT1_310670	0.820526	0.000742	putative glycogen phosphorylase 1	1.76
TGGT1_226410	-0.13817	0.280989	EF-1 guanine nucleotide exchange domain-containing protein	-0.97
TGGT1_226430	0.378756	0.024383	reticulon protein	2.47
TGGT1_226440	0.865702	0.09083	SWI2/SNF2-containing protein RAD16	2.39
TGGT1_226500	0.481376	0.080313	hypothetical protein	-0.56
TGGT1_226510	-0.0163967	0.950291	Sec23/Sec24 trunk domain-containing protein	-0.89
TGGT1_319300	0.821838	0.044503	hypothetical protein	-4.35
TGGT1_226570	0.870715	0.085947	hypothetical protein	-4.82
TGGT1_226580	0.234213	0.119221	hypothetical protein	2.46
TGGT1_226590	-4.60647	0.000307	putative cytochrome C oxidase subunit IIa	-4.07
TGGT1_226600	0.0803971	0.887976	putative syntaxin 5	-3.8
TGGT1_226620	1.17706	0.259082	hypothetical protein	-4.5
TGGT1_226640	0.513632	0.016447	putative zinc binding protein	-1.28
TGGT1_226660	0.514454	0.222221	hypothetical protein	-0.35
TGGT1_226670	-3.04942	0.384203	hypothetical protein	-6.49
TGGT1_226680	0.291824	0.652037	hypothetical protein	-3.51
TGGT1_226690	-0.434354	0.113746	hypothetical protein	-0.24
TGGT1_226710	-0.37826	0.113799	hypothetical protein	-1.59
TGGT1_247510	0.826039	0.000134	fructose-bisphospatase II	-3.33
TGGT1_226730	-0.102129	0.458411	aconitate hydratase ACN/IRP	0.29
TGGT1_226810	-1.4844	0.475762	histone lysine methyltransferase SET1	-4.73
TGGT1_226830	-0.0750549	0.592861	DnaK family protein	-3.7
TGGT1_201270	0.827066	0.009294	hypothetical protein	1.13
TGGT1_226860	-0.0860877	0.564657	SAG-related sequence SRS67	0.28
TGGT1_226870A	-0.0160393	0.965843	tubulin gamma chain	1.88
TGGT1_226890	-0.122835	0.726981	hypothetical protein	-4.4
TGGT1_226910	0.415543	0.0001	Amylo-alpha-1,6-glucosidase	-4.39
TGGT1_219130	0.827287	0.029261	NADPH-glutathione reductase	-1.78
TGGT1_226960	0.308921	0.001645	phosphofructokinase PFKII	-4.85
TGGT1_226970	-0.211961	0.145211	ribosomal protein RPS11	-5.19
TGGT1_226980	0.320106	0.022228	hypothetical protein	-3.75
TGGT1_227000	0.0756504	0.847467	hypothetical protein	-3.72
TGGT1_227020	1.44087	0.100469	histone deacetylase SIR2	-3.17
TGGT1_227030	0.0803957	0.38308	hypothetical protein	0.87
TGGT1_227060	0.976589	0.272455	hypothetical protein	1.06
TGGT1_227280	-1.13831	0.001412	dense granule protein GRA3	-1.4
TGGT1_227290	0.0739875	0.732074	histone deacetylase HDAC3	2.14
TGGT1_227360	-0.0919726	0.451137	ribosomal protein RPL3	-5.36
TGGT1_227390	0.0684246	0.860288	hypothetical protein	-5.9
TGGT1_227420	0.531747	0.126268	4-hydroxy-3-methylbut-2-enyl diphosphate reductase	0
TGGT1_227450	0.324198	0.439907	hydrolase, NUDIX family protein	-6.01
TGGT1_227560	0.632395	0.375966	putative IWS1 transcription factor	-1.71
TGGT1_227600	-0.389056	0.186923	ribosomal protein RPL34	-0.72
TGGT1_227610	1.37039	0.26342	hypothetical protein	-5.27
TGGT1_227620	-0.681129	0.017741	dense granule protein GRA2	-3.55
TGGT1_227650	-0.0464576	0.81198	putative microtubule-associated protein RP/EB family	2.47
TGGT1_225930	0.827775	0.002006	triose-phosphate isomerase TPI-I	-4.63
TGGT1_227800	-0.0945505	0.595582	EF hand domain-containing protein	-1.06
TGGT1_227810	-0.283337	0.044474	rhoptry kinase family protein ROP11 (incomplete catalytic triad)	-3.19
TGGT1_227830	0.0853308	0.680184	putative mitochondrial inner membrane translocase TIM44	0.25
TGGT1_227840	0.433332	0.163788	Memo family protein	-4.66
TGGT1_232030	0.828415	0.038868	hypothetical protein	-0.2
TGGT1_227890	-0.563945	0.16705	hypothetical protein	-1.38
TGGT1_227900	0.0962619	0.892076	AP2 domain transcription factor AP2X-1	-5.09
TGGT1_227910	-5.96047	1.6e-05	hypothetical protein	-2.94
TGGT1_227920	0.196291	0.287225	hypothetical protein	-3.2
TGGT1_235620	0.829734	0.011802	deoxyhypusine synthase	-4.61
TGGT1_227952	-0.00614162	0.973863	14-3-3 superfamily protein	-0.23
TGGT1_227960	-0.260978	0.110006	PCI domain-containing protein	-0.62
TGGT1_227970	-0.525507	0.08004	histone family DNA-binding protein	-3.33
TGGT1_255890	0.838561	0.040746	pyridine nucleotide-disulfide oxidoreductase domain-containing protein	-1.56
TGGT1_228000	0.0220936	0.680684	putative splicing factor 3A subunit 2	-3.15
TGGT1_311500	0.840702	0.001069	ThiF family protein	0.15
TGGT1_228100	0.602796	0.111404	hypothetical protein	0.26
TGGT1_228120	0.0102456	0.9779	hypothetical protein	-4.67
TGGT1_228130	0.237622	0.42138	hypothetical protein	-4.42
TGGT1_228150	0.788063	0.084797	hypothetical protein	-3.5
TGGT1_228170	-0.480458	0.017365	inner membrane complex protein IMC2A	-1.48
TGGT1_228180	1.74807	0.054037	putative cytochrome C oxidase assembly factor COX15	-3.28
TGGT1_228190	-0.211638	0.056868	putative eukaryotic initiation factor-3, subunit 5	-2.07
TGGT1_228200	0.123878	0.803309	vacuolar (h+)-atpase g subunit protein	-5.13
TGGT1_228210	-0.0407373	0.811088	26S proteasome regulatory subunit	-3.04
TGGT1_228290	-0.212146	0.036049	phospholipase/carboxylesterase	-4.96
TGGT1_228300	0.186517	0.231298	CCDC25 protein	0.93
TGGT1_228340	-1.48124	0.044155	hypothetical protein	-1.07
TGGT1_228360	0.263393	0.422078	putative peptidyl-prolyl isomerase FKBP12	-3.75
TGGT1_228400	-0.734119	0.006536	WD domain, G-beta repeat-containing protein	1.23
TGGT1_228460	-0.521583	0.386896	hypothetical protein	-0.86
TGGT1_228470	-0.103947	0.490094	ribosomal protein RPL15	-1
TGGT1_228490	0.374669	0.058827	hypothetical protein	-4.94
TGGT1_228630	-0.0361427	0.791323	hypothetical protein	-3.71
TGGT1_228660	0.197185	0.142267	Sec7 domain-containing protein	-4.48
TGGT1_228760	-2.17242	0.000902	hypothetical protein	-5.35
TGGT1_224920	0.84292	0.013031	hypothetical protein	-0.25
TGGT1_229000	-0.195282	0.116975	kelch repeat-containing protein	0.24
TGGT1_229010	0.201112	0.009322	rhoptry neck protein RON4	0.84
TGGT1_229030	0.301032	0.140039	hypothetical protein	-0.93
TGGT1_229140	-6.41747	7.8e-05	MaoC family domain-containing protein	-3.87
TGGT1_229180	0.19319	0.06145	HEAT repeat-containing protein	-0.04
TGGT1_229210	0.514816	0.118583	putative small nuclear ribonucleoprotein polypeptide A'	-5.05
TGGT1_229250A	-0.342819	0.047743	ribosomal protein RPL28	-1.7
TGGT1_229310	0.313255	0.137765	mediator complex subunit MED14	-6.04
TGGT1_229360	0.51539	0.000459	transaldolase	-5
TGGT1_229420	-1.08793	0.006463	putative cytochrome c	0.33
TGGT1_229470	0.451084	0.045538	hypothetical protein	0.61
TGGT1_229480	0.357136	0.037875	putative calcium binding protein precursor	-1.49
TGGT1_229490	0.599565	0.216702	tetratricopeptide repeat-containing protein	0.11
TGGT1_229620	-0.45688	0.569771	hypothetical protein	-4.07
TGGT1_229640	-0.274529	0.170205	hypothetical protein	-4.47
TGGT1_229650	-0.163412	0.120646	josephin protein	-0.1
TGGT1_229670	-0.273029	0.005601	ribosomal protein RPS23	0.33
TGGT1_229690	0.331627	0.088142	putative autophagy-related protein 7 atg7	-3.75
TGGT1_229740	-2.69018	0.229638	hypothetical protein	-3.91
TGGT1_229750	0.311918	0.013977	hypothetical protein	-5.35
TGGT1_229780	-0.14424	0.873815	GHMP kinase, N-terminal domain-containing protein	-4.33
TGGT1_229920	-4.4369	0.001053	hypothetical protein	-2.18
TGGT1_229930	0.323206	0.177786	p25-alpha family protein	-3.84
TGGT1_229940	0.0651656	0.636817	putative cyclophilin	1.91
TGGT1_229950	-0.203618	0.135851	putative 26S proteasome regulatory subunit 6b	-3.33
TGGT1_229990	-0.109429	0.457181	putative T-complex protein 1 subunit alpha	-5.53
TGGT1_281630	0.844024	0.041762	hydroxyacylglutathione hydrolase	-3.03
TGGT1_230010	0.194758	0.851928	hypothetical protein	-5.29
TGGT1_230030	1.1614	0.343059	WD domain, G-beta repeat-containing protein	-3.85
TGGT1_230060	0.453804	0.041676	acetyltransferase, GNAT family protein	0.81
TGGT1_295730	0.8484	0.028454	tetratricopeptide repeat-containing protein	-5.34
TGGT1_230100	1.3423	0.113082	putative membrane protein	2.11
TGGT1_230140	1.15923	0.081653	vacuolar sorting protein 9 (vps9) domain-containing protein	-3.02
TGGT1_230160	0.470467	0.033331	hypothetical protein	-3
TGGT1_230180	-1.36521	0.000303	hypothetical protein	2.11
TGGT1_230210	-0.294139	0.00434	alveolin domain containing intermediate filament IMC10	2.86
TGGT1_230220	-0.496415	0.103451	hypothetical protein	-4.7
TGGT1_230340	-0.374722	0.018119	hypothetical protein	-4.09
TGGT1_285180	0.850084	0.00356	hypothetical protein	0.73
TGGT1_230380	0.39389	0.009994	protein translocation complex, SEC61 gamma subunit	-3.25
TGGT1_230400	-3.19091	0.053499	hypothetical protein	-4.61
TGGT1_230410	-0.142132	0.154686	peroxiredoxin PRX3	-2.42
TGGT1_230420	0.293848	0.058754	sarco/endoplasmic reticulum Ca2+-ATPase	0.4
TGGT1_230430	0.0990231	0.687184	putative vesicle-associated membrane protein	-5.43
TGGT1_230440	1.03374	0.194447	CHY zinc finger domain-containing protein	-0.76
TGGT1_230450	0.162057	0.196654	bifunctional GMP synthase/glutamine amidotransferase protein	-2.49
TGGT1_230480	1.49652	0.070527	hypothetical protein	-4.16
TGGT1_230510	-0.0814687	0.705469	hypothetical protein	2.59
TGGT1_278030	0.851737	0.025017	hypothetical protein	-0.13
TGGT1_230570	-0.401431	0.573088	transporter, major facilitator family protein	-1.69
TGGT1_230580	-0.0705771	0.888842	hypothetical protein	-0.05
TGGT1_230590	0.684215	0.08234	chitobiosyldiphosphodolichol beta-mannosyltransferase	-4.11
TGGT1_230690	0.161497	0.72235	LNS2 (Lipin/Ned1/Smp2) protein	-2.51
TGGT1_230850	-0.0517984	0.462497	hypothetical protein	-3.74
TGGT1_248130	0.853097	0.022708	hypothetical protein	-3.19
TGGT1_230890	-0.272262	0.50918	PHD-finger domain-containing protein	-5.01
TGGT1_230910	0.336345	0.264661	hypothetical protein	-5.53
TGGT1_230940	-0.40992	0.000288	hypothetical protein	-4.59
TGGT1_230950	0.636294	0.459231	hypothetical protein	-4.92
TGGT1_230960	0.323674	0.030147	putative splicing factor 3b, subunit 3	-5.08
TGGT1_231000	1.9626	0.147148	START domain-containing protein	-4.69
TGGT1_257560	0.85819	0.031552	WD domain, G-beta repeat-containing protein	-4.73
TGGT1_231080	-0.819834	0.027393	ribosomal protein RPL38	0.22
TGGT1_231100	-0.226984	0.776805	hypothetical protein	-5.77
TGGT1_231120	-0.869446	0.082753	putative ribosomal protein S11	0.21
TGGT1_231130	0.313412	0.015441	hypothetical protein	-3.39
TGGT1_231140	-0.46649	0.010173	ribosomal protein RPS25	0.08
TGGT1_231160	0.0108844	0.952556	hypothetical protein	-3.46
TGGT1_231170	-0.342503	0.769232	RecF/RecN/SMC N terminal domain-containing protein	-1.6
TGGT1_231190	-0.233	0.083391	arsenite-activated ATPase family protein	-6.28
TGGT1_231210	0.0153934	0.925477	sarcalumenin/eps15 family protein	-3.59
TGGT1_310430B	0.861154	0.033528	Hsp90 domain-containing protein	-3.47
TGGT1_231380	-0.0672373	0.800648	DNA-directed RNA polymerase II RPB4	-4.57
TGGT1_231410	0.0193077	0.846274	hypothetical protein	-4.42
TGGT1_312640	0.863179	0.020128	hypothetical protein	-3.53
TGGT1_231440	0.241208	0.010474	LsmAD domain-containing protein	-3.45
TGGT1_231480	0.169611	0.082894	putative GCN1	-1.65
TGGT1_231590	-0.327759	0.10341	SGS domain-containing protein	-1.55
TGGT1_231600	0.163032	0.197839	HEAT repeat-containing protein	-4.36
TGGT1_231630	-0.00920049	0.901742	alveolin domain containing intermediate filament IMC4	-2.41
TGGT1_231640	-0.200752	0.136763	alveolin domain containing intermediate filament IMC1	-4.52
TGGT1_231850	-0.00831073	0.951655	serine-threonine phosophatase 2C (PP2C)	-4
TGGT1_231890	-0.263051	0.332967	putative beta-ketoacyl-acyl carrier protein synthase III	-4.39
TGGT1_231910	-0.0921802	0.185446	ATP synthase F1 gamma subunit	-1.91
TGGT1_231920	0.193464	0.273663	oxidoreductase, short chain dehydrogenase/reductase family protein	-3.94
TGGT1_231940	0.169169	0.555585	ThiF family protein	0.4
TGGT1_231960	-0.239495	0.586368	putative omega secalin	0.55
TGGT1_231970	0.383271	0.003962	pre-mRNA processing splicing factor PRP8	1.48
TGGT1_232000	2.50676	0.148229	hypothetical protein	-3.84
TGGT1_232020	-0.978748	0.403798	hypothetical protein	2.29
TGGT1_217890	0.871139	0.010749	putative alkyl hydroperoxide reductase/ Thiol specific antioxidant/ Mal allergen	-0.54
TGGT1_232050	0.0148537	0.868423	DnaJ domain-containing protein	1.13
TGGT1_232060	-0.757533	0.094307	hypothetical protein	-4.16
TGGT1_232080	0.215185	0.38342	hypothetical protein	0.66
TGGT1_265450	0.878644	5e-06	hexokinase	-1.9
TGGT1_232120	-0.935942	0.096055	hypothetical protein	0.87
TGGT1_232130	-0.592556	0.006286	hypothetical protein	-2.36
TGGT1_232150	-0.696351	0.013697	hypothetical protein	-0.82
TGGT1_232180	-0.172703	0.33182	UBA/TS-N domain-containing protein	-4.32
TGGT1_232190	-0.211869	0.616564	Sec7 domain-containing protein	-1.57
TGGT1_232230	-0.401309	0.001267	ribosomal protein RPL30	-5.57
TGGT1_232250	0.467758	0.009079	catalase	-4.23
TGGT1_232260	0.11776	0.422412	hypothetical protein	2.08
TGGT1_232270	0.452245	0.210362	histidine acid phosphatase superfamily protein	-2.47
TGGT1_232280	0.230659	0.189448	hypothetical protein	2.46
TGGT1_232300	-0.174864	0.138511	ribosomal protein RPS3	1.22
TGGT1_232310	1.36011	0.170071	endonuclease/exonuclease/phosphatase family protein	-4.37
TGGT1_232340	-0.00992373	0.830212	protein phosphatase 2C domain-containing protein	-0.61
TGGT1_288800	0.879663	0.00174	endonuclease/exonuclease/phosphatase family protein	-4.04
TGGT1_232370	0.0158686	0.921704	CW-type Zinc Finger protein	0.78
TGGT1_232380	0.815334	0.054098	WD domain, G-beta repeat-containing protein	-0.62
TGGT1_232390	-0.107412	0.378103	18S rRNA biogenesis protein RCL1 protein	-5.42
TGGT1_232410	0.131301	0.359717	PDI family protein	-1.9
TGGT1_232440	0.0339367	0.753091	Brf1p family coiled coil protein	0.99
TGGT1_232520	0.199217	0.095313	brix domain-containing protein	0.34
TGGT1_234930	0.882163	0.001107	SAG-related sequence SRS43	-4.45
TGGT1_257990	0.883826	0.000581	putative heat shock protein 101	-4.6
TGGT1_232650	-0.687665	0.372003	hypothetical protein	0.44
TGGT1_232660	0.188529	0.293378	Hsp70 interacting protein HIP	1.4
TGGT1_232710	-0.235385	0.019795	ribosomal protein RPS3A	1.67
TGGT1_232720	0.476385	0.17152	putative Lsm12	-4.09
TGGT1_232760	-0.190483	0.831502	protein phosphatase inhibitor IPP2	0.53
TGGT1_232800	-0.383699	0.290111	hypothetical protein	-0.55
TGGT1_232830	0.218192	0.195305	putative vacuolar proton translocating ATPase subunit A	-1.98
TGGT1_233000	0.0472606	0.755872	KOW motif domain-containing protein	-3.73
TGGT1_233010	-0.0722689	0.506697	putative cell-cycle-assocaited protein kinase ERK7	-4.24
TGGT1_233020	-0.0384508	0.907423	Not1 N-terminal domain, CCR4-Not complex component protein	-1.53
TGGT1_233080	0.347454	0.357041	G-patch domain-containing protein	-2.66
TGGT1_233100	0.302883	0.027554	SPFH domain / Band 7 family protein	-4.9
TGGT1_233110	0.366882	0.079738	IMP dehydrogenasa	-4.52
TGGT1_233120	0.278236	0.280444	AP2 domain transcription factor AP2VIII-2	-1.21
TGGT1_233140	-0.172366	0.224647	putative deoxyuridine 5'-triphosphate nucleotidohydrolase	-3.38
TGGT1_233160	1.30713	0.103633	hypothetical protein	-4.26
TGGT1_233190	0.334163	0.160087	SKIP/SNW domain-containing protein	-1.81
TGGT1_233220	-1.61243	0.001152	hypothetical protein	-4.4
TGGT1_233230	0.114933	0.576913	RNA-binding protein 8A family protein	0.93
TGGT1_233260	-0.114663	0.629253	putative GTP-binding protein	-4.63
TGGT1_213280	0.887069	0.00064	SAG-related sequence SRS25	-3.23
TGGT1_215390	0.887153	0.033353	putative TIM10 family protein	1.92
TGGT1_233340	0.0873189	0.86926	hypothetical protein	1.38
TGGT1_233350	0.217457	0.36467	putative nuclear transport factor 2	1.69
TGGT1_233400	0.148848	0.704523	TAF9 RNA polymerase II, TATA box binding protein (TBP)-associated factor isoform 2 family protein	-3.46
TGGT1_233450	0.268274	0.276722	SAG-related sequence SRS29A	-3.78
TGGT1_233460	-0.516132	0.0036	SAG-related sequence SRS29B	2.42
TGGT1_233480	-1.26087	6e-06	SAG-related sequence SRS29C	-0.07
TGGT1_233490	0.144759	0.86458	hypothetical protein	1.51
TGGT1_233500	-0.293799	0.162595	triose-phosphate isomerase TPI-II	-3.13
TGGT1_233520	0.0175172	0.854025	ATP-dependent RNA helicase	-4.22
TGGT1_233680	0.579448	0.115225	nuclear movement family protein	-5.53
TGGT1_233720	-0.298509	0.075849	DNA-directed RNA polymerase II RPBABC8	-3.2
TGGT1_233760	0.155409	0.831762	hypothetical protein	-3.75
TGGT1_233810	-0.0743241	0.910133	Sel1 repeat-containing protein	-0.11
TGGT1_233820	0.701052	0.083309	DNA polymerase epsilon subunit B protein	-0.78
TGGT1_233830	0.328147	0.575318	hypothetical protein	-5.76
TGGT1_233890	0.748172	0.166309	hypothetical protein	-1.49
TGGT1_234190	-0.0836136	0.544831	putative serine hydroxymethyltransferase 2	-3.98
TGGT1_215775	0.890079	0.016648	rhoptry protein ROP8	-4.92
TGGT1_234280	0.16362	0.59698	AMP deaminase	-3.19
TGGT1_234310	0.969439	0.140221	hypothetical protein	-3.16
TGGT1_234360	-0.00164417	0.985104	putative DNA topoisomerase I	-0.39
TGGT1_234380	-1.14696	0.002028	hypothetical protein	-3.72
TGGT1_234390	-1.21808	0.084207	hypothetical protein	2.66
TGGT1_234420	0.408719	0.005382	ATPase, AAA family protein	-1.98
TGGT1_234450	-0.207126	0.030155	ribosomal protein RPS15A	-5.08
TGGT1_234470	-0.332264	0.752501	hypothetical protein	-4.6
TGGT1_234490	-0.710718	0.007742	kelch repeat-containing protein	2.1
TGGT1_234505	0.104549	0.135316	putative phenylalanyl-tRNA synthetase alpha chain A	-0.24
TGGT1_234510	0.64467	0.145124	ankyrin repeat-containing protein	-4.4
TGGT1_234520	0.123179	0.360261	U2 snRNP auxilliary factor, large subunit, splicing factor subfamily protein	-1.42
TGGT1_234560	-0.420017	0.441969	hypothetical protein	-4.61
TGGT1_234610	-0.664812	0.020074	WD-40 repeat protein	-0.49
TGGT1_290840	0.892863	0.01731	serine protease	0.5
TGGT1_251780	0.892867	0.000198	heat shock protein	0.2
TGGT1_235020	-0.239442	0.029785	putative COPI protein	1.75
TGGT1_235130	-0.0861199	0.772073	transmembrane protein	-4.46
TGGT1_235140	-0.0202219	0.957957	hypothetical protein	0.91
TGGT1_235150	-1.59668	0.006771	transporter, major facilitator family protein	1.41
TGGT1_235160	0.0947374	0.209562	hypothetical protein	-5.1
TGGT1_235170	0.296281	0.495945	ATPase, AAA family protein	-1.04
TGGT1_235340	0.827976	0.12767	hypothetical protein	-5.07
TGGT1_235380	-0.130405	0.345319	hypothetical protein	0.29
TGGT1_235402	-2.05777	0.036292	CorA family Mg2+ transporter protein	1.44
TGGT1_235420	-0.158867	0.575597	hypothetical protein	-1.57
TGGT1_235450	0.208792	0.179355	ubiquitin-conjugating enzyme subfamily protein	-4.8
TGGT1_235470	-0.101652	0.069403	myosin A	0.5
TGGT1_235490	-0.0610729	0.791913	hypothetical protein	-3.09
TGGT1_235540	-0.123888	0.226452	putative eukaryotic initiation factor-2 beta	-1.28
TGGT1_235610	1.13306	0.220211	ATPase, AAA family protein	-5.6
TGGT1_305460	0.898751	0.023701	putative methionine aminopeptidase 2	-1.32
TGGT1_235660	-0.985865	0.245469	hypothetical protein	-4.87
TGGT1_235670	0.098526	0.793689	hypothetical protein	0.04
TGGT1_235690	-0.329613	0.302039	hypothetical protein	0.29
TGGT1_320020	0.903562	0.00868	transporter, major facilitator family protein	-0.47
TGGT1_273490	0.903877	0.004143	putative glutamine synthetase, type I	-2.27
TGGT1_235930	-0.0038152	0.979663	domain K- type RNA binding proteins family protein	-2.11
TGGT1_235970	-0.0677407	0.487883	putative eukaryotic initiation factor-2 gamma	-4.28
TGGT1_235980	0.0887142	0.918968	ARIADNE family protein	-5.01
TGGT1_235990	-0.174208	0.664611	hypothetical protein	0.49
TGGT1_236030	1.78982	0.479355	hypothetical protein	-5.27
TGGT1_305030	0.907603	0.000304	kinase, pfkB family protein	0.41
TGGT1_226950	0.907798	0.004042	IgA-specific metalloendopeptidase	-0.24
TGGT1_236080	0.666478	0.057775	replication factor-a protein 1 (rpa1) subfamily protein	0.79
TGGT1_236110	-0.104141	0.681837	putative autophagy-related protein 3 atg3	-3.35
TGGT1_236130	0.418993	0.568702	signal recognition particle (SRP9) domain-containing protein	-2.78
TGGT1_309760	0.908265	0.005135	hypothetical protein	-3.19
TGGT1_236210	0.00159762	0.979479	putative peptidase M16 family potein	-4.28
TGGT1_236270	0.0942685	0.865956	hypothetical protein	-4.74
TGGT1_236530	-0.0913285	0.174986	DUF298 domain-containing protein	-0.72
TGGT1_236540	0.0237096	0.86987	RNA recognition motif-containing protein	-2.07
TGGT1_236560	0.206981	0.165333	hypothetical protein	-4.66
TGGT1_290260	0.909146	0.002308	thioredoxin family Trp26 protein	-0.4
TGGT1_236580	0.0198684	0.909447	Prp31-15.5k-U4 Snrna Complex family protein	-3.75
TGGT1_236620	-0.678748	0.449632	protein kinase (incomplete catalytic triad)	-3.71
TGGT1_236650	-0.24675	0.037803	DEAD (Asp-Glu-Ala-Asp) box polypeptide 17	1.46
TGGT1_236840	-0.335539	0.026775	putative zinc finger (C-x8-C-x5-C-x3-H)-2	-5.58
TGGT1_236870	0.159215	0.856216	hypothetical protein	-3.3
TGGT1_236890	-0.300724	0.432023	hypothetical protein	2.8
TGGT1_236910	-0.180056	0.33004	putative U2 snRNP auxiliary factor	2.1
TGGT1_236920	-0.383238	0.040752	hypothetical protein	-3.26
TGGT1_236930	-0.604141	0.116531	hypothetical protein	-1.16
TGGT1_236950	0.902334	0.053334	hypothetical protein	-5.59
TGGT1_236970	0.274365	0.088448	SWI2/SNF2-containing PHD finger protein	0.96
TGGT1_286690	0.929244	0.019971	DNA/RNA-binding protein KIN17 domain-containing protein	1.41
TGGT1_237010	-0.48822	0.00963	hypothetical protein	0.66
TGGT1_237015	-0.704103	0.405952	hypothetical protein	-4.09
TGGT1_237110	0.0766398	0.74974	putative replication factor C subunit 2	2.4
TGGT1_237140	0.579209	0.001594	putative ethylene inducible protein	-4.12
TGGT1_237150	1.01864	0.064565	putative minor histocompatibility antigen h13	0.59
TGGT1_237180	0.044734	0.853194	hypothetical protein	-3.96
TGGT1_237200	-0.00390778	0.992931	sphingolipid delta 4 desaturase/c-4 hydroxylase protein des2 family protein	1.39
TGGT1_237220	-0.955586	0.050312	putative DNA replication licensing factor Mcm7	1.43
TGGT1_237230	-1.65996	0.036141	hypothetical protein	-4.39
TGGT1_237250	-0.0525059	0.697153	hypothetical protein	2.83
TGGT1_237260	-0.426418	0.32784	Coiled-coil domain containing 124 family protein	-3.51
TGGT1_237280	2.00119	0.201416	TLD protein	-0.96
TGGT1_237290	-2.49831	0.161046	hypothetical protein	-0.16
TGGT1_237470	-0.0805714	0.811997	glycine cleavage T-protein (aminomethyl transferase) domain-containing protein	-0.53
TGGT1_237520	0.19903	0.298189	hypothetical protein	-0.22
TGGT1_290300	0.929485	0.034304	hypothetical protein	-4.25
TGGT1_237570	-0.442695	0.254623	leucine carboxyl methyltransferase	-5.99
TGGT1_237820	-0.00364597	0.985615	IMC sub-compartment protein ISP2	0.21
TGGT1_237880	0.174061	0.395773	hypothetical protein	-2.04
TGGT1_238010	-0.286728	0.031191	ribosomal protein RPL23A	0.76
TGGT1_238040A	0.489535	0.004653	protein disulfide-isomerase domain-containing protein	-4.8
TGGT1_238040B	0.170901	0.5662	protein disulfide-isomerase domain-containing protein	-0.53
TGGT1_238050	-0.526961	0.001632	nuclease and tudor domain-containing protein	-3.48
TGGT1_238070	0.659823	0.069422	glutaredoxin domain-containing protein	-0.44
TGGT1_238100	0.286037	0.186762	transmembrane protein	-0.65
TGGT1_238110	-0.931844	0.083595	replication factor a protein 3 protein	-4.44
TGGT1_238130	0.749873	0.225373	hypothetical protein	-1.84
TGGT1_238150	0.0954924	0.717579	hypothetical protein	-0.47
TGGT1_238180	0.32697	0.156613	putative 26s proteasome regulatory complex subunit	1.24
TGGT1_238190	0.469935	0.110249	DNA-directed RNA polymerase II RPB3	-4.95
TGGT1_238230	0.791201	0.211172	Ser/Thr phosphatase family protein	-4.42
TGGT1_238240	-0.519421	0.158497	bystin protein	-4.34
TGGT1_238250	-0.36009	0.113579	ribosomal protein RPL36	-5.07
TGGT1_238380	2.14093	0.42157	hypothetical protein	-4.6
TGGT1_238390	-1.02767	0.221602	hypothetical protein	0.66
TGGT1_238400	-0.0808766	0.89165	endonuclease/exonuclease/phosphatase domain-containing protein	-3.38
TGGT1_238510	-0.437158	0.376854	hypothetical protein	-3.7
TGGT1_238880	1.15855	0.221851	hypothetical protein	-4.38
TGGT1_238940	0.743976	0.415409	putative GDP mannose 4,6-dehydratase	-3.78
TGGT1_238950	-1.22574	0.001855	putative fatty acyl-CoA desaturase	-0.53
TGGT1_239010	-0.794873	0.210272	hypothetical protein	-3.7
TGGT1_239070	-0.794375	0.142057	hypothetical protein	1.46
TGGT1_239100	-0.0565947	0.354642	ribosomal protein RPS7	-0.59
TGGT1_239260	0.213463	0.344028	histone H4	-5.53
TGGT1_295125	0.930631	0.002766	rhoptry protein ROP4	N/A
TGGT1_239330	-0.75627	0.004056	ribosomal protein RPL37	-1.92
TGGT1_239400	0.395967	0.161768	hypothetical protein	-4.25
TGGT1_239480	0.671917	0.173745	RNB family domain-containing protein	-0.91
TGGT1_239490	0.085982	0.295783	dehydrogenase E1 component family protein	-1.65
TGGT1_239500	-0.165554	0.174264	putative proteasome subunit alpha type	-1.89
TGGT1_239530	-0.460975	0.001262	alanine-glyoxylate aminotransferase	-4.94
TGGT1_239590	0.208766	0.613732	WD domain, G-beta repeat-containing protein	0.72
TGGT1_239610	0.602957	0.065768	hypothetical protein	-4.51
TGGT1_239620	-0.415688	0.151942	5'-nucleotidase, C-terminal domain-containing protein	-2.3
TGGT1_292120	0.932489	0.001519	membrane occupation and recognition nexus protein MORN2	-3.73
TGGT1_239680	1.60506	0.075242	hypothetical protein	0.24
TGGT1_239710	0.884443	0.066478	phosphomannomutase	-3.24
TGGT1_239740	-0.289157	0.295129	dense granule protein GRA14	-2.66
TGGT1_239752	0.449494	0.010804	hypothetical protein	2
TGGT1_239760	-0.233892	0.391498	ribosomal protein RPL22	-1.36
TGGT1_291810	0.934132	0.002993	thioredoxin domain-containing protein	0.2
TGGT1_239800	0.416956	0.307845	hypothetical protein	-4.56
TGGT1_270150	0.939477	0.027368	hypothetical protein	-4.93
TGGT1_239870	0.264542	0.333722	CBS domain-containing protein	1.79
TGGT1_205330	0.941215	0.015894	hypothetical protein	0.85
TGGT1_241170	0.942489	0.00954	hypothetical protein	-3.41
TGGT1_240060	-0.2042	0.40945	hypothetical protein	-4.6
TGGT1_240070	-0.317569	0.572678	RNA recognition motif-containing protein	1.44
TGGT1_240090	-1.01338	0.027246	putative rhoptry kinase family protein ROP34	-0.3
TGGT1_240220	-1.07146	0.096265	hypothetical protein	0.5
TGGT1_240250	-0.108134	0.933386	macro domain-containing protein	-2.1
TGGT1_240280	-0.052877	0.652307	S1/P1nuclease	-0.39
TGGT1_240330A	-1.11087	0.026537	Toxoplasma gondii family E protein	-2
TGGT1_240400	-0.396772	0.202848	hypothetical protein	-0.24
TGGT1_240450	0.637802	0.240885	Maf family protein	-1.86
TGGT1_240500	0.639341	0.38062	hypothetical protein	1.44
TGGT1_240510	0.846247	0.365001	hypothetical protein	0.91
TGGT1_252220	0.950615	0.000894	tetratricopeptide repeat domain containing protein	-4.16
TGGT1_240550	-0.154837	0.683187	putative copper chaperone COX17-1	-1.21
TGGT1_240570	0.575231	0.117765	hypothetical protein	-2.7
TGGT1_240590	0.0398627	0.872219	DNA-directed RNA polymerase II RPB5	-0.02
TGGT1_240600	0.115427	0.271002	putative chaperonin cpn60	-5.78
TGGT1_240640	-0.418512	0.137721	casein kinase I	-3.32
TGGT1_240650	-0.116021	0.153491	putative coatomer protein complex, subunit alpha	-4.35
TGGT1_240660	-0.246907	0.53826	hypothetical protein	-4.62
TGGT1_240690	-1.26259	0.045668	S-adenosyl methionine synthetase	-1.39
TGGT1_240700	0.574071	0.204262	ubiquitin family protein	-4.44
TGGT1_240710	0.275304	0.087669	RNA recognition motif-containing protein	0
TGGT1_259200B	0.966484	9.5e-05	Na+/H+ exchanger NHE1	-0.35
TGGT1_201760	0.967903	0.014063	hypothetical protein	-1.12
TGGT1_240860	0.774215	0.065292	acyltransferase domain-containing protein	-1.13
TGGT1_240870	-0.235513	0.076581	putative beta adaptin protein	-2.54
TGGT1_305010	0.968717	0.03114	putative pre-mRNA branch site protein p14	-5.5
TGGT1_240980	-0.693497	0.001774	hypothetical protein	0.61
TGGT1_214220	0.970246	0.004092	hypothetical protein	-4.3
TGGT1_241150	0.449677	0.487728	hypothetical protein	-0.34
TGGT1_267050	0.974113	0.017289	hydrolase, alpha/beta fold family protein	-4.77
TGGT1_241240	-0.622521	0.184762	hypothetical protein	0.03
TGGT1_241830	-0.0321748	0.961255	peptidyl-prolyl cis-trans isomerase	1.95
TGGT1_241840	0.0386806	0.943064	hypothetical protein	-0.71
TGGT1_241890	0.0881823	0.747005	hypothetical protein	0.4
TGGT1_242000	-0.162444	0.392557	DUF51 family protein	0.6
TGGT1_242020	-1.40273	0.053403	mannosyl-oligosaccharide glucosidase	0.78
TGGT1_242030	0.617015	0.297552	hypothetical protein	-2.55
TGGT1_242070	0.0282014	0.839391	cAMP-dependent protein kinase regulatory subunit	-3.95
TGGT1_242080	0.642325	0.588725	hypothetical protein	-5.46
TGGT1_242090	-0.38974	0.601198	zinc finger (CCCH type) motif-containing protein	-0.98
TGGT1_242270	1.44786	0.070398	hypothetical protein	-0.36
TGGT1_242290	-0.24409	0.090445	putative proteasome subunit alpha1	-0.24
TGGT1_242330	-0.233866	0.122583	ribosomal protein RPS5	-4.48
TGGT1_242380	-0.194457	0.095925	fatty acid elongase	-4.92
TGGT1_242570	0.816258	0.256625	hypothetical protein	-0.95
TGGT1_242580	-2.89633	0.121288	iron only hydrogenase large subunit, c-terminal domain-containing protein	0.18
TGGT1_242625	0.0799904	0.82289	ATPase family associated with various cellular activities (AAA) subfamily protein	-4.36
TGGT1_242660	0.619939	0.121599	putative vacuolar sorting protein 35	-5.86
TGGT1_242680	0.248554	0.767193	ribosomal protein RPL24e	-4.39
TGGT1_242730	0.832726	0.091487	guanylate kinase family protein	-3.94
TGGT1_242790B	-0.219932	0.639311	putative trichohyalin	-4.62
TGGT1_242800	0.237741	0.729217	putative ribosome biogenesis protein NSA2	-1.01
TGGT1_242820	-0.851792	0.44665	hypothetical protein	-5.18
TGGT1_242830	0.316223	0.436409	putative XRN 5'-3' exonuclease	-5.03
TGGT1_242840	-4.53216	0.000223	membrane protein	-4.96
TGGT1_242890	-0.224688	0.672476	hypothetical protein	-3.58
TGGT1_243200	0.0955694	0.373591	hypothetical protein	-2.43
TGGT1_243250	0.193363	0.058701	myosin H	-3.95
TGGT1_243280A	0.312248	0.650629	Met-10+ like-protein	-3.94
TGGT1_243280B	0.18	0.59363	Met-10+ like-protein	-3.56
TGGT1_243290	0.23169	0.594238	hypothetical protein	-2.93
TGGT1_209720	0.97977	0.001614	hypothetical protein	0.24
TGGT1_243390	-0.113581	0.579204	hypothetical protein	0.45
TGGT1_243410	-0.0820611	0.856499	tetratricopeptide repeat-containing protein	-1.71
TGGT1_243440	0.375271	0.176256	histone lysine acetyltransferase GCN5-B	-1.55
TGGT1_243460	-0.280135	0.116846	hypothetical protein	-2.96
TGGT1_243490	0.513171	0.562444	putative BCS1 family isoform 9	-4.28
TGGT1_243510	0.103107	0.857309	OTU family cysteine protease	-4.15
TGGT1_243540	0.00561413	0.954292	WD domain, G-beta repeat-containing protein	-2.99
TGGT1_243570	-0.610435	0.000851	ribosomal protein RPS26	-4.68
TGGT1_243580	0.120513	0.549924	putative Hit family protein involved in cell-cycle regulation	-5.14
TGGT1_243590	0.370931	0.634703	endonuclease/exonuclease/phosphatase family protein	1.19
TGGT1_243600	2.01958	0.152095	acetyltransferase, GNAT family protein	-1.42
TGGT1_243620	0.273147	0.432885	hypothetical protein	1.41
TGGT1_258660	0.98225	0.007399	rhoptry protein ROP6	-2.05
TGGT1_243710	0.173299	0.169142	t-complex protein beta subunit	1.37
TGGT1_243730	-0.255159	0.096971	rhoptry protein ROP9	-4.79
TGGT1_243760	0.446416	0.473477	hypothetical protein	0.85
TGGT1_243800	0.280351	0.005202	putative long-chain fatty acid CoA ligase	0.88
TGGT1_217510	0.982769	0.009161	hypothetical protein	-1.04
TGGT1_243920	-1.36083	0.000281	putative DNA replication licensing factor MCM5	1.57
TGGT1_243930	-0.556988	0.002103	hypothetical protein	-5.35
TGGT1_243950	0.297123	0.023976	putative prohibitin	0.25
TGGT1_243960	0.202665	0.174344	nuclear transport factor 2 (ntf2) domain-containing protein	-5.18
TGGT1_244000	-0.203141	0.481262	DEAD/DEAH box helicase domain-containing protein	-2.28
TGGT1_230350	0.984852	0.001687	hypothetical protein	-1.14
TGGT1_244080	0.369108	0.06292	hypothetical protein	0.2
TGGT1_244100	-0.0243654	0.925535	snoRNA binding domain-containing protein	0.26
TGGT1_244110	-0.00780731	0.951309	nucleosome assembly protein (nap) protein	-4.36
TGGT1_244150	0.407146	0.061943	glycerate kinase	-0.88
TGGT1_244200	0.392189	0.019883	putative 2-oxoglutarate dehydrogenase e1 component, mitochondrial precursor	0.27
TGGT1_244210	-0.172934	0.851597	RNA polymerase-associated protein RTF1	-4.8
TGGT1_244250	0.364836	0.270697	hypothetical protein	-4.72
TGGT1_244280	-2.62515	0.000377	hypothetical protein	0.79
TGGT1_244290	0.273929	0.115585	adapter-related protein	1.67
TGGT1_244310	-0.61797	0.014893	GTP-binding protein	-4.87
TGGT1_244350	-0.194384	0.729707	DnaJ domain-containing protein	-3.71
TGGT1_244370	0.326482	0.038878	putative TDC1	0.68
TGGT1_244380	0.521283	0.291345	cactin	-3.06
TGGT1_244390	-0.092171	0.731138	coatomer epsilon subunit protein	-4.92
TGGT1_244440	-0.822281	0.036013	nucleoside transporter protein	-0.92
TGGT1_244460	0.111767	0.490059	hypothetical protein	1.02
TGGT1_244470	0.431081	0.142491	hypothetical protein	-1.5
TGGT1_244550	1.12351	0.081305	hypothetical protein	-4.21
TGGT1_244560	-0.0718882	0.339793	putative heat shock protein 90	-0.35
TGGT1_244570	-1.16441	0.458342	hypothetical protein	-4.39
TGGT1_244650	0.035272	0.824804	putative eukaryotic initiation factor-5	-2.86
TGGT1_244670	-1.66388	0.072133	hypothetical protein	-4.08
TGGT1_244690	-0.422859	0.001204	hypothetical protein	-0.22
TGGT1_244700	-0.47689	0.197911	NAD(+)/NADH kinase domain-containing protein	0.68
TGGT1_244870B	0.544837	0.230863	putative quinone oxidoreductase	-1.33
TGGT1_244880	0.365665	0.342735	DNA-directed RNA polymerase I RPA1	0.35
TGGT1_245450	-0.496452	0.31955	hypothetical protein	-4.35
TGGT1_245460	-0.223798	0.000737	ribosomal protein RPS8	-2.95
TGGT1_245470	0.578927	0.00047	mitotic checkpoint protein, BUB3 family protein	-4.68
TGGT1_245485	-0.692849	0.075436	microneme protein MIC9	-0.38
TGGT1_245490	0.275524	0.024846	microneme protein MIC8	1.59
TGGT1_245500	0.834519	0.166066	dipeptidyl peptidase iv (dpp iv) n-terminal region domain-containing protein	-1.71
TGGT1_245550	2.20935	0.164535	hypothetical protein	0.53
TGGT1_245610	0.519734	0.034694	hypothetical protein	-0.32
TGGT1_245620	0.136904	0.589291	ribosomal-ubiquitin protein RPS27A	0.74
TGGT1_245640	0.325016	0.557833	hypothetical protein	-4.61
TGGT1_245670	-0.309232	0.013866	pyruvate dehydrogenase complex subunit PDH-E1Alpha	-0.33
TGGT1_245680	-0.254276	0.096985	ribosomal protein RPL21	0.15
TGGT1_245710	0.77211	0.076236	putative phosphatidylinositol-4-phosphate 5-kinase	-3.65
TGGT1_246040	0.717288	0.539145	MIF4G domain-containing protein	1.15
TGGT1_246080	-0.00118205	0.997064	NAD dependent epimerase/dehydratase family protein	-3.29
TGGT1_247670	0.985057	0.008165	ribulose-phosphate 3 epimerase family protein	-3.39
TGGT1_246100	-0.394568	0.052796	putative phosducin	-0.05
TGGT1_246130	-0.271332	0.14898	serpin (serine proteinase inhibitor) superfamily protein	-4.97
TGGT1_246170	0.160743	0.6245	ARID/BRIGHT DNA binding domain-containing protein	1.24
TGGT1_246178	0.226362	0.611625	hypothetical protein	-4.85
TGGT1_246220	0.259855	0.546791	hypothetical protein	0.2
TGGT1_246330	-0.404263	0.206038	CRAL/TRIO domain-containing protein	0.29
TGGT1_246340	0.173415	0.505662	DnaJ domain-containing protein	-0.23
TGGT1_239630	0.987388	0.015364	cytidine and deoxycytidylate deaminase zinc-binding region domain-containing protein	0.15
TGGT1_246500	0.110316	0.463924	surp module domain-containing protein	0.85
TGGT1_246510	-0.669412	0.300975	protein phosphatase 2a regulatory b subunit (b56 family) protein	-5.56
TGGT1_246540	-0.054208	0.791002	cytochrome c1, heme protein	-2.32
TGGT1_246550	-1.35547	0.004275	aspartyl protease ASP3	-4.36
TGGT1_246560	-0.0509552	0.589818	putative vacuolar ATP synthase subunit g	-1.87
TGGT1_246580	0.525311	0.050945	hypothetical protein	-5.05
TGGT1_246590	0.289221	0.581535	hypothetical protein	-3.92
TGGT1_246620	-0.769775	0.126923	G10 family protein	-0.28
TGGT1_246690	0.540399	0.237721	alpha amylase, catalytic domain-containing protein	-4.04
TGGT1_246720	0.374883	0.056221	hypothetical protein	-0.63
TGGT1_246730	0.542126	0.334092	hypothetical protein	0.24
TGGT1_281640	1.00227	0.009486	hypothetical protein	-0.18
TGGT1_246920	0.334108	0.011431	glutathione reductase	-3.36
TGGT1_246930	-0.511594	0.105402	calmodulin CAM1	-0.98
TGGT1_246940	-0.0466826	0.812649	hypothetical protein	1.09
TGGT1_246950	-0.278892	0.561743	hypothetical protein	0.75
TGGT1_246960	-0.563572	0.213884	hypothetical protein	-3.88
TGGT1_246970	-0.0401661	0.932476	3'-5' exonuclease domain-containing protein	-0.45
TGGT1_246982	-0.366301	0.269477	hypothetical protein	-4.29
TGGT1_247000	-0.0896281	0.926101	tetratricopeptide repeat-containing protein	-2.7
TGGT1_247020	-0.0947754	0.707441	putative high mobility group protein b1	-3.6
TGGT1_247040	0.594792	0.078608	hypothetical protein	-1.73
TGGT1_247195	0.282358	0.402178	microneme protein MIC15	-3.37
TGGT1_247220	-0.53327	0.017856	nudix -type motif 9 isoform a family protein	-3.31
TGGT1_247230	0.918622	0.095308	centrin	1.77
TGGT1_247250	-0.176823	0.300626	RbAp46	-4.2
TGGT1_226840	1.00275	0.04741	hypothetical protein	-5.4
TGGT1_247330	-0.400539	0.223081	hypothetical protein	-0.08
TGGT1_247350	0.27833	0.272303	thioredoxin domain-containing protein	-4.38
TGGT1_223620	1.00588	0.016303	putative SNARE protein	-2.67
TGGT1_247440	0.894132	0.408576	hypothetical protein	-3.9
TGGT1_247450	0.440077	0.17749	hypothetical protein	1.72
TGGT1_247460	-0.763746	0.000589	proliferating cell nuclear antigen PCNA1	-3.03
TGGT1_247470	0.0131892	0.834254	putative nucleolar protein	-4.69
TGGT1_234230	1.00867	0.045186	hypothetical protein	-4.23
TGGT1_247520	0.0700362	0.81587	hypothetical protein	-4.77
TGGT1_247530	-0.449531	0.174133	hypothetical protein	0.68
TGGT1_278720	1.01298	0.025105	hypothetical protein	1.21
TGGT1_247600	0.400091	0.309462	hypothetical protein	-5.1
TGGT1_247610	-0.506918	0.351097	putative small nuclear ribonucleoprotein E	-2
TGGT1_252340	1.02676	0.001245	hypothetical protein	-5.32
TGGT1_247700	-0.284193	0.710054	AP2 domain transcription factor AP2XII-4	-0.31
TGGT1_247730	-0.030301	0.973555	AP2 domain transcription factor AP2XII-5	-5.12
TGGT1_247760	0.279023	0.020852	AMP-binding enzyme domain-containing protein	-2.05
TGGT1_247770	-5.57766	0.001684	hypothetical protein	1.35
TGGT1_247780	1.00774	0.28758	hypothetical protein	-2.61
TGGT1_247930	5.22073	0.372885	SNARE domain-containing protein	0.88
TGGT1_247960	2.22288	0.06862	hypothetical protein	-3.2
TGGT1_248100	0.761099	0.22602	synaptobrevin protein	1.02
TGGT1_248110	-0.322913	0.679421	hypothetical protein	-0.55
TGGT1_248120	-0.388962	0.388382	hypothetical protein	-0.1
TGGT1_237000	1.02981	0.017366	putative polyphosphoinositide binding protein	-1.93
TGGT1_248180	0.786805	0.062279	hypothetical protein	0.1
TGGT1_248250	-0.83704	0.018842	putative translation initiation factor IF-2	0.9
TGGT1_248290	2.87377	0.376524	WD domain, G-beta repeat-containing protein	-2.7
TGGT1_273770	1.03402	0.020407	hypothetical protein	-4.97
TGGT1_248340	-0.223259	0.042196	GTP-binding nuclear protein ran/tc4	-5.17
TGGT1_289150	1.0419	0.024346	hypothetical protein	-3.8
TGGT1_248370	-0.00821061	0.982527	putative prefoldin subunit 6	1.62
TGGT1_248390	0.0453745	0.794653	ribosomal protein RPL26	-3.7
TGGT1_248400	0.759682	0.077788	putative glyoxalase I	-3.23
TGGT1_267480	1.04688	0.005411	putative tRNA (guanine(26)-N(2))-dimethyltransferase	-4.61
TGGT1_233300	1.04822	0.02968	RhoGAP domain-containing protein	0.15
TGGT1_248480	-0.345893	0.015227	ribosomal protein RPS9	1.18
TGGT1_248500	0.120093	0.806856	hypothetical protein	-4.26
TGGT1_248520	0.186182	0.605615	hypothetical protein	-3.54
TGGT1_293190	1.05406	0.005474	endonuclease/exonuclease/phosphatase family protein	1.34
TGGT1_248630	0.422534	0.079578	actin-related protein ARP1	0.34
TGGT1_222160	1.05433	0.000984	aldehyde dehydrogenase	1.73
TGGT1_248700	-0.189736	0.20746	alveolin domain containing intermediate filament IMC12	1.27
TGGT1_248740	0.245555	0.285226	hypothetical protein	-0.17
TGGT1_248810	-0.0426648	0.762543	nuclear factor NF7	-4.02
TGGT1_248830	-0.179225	0.364664	phosphoinositide phospholipase PIPLC	-0.8
TGGT1_248840	1.32114	0.064377	transporter, major facilitator family protein	-4.54
TGGT1_248850	0.496061	0.059696	methionine aminopeptidase	-0.83
TGGT1_248880	-0.0836258	0.47568	GTPase RAB7	-3.81
TGGT1_248890	-0.170863	0.624139	actin-like protein ALP3b	-2.67
TGGT1_248950	-0.184949	0.71107	carrier superfamily protein	-4.54
TGGT1_248980	0.762145	0.335032	NudC family protein	-3.72
TGGT1_248990	-1.94321	0.000761	hypothetical protein	-0.47
TGGT1_249000	-0.0703559	0.918857	regulator of chromosome condensation (RCC1) repeat-containing protein	1.7
TGGT1_249030	0.499183	0.131645	endonuclease/exonuclease/phosphatase family protein	0.44
TGGT1_249170	0.104465	0.846486	Ras family protein	1.64
TGGT1_260370	1.06193	0.000168	AtPH1 family protein	-0.36
TGGT1_249240	-0.489737	0.022251	putative calmodulin	N/A
TGGT1_249250	-0.296805	0.005424	ribosomal protein RPL35A	-5.28
TGGT1_249270	0.0978872	0.067097	putative protein disulfide isomerase-related protein (provisional)	-5.08
TGGT1_249300	0.310506	0.607597	hypothetical protein	-4.56
TGGT1_249310	-0.718989	0.28178	hypothetical protein	2.16
TGGT1_249320	0.172787	0.560784	flavodoxin domain-containing protein	-4.1
TGGT1_249325	-0.249277	0.386347	hypothetical protein	-3.87
TGGT1_249340	0.255383	0.687114	hypothetical protein	0.47
TGGT1_249350	-0.290999	0.534848	esterase/lipase/thioesterase domain-containing protein	1.32
TGGT1_249360	-0.19531	0.701845	RED family protein	0.25
TGGT1_249380	1.18417	0.051084	DHHC zinc finger domain-containing protein	-3.45
TGGT1_249390	0.00699308	0.896614	glutamate/leucine/phenylalanine/valine dehydrogenase family protein	-0.22
TGGT1_249480	-0.171066	0.177992	tetratricopeptide repeat-containing protein	1
TGGT1_249530	0.185217	0.081789	putative exportin 1	-3.39
TGGT1_249590	-0.0758134	0.453084	putative proteasome subunit alpha type 5-2	-3.78
TGGT1_249610	0.546938	0.102701	hypothetical protein	-4.64
TGGT1_249630	0.117946	0.404132	glutathione S-transferase, N-terminal domain-containing protein	-4.47
TGGT1_249650	0.276647	0.058286	putative apolipoprotein A-I binding protein	1.63
TGGT1_249670	0.574162	0.012483	cathepsin B	-0.33
TGGT1_315250	1.06373	0.001765	putative GAMM1 protein	-0.78
TGGT1_249710	0.189312	0.818599	Parkinson disease 7 domain containing 1 family protein	-2.85
TGGT1_249720	0.499312	0.181437	putative ATP synthase F0 subunit 9	0
TGGT1_249730	0.452462	0.371516	hypothetical protein	-2.98
TGGT1_311680	1.0644	0.004639	FUN14 family protein	-3.59
TGGT1_249780	0.0183536	0.925516	hypothetical protein	1.66
TGGT1_249810	-1.54773	0.157133	putative activating signal cointegrator 1 complex subunit 3	1.62
TGGT1_254880	1.06777	0.00295	Alpha-galactosidase	0.64
TGGT1_249850	0.643478	0.081755	GAP40 protein	-0.59
TGGT1_249860	0.444211	0.417224	hypothetical protein	-3.46
TGGT1_249870	-2.0941	0.010297	hypothetical protein	0.57
TGGT1_249900	-0.325767	0.033096	putative adenine nucleotide translocator	0.79
TGGT1_249910	0.155039	0.673802	putative mitochondria-associated granulocyte macrophage CSF signaling molecule	-3.78
TGGT1_310220	1.07302	0.025921	hypothetical protein	0.35
TGGT1_249970	0.374614	0.019683	hypothetical protein	-2.11
TGGT1_249990	-0.347034	0.261291	hypothetical protein	-5.53
TGGT1_297960B	1.07685	0.0313	rhoptry neck protein RON6	0
TGGT1_208370	1.07918	0.000246	putative myosin heavy chain	0.93
TGGT1_250330	0.123321	0.682124	hypothetical protein	-3.75
TGGT1_250340	0.199075	0.569486	centrin 2	-2.6
TGGT1_250700	0.365088	0.270441	hypothetical protein	-4.41
TGGT1_250710	-0.237415	0.088578	microneme protein MIC10	-1.67
TGGT1_250730	0.467038	0.198431	putative 60S ribosomal protein L7-B	2.38
TGGT1_250750	-0.658811	0.468133	tRNA (uracil-5-)-methyltransferase	-4.03
TGGT1_250770	-0.0827592	0.127639	putative eukaryotic initiation factor-4A	-0.94
TGGT1_250800	0.425877	0.163851	AP2 domain transcription factor AP2XII-8	-4.13
TGGT1_250810	-0.452941	0.018792	ribosomal protein RPL35	-4.32
TGGT1_250820	-0.13844	0.397091	hypothetical protein	-5.04
TGGT1_250830	0.0325819	0.843423	SAC3/GANP family protein	0.5
TGGT1_250880	0.18973	0.406957	kinase, pfkB family protein	-5.91
TGGT1_251410	-0.486837	0.579238	tetratricopeptide repeat-containing protein	1.37
TGGT1_251480	-0.48045	0.325594	DEAD/DEAH box helicase domain-containing protein	0.25
TGGT1_270240	1.09401	0.010312	MAG1 protein	-3.05
TGGT1_251500	-0.199184	0.05882	putative eukaryotic initiation factor-3, subunit 3	0.11
TGGT1_260340	1.09405	0.042753	DNL zinc finger protein	-3.4
TGGT1_251550	0.396751	0.25887	acyl-coa-binding protein	1.52
TGGT1_251620	-0.127501	0.717464	putative flap structure-specific endonuclease 1	1.03
TGGT1_251630	-0.295764	0.18352	slc30a2 protein	-3.9
TGGT1_251680	-0.0806584	0.710503	putative histamine-releasing factor	-3.06
TGGT1_251690	-0.0555493	0.240889	putative seryl-tRNA synthetase, cytoplasmic	-1.37
TGGT1_251730	0.549062	0.233123	hypothetical protein	-4.13
TGGT1_251740	0.529635	0.57404	AP2 domain transcription factor AP2XII-9	-4.64
TGGT1_251760	-0.0942517	0.727981	putative subunit of proteaseome activator complex	-4.32
TGGT1_247300	1.10117	0.000153	hypothetical protein	-4.6
TGGT1_251810	-0.388344	0.0086	putative translation initiation factor eIF-5A	-5.09
TGGT1_217560	1.10764	0.00079	DNA-directed RNA polymerase II RPB10	1.6
TGGT1_251850	-0.604779	0.113308	serine/threonine protein phosphatase	1.98
TGGT1_251880	-0.326565	0.193334	tRNA synthetases class I family protein	0.05
TGGT1_251885	-0.977324	0.363345	hypothetical protein	-6.31
TGGT1_251890	0.383694	0.424216	hypothetical protein	-1.23
TGGT1_251930	-0.212721	0.032607	enoyl-acyl carrier reductase ENR	-4.34
TGGT1_251950	-0.137803	0.673386	ribosomal protein l7/l12 c-terminal domain-containing protein	-1.32
TGGT1_252210	-0.124366	0.854877	pentatricopeptide repeat domain-containing protein	-3.6
TGGT1_274070	1.1097	0.013795	ThiF family protein	0.58
TGGT1_252290	-0.0133284	0.91922	putative importin alpha	-1.03
TGGT1_214260	1.11816	0.015056	putative alpha-glucan water dikinase 1	-3.94
TGGT1_252360	-1.10111	0.00016	rhoptry kinase family protein ROP24 (incomplete catalytic triad)	-4.59
TGGT1_219270	1.12255	0.02411	multi-pass transmembrane protein	-0.09
TGGT1_252390	0.0888472	0.411369	hypothetical protein	-1.01
TGGT1_252420	0.83201	0.530362	histone arginine methyltransferase PRMT3	1.15
TGGT1_252430	0.502502	0.08865	hypothetical protein	-0.53
TGGT1_252440	-0.373441	0.220236	peptidase c13 family protein	-0.59
TGGT1_252490	-0.168024	0.42283	putative vacuolar protein sorting 29	-3.99
TGGT1_252500	0.680568	0.120766	polo kinase	-5.45
TGGT1_246090	1.12603	0.033324	hypothetical protein	0.16
TGGT1_252630	0.357254	0.111397	hypothetical protein	-1.46
TGGT1_252850	-0.639582	0.35327	initiation factor, subunit 2 family protein	-1.45
TGGT1_252880A	3.11708	0.253962	hypothetical protein	-3.52
TGGT1_253040	0.524106	0.042436	actin-related protein ARP4A	-2.35
TGGT1_253060	0.672876	0.072006	WD domain, G-beta repeat-containing protein	-4.16
TGGT1_253070	0.0315589	0.930535	hydrolase, TatD family protein	-3.21
TGGT1_255350	1.12609	0.043807	putative ATPase	-2.27
TGGT1_253290	0.21401	0.140084	valyl-tRNA synthetase	-5.32
TGGT1_253370	0.969218	0.064086	hypothetical protein	-3.82
TGGT1_313240	1.13721	0.00626	putative ethylene-responsive RNA helicase	-4.65
TGGT1_253430	-0.699284	0.004137	putative asparagine synthetase	-2.27
TGGT1_253440	0.520299	0.013885	putative cell-cycle-associated protein kinase SRPK	-0.53
TGGT1_253470	-0.154411	0.501912	alveolin domain containing intermediate filament IMC13	-3.09
TGGT1_253520	-0.433516	0.243721	U3 small nucleolar RNA-associated protein 6 protein	1.22
TGGT1_225260	1.13917	0.002273	DNA-directed RNA polymerase II RPB1	-2.54
TGGT1_253650	0.617652	0.176847	DnaJ C terminal region domain-containing protein	0.6
TGGT1_253690	-0.0330292	0.960508	hypothetical protein	0.44
TGGT1_253700	-0.304582	0.051918	transporter, major facilitator family protein	2.08
TGGT1_253730	-0.395445	0.196858	importin-beta N-terminal domain-containing protein	-1.76
TGGT1_253750	0.453884	0.025898	PLU-1 family protein	-4.51
TGGT1_253820	-0.186533	0.40595	hypothetical protein	-4.31
TGGT1_253880	-0.971012	0.032966	GNS1/SUR4 family protein	1.11
TGGT1_253890	0.10091	0.664304	peptidase M16 inactive domain-containing protein	-0.02
TGGT1_293390	1.14064	0.011499	putative cytochrome C-type heme lyase	-2.39
TGGT1_253910	-0.283286	0.831351	hypothetical protein	-4.41
TGGT1_253950	1.49423	0.15619	putative protein fam50a	-1.07
TGGT1_254000	-0.311503	0.691958	hypothetical protein	-2.53
TGGT1_254010	-0.113823	0.913794	serine carboxypeptidase s28 protein	-3.49
TGGT1_254030	-0.779435	0.01671	zinc finger CDGSH-type domain-containing protein	0.64
TGGT1_254050	-0.387851	0.607731	optic atrophy 3 protein (opa3) protein	-4.26
TGGT1_254080	0.35569	0.747468	metal cation transporter, ZIP family protein	0.39
TGGT1_254120	0.368596	0.180328	putative autophagy-related protein 8 atg8	1.41
TGGT1_254280	-0.61747	0.437569	DNA-directed RNA polymerase III RPC9	-2.75
TGGT1_254300	0.348456	0.158405	hypothetical protein	-5.37
TGGT1_254365	0.435402	0.388746	phosphatidate cytidylyltransferase	-3.07
TGGT1_254370	-1.3055	0.066624	guanylyl cyclase	0.08
TGGT1_254390	-1.11743	0.005852	CRAL/TRIO domain-containing protein	-3.56
TGGT1_254410	0.124484	0.726393	putative protein phosphatase 2C	-2.16
TGGT1_254440	-0.176011	0.309346	ribosomal protein RPL12	-1.89
TGGT1_254470	-1.30299	0.015923	hypothetical protein	-5.1
TGGT1_254480	0.377026	0.195908	WD domain, G-beta repeat-containing protein	0.88
TGGT1_254490	-0.216597	0.614444	Sel1 repeat-containing protein	0.32
TGGT1_254500	0.120584	0.813038	hypothetical protein	-3.29
TGGT1_294550	1.15346	0.032139	dynein heavy chain	0.41
TGGT1_254520	0.0142924	0.88347	mediator complex subunit MED11	-0.84
TGGT1_254570	0.147919	0.232524	hypothetical protein	-0.46
TGGT1_254580	0.459873	0.122046	UDP-galactose transporter family protein	-5.14
TGGT1_254600	-0.0586472	0.904553	ubiquitin family protein	-4.9
TGGT1_283590B	1.16433	0.028697	NLI interacting factor family phosphatase	-5.01
TGGT1_254620	-0.703494	0.063244	ribosomal protein RPL39	0.1
TGGT1_254650	-0.0987095	0.526609	zinc finger protein	-3.09
TGGT1_254660	2.25841	0.117945	ankyrin repeat-containing protein	-3.31
TGGT1_254690	-1.0223	0.001233	phospholipase/carboxylesterase	-0.07
TGGT1_254720	0.93994	0.195625	dense granule protein GRA8	0.16
TGGT1_232090	1.17289	0.008249	3-hydroxyacyl-CoA dehydrogenase, NAD binding domain-containing protein	-3.67
TGGT1_265220	1.17681	0.009907	co-chaperone GrpE protein	-1.61
TGGT1_254870	-0.465566	0.211218	hypothetical protein	-2.38
TGGT1_294290	1.1823	0.029602	Der1ER1	1
TGGT1_254900	-0.109063	0.246347	putative proteasome subunit beta type 2	-1.37
TGGT1_254940	0.253955	0.347818	MIF4G domain-containing protein	-5.07
TGGT1_255190	0.230057	0.034663	myosin C	-2.13
TGGT1_255240	0.562834	0.376455	hypothetical protein	2.25
TGGT1_255250	0.466188	0.355454	putative tRNA (cytosine(34)-C(5))-methyltransferase	-4.28
TGGT1_255260	0.0220013	0.863959	apical membrane antigen AMA1	-0.92
TGGT1_255300	-0.780022	0.148495	hypothetical protein	-2.86
TGGT1_255310	0.191367	0.573767	zinc finger (CCCH type) motif-containing protein	-2.99
TGGT1_255320	-0.687725	0.035206	mRNA turnover 4 (MRT4) family protein	0.7
TGGT1_255340	1.21768	0.111669	tetratricopeptide repeat-containing protein	-4.8
TGGT1_248420	1.18551	0.029602	hypothetical protein	0.76
TGGT1_255410	0.0261386	0.958694	hypothetical protein	-1.43
TGGT1_255420	0.349506	0.106924	hypothetical protein	0.77
TGGT1_255450	-0.735685	0.403758	hypothetical protein	1.74
TGGT1_255510	-1.32688	0.094287	ankyrin repeat-containing protein	-1.78
TGGT1_255660	-0.121716	0.583165	EF hand domain-containing protein	-4.4
TGGT1_255680	0.177071	0.738288	YbaK/proline-tRNA ligase associated domain-containing protein	0.14
TGGT1_255690	-2.14851	0.009291	2-C-methyl-D-erythritol 2,4-cyclodiphosphate synthase domain-containing protein	-0.66
TGGT1_255880	0.635928	0.16481	hypothetical protein	-3.57
TGGT1_223110	1.19439	0.006113	glycolipid transfer protein GLTP	0.64
TGGT1_255900	1.79143	0.144889	putative Bax inhibitor-1	0.57
TGGT1_255910	0.728964	0.115195	putative PfMNL-2 CISD1 family iron-sulfur protein	1.51
TGGT1_255920	-0.556423	0.073125	putative GINS complex subunit Psf3	1.64
TGGT1_255980	-1.19371	0.332732	hypothetical protein	-4.57
TGGT1_256000	-0.325632	0.291988	endoplasmic reticulum retention receptor	-0.05
TGGT1_256030	0.100421	0.734611	hypothetical protein	-4.76
TGGT1_256050	-0.0886428	0.718097	signal recognition particle 14kd protein	-5.03
TGGT1_275690	1.19439	0	putative ClpB	-0.28
TGGT1_210790	1.19942	0.000375	putative dihydroorotate dehydrogenase reveal	-2.78
TGGT1_236040	1.2047	6e-06	fructose-1,6-bisphosphate aldolase	1.09
TGGT1_256770	0.15809	0.249978	putative eukaryotic translation initiation factor 4A, isoform 3	-4.03
TGGT1_256840	0.264336	0.19391	hypothetical protein	-4.22
TGGT1_256970	-0.0544927	0.58287	putative vacuolar ATP synthase subunit A	-4.22
TGGT1_256980	0.071208	0.720675	glycerol-3-phosphate-acyltransferase	-3.61
TGGT1_256990	-0.193722	0.107004	glycyl-tRNA synthetase	-2.36
TGGT1_251540	1.20838	0.001257	dense granule protein GRA9	-3.35
TGGT1_257060	-0.591032	0.171024	translation initiation factor sui1 protein	1.65
TGGT1_257070	0.103856	0.853244	hypothetical protein	-0.09
TGGT1_257100	1.77331	0.055369	hypothetical protein	-3.79
TGGT1_257150	-0.563629	0.240224	NOT2 / NOT3 / NOT5 family protein	0.24
TGGT1_257300	-0.537621	0.579936	hypothetical protein	-4.07
TGGT1_257310	-0.618294	0.07994	hypothetical protein	-2.49
TGGT1_213940	1.2221	0.00212	CHCH domain-containing protein	-3.24
TGGT1_257350	-0.288253	0.143465	putative eukaryotic translation initiation factor	0.91
TGGT1_257380	0.413259	0.049245	hypothetical protein	-4.05
TGGT1_257430	-0.644571	0.351899	hypothetical protein	0.56
TGGT1_257440	0.128736	0.681554	SCO1/SenC protein	-0.92
TGGT1_257470	-0.91842	0.440067	myosin J	-3.48
TGGT1_233310	1.23002	0.018081	putative peptidase D	1.51
TGGT1_257490	-0.0197933	0.886175	prefoldin subunit superfamily protein	-0.75
TGGT1_257510	1.45477	0.102729	CDP-alcohol phosphatidyltransferase superfamily protein	-0.72
TGGT1_257530	-0.990074	0.000627	transporter, major facilitator family protein	-0.29
TGGT1_286650	1.23589	0.025432	hypothetical protein	1.57
TGGT1_257580	0.722346	0.455672	hypothetical protein	-5.3
TGGT1_257640	0.526883	0.215075	hypothetical protein	-3.08
TGGT1_257680	0.161079	0.351609	myosin light chain MLC1	-3.81
TGGT1_257710	0.0333927	0.927487	actin-like protein ALP 5	-2.7
TGGT1_257730	0.772121	0.162035	putative methionine aminopeptidase, type i	-5.04
TGGT1_257740	0.0404731	0.808398	UMP-CMP kinase	-3.51
TGGT1_257750	-1.41575	0.003805	homocysteine s-methyltransferase domain-containing protein	-3.2
TGGT1_257960	0.184813	0.302413	GDP-D-mannose pyrophosphorylase	1.46
TGGT1_208320	1.24098	0.008405	polynucleotide kinase 3 phosphatase	-1.88
TGGT1_258030	-0.0198079	0.953545	DNA polymerase	0.05
TGGT1_258050	0.105197	0.666241	actin like protein ALP2a	-4.45
TGGT1_258060	-0.103992	0.5627	putative myosin heavy chain	-4.44
TGGT1_258070	0.260088	0.037813	hypothetical protein	-4.07
TGGT1_258080	2.04046	0.181511	hypothetical protein	-5.24
TGGT1_258090	-0.626386	0.010304	hypothetical protein	-2.41
TGGT1_258100	0.31041	0.628401	TPR repeat region protein	-1.34
TGGT1_258110	-0.373929	0.714799	N-acetylglucosaminylphosphatidylinositol deacetylase	-2.01
TGGT1_258130	0.249067	0.303727	Rab1 protein	-4.37
TGGT1_258150	-0.27476	0.037939	putative proteasome subunit alpha type 7	-3.58
TGGT1_258170	-0.0403752	0.736512	hypothetical protein	-4.46
TGGT1_258210	0.430523	0.040209	DNA-directed RNA polymerase II RPB2	0.72
TGGT1_258230	-1.57002	0.007453	rhoptry kinase family protein ROP20	-5.1
TGGT1_258240	-0.504141	0.018177	chromodomain helicase DNA binding protein CHD1/SWI2/SNF2	0.98
TGGT1_258360	0.42064	0.017518	hypothetical protein	-0.87
TGGT1_258390	0.0757613	0.622999	putative DnaJ protein	-0.89
TGGT1_258410	0.0646842	0.604886	photosensitized INA-labeled protein PHIL1	-3.22
TGGT1_258470	-0.203337	0.018253	hypothetical protein	1.74
TGGT1_258500	-0.0235953	0.950662	hypothetical protein	2.12
TGGT1_258540	1.28794	0.099004	phosphoglycerate mutase family protein	-3.81
TGGT1_258560	-0.394143	0.737818	hypothetical protein	-4.95
TGGT1_240890	1.24281	6.5e-05	6-phosphofructokinase	-2.83
TGGT1_258625	0.555166	0.524147	peptidyl-prolyl cis-trans isomerase, FKBP-type domain-containing protein	1.29
TGGT1_258640	-0.305831	0.491347	adenylate kinase superfamily protein	-3.06
TGGT1_216660	1.24565	0.012523	hypothetical protein	1.82
TGGT1_258730	0.475681	0.004617	hypothetical protein	0.28
TGGT1_258740	-0.158169	0.027459	putative eukaryotic initiation factor-2A	1.28
TGGT1_258770	-0.287918	0.485977	putative polypeptide n-acetylgalactosaminyltransferase 12	-1.21
TGGT1_258780	0.859874	0.465622	OTU family cysteine protease	-0.07
TGGT1_215710	1.25151	0.000343	hypothetical protein	1.18
TGGT1_258826	0.168392	0.519797	hypothetical protein	0.41
TGGT1_258832	-0.116121	0.702023	Vps52 / Sac2 family protein	-3.88
TGGT1_258870A	0.117022	0.399273	hypothetical protein	-4.96
TGGT1_258870B	0.851183	0.153837	hypothetical protein	1.32
TGGT1_258930	-0.0235953	0.788608	peptidylprolyl isomerase	0.75
TGGT1_258940	0.319567	0.524978	acylphosphatase family protein	1.5
TGGT1_258950	-0.0671088	0.553641	lectin family protein	0.86
TGGT1_258970	-0.0298149	0.944574	hypothetical protein	1.16
TGGT1_258980	0.392972	0.081273	hypothetical protein	-5.01
TGGT1_259000	0.313652	0.315594	hypothetical protein	-2.09
TGGT1_259010	-0.11026	0.446599	putative vacuolar ATP synthase subunit d	-4.77
TGGT1_259040	-0.27644	0.398951	hypothetical protein	-4.84
TGGT1_316490	1.25319	0.017918	hypothetical protein	-4.71
TGGT1_259240	-0.109161	0.538853	ribosomal protein RPS21	-1.46
TGGT1_259260	-0.19148	0.635574	membrane protein FtsH1	-4.87
TGGT1_259550	0.208349	0.009557	dihydropteroate synthase	-4.16
TGGT1_259630	0.181997	0.331014	hypothetical protein	-3.55
TGGT1_259640	-0.185622	0.549049	nucleoporin autopeptidase	0.94
TGGT1_259650	-1.03326	0.078427	hypothetical protein	-4.08
TGGT1_253090	1.25498	0.014791	DEAD/DEAH box helicase domain-containing protein	-0.08
TGGT1_228770	1.25602	0.02751	hypothetical protein	-4.64
TGGT1_259710	0.576579	0.012475	protein kinase	-2.67
TGGT1_259720	0.0646677	0.934904	hypothetical protein	1.02
TGGT1_259880	-0.308523	0.160995	hypothetical protein	-4.55
TGGT1_259940	1.58191	0.059423	hypothetical protein	1.34
TGGT1_259950	-0.407444	0.218354	carbonate dehydratase, eukaryotic-type domain-containing protein	0.07
TGGT1_259980	0.551196	0.533569	DnaJ domain-containing protein	1.34
TGGT1_259990	-0.633076	0.488116	SAC3/GANP family protein	-2.71
TGGT1_260010	-0.182634	0.368587	acetyltransferase, GNAT family protein	-4.33
TGGT1_253420	1.26356	0.000258	PQ loop repeat-containing protein	-0.24
TGGT1_260170	0.78576	0.082308	putative elongation factor EF-G	-4.96
TGGT1_260180	0.278252	0.063288	hypothetical protein	-4.87
TGGT1_260200	-0.299935	0.405024	helicase associated domain (ha2) protein	-4.07
TGGT1_260240	-0.500844	0.100331	ccr4-associated factor family protein	-5.65
TGGT1_260260	0.337764	0.179191	ribosomal protein RPP1	-2.43
TGGT1_260310	0.873348	0.054664	ATP-binding cassette transporter ABC.B1	-4.98
TGGT1_260320	-0.360566	0.02181	Noc2p family protein	0.69
TGGT1_201860	1.26704	0.011237	hypothetical protein	-4.01
TGGT1_225320	1.26879	0.001748	hypothetical protein	0.89
TGGT1_260420	0.56732	0.070235	HEC/Ndc80p family protein	1.09
TGGT1_260440	0.428399	0.045705	nuclear factor NF3	-5.58
TGGT1_260500	0.0125773	0.932884	putative COPI associated protein	0.03
TGGT1_260510	0.959088	0.178331	ubiquitin thioesterase otubain-like family protein	-3.3
TGGT1_260520	-0.440915	0.145889	hypothetical protein	1.48
TGGT1_260540	0.279551	0.332485	alveolin domain containing intermediate filament IMC14	1.9
TGGT1_260600	0.0578509	0.446462	Pumilio-family RNA binding repeat-containing protein	1.75
TGGT1_260610	-1.47007	0.044586	methyltransferase	-0.34
TGGT1_260630	0.228218	0.01866	DnaJ family Sec63 protein	-4.97
TGGT1_260670	0.443439	0.669119	putative centrin	-3.8
TGGT1_260680	-0.801541	0.268808	putative small subunit DNA primase	-4.46
TGGT1_260810	0.0820635	0.713592	hypothetical protein	-4.6
TGGT1_260820	-0.0927678	0.772204	IMC sub-compartment protein ISP1	-3.97
TGGT1_260850	-0.204185	0.758123	putative mitochondrial import inner membrane translocase subunit TIM10	0.36
TGGT1_260870	0.241934	0.258415	zinc finger cdgsh type protein	0.97
TGGT1_260990	0.311405	0.456652	hypothetical protein	0.92
TGGT1_261000	-0.516475	0.267544	MutS domain V domain-containing protein	-2.91
TGGT1_261010	-0.178303	0.250203	putative tat-binding family protein	-0.89
TGGT1_261030	1.59457	0.265	pyridine nucleotide-disulfide oxidoreductase domain-containing protein	-4.61
TGGT1_261050	-0.413278	0.169296	RNB family domain-containing protein	-3.66
TGGT1_261070	-2.31973	0.00207	apicoplast triosephosphate translocator APT1	-5.31
TGGT1_263150	1.26914	0.036353	tetratricopeptide repeat-containing protein	1.86
TGGT1_261210	-0.219179	0.363794	putative 26s proteasome subunit p55	-3.95
TGGT1_261220	-0.480849	0.345546	transcription elongation factor SPT4	-4.01
TGGT1_261240	-0.259658	0.225386	histone H3	-4.78
TGGT1_261250	0.0184561	0.910517	histone H2A1	-5.14
TGGT1_261260B	0.102619	0.775934	histone lysine demethylase JMJD6a	-3.39
TGGT1_261430	0.932964	0.156679	hypothetical protein	0.32
TGGT1_261440	-0.433086	0.076069	ARM repeats containing protein	-3.29
TGGT1_261450	-0.239621	0.601828	hypothetical protein	-2.1
TGGT1_261460	0.243958	0.061513	transcriptional elongation factor FACT80	-0.43
TGGT1_261470	0.0198257	0.938143	putative U6 snRNA-associated Sm family protein LSm6	-4.17
TGGT1_261480	-0.24495	0.260264	phosphatidyl serine synthase	-4.57
TGGT1_261490	0.020483	0.966405	hypothetical protein	-4.8
TGGT1_261500	0.313758	0.321252	hydrolase	-6.89
TGGT1_261520	-0.39494	0.207544	putative nucleolar GTP-binding protein 1	-0.09
TGGT1_261540	-0.199795	0.162157	DNA-directed RNA polymerase I RPAC2	-5.23
TGGT1_261570	-0.291004	0.041331	ribosomal protein RPL7A	-3.54
TGGT1_261580	0.579437	0.007612	histone H2AX	-4.03
TGGT1_261600	0.276852	0.145085	creatinase domain-containing protein	2.95
TGGT1_261690	0.848938	0.220232	hypothetical protein	0.8
TGGT1_261710	-0.0117145	0.924156	ankyrin repeat-containing protein	-1.77
TGGT1_261740	-0.0343184	0.968635	hypothetical protein	1.7
TGGT1_261750	0.169544	0.416057	rhoptry neck protein RON10	0.31
TGGT1_261760	-0.836697	0.003749	CDP-alcohol phosphatidyltransferase superfamily protein	0.52
TGGT1_261780	-0.0385056	0.815675	microneme protein MIC7	-2.94
TGGT1_261950	0.0538648	0.465675	ATP synthase beta subunit ATP-B	-3.8
TGGT1_261960	1.87253	0.163764	hypothetical protein	-4.84
TGGT1_261980	-0.552626	0.192183	gorasp2-prov protein	-4.39
TGGT1_262010	-0.130694	0.648866	calmodulin CAM2	-0.31
TGGT1_262040	-0.0668489	0.55251	SAC3/GANP family protein	-0.81
TGGT1_262050	-8.11019	3.2e-05	rhoptry kinase family protein ROP39	-0.03
TGGT1_262070	0.705054	0.122904	putative ribosomal rna assembly protein mis3	1.97
TGGT1_262100	0.43471	0.005054	tetratricopeptide repeat-containing protein	-2.69
TGGT1_262140	0.82902	0.052654	putative chain a, pp2a-specific methylesterase apo form (pme)	-4.98
TGGT1_262150	-0.661892	0.043169	kelch repeat and K+ channel tetramerisation domain containing protein	-0.53
TGGT1_262380	0.138796	0.235871	putative elongation factor Tu	-3.85
TGGT1_262390	-0.791478	0.03272	TLD protein	-4.75
TGGT1_262400	0.375214	0.606269	lipase	-2.15
TGGT1_262430	-0.270707	0.647322	4-hydroxy-3-methylbut-2-en-1-yl diphosphate synthase	1.24
TGGT1_262450	-0.250382	0.77135	hypothetical protein	-4.41
TGGT1_262460	0.425916	0.770365	hypothetical protein	-0.86
TGGT1_262480	-0.39223	0.695202	putative dynein light chain roadblock-type 2	-2.95
TGGT1_262490	-0.478907	0.501806	putative alpha/beta hydrolase	-1.01
TGGT1_262560	-1.37046	0.01051	hypothetical protein	-1.2
TGGT1_262620	0.0872592	0.540891	RNA recognition motif-containing protein	-3.88
TGGT1_262640	-3.70798	0	Cg8 family protein	-2.1
TGGT1_262670	-0.267576	0.016737	ribosomal protein RPL18A	-3.49
TGGT1_262690	-0.117412	0.46824	ribosomal protein RPL27	-4.54
TGGT1_262710	-1.14339	0.001377	Ctr copper transporter family protein	-4.67
TGGT1_262720	-0.447542	0.014631	putative eukaryotic initiation factor-1A	-2.62
TGGT1_262730	0.1322	0.261085	rhoptry protein ROP16	-4.59
TGGT1_262750	0.841891	0.105522	putative histone lysine methyltransferase, SET	1.11
TGGT1_262760	-0.808824	0.110947	poly(ADP-ribose) glycohydrolase	-2.87
TGGT1_262780	0.581514	0.37427	FHA domain-containing protein	-1.1
TGGT1_262810	-0.105268	0.817905	iron donor protein CyaY protein	-2.67
TGGT1_262825	-1.87538	0.307399	peptidase family c50 protein	-3.34
TGGT1_262910	0.635415	0.105274	putative NADH-cytochrome b5 reductase 1	-3.06
TGGT1_262920	0.42198	0.024855	trypsin domain-containing protein	-2.84
TGGT1_262930	-0.264443	0.704414	hypothetical protein	0.56
TGGT1_262935	0.494937	0.233846	hypothetical protein	-3.47
TGGT1_262960	0.240386	0.089195	putative U1 snRNP-associated protein Usp106	1.55
TGGT1_262980	0.594946	0.075235	hypothetical protein	1.1
TGGT1_306895	1.27085	0.002739	hypothetical protein	-3.68
TGGT1_263040	-0.467901	0.040672	ribosomal protein RPS16	-0.94
TGGT1_263050	-0.192132	0.000138	ribosomal protein RPL13	-3.98
TGGT1_263060	0.0833387	0.367821	Proteasome/cyclosome repeat-containing protein	-3.53
TGGT1_263070	0.112268	0.438175	CMGC kinase, CK2 family	-3.81
TGGT1_263080	0.352162	0.00614	hypothetical protein	-2.65
TGGT1_263090	0.219189	0.022271	14-3-3 protein	-3.1
TGGT1_263130	0.285631	0.018314	putative citrate synthase	-5.79
TGGT1_226400	1.27362	0.048232	lipoic acid synthase LIPA	1.98
TGGT1_263180	0.220607	0.159872	myosin D	-5.29
TGGT1_263190	1.06481	0.051989	putative adenylosuccinate lyase	1.56
TGGT1_249920	1.27787	0.00179	putative diphthine synthase	-4.3
TGGT1_263300	0.319441	0.035177	eukaryotic porin protein	0.88
TGGT1_263320	0.0248062	0.881395	hypothetical protein	-3.67
TGGT1_263323	-0.465916	0.055428	putative tetratricopeptide repeat protein 11	-0.63
TGGT1_263420	0.796364	0.0858	ubiquitin-specific protease USP4	0.94
TGGT1_263430	-0.330641	0.111728	3-hydroxyisobutyrate dehydrogenase	0.78
TGGT1_263440	-0.404506	0.199319	hypothetical protein	0.99
TGGT1_263470	0.252544	0.44034	ubiquitin carboxyl-terminal hydrolase UCHL3	-3.99
TGGT1_263480	-0.409493	0.677121	sodium/hydrogen exchanger 3 protein	-0.11
TGGT1_263500	-0.0410935	0.77439	putative vacuolar protein sorting-associated protein 26	-0.02
TGGT1_263520	-0.248617	0.203408	microtubule associated protein SPM1	-4.09
TGGT1_263530	0.492458	0.000314	putative chaperonin	1.21
TGGT1_263560	0.322332	0.674793	hypothetical protein	-2.96
TGGT1_263580	0.0307556	0.788994	bromodomain-containing protein	0.47
TGGT1_263630	-3.12512	5.3e-05	hypothetical protein	-2.37
TGGT1_263650	0.457778	0.365313	putative pre-mRNA-processing protein 8	0.11
TGGT1_263660	-0.174787	0.135862	hypothetical protein	-4.59
TGGT1_263700	-0.146723	0.192844	ribosomal protein RPS14	-0.31
TGGT1_286790	1.28319	0.010643	nuclear factor NF2	0.51
TGGT1_263720	-0.0396529	0.843631	HMG (high mobility group) box domain-containing protein	-1.02
TGGT1_263730	-0.512915	0.154271	FAD-dependent glycerol-3-phosphate dehydrogenase	-0.67
TGGT1_263750	1.97624	0.071243	hypothetical protein	0.99
TGGT1_257340	1.28444	0.01702	Ras family protein	-2.64
TGGT1_263850	-0.55171	0.009158	hypothetical protein	0.86
TGGT1_263870	-0.262697	0.008466	glutamate-tRNA ligase	1.12
TGGT1_263990	-0.0717153	0.592054	hypothetical protein	-4.2
TGGT1_264000	0.426902	0.139443	aldehyde dehydrogenase	0.22
TGGT1_264020	0.685683	0.372084	hypothetical protein	-0.63
TGGT1_264030	0.478102	0.253704	putative aminotransferase	-1.48
TGGT1_264040	-5.22491	1.9e-05	hypothetical protein	1.31
TGGT1_264050	-0.37998	0.594309	ubiquitin-conjugating enzyme subfamily protein	-2.54
TGGT1_264060	0.124671	0.456424	PCI domain-containing protein	-2.25
TGGT1_264080	-0.355535	0.029441	acyl carrier protein ACP	-3.51
TGGT1_264090	1.43613	0.063009	hypothetical protein	-1.43
TGGT1_264190	0.919724	0.059515	hypothetical protein	-4.74
TGGT1_264430	0.0996117	0.879315	hypothetical protein	-0.26
TGGT1_264440	0.481436	0.006617	signal recognition particle receptor beta subunit protein	0.37
TGGT1_276990	1.29342	0.002144	cytochrome b5 family heme/steroid binding domain-containing protein	0.66
TGGT1_264600	0.334396	0.136679	hypothetical protein	-0.02
TGGT1_264610	-0.0557217	0.358325	RNA recognition motif-containing protein	0.95
TGGT1_264640	0.226412	0.236807	bromodomain-containing protein	-3.94
TGGT1_264650	-4.34705	0.044746	phosphoacetylglucosamine mutase	-4.94
TGGT1_226080A	1.2935	0.041652	polyA polymerase	-0.32
TGGT1_264690	1.08509	0.211383	putative cyclin 4	0.85
TGGT1_264740	1.7189	0.221799	hypothetical protein	-1.63
TGGT1_243910	1.29441	0.000324	Cof family hydrolase subfamily protein	0.25
TGGT1_264760	0.967819	0.177093	Oxysterol-binding protein	-2.16
TGGT1_264770	-0.248569	0.545827	hypothetical protein	-6.07
TGGT1_264780	-0.552376	0.220518	UTP-glucose-1-phosphate uridylyltransferase subfamily protein	-0.9
TGGT1_264820	0.340285	0.489403	RbAp48	-5.22
TGGT1_264830	0.290094	0.036769	hypothetical protein	-1.31
TGGT1_264860	0.413562	0.384468	zinc finger, C3HC4 type (RING finger) domain-containing protein	-4.36
TGGT1_264880	1.04672	0.270208	NEDD8-activating enzyme E1 catalytic subunit	-2.12
TGGT1_264900	0.810632	0.283043	hypothetical protein	-2.77
TGGT1_265000	0.13111	0.66847	phosphotransferase enzyme family protein	-0.24
TGGT1_265010	0.29928	0.585499	glutamate 5-kinase domain-containing protein	-0.27
TGGT1_265020	1.62651	0.080841	putative arabinogalactan protein	-3.17
TGGT1_265090	0.0481204	0.916247	hypothetical protein	-0.97
TGGT1_265110	-0.398167	0.022727	putative ribosome biogenesis protein	-0.54
TGGT1_265150	0.244032	0.448298	hypothetical protein	-4.36
TGGT1_265180	-0.419106	0.084148	hypothetical protein	-0.25
TGGT1_312100	1.30525	0.001606	plasma membrane-type Ca(2+)-ATPase A1 PMCAA1	-4.32
TGGT1_265240	0.574649	0.586892	hypothetical protein	-5.29
TGGT1_265250	0.00759596	0.912479	RNA recognition motif-containing protein	-4.34
TGGT1_240520	1.30729	0.020505	hypothetical protein	-4.06
TGGT1_265310	0.256638	0.068707	putative heat shock protein 40	0.18
TGGT1_265330	0.117839	0.077281	putative cell-cycle-associated protein kinase GSK	-0.07
TGGT1_225790	1.32588	0.001048	PDI family protein	-3.65
TGGT1_265370	-5.80745	0.00011	hypothetical protein	1.25
TGGT1_265410	-0.435665	0.020856	G-protein beta WD-40 repeat containing protein	1.56
TGGT1_265420	0.497343	0.193006	hypothetical protein	-5.01
TGGT1_265440	0.312946	0.61798	hypothetical protein	-1.93
TGGT1_237560	1.33457	0.003829	iron-sulfur cluster protein ISCU	-4.52
TGGT1_265460	0.297598	0.681317	hypothetical protein	-1.37
TGGT1_265510	0.177871	0.644179	hypothetical protein	0.32
TGGT1_265520	0.130257	0.193356	hypothetical protein	-2.19
TGGT1_265530	0.0823252	0.691063	RNA recognition motif-containing protein	0.85
TGGT1_265840	-0.347891	0.258788	hypothetical protein	-5.33
TGGT1_265850	-1.2254	0.388477	hypothetical protein	-2.22
TGGT1_265870A	-0.614476	0.087833	pantoate-beta-alanine ligase	-0.54
TGGT1_265870B	-0.794918	0.049731	pantoate-beta-alanine ligase	1.6
TGGT1_266060	-0.197079	0.197711	ribosomal protein RPSA	0.72
TGGT1_266070	-0.208994	0.093849	ribosomal protein RPL31	-5.48
TGGT1_266080	0.143369	0.31896	hypothetical protein	-3.75
TGGT1_266090	-0.912695	0.001767	hypothetical protein	1.77
TGGT1_266120	0.450633	0.053459	thioredoxin-dependent peroxidase TPX1/2	0.91
TGGT1_266140	1.56127	0.060971	peptidase, M50 family protein	-0.62
TGGT1_266280	-0.0246956	0.930498	HEAT repeat-containing protein	0.34
TGGT1_266310	-0.292044	0.144962	Alpha-1,3-mannosyl-glycoprotein 2-beta-N-acetylglucosaminyltransferase	-4.54
TGGT1_266320	-0.340307	0.025912	hypothetical protein	-1.89
TGGT1_266400	-0.0791366	0.842576	hypothetical protein	-0.99
TGGT1_266435	-0.0879695	0.860524	hypothetical protein	-5.05
TGGT1_266450	0.373436	0.5668	lysine decarboxylase family protein	-1.39
TGGT1_266460	0.328954	0.136598	putative small ubiquitin family modifier	1.44
TGGT1_266470	0.499015	0.3077	hypothetical protein	-4.44
TGGT1_219150	1.33887	0.042732	zinc finger, zz type domain-containing protein	-0.86
TGGT1_270930	1.3409	0.004557	hypothetical protein	-5.73
TGGT1_266640	0.212014	0.025422	putative Acetyl-coenzyme A synthetase 2	-4.16
TGGT1_266760	0.414735	0.087268	isocitrate dehydrogenase	0.59
TGGT1_243690	1.3428	0.00511	hypothetical protein	-4.1
TGGT1_266810	0.575982	0.229694	hypothetical protein	-1.22
TGGT1_266900	-0.331077	0.474625	cyclin, N-terminal domain-containing protein	-4.42
TGGT1_266960	-0.0312811	0.786743	beta-tubulin	1.72
TGGT1_266970	-5.04625	5.8e-05	hypothetical protein	-4
TGGT1_266990	-0.363418	0.020042	beta-COP	0.67
TGGT1_254770	1.34319	0.006475	Ser/Thr phosphatase family protein	1.56
TGGT1_267060	-0.178704	0.075843	ribosomal protein RPL14	0.73
TGGT1_267080	-0.454761	0.045325	putative 26S protease regulatory subunit 4	-3.07
TGGT1_267090	0.116957	0.878898	hypothetical protein	-4.66
TGGT1_267100	-0.290055	0.659953	protein phosphatase 2C domain-containing protein	-0.65
TGGT1_267140	-1.31894	0.001801	SAG-related sequence SRS38B	-1.3
TGGT1_267300	0.621397	0.377531	hypothetical protein	0.57
TGGT1_267330	-0.0163821	0.939905	fumarate hydratase	-0.27
TGGT1_267350	-0.657188	0.161844	LSM domain-containing protein	-3.5
TGGT1_267370	-0.478063	0.416206	kinesin motor domain-containing protein	-3.9
TGGT1_267390	0.0521891	0.716797	DNA-directed RNA polymerase I RPAC1	-2.7
TGGT1_267400	0.135673	0.276457	ribosomal protein RPL32	-5.2
TGGT1_267420	-0.0722598	0.693431	putative mago nashi family protein 2	-2.81
TGGT1_267430	0.0886952	0.723618	DnaJ domain-containing protein	-4.59
TGGT1_235700	1.34537	0.007501	sedoheptulose-1,7-bisphosphatase	1.12
TGGT1_267500	-0.479553	0.016053	hypothetical protein	-4.81
TGGT1_267510	0.435351	0.51784	hypothetical protein	-0.72
TGGT1_267550	-0.157219	0.464982	leucine-rich repeat protein LRR1	-5.38
TGGT1_267560	0.21327	0.618041	folate-binding protein YgfZ protein	-3.78
TGGT1_267580	0.0376184	0.890698	cyclin2 related protein	-3.34
TGGT1_267590	-0.00152429	0.998073	hypothetical protein	-2.88
TGGT1_267600	0.134036	0.257974	FHA domain-containing protein	-3.06
TGGT1_267620	0.381755	0.104134	multi-pass transmembrane protein	0.74
TGGT1_267650	-1.00435	0.149275	hypothetical protein	-4.9
TGGT1_225800	1.34962	0.031738	iron-sulfur assembly ATPase	1.98
TGGT1_267680	-0.969116	0.212569	microneme protein MIC12	-2.76
TGGT1_288400	1.35408	0.008211	LETM1 family protein	-4.32
TGGT1_267710	1.13434	0.502293	CPSF A subunit region protein	-5.73
TGGT1_267730	-0.160361	0.823901	hypothetical protein	-1.21
TGGT1_267775	-0.424951	0.226594	hypothetical protein	1.23
TGGT1_267800	0.313495	0.011297	dynamin-related protein DRPA	-2.35
TGGT1_267810	-0.0211586	0.83385	Rab 5	-4.14
TGGT1_267840	1.10109	0.097457	tetratricopeptide repeat-containing protein	-4.48
TGGT1_268176	0.32332	0.639405	hypothetical protein	-4.08
TGGT1_268200	0.148639	0.28014	RNA recognition motif-containing protein	0.51
TGGT1_268210	1.04284	0.090957	AGC kinase	-3.27
TGGT1_268260	0.280749	0.487034	hypothetical protein	-2.68
TGGT1_268330	1.68965	0.061813	hypothetical protein	-5.59
TGGT1_268370	0.687748	0.062864	non-specific serine/threonine protein kinase	-3.88
TGGT1_268570	0.0913248	0.603468	zinc finger (CCCH type) motif-containing protein	-3.56
TGGT1_268580	0.619041	0.052856	hypothetical protein	-4.23
TGGT1_205740	1.36257	2.5e-05	hypothetical protein	1.45
TGGT1_268630	-1.42241	0.391473	YagE family protein	-1.46
TGGT1_256060	1.36899	0.015115	nucleosome assembly protein (nap) protein	-0.87
TGGT1_268710	0.686934	0.312359	elongation factor Tu GTP binding domain-containing protein	0.37
TGGT1_268720	-0.372035	0.548395	Hrf1 family protein	-2.95
TGGT1_268750	-0.405258	0.21859	putative peptidyl-prolyl cis-trans isomerase E	-4.94
TGGT1_268760	0.32013	0.178969	hypothetical protein	-3.75
TGGT1_268780	-0.314682	0.742864	hypothetical protein	1.84
TGGT1_268790	0.0814514	0.743702	hypothetical protein	-2.1
TGGT1_268810	0.0203422	0.902619	ck2 beta subunit	1.63
TGGT1_268835	0.112635	0.486558	hypothetical protein	-3.08
TGGT1_268850	-0.0258055	0.523986	enolase 2	-2.02
TGGT1_268870	-0.366537	0.101429	tetratricopeptide repeat-containing protein	-3.38
TGGT1_268890	-0.110752	0.368888	citrate synthase I	-1.66
TGGT1_268950	0.209803	0.131866	hypothetical protein	-2.4
TGGT1_268960	0.412424	0.398459	putative 5'-AMP-activated protein kinase subunit beta-1 family protein	-2.62
TGGT1_268980	-0.147602	0.804695	hypothetical protein	-3.95
TGGT1_299070	1.38017	0.000457	pyruvate kinase PyKII	-1.07
TGGT1_269010	0.504994	0.073148	AP2 domain transcription factor AP2VIII-7	-3.88
TGGT1_269180	-0.281742	0.00377	MIF4G domain-containing protein	-1.01
TGGT1_269190	0.197714	0.036215	glyceraldehyde-3-phosphate dehydrogenase GAPDH2	-3.86
TGGT1_269200	-0.0254722	0.942521	putative crooked neck family 1 protein isoform 2	-4.4
TGGT1_269250	-0.372261	0.014643	Mov34/MPN/PAD-1 family protein	-2.99
TGGT1_269260	2.30198	0.108993	hypothetical protein	-4.99
TGGT1_269290	0.381308	0.204376	hypothetical protein	0.69
TGGT1_269330	0.770317	0.395138	hypothetical protein	-5.45
TGGT1_269340	-0.200642	0.809364	hypothetical protein	-3.15
TGGT1_269410	0.549148	0.172315	hypothetical protein	-3.34
TGGT1_269442	-0.343782	0.017809	putative calmodulin	-0.12
TGGT1_216120	1.39203	0.008033	hypothetical protein	-4.3
TGGT1_269460	-0.35781	0.758566	Ser/Thr phosphatase family protein	-3.66
TGGT1_269480	-0.597902	0.295857	adaptor complexes medium subunit family protein	-0.81
TGGT1_269620	0.678869	0.077565	hypothetical protein	-4.81
TGGT1_269650	0.15502	0.41238	FFD and TFG box motifs protein	-0.34
TGGT1_269690	-0.556082	0.023624	hypothetical protein	-1.68
TGGT1_269700	-0.551258	0.068897	NLI interacting factor family phosphatase	1.54
TGGT1_227990	1.39681	0.035719	hypothetical protein	-2.15
TGGT1_269770	0.118837	0.805728	WD domain, G-beta repeat-containing protein	-3.16
TGGT1_269800	-0.126792	0.70692	putative glutamine-dependent NAD(+) synthetase protein	-4.26
TGGT1_269840	0.134996	0.231721	proteasome regulatory subunit	0.04
TGGT1_269885A	-0.234606	0.000292	rhoptry metalloprotease toxolysin TLN1	-4.73
TGGT1_269885B	-0.173825	0.110184	rhoptry metalloprotease toxolysin TLN1	-1.37
TGGT1_269900	0.705952	0.061547	WD domain, G-beta repeat-containing protein	-2.07
TGGT1_286720	1.39977	0.006024	heat shock protein HSP28	-4.14
TGGT1_269940	0.795474	0.309379	zinc finger motif, C2HC5-type protein	0.52
TGGT1_269950	-0.602554	0.003705	hypothetical protein	-2.28
TGGT1_269960	-0.549481	0.473796	14-3-3 superfamily protein	0.44
TGGT1_269980	0.143127	0.257263	putative preprotein translocase Sec61	-1.12
TGGT1_269990	0.256458	0.816426	hypothetical protein	-5.15
TGGT1_270010	0.0370982	0.911101	hypothetical protein	-0.47
TGGT1_270060	0.750105	0.349918	hypothetical protein	-0.22
TGGT1_270070	0.581909	0.196639	synaptobrevin family protein	1.07
TGGT1_270120	0.560922	0.010814	thioredoxin-like protein TLP1	-5.01
TGGT1_270140	-0.268547	0.223434	putative splicing factor DIM1	-1.61
TGGT1_231350	1.40021	0.001896	glucosamine-fructose-6-phosphate aminotransferase	-0.5
TGGT1_270220	-0.363651	0.120655	hypothetical protein	-4.23
TGGT1_265260	1.40042	0.03635	hypothetical protein	-0.79
TGGT1_270250	-0.717622	0.000244	dense granule protein GRA1	1.25
TGGT1_270270	0.0574045	0.853754	hypothetical protein	-5.27
TGGT1_270320	-0.492817	0.00163	protein phosphatase 2C domain-containing protein	0.07
TGGT1_270360	0.0578883	0.87748	hypothetical protein	1.24
TGGT1_270370	0.690547	0.19958	putative clathrin assembly protein AP19	0.32
TGGT1_270380	-0.142334	0.141906	ribosomal protein RPS13	-4.06
TGGT1_270510	0.115197	0.057824	asparaginyl-tRNA synthetase (NOB+tRNA synthase)	-4.6
TGGT1_270530	0.552624	0.101417	ubiquitin fusion degradation protein UFD1CY	-3.93
TGGT1_270540	0.177636	0.522224	Trm112p family domain-containing protein	-2.94
TGGT1_270550	0.0294628	0.822699	putative gamma-glutamyl phosphate reductase	-4.71
TGGT1_270560	-0.444264	0.128987	peptidyl-prolyl cis-trans isomerase family 1	-0.69
TGGT1_270640	0.459249	0.067374	RNA recognition motif-containing protein	-0.46
TGGT1_293810	1.40177	0.028392	carboxyvinyl-carboxyphosphonate phosphorylmutase	0.7
TGGT1_270690	0.497401	0.106798	arginyl-tRNA synthetase	1.91
TGGT1_270710	-0.590601	0.065838	WW domain binding protein 11	-4.54
TGGT1_270770	-0.0826813	0.649391	PWI domain-containing protein	-1.74
TGGT1_270830	-0.270203	0.171976	small nuclear ribonucleoprotein	-3.73
TGGT1_270840	-0.760438	0.115925	poly(ADP-ribose) polymerase catalytic domain-containing protein	-2.22
TGGT1_270865	0.393826	0.32843	putative adenylate cyclase	0.1
TGGT1_270880	0.577509	0.079572	RNA recognition motif-containing protein	-1.12
TGGT1_216580	1.40782	0.020356	hypothetical protein	-3.81
TGGT1_270960	-0.408824	0.224103	hypothetical protein	-4.34
TGGT1_270980	0.653878	0.241376	phosphoglycerate mutase family protein	-4.69
TGGT1_271050	0.213478	0.309316	SAG-related sequence SRS34A	-1.27
TGGT1_271060	0.267354	0.052764	Sec1 family protein	1.72
TGGT1_271100	0.554249	0.244034	NUC153 domain-containing protein	-5.04
TGGT1_271250	0.0576527	0.929075	hypothetical protein	-4.14
TGGT1_271270	1.8073	0.233921	hypothetical protein	0.03
TGGT1_271280	0.497428	0.604572	putative 60S ribosome subunit biogenesis protein NIP7	-0.55
TGGT1_286750	1.41365	0.000164	MA3 domain-containing protein	-3.47
TGGT1_236070	1.41638	0.0033	pyrroline-5-carboxylate reductase	-3.46
TGGT1_271360	0.127842	0.825576	hypothetical protein	-5.14
TGGT1_271380	3.31433	0.260487	PUB domain-containing protein	-2.92
TGGT1_271390	0.29253	0.755226	hypothetical protein	0.05
TGGT1_268650	1.42229	0.02698	putative chaperone clpB protein	0.34
TGGT1_207710	1.43027	0.004803	putative phosphatidylinositol synthase	0.25
TGGT1_271740	-0.331908	0.376152	hypothetical protein	0.85
TGGT1_271760	0.305854	0.624836	seryl-tRNA synthetase (SerRS2)	0.36
TGGT1_271810	-0.356454	0.062331	putative lanp	-2.84
TGGT1_271820	-0.580569	0.028104	lipoyltransferase and lipoate-protein ligase subfamily protein	-3.59
TGGT1_271888	0.24991	0.05523	putative 3-ketoacyl-CoA reductase	-2.6
TGGT1_271910	-1.31486	0.091578	DnaJ domain-containing protein	-4.5
TGGT1_271930	-0.0648466	0.722947	hypothetical protein	-0.06
TGGT1_271935	-1.18052	0.008598	hypothetical protein	2.09
TGGT1_271970	0.252528	0.176708	glideosome-associated protein with multiple-membrane spans GAPM3	2.11
TGGT1_272010	-0.304849	0.123858	Gar1 protein RNA binding region protein	-2.6
TGGT1_272030A	-0.48343	0.032454	kelch repeat-containing protein	-1.51
TGGT1_272155	-0.0787846	0.757864	hypothetical protein	-1.35
TGGT1_272230	1.19859	0.139154	putative heat shock protein hslv	-2.28
TGGT1_272260	4.34088	0.086003	Dpy-30 motif protein	-1.23
TGGT1_272290	-0.843943	0.001971	pyruvate dehydrogenase complex subunit PD-HE1Beta	0.18
TGGT1_227790	1.43216	0.039525	glycosyltransferase, group 1 family protein	-0.98
TGGT1_272380	-1.24982	0.291586	hypothetical protein	-3.4
TGGT1_272400	0.421053	0.13914	casein kinase ii regulatory subunit protein	1.71
TGGT1_246450	1.43629	0.003888	hypothetical protein	-1.72
TGGT1_272550	0.391271	0.551821	hypothetical protein	1.87
TGGT1_272600	0.675324	0.146836	adaptin c-terminal domain-containing protein	-5.13
TGGT1_272630	-0.504307	0.048671	putative U6 snRNA-associated Sm family protein LSm8	-4.55
TGGT1_272640	-0.283311	0.138558	putative eukaryotic initiation factor-2B, epsilon subunit	-2.12
TGGT1_272660	0.194538	0.087535	hypothetical protein	0.23
TGGT1_272670	0.531157	0.250865	peptidase family M3 protein	-0.33
TGGT1_202300	1.43974	2.1e-05	putative inosine triphosphate pyrophosphatase	0.34
TGGT1_285840	1.44128	0.031763	RAP domain-containing protein	-3.93
TGGT1_272740	0.0451647	0.941591	DNA-directed RNA polymerase III RPC2	-5.07
TGGT1_272770	-0.613878	0.147853	hypothetical protein	-3.38
TGGT1_272900	-0.652677	0.149841	putative DNA repair protein RAD51	-4.32
TGGT1_272910	0.170725	0.257476	T-complex protein 1 delta subunit	-0.34
TGGT1_273070	-0.14275	0.570189	putative GTPase activating protein for adp ribosylation factor	-4.41
TGGT1_273090	-0.152465	0.020105	cell division protein CDC48CY	-3.81
TGGT1_273110	-0.340594	0.52553	SAG-related sequence SRS30D	-6.01
TGGT1_273120	0.531427	0.010284	SAG-related sequence SRS30C	1.72
TGGT1_273130	-0.471367	0.108028	SAG-related sequence SRS30A	0.78
TGGT1_273370	-0.211817	0.161871	putative coatomer gamma 2-subunit protein	0.81
TGGT1_273460	-0.176049	0.105519	eukaryotic translation initiation factor 3 subunit 6 interacting protein	-3.26
TGGT1_269920	1.44251	0.03153	phosphatidylserine decarboxylase	0.53
TGGT1_273500	0.230882	0.791503	O-linked N-acetylglucosamine transferase	-0.48
TGGT1_273520	-0.123016	0.231369	PCI domain-containing protein	-0.11
TGGT1_273540	-0.241008	0.067552	putative phosphatidylserine synthase	-3.26
TGGT1_273560	0.0329838	0.800332	putative kinesin heavy chain	-1.63
TGGT1_273580	0.136903	0.836674	hypothetical protein	-0.94
TGGT1_273760	-0.332529	0.003184	heat shock protein HSP70	-3.87
TGGT1_310270	1.44742	0.007825	hypothetical protein	-1.36
TGGT1_273840	-0.325604	0.006323	brix domain-containing protein	0.51
TGGT1_273850	-0.532961	0.554076	hypothetical protein	-3.18
TGGT1_273860	0.557508	0.036304	hypothetical protein	-4.2
TGGT1_273870	0.0707149	0.606201	SWI2/SNF2 ISWI-like (AT hook)	0.95
TGGT1_273905	0.42742	0.149295	hypothetical protein	-6.34
TGGT1_273920	0.0530168	0.939763	putative aldose reductase	-0.53
TGGT1_273930	0.408277	0.141656	DNA topoisomerase domain-containing protein	-1.59
TGGT1_273950	-0.523407	0.614579	putative replication factor C subunit 5	0.36
TGGT1_273960	-0.235185	0.261472	chaperonin GroS protein	-4.8
TGGT1_273990	-0.477279	0.330172	CobW/P47K family protein	-4.02
TGGT1_274060	0.177925	0.296213	2-oxoglutarate/malate translocase OMT	-2.77
TGGT1_318150	1.46041	0.016211	transporter, major facilitator family protein	-3.58
TGGT1_266630	1.46542	0.026362	hypothetical protein	1.28
TGGT1_274120	-0.177506	0.220483	hypothetical protein	1.88
TGGT1_274180	0.0833373	0.903041	hypothetical protein	0.64
TGGT1_274190	-0.443426	0.100406	putative eukaryotic initiation factor 2B epsilon subunit	-0.02
TGGT1_275310	0.0742396	0.879113	hypothetical protein	-5.07
TGGT1_275350	-0.23983	0.589616	TBC domain-containing protein	-3.21
TGGT1_275370	-0.546677	0.291196	SAG-related sequence SRS47C	-0.58
TGGT1_275440	-0.198106	0.674238	dense granule protein GRA6	1.77
TGGT1_275460	-0.569216	0.07773	hypothetical protein	1.84
TGGT1_275480	-0.0643441	0.730287	Myb family DNA-binding domain-containing protein	2.32
TGGT1_275490	0.634918	0.394201	hypothetical protein	-4.24
TGGT1_217850	1.47612	0.007292	Sucrose-6F-phosphate phosphohydrolase	-3.09
TGGT1_275650	0.101716	0.078297	hypothetical protein	-3.23
TGGT1_275680	0.01905	0.945658	hypothetical protein	-1.38
TGGT1_310610	1.47762	0.014233	hypothetical protein	-0.89
TGGT1_275750	0.353076	0.239314	putative small nuclear ribonucleoprotein E	-4.75
TGGT1_230070	1.49108	0.007505	BolA family protein	-0.04
TGGT1_275802	-0.326928	0.026086	SRP72 RNA-binding domain-containing protein	-0.95
TGGT1_275810	-0.204825	0.161684	ribosomal protein RPS10	-4.17
TGGT1_275860	0.257015	0.163267	hypothetical protein	-5.12
TGGT1_275990	0.434772	0.221731	hypothetical protein	2.13
TGGT1_276110	-0.227633	0.478643	cytochrome b5 family heme/steroid binding domain-containing protein	-3.75
TGGT1_276130	4.12527	0.364043	cathepsin CPC2	-3.01
TGGT1_276140	0.146593	0.036915	ADP ribosylation factor ARF1	-1.18
TGGT1_276170	0.204127	0.220355	phosphatidylinositol 3- and 4-kinase	-1.44
TGGT1_276190	0.277826	0.573966	hypothetical protein	-3.91
TGGT1_310320	1.5007	0.03316	calreticulin family protein	-4.37
TGGT1_276890	0.362869	0.104615	hypothetical protein	-2.94
TGGT1_276930	0.580027	0.032851	hypothetical protein	-0.58
TGGT1_284780	1.50152	0.003585	hypothetical protein	0.48
[truncated: 923 more rows]

## Sheet: ΔmtAP2-2_Sig_Up
Gene ID	Log2FC	p-Value	Product Description	Phenotype score	hyper-LOPIT
TGGT1_275690	1.19439	0	putative ClpB	-0.28	apicoplast
TGGT1_223840	3.10309	1e-06	putative ATP-citrate lyase	-0.39	cytosol
TGGT1_265450	0.878644	5e-06	hexokinase	-1.9	cytosol
TGGT1_236040	1.2047	6e-06	fructose-1,6-bisphosphate aldolase	1.09	cytosol
TGGT1_210820	2.75591	2e-05	hypothetical protein	-0.73	rhoptries 2
TGGT1_202300	1.43974	2.1e-05	putative inosine triphosphate pyrophosphatase	0.34	cytosol
TGGT1_205740	1.36257	2.5e-05	hypothetical protein	1.45	ER 1
TGGT1_225880	2.22268	3.1e-05	UDP-glucose 4-epimerase	0.7	cytosol
TGGT1_254860	3.17938	3.5e-05	hypothetical protein	0.81
TGGT1_209190	1.64282	5.2e-05	ABC transporter transmembrane region domain-containing protein	0.82	mitochondrion - soluble
TGGT1_240890	1.24281	6.5e-05	6-phosphofructokinase	-2.83	cytosol
TGGT1_278370	2.35051	7.4e-05	Toxoplasma gondii family A protein	-0.08
TGGT1_259660	0.797496	7.5e-05	orotate phosphoribosyltransferase	-1.59	cytosol
TGGT1_283780	1.61509	9.5e-05	glucose-6-phosphate isomerase GPI	-3.03	cytosol
TGGT1_259200B	0.966484	9.5e-05	Na+/H+ exchanger NHE1	-0.35
TGGT1_271350	0.624646	0.000111	bifunctional protein FolC subfamily protein	-4.03	nucleus - chromatin
TGGT1_299060	2.12585	0.000116	sodium/hydrogen exchanger NHE2	-5.22	rhoptries 2
TGGT1_248460	0.677347	0.00012	putative ubiquitin	1.33	PM - integral
TGGT1_289580	0.715509	0.000127	strictosidine synthase subfamily protein	-1.7	ER 1
TGGT1_247510	0.826039	0.000134	fructose-bisphospatase II	-3.33	cytosol
TGGT1_232350	0.75722	0.000138	lactate dehydrogenase LDH1	-0.25	cytosol
TGGT1_236570	0.732316	0.000141	lysine decarboxylase family protein	-0.4	cytosol
TGGT1_212930	2.32887	0.000142	NifU family domain-containing protein	-1.86	mitochondrion - soluble
TGGT1_221470	0.710196	0.00015	hypothetical protein	-0.52	cytosol
TGGT1_247300	1.10117	0.000153	hypothetical protein	-4.6	nucleus - chromatin
TGGT1_286750	1.41365	0.000164	MA3 domain-containing protein	-3.47	cytosol
TGGT1_260370	1.06193	0.000168	AtPH1 family protein	-0.36	cytosol
TGGT1_263710	1.87246	0.000175	acyl-CoA:cholesterol acyltransferase alpha ACAT1-alpha	-4.59	ER 1
TGGT1_202980	1.95909	0.000189	hypothetical protein	-2.73	nucleolus
TGGT1_251780	0.892867	0.000198	heat shock protein	0.2	mitochondrion - soluble
TGGT1_208370	1.07918	0.000246	putative myosin heavy chain	0.93	IMC
TGGT1_289690	0.778422	0.00025	glyceraldehyde-3-phosphate dehydrogenase GAPDH1	-3.58	cytosol
TGGT1_253420	1.26356	0.000258	PQ loop repeat-containing protein	-0.24	ER 1
TGGT1_214320	0.704495	0.000271	facilitative glucose transporter GT1	2	PM - integral
TGGT1_265360	2.89005	0.00029	hypothetical protein	-4.12	mitochondrion - soluble
TGGT1_239310	0.817894	0.000298	ribulose 5-phosphate isomerase	-4.81	cytosol
TGGT1_305030	0.907603	0.000304	kinase, pfkB family protein	0.41	cytosol
TGGT1_243910	1.29441	0.000324	Cof family hydrolase subfamily protein	0.25	cytosol
TGGT1_307850	1.57441	0.000336	6-phosphogluconate dehydrogenase	-1.35	cytosol
TGGT1_285870	0.76804	0.000337	SAG-related sequence SRS20A	1.72	PM - peripheral 1
TGGT1_249180	1.94969	0.00034	bifunctional dihydrofolate reductase-thymidylate synthase	-0.79	nucleus - non-chromatin
TGGT1_215710	1.25151	0.000343	hypothetical protein	1.18	mitochondrion - membranes
TGGT1_222370	2.61704	0.00036	SAG-related sequence SRS13	-0.96	PM - peripheral 1
TGGT1_210790	1.19942	0.000375	putative dihydroorotate dehydrogenase reveal	-2.78	mitochondrion - membranes
TGGT1_205250	0.660175	0.000395	rhoptry protein ROP18	-1.26	rhoptries 1
TGGT1_318600	2.142	0.00041	DNA /pantothenate metabolism flavoprotein	-3.24
TGGT1_411430	0.789703	0.000421	rhoptry protein ROP5	N/A
TGGT1_223880	1.66614	0.000445	zinc finger, C3HC4 type (RING finger) domain-containing protein	-0.08	nucleus - non-chromatin
TGGT1_299070	1.38017	0.000457	pyruvate kinase PyKII	-1.07	mitochondrion - soluble
TGGT1_311220	2.69799	0.000546	hypothetical protein	-4.68	Golgi
TGGT1_257990	0.883826	0.000581	putative heat shock protein 101	-4.6	cytosol
TGGT1_291960	0.737157	0.000587	rhoptry kinase family protein ROP40 (incomplete catalytic triad)	-3.85	rhoptries 1
TGGT1_213280	0.887069	0.00064	SAG-related sequence SRS25	-3.23	PM - peripheral 1
TGGT1_318525	2.11668	0.000657	hypothetical protein	-4.36	rhoptries 1
TGGT1_214810	2.47866	0.000659	hypothetical protein	-0.04	Golgi
TGGT1_310670	0.820526	0.000742	putative glycogen phosphorylase 1	1.76	cytosol
TGGT1_220100	0.705111	0.00075	phosphoribosylpyrophosphate synthetase	-3.67	mitochondrion - soluble
TGGT1_318750	2.54889	0.000772	deoxyribose-phosphate aldolase	-0.03	cytosol
TGGT1_217560	1.10764	0.00079	DNA-directed RNA polymerase II RPB10	1.6	nucleus - non-chromatin
TGGT1_226068	0.731911	0.000792	DnaJ domain-containing protein	-1.25	ER 1
TGGT1_231430	1.94321	0.000854	putative oligosaccharyl transferase stt3 protein	-5.37	ER 1
TGGT1_225060	0.726178	0.00086	nucleoredoxin family protein	-1.58	nucleus - chromatin
TGGT1_276210	1.56461	0.000865	phosphoglycerate mutase family protein	-3.94	mitochondrion - soluble
TGGT1_312220	1.93792	0.000877	putative mitochondrial inner membrane translocase subunit TIM17	0.71	mitochondrion - membranes
TGGT1_252220	0.950615	0.000894	tetratricopeptide repeat domain containing protein	-4.16	cytosol
TGGT1_306030	0.764693	0.000918	glutathione s-transferase, n-terminal domain containing protein	-2.64	ER 1
TGGT1_247550	0.638532	0.000935	heat shock protein HSP60	1.77	mitochondrion - soluble
TGGT1_264450	0.751794	0.000944	putative DNA topoisomerase III beta-1	-4.66	60S ribosome
TGGT1_214750	1.87009	0.000949	hypothetical protein	-4.6	mitochondrion - soluble
TGGT1_222160	1.05433	0.000984	aldehyde dehydrogenase	1.73	cytosol
TGGT1_243350	2.55441	0.001003	gamma-glutamyl hydrolase	-3.84	endomembrane vesicles
TGGT1_267700	2.58196	0.001008	hypothetical protein	0.5	mitochondrion - membranes
TGGT1_225790	1.32588	0.001048	PDI family protein	-3.65	tubulin cytoskeleton
TGGT1_311500	0.840702	0.001069	ThiF family protein	0.15	cytosol
TGGT1_318510	0.691133	0.001072	putative N-ethylmaleimide-sensitive fusion protein	0.66	nucleus - chromatin
TGGT1_213610	2.78594	0.001074	hypothetical protein	-2.3	mitochondrion - membranes
TGGT1_222440	1.85214	0.001091	hypothetical protein	-2.39
TGGT1_234930	0.882163	0.001107	SAG-related sequence SRS43	-4.45	PM - peripheral 1
TGGT1_312230	1.80662	0.001194	putative DNA topoisomerase 2	-1.7	nucleus - chromatin
TGGT1_252340	1.02676	0.001245	hypothetical protein	-5.32	ER 1
TGGT1_251540	1.20838	0.001257	dense granule protein GRA9	-3.35	dense granules
TGGT1_290040	0.785345	0.001455	putative macrophage migration inhibitory factor	-3.88	cytosol
TGGT1_234900	2.14426	0.001498	PHD-finger domain-containing protein	-5.27	nucleus - chromatin
TGGT1_292120	0.932489	0.001519	membrane occupation and recognition nexus protein MORN2	-3.73	PM - peripheral 2
TGGT1_272695	2.70904	0.001535	hypothetical protein	-4.57	ER 1
TGGT1_230860	1.98969	0.001567	hypothetical protein	-0.38	nucleus - chromatin
TGGT1_312100	1.30525	0.001606	plasma membrane-type Ca(2+)-ATPase A1 PMCAA1	-4.32	IMC
TGGT1_209720	0.97977	0.001614	hypothetical protein	0.24	mitochondrion - membranes
TGGT1_263280	1.69114	0.001624	hypothetical protein	-0.41	mitochondrion - membranes
TGGT1_213010	3.2677	0.001647	hypothetical protein	-3.59	apicoplast
TGGT1_230350	0.984852	0.001687	hypothetical protein	-1.14	rhoptries 2
TGGT1_288800	0.879663	0.00174	endonuclease/exonuclease/phosphatase family protein	-4.04	cytosol
TGGT1_225320	1.26879	0.001748	hypothetical protein	0.89	rhoptries 2
TGGT1_315250	1.06373	0.001765	putative GAMM1 protein	-0.78	cytosol
TGGT1_249920	1.27787	0.00179	putative diphthine synthase	-4.3	cytosol
TGGT1_239820	0.618753	0.001843	D-3-phosphoglycerate dehydrogenase	-0.03	nucleus - non-chromatin
TGGT1_231350	1.40021	0.001896	glucosamine-fructose-6-phosphate aminotransferase	-0.5	mitochondrion - soluble
TGGT1_253640	2.51707	0.001912	hypothetical protein	-4.77	PM - integral
TGGT1_216210	1.63853	0.001945	hypothetical protein	2.17	nucleus - non-chromatin
TGGT1_216930	0.650618	0.001981	cholinephosphate cytidylyltransferase	-2.88	cytosol
TGGT1_267660	2.23334	0.002004	hypothetical protein	-0.22	cytosol
TGGT1_225930	0.827775	0.002006	triose-phosphate isomerase TPI-I	-4.63	cytosol
TGGT1_256760	0.616648	0.002044	pyruvate kinase PyK1	1.24	cytosol
TGGT1_214780	1.58196	0.002077	hydrolase, NUDIX family protein	-5.27	cytosol
TGGT1_213940	1.2221	0.00212	CHCH domain-containing protein	-3.24	mitochondrion - soluble
TGGT1_276990	1.29342	0.002144	cytochrome b5 family heme/steroid binding domain-containing protein	0.66	mitochondrion - soluble
TGGT1_268590	0.753946	0.002239	rhomboid protease ROM4	-0.98	PM - integral
TGGT1_207450	1.59757	0.002259	DNA segment, Chr 10, Wayne State University 52, expressed family protein	-3.44	nucleus - non-chromatin
TGGT1_225260	1.13917	0.002273	DNA-directed RNA polymerase II RPB1	-2.54	nucleus - non-chromatin
TGGT1_290260	0.909146	0.002308	thioredoxin family Trp26 protein	-0.4	cytosol
TGGT1_269710	1.9084	0.002401	hypothetical protein	-4.37	nucleus - chromatin
TGGT1_292920	0.700235	0.002421	putative heat shock protein 75	-1.16	mitochondrion - soluble
TGGT1_297465	1.91417	0.002489	hypothetical protein	-1.27
TGGT1_306895	1.27085	0.002739	hypothetical protein	-3.68	rhoptries 2
TGGT1_295125	0.930631	0.002766	rhoptry protein ROP4	N/A	rhoptries 1
TGGT1_219140	0.635592	0.002776	EF-1 guanine nucleotide exchange domain-containing protein	-3.53	cytosol
TGGT1_249840	1.78893	0.002816	putative dynein heavy chain 2	-1.53
TGGT1_254880	1.06777	0.00295	Alpha-galactosidase	0.64	rhoptries 2
TGGT1_291810	0.934132	0.002993	thioredoxin domain-containing protein	0.2
TGGT1_318490	1.95705	0.003005	hypothetical protein	-0.12
TGGT1_266800	1.91563	0.003017	putative integral membrane protein	0.35	Golgi
TGGT1_209010	2.2174	0.003067	elongation factor TS protein	-4.49	mitochondrion - soluble
TGGT1_206320	0.591928	0.003084	hypothetical protein	-0.87	ER 1
TGGT1_305180	2.14874	0.003151	Na+/H+ exchanger NHE3	-4.96	Golgi
TGGT1_257480	0.691451	0.003216	NADP-dependent succinate-semialdehyde dehydrogenase	-3.01	mitochondrion - soluble
TGGT1_231070	0.706295	0.003292	protein kinase	-2.33	IMC
TGGT1_236070	1.41638	0.0033	pyrroline-5-carboxylate reductase	-3.46	nucleus - chromatin
TGGT1_226720	3.97398	0.003317	translin family protein	0.4	cytosol
TGGT1_222110	2.47168	0.003349	PUB domain-containing protein	0.35
TGGT1_227870	0.814815	0.003358	Tim10/DDP family zinc finger superfamily protein	-0.01	mitochondrion - soluble
TGGT1_248670	2.06741	0.003377	V-type H(+)-translocating pyrophosphatase VP1	-1.82	endomembrane vesicles
TGGT1_215560	0.697387	0.003503	histone arginine methyltransferase PRMT5	-3.91	cytosol
TGGT1_258580	0.624701	0.003511	rhoptry protein ROP17	-4.22	rhoptries 1
TGGT1_285180	0.850084	0.00356	hypothetical protein	0.73	PM - peripheral 2
TGGT1_284780	1.50152	0.003585	hypothetical protein	0.48	PM - integral
TGGT1_260140	1.99209	0.003592	phosphomannose isomerase type I protein	-2.26	cytosol
TGGT1_251840	1.76733	0.003639	hypothetical protein	-4.32	cytosol
TGGT1_237560	1.33457	0.003829	iron-sulfur cluster protein ISCU	-4.52	mitochondrion - soluble
TGGT1_251490	2.06421	0.003853	ACR, COG2135 domain-containing protein	-4.39	nucleus - chromatin
TGGT1_232550	1.56661	0.003863	hypothetical protein	-5.05
TGGT1_246450	1.43629	0.003888	hypothetical protein	-1.72	micronemes
TGGT1_248360	1.81393	0.00397	hypothetical protein	-4.59
TGGT1_226950	0.907798	0.004042	IgA-specific metalloendopeptidase	-0.24	nucleus - chromatin
TGGT1_225330	1.92838	0.004074	hypothetical protein	0.64	rhoptries 1
TGGT1_214220	0.970246	0.004092	hypothetical protein	-4.3	IMC
TGGT1_318550	1.69174	0.004116	hypothetical protein	0.93	ER 1
TGGT1_273490	0.903877	0.004143	putative glutamine synthetase, type I	-2.27	cytosol
TGGT1_215910	2.61628	0.004371	hypothetical protein	1.08	dense granules
TGGT1_232600	0.770017	0.00442	phospholipase, patatin family protein	-0.66	ER 2
TGGT1_227948	0.656609	0.004518	peptidase M16 inactive domain-containing protein	-2.42	nucleus - chromatin
TGGT1_311430	0.593611	0.004534	fibrillarin	-3.57	nucleolus
TGGT1_270930	1.3409	0.004557	hypothetical protein	-5.73	nucleus - non-chromatin
TGGT1_311680	1.0644	0.004639	FUN14 family protein	-3.59	mitochondrion - membranes
TGGT1_207710	1.43027	0.004803	putative phosphatidylinositol synthase	0.25	ER 1
TGGT1_318580	0.674559	0.00488	glucosephosphate-mutase GPM2	0.12	cytosol
TGGT1_282055	0.780751	0.00489	protein phosphatase PP2C-hn	1.36	rhoptries 1
TGGT1_275770	2.40846	0.00502	hypothetical protein	-4.38	ER 1
TGGT1_264660	3.74495	0.005093	SAG-related sequence SRS44	-2.94	dense granules
TGGT1_243690	1.3428	0.00511	hypothetical protein	-4.1	rhoptries 2
TGGT1_309760	0.908265	0.005135	hypothetical protein	-3.19	dense granules
TGGT1_272520	1.96188	0.005144	hypothetical protein	-2.86	IMC
TGGT1_236140	2.28123	0.005388	hypothetical protein	-1.58	mitochondrion - soluble
TGGT1_267480	1.04688	0.005411	putative tRNA (guanine(26)-N(2))-dimethyltransferase	-4.61	nucleus - non-chromatin
TGGT1_293190	1.05406	0.005474	endonuclease/exonuclease/phosphatase family protein	1.34	apical 1
TGGT1_290890	0.649844	0.005476	putative carbonyl reductase 1	-4.51	cytosol
TGGT1_309210	0.736249	0.005557	putative peroxiredoxin 6	0.41	cytosol
TGGT1_224240	1.60875	0.00574	protein phosphatase 2C domain-containing protein	-1.5	nucleus - chromatin
TGGT1_297140	0.705149	0.00585	putative U6 snRNA-associated sm family protein Lsm2	-2.8	nucleus - non-chromatin
TGGT1_286720	1.39977	0.006024	heat shock protein HSP28	-4.14	mitochondrion - membranes
TGGT1_223110	1.19439	0.006113	glycolipid transfer protein GLTP	0.64	nucleus - chromatin
TGGT1_225850	1.80563	0.006147	peptidase, M28 family protein	-5.57	ER 1
TGGT1_313240	1.13721	0.00626	putative ethylene-responsive RNA helicase	-4.65	mitochondrion - soluble
TGGT1_248320	2.16396	0.006282	carrier superfamily protein	-2.75	mitochondrion - membranes
TGGT1_224890	0.815033	0.006325	hypothetical protein	-4.12	cytosol
TGGT1_254770	1.34319	0.006475	Ser/Thr phosphatase family protein	1.56	ER 2
TGGT1_254610	0.686087	0.006484	Tim10/DDP family zinc finger superfamily protein	-2.03	mitochondrion - soluble
TGGT1_230000	4.63294	0.006546	hypothetical protein	-4.96	nucleus - chromatin
TGGT1_225710	1.68075	0.006624	putative mitochondrial inner membrane translocase subunit TIM17	-0.02	mitochondrion - soluble
TGGT1_244020	0.809507	0.006765	activator of hsp90 atpase 1 family protein	-5.03	cytosol
TGGT1_271440	0.59909	0.006907	NPL4 family protein	-5.42	nucleus - chromatin
TGGT1_202510	1.53362	0.00714	multi-pass transmembrane protein	-4.49
TGGT1_222220	0.642363	0.00725	alveolin domain containing intermediate filament IMC7	0	IMC
TGGT1_217850	1.47612	0.007292	Sucrose-6F-phosphate phosphohydrolase	-3.09	cytosol
TGGT1_258660	0.98225	0.007399	rhoptry protein ROP6	-2.05	rhoptries 2
TGGT1_235700	1.34537	0.007501	sedoheptulose-1,7-bisphosphatase	1.12	cytosol
TGGT1_230070	1.49108	0.007505	BolA family protein	-0.04	cytosol
TGGT1_210810	0.679626	0.007585	hypothetical protein	-2.78	nucleus - chromatin
TGGT1_310270	1.44742	0.007825	hypothetical protein	-1.36	nucleus - chromatin
TGGT1_310370	0.672908	0.007945	hypothetical protein	-4.49	ER 1
TGGT1_216120	1.39203	0.008033	hypothetical protein	-4.3	nucleus - non-chromatin
TGGT1_247670	0.985057	0.008165	ribulose-phosphate 3 epimerase family protein	-3.39	cytosol
TGGT1_241000	0.787502	0.008172	hypothetical protein	-0.98	rhoptries 2
TGGT1_288400	1.35408	0.008211	LETM1 family protein	-4.32	mitochondrion - membranes
TGGT1_294010	0.63879	0.008224	yrdC domain-containing protein	0.1	cytosol
TGGT1_240840	1.59755	0.008242	histone lysine demethylase JmjC NO66	-5.4
TGGT1_232090	1.17289	0.008249	3-hydroxyacyl-CoA dehydrogenase, NAD binding domain-containing protein	-3.67	mitochondrion - soluble
TGGT1_208320	1.24098	0.008405	polynucleotide kinase 3 phosphatase	-1.88	nucleus - chromatin
TGGT1_259690	1.63964	0.008544	orotidine-5-phosphate decarboxylase/orotate phosphoribosyltransferase	-1.16	cytosol
TGGT1_320020	0.903562	0.00868	transporter, major facilitator family protein	-0.47	PM - integral
TGGT1_252510	0.609794	0.008749	hypothetical protein	0.34	nucleus - chromatin
TGGT1_239790	0.585721	0.008791	BRCA1 C Terminus (BRCT) domain-containing protein	-4.32	nucleus - non-chromatin
TGGT1_209800	1.61801	0.009099	formate/nitrite transporter protein	-1.82	PM - integral
TGGT1_217510	0.982769	0.009161	hypothetical protein	-1.04	IMC
TGGT1_201270	0.827066	0.009294	hypothetical protein	1.13	apicoplast
TGGT1_281640	1.00227	0.009486	hypothetical protein	-0.18	ER 1
TGGT1_241170	0.942489	0.00954	hypothetical protein	-3.41	nucleus - chromatin
TGGT1_265220	1.17681	0.009907	co-chaperone GrpE protein	-1.61	mitochondrion - soluble
TGGT1_230520	0.81776	0.010029	putative cyclophilin 1	0.27	mitochondrion - soluble
TGGT1_248600	0.601674	0.010044	aspartate aminotransferase	0	mitochondrion - soluble
TGGT1_270240	1.09401	0.010312	MAG1 protein	-3.05	dense granules
TGGT1_250060	1.96842	0.010535	DNA-directed RNA polymerase I RPA12	-0.36	nucleus - non-chromatin
TGGT1_286790	1.28319	0.010643	nuclear factor NF2	0.51	nucleus - non-chromatin
TGGT1_217890	0.871139	0.010749	putative alkyl hydroperoxide reductase/ Thiol specific antioxidant/ Mal allergen	-0.54	nucleus - non-chromatin
TGGT1_215150	1.70108	0.010788	AP2 domain transcription factor AP2X-9	-6.29	nucleus - chromatin
TGGT1_271610	2.44521	0.010825	pyrroline-5-carboxylate reductase	-4.16	nucleus - chromatin
TGGT1_285750	0.70799	0.011084	6,7-dihydropteridine reductase	-4.14	mitochondrion - soluble
TGGT1_201860	1.26704	0.011237	hypothetical protein	-4.01	dense granules
TGGT1_300380	1.52271	0.011331	putative endoplasmic reticulum oxidoreductin	0.45	ER 1
TGGT1_320080	1.71986	0.011387	hypothetical protein	-3.66	nucleus - chromatin
TGGT1_320760	1.8798	0.01148	hypothetical protein	-4.39	PM - peripheral 2
TGGT1_293390	1.14064	0.011499	putative cytochrome C-type heme lyase	-2.39	mitochondrion - membranes
TGGT1_249690	1.6181	0.011723	hypothetical protein	0.95	mitochondrion - soluble
TGGT1_235620	0.829734	0.011802	deoxyhypusine synthase	-4.61	cytosol
TGGT1_223490	1.7134	0.01193	hypothetical protein	-1.49
TGGT1_208850	2.32614	0.012004	SAG-related sequence SRS11	2.28	PM - peripheral 1
TGGT1_288680	0.590112	0.012284	endonuclease IV APN	1.75	nucleus - chromatin
TGGT1_272350	0.73384	0.01236	mRNA export protein	-0.18	nucleus - chromatin
TGGT1_216660	1.24565	0.012523	hypothetical protein	1.82	mitochondrion - membranes
TGGT1_290340	0.626243	0.012875	HEAT repeat-containing protein	1.6	cytosol
TGGT1_224920	0.84292	0.013031	hypothetical protein	-0.25	ER 1
TGGT1_266620	0.818927	0.013102	thioredoxin domain-containing protein	1.04	ER 1
TGGT1_315140	0.788256	0.013752	WD domain, G-beta repeat-containing protein	-2.44	nucleolus
TGGT1_274070	1.1097	0.013795	ThiF family protein	0.58	cytosol
TGGT1_201760	0.967903	0.014063	hypothetical protein	-1.12	apical 1
TGGT1_239930	0.626296	0.014165	putative beta-catenin family protein 1	1.8	cytosol
TGGT1_310610	1.47762	0.014233	hypothetical protein	-0.89	nucleus - chromatin
TGGT1_289360	0.810775	0.01426	hypothetical protein	-4.51	apicoplast
TGGT1_257040	0.724613	0.014494	TB2/DP1, HVA22 family protein	-4.28	ER 1
TGGT1_246740	0.649717	0.014729	hypothetical protein	-3.05	cytosol
TGGT1_308920	0.702603	0.014791	splicing factor U2AF protein	-4.81	nucleus - non-chromatin
TGGT1_253090	1.25498	0.014791	DEAD/DEAH box helicase domain-containing protein	-0.08	nucleus - non-chromatin
TGGT1_214260	1.11816	0.015056	putative alpha-glucan water dikinase 1	-3.94	cytosol
TGGT1_256060	1.36899	0.015115	nucleosome assembly protein (nap) protein	-0.87	cytosol
TGGT1_239630	0.987388	0.015364	cytidine and deoxycytidylate deaminase zinc-binding region domain-containing protein	0.15	cytosol
TGGT1_295110	0.640651	0.015769	rhoptry protein ROP7	-2.12	rhoptries 1
TGGT1_205330	0.941215	0.015894	hypothetical protein	0.85	PM - integral
TGGT1_221190	1.71714	0.015992	putative mrna cleavage factor family protein	0.93	cytosol
TGGT1_318150	1.46041	0.016211	transporter, major facilitator family protein	-3.58	PM - integral
TGGT1_223620	1.00588	0.016303	putative SNARE protein	-2.67	Golgi
TGGT1_215775	0.890079	0.016648	rhoptry protein ROP8	-4.92	rhoptries 1
TGGT1_257340	1.28444	0.01702	Ras family protein	-2.64	Golgi
TGGT1_201150	1.87715	0.017181	heavy metal translocating P-type ATPase subfamily protein	-1.19	endomembrane vesicles
TGGT1_267050	0.974113	0.017289	hydrolase, alpha/beta fold family protein	-4.77	cytosol
TGGT1_290840	0.892863	0.01731	serine protease	0.5	mitochondrion - soluble
TGGT1_237000	1.02981	0.017366	putative polyphosphoinositide binding protein	-1.93	cytosol
TGGT1_222430	0.596028	0.017582	HECT-domain (ubiquitin-transferase) domain-containing protein	-3.63	cytosol
TGGT1_205040	0.723145	0.01778	PGAP1 family protein	-3.94	ER 1
TGGT1_270650	2.66828	0.017848	deoxyribose-phosphate aldolase	0.74
TGGT1_316490	1.25319	0.017918	hypothetical protein	-4.71	nucleus - non-chromatin
TGGT1_233310	1.23002	0.018081	putative peptidase D	1.51	cytosol
TGGT1_315740	0.637433	0.018094	SAG-related sequence SRS54	-0.39	PM - peripheral 1
TGGT1_219440	0.752663	0.018415	hypothetical protein	-3.74	nucleus - chromatin
TGGT1_252380	1.79089	0.018624	hypothetical protein	1.34	ER 1
TGGT1_261080	1.55593	0.018665	kringle domain-containing protein	-4.44	micronemes
TGGT1_212990	2.07951	0.018739	hypothetical protein	-2.64	endomembrane vesicles
TGGT1_304990	0.698584	0.019738	guanylate-binding protein, N-terminal domain-containing protein	-4.39	ER 1
TGGT1_286690	0.929244	0.019971	DNA/RNA-binding protein KIN17 domain-containing protein	1.41	nucleus - non-chromatin
TGGT1_305610	2.83649	0.019985	hypothetical protein	-4.29
TGGT1_359770	1.55277	0.020041	SAG-related sequence protein SRS22E	-1.07
TGGT1_312640	0.863179	0.020128	hypothetical protein	-3.53	cytosol
TGGT1_216580	1.40782	0.020356	hypothetical protein	-3.81	nucleus - non-chromatin
TGGT1_273770	1.03402	0.020407	hypothetical protein	-4.97	ER 1
TGGT1_240520	1.30729	0.020505	hypothetical protein	-4.06	apicoplast
TGGT1_239890	0.665535	0.020626	SCP family extracellular subfamily protein	-4.94	PM - peripheral 1
TGGT1_288245	0.632895	0.022215	hypothetical protein	-2.14
TGGT1_249740	0.676634	0.022605	translation machinery associated tma7 protein	-4.3	nucleus - chromatin
TGGT1_305480	2.20666	0.022628	elongator complex protein ELP3	-4.01	mitochondrion - membranes
TGGT1_248130	0.853097	0.022708	hypothetical protein	-3.19	mitochondrion - soluble
TGGT1_271300	0.637652	0.022919	DNA-directed RNA polymerase II RPB7	-5.04	nucleus - non-chromatin
TGGT1_272720	1.99757	0.022933	methyltransferase domain-containing protein	0.43	nucleus - chromatin
TGGT1_280510	0.685071	0.02299	Dpy-30 motif protein	-2.72
TGGT1_305460	0.898751	0.023701	putative methionine aminopeptidase 2	-1.32	cytosol
TGGT1_274090	1.73922	0.023984	hypothetical protein	-2.29
TGGT1_219270	1.12255	0.02411	multi-pass transmembrane protein	-0.09	IMC
TGGT1_253900	0.78381	0.02422	parasite porphobilinogen synthase PBGS	-5.93	apicoplast
TGGT1_289880	0.787241	0.024344	hypothetical protein	-4.89	PM - integral
TGGT1_289150	1.0419	0.024346	hypothetical protein	-3.8	ER 1
TGGT1_281920	0.621423	0.024718	V-type ATPase, D subunit protein	-2.02	nucleus - chromatin
TGGT1_305810	0.620469	0.024806	hypothetical protein	0.34	endomembrane vesicles
TGGT1_315760	2.42488	0.024827	AP2 domain transcription factor AP2XI-4	0.88	nucleus - chromatin
TGGT1_278030	0.851737	0.025017	hypothetical protein	-0.13	ER 1
TGGT1_278720	1.01298	0.025105	hypothetical protein	1.21	mitochondrion - membranes
TGGT1_215220	2.28628	0.025324	hypothetical protein	-4.39	dense granules
TGGT1_320230	1.51098	0.025387	SAG-related sequence SRS15C	-5.76	PM - peripheral 1
TGGT1_286650	1.23589	0.025432	hypothetical protein	1.57	mitochondrion - membranes
TGGT1_256090	2.12464	0.025666	glycerophosphodiester phosphodiesterase family protein	1.5	mitochondrion - soluble
TGGT1_310220	1.07302	0.025921	hypothetical protein	0.35
TGGT1_287480	0.802451	0.026074	hypothetical protein	-3.7	nucleus - chromatin
TGGT1_266630	1.46542	0.026362	hypothetical protein	1.28	apical 1
TGGT1_268650	1.42229	0.02698	putative chaperone clpB protein	0.34	mitochondrion - soluble
TGGT1_226550	0.715792	0.027047	TBC domain containing protein	-4.28	cytosol
TGGT1_250040	2.04317	0.027087	hypothetical protein	1.91	ER 1
TGGT1_270150	0.939477	0.027368	hypothetical protein	-4.93	mitochondrion - soluble
TGGT1_228770	1.25602	0.02751	hypothetical protein	-4.64	mitochondrion - membranes
TGGT1_209150	0.672207	0.02785	non-proton pumping type-II NADH dehydrogenase I	-4.03	mitochondrion - membranes
TGGT1_293810	1.40177	0.028392	carboxyvinyl-carboxyphosphonate phosphorylmutase	0.7	cytosol
TGGT1_295730	0.8484	0.028454	tetratricopeptide repeat-containing protein	-5.34	cytosol
TGGT1_283590B	1.16433	0.028697	NLI interacting factor family phosphatase	-5.01
TGGT1_210370	0.59519	0.028874	hypothetical protein	-6.63	rhoptries 1
TGGT1_205180	0.666711	0.028964	RNA recognition motif-containing protein	-0.51	nucleus - non-chromatin
TGGT1_209890	0.593913	0.02913	hypothetical protein	-1.1	Golgi
TGGT1_219130	0.827287	0.029261	NADPH-glutathione reductase	-1.78	apicoplast
TGGT1_248420	1.18551	0.029602	hypothetical protein	0.76	PM - integral
TGGT1_294290	1.1823	0.029602	Der1ER1	1
TGGT1_224760	2.37151	0.029638	SAG-related sequence SRS40E	-2.83
TGGT1_233300	1.04822	0.02968	RhoGAP domain-containing protein	0.15	cytosol
TGGT1_258820	1.64086	0.030475	hypothetical protein	0.74	ER 1
TGGT1_305010	0.968717	0.03114	putative pre-mRNA branch site protein p14	-5.5	nucleus - non-chromatin
TGGT1_240810	0.58553	0.031287	hypothetical protein	-5	PM - integral
TGGT1_297960B	1.07685	0.0313	rhoptry neck protein RON6	0
TGGT1_269920	1.44251	0.03153	phosphatidylserine decarboxylase	0.53	dense granules
TGGT1_257560	0.85819	0.031552	WD domain, G-beta repeat-containing protein	-4.73	nucleus - non-chromatin
TGGT1_216680	0.637965	0.031584	ankyrin repeat-containing protein	-3.31	ER 1
TGGT1_318730	0.801518	0.03161	glycosyl transferase	-1.06	ER 1
TGGT1_225800	1.34962	0.031738	iron-sulfur assembly ATPase	1.98	apicoplast
TGGT1_285840	1.44128	0.031763	RAP domain-containing protein	-3.93	mitochondrion - soluble
TGGT1_275568	0.749118	0.031892	GPI transamidase subunit PIG-U protein	-4.18	ER 1
TGGT1_294550	1.15346	0.032139	dynein heavy chain	0.41	nucleus - chromatin
TGGT1_269450	1.76715	0.032945	hypothetical protein	0.11	ER 1
TGGT1_310320	1.5007	0.03316	calreticulin family protein	-4.37	ER 1
TGGT1_246090	1.12603	0.033324	hypothetical protein	0.16	nucleus - chromatin
TGGT1_215390	0.887153	0.033353	putative TIM10 family protein	1.92	mitochondrion - soluble
TGGT1_310430B	0.861154	0.033528	Hsp90 domain-containing protein	-3.47
TGGT1_263810	0.62293	0.033669	hypothetical protein	1.4	ER 1
TGGT1_235740	1.52502	0.033937	hypothetical protein	0.65	cytosol
TGGT1_215740	0.605524	0.034267	putative notchless	-3.95	nucleus - non-chromatin
TGGT1_290300	0.929485	0.034304	hypothetical protein	-4.25	rhoptries 1
TGGT1_279340	2.26982	0.034622	hypothetical protein	-4.95	ER 1
TGGT1_263000	1.68603	0.035186	Beige/BEACH domain-containing protein	1.52	nucleus - chromatin
TGGT1_310060	0.606986	0.035532	small nuclease	-0.77	cytosol
TGGT1_227990	1.39681	0.035719	hypothetical protein	-2.15	mitochondrion - soluble
TGGT1_254510	0.701702	0.035932	ankyrin repeat-containing protein	-0.77	cytosol
TGGT1_217480	1.79564	0.035977	hypothetical protein	-3.72	nucleus - chromatin
TGGT1_265260	1.40042	0.03635	hypothetical protein	-0.79	cytosol
TGGT1_263150	1.26914	0.036353	tetratricopeptide repeat-containing protein	1.86	nucleus - non-chromatin
TGGT1_305250	1.54877	0.03714	hypothetical protein	-2.5	rhoptries 2
TGGT1_268990	3.00574	0.037625	hypothetical protein	2.6	cytosol
TGGT1_218810	1.52526	0.038224	histidyl-tRNA synthetase	0.69	cytosol
TGGT1_294560	0.680301	0.038288	rhoptry kinase family protein ROP37 (incomplete catalytic triad)	-3.3	rhoptries 1
TGGT1_321660	1.91227	0.038747	putative mannosyltransferase	-2.57	ER 1
TGGT1_232030	0.828415	0.038868	hypothetical protein	-0.2	IMC
TGGT1_296950	1.70568	0.039064	hypothetical protein	-3.6	ER 1
TGGT1_227790	1.43216	0.039525	glycosyltransferase, group 1 family protein	-0.98	ER 1
TGGT1_218530	0.716927	0.040717	proteasome-interacting thioredoxin domain-containing protein	1.05	cytosol
TGGT1_255890	0.838561	0.040746	pyridine nucleotide-disulfide oxidoreductase domain-containing protein	-1.56	cytosol
TGGT1_203700	2.12299	0.041407	SFT2 family protein	1.08
TGGT1_226080A	1.2935	0.041652	polyA polymerase	-0.32
TGGT1_203220	1.61169	0.041732	DEAD/DEAH box helicase domain-containing protein	-4.69	nucleus - chromatin
TGGT1_281630	0.844024	0.041762	hydroxyacylglutathione hydrolase	-3.03	nucleus - non-chromatin
TGGT1_247410	0.586938	0.042705	hypothetical protein	0.8	mitochondrion - membranes
TGGT1_219150	1.33887	0.042732	zinc finger, zz type domain-containing protein	-0.86	nucleus - non-chromatin
TGGT1_260340	1.09405	0.042753	DNL zinc finger protein	-3.4
TGGT1_255350	1.12609	0.043807	putative ATPase	-2.27	nucleus - non-chromatin
TGGT1_319300	0.821838	0.044503	hypothetical protein	-4.35	ER 1
TGGT1_228080	2.11502	0.044873	dihydrouridine synthase (dus) protein	-3.87
TGGT1_222900	2.61242	0.044899	phosphoserine phosphatase	-4.47	nucleus - chromatin
TGGT1_234230	1.00867	0.045186	hypothetical protein	-4.23	nucleus - chromatin
TGGT1_216410	0.698271	0.046515	hypothetical protein	-4.15	cytosol
TGGT1_293470	0.816628	0.04716	hypothetical protein	1.69	PM - peripheral 2
TGGT1_226840	1.00275	0.04741	hypothetical protein	-5.4	apicoplast
TGGT1_285268	2.37644	0.048181	DnaJ domain-containing protein	-3.32	cytosol
TGGT1_226400	1.27362	0.048232	lipoic acid synthase LIPA	1.98	apicoplast
TGGT1_264752	2.48933	0.049659	HEAT repeat-containing protein	0.83	nucleus - chromatin

## Sheet: ΔmtAP2-2_Sig_Down
Gene ID	Log2FC	p-Value	Product Description	Phenotype score	hyper-LOPIT	mETC
TGGT1_262640	-3.70798	0	Cg8 family protein	-2.1	mitochondrion - membranes	Complex IV
TGGT1_233480	-1.26087	6e-06	SAG-related sequence SRS29C	-0.07	PM - peripheral 1
TGGT1_320220	-2.61546	7e-06	putative ubiquinol cytochrome c oxidoreductase	-5.76	mitochondrion - membranes	Complex III
TGGT1_227910	-5.96047	1.6e-05	hypothetical protein	-2.94	mitochondrion - membranes	Complex III
TGGT1_264040	-5.22491	1.9e-05	hypothetical protein	1.31	mitochondrion - membranes	Complex IV
TGGT1_262050	-8.11019	3.2e-05	rhoptry kinase family protein ROP39	-0.03	rhoptries 2
TGGT1_310470	-4.71285	3.4e-05	putative cytochrome C oxidase subunit IIb	-0.13		Complex IV
TGGT1_286530	-4.06369	3.9e-05	hypothetical protein	-2.04	mitochondrion - membranes	Complex IV
TGGT1_221510	-3.04198	4.7e-05	hypothetical protein	-0.22	mitochondrion - membranes	Complex IV
TGGT1_221180	-1.75679	5e-05	hypothetical protein	-0.25	micronemes
TGGT1_221380	-1.4069	5e-05	alba 1	0.49	nucleus - non-chromatin
TGGT1_263630	-3.12512	5.3e-05	hypothetical protein	-2.37	mitochondrion - membranes	Complex IV
TGGT1_266970	-5.04625	5.8e-05	hypothetical protein	-4	PM - peripheral 2
cob	-1.88603	6.6e-05	cob	N/A		Complex III
TGGT1_229140	-6.41747	7.8e-05	MaoC family domain-containing protein	-3.87	nucleus - non-chromatin
TGGT1_211290	-1.36302	8.6e-05	rhoptry protein ROP15	0.68	rhoptries 1
TGGT1_301180	-6.08833	9.9e-05	SAG-related sequence SRS19F	0.6	PM - peripheral 1
TGGT1_205380	-0.816197	0.0001	fructose-bisphospatase I	-1.59	nucleus - chromatin
TGGT1_288380	-0.657245	0.000105	heat shock protein HSP90	-4.56	cytosol
TGGT1_297810	-3.44766	0.000108	hypothetical protein	-4.76	mitochondrion - membranes	Complex IV
TGGT1_265370	-5.80745	0.00011	hypothetical protein	1.25	mitochondrion - membranes	Complex IV
TGGT1_291890	-1.13192	0.000131	microneme protein MIC1	1.77	micronemes
TGGT1_225020	-3.37018	0.000136	hypothetical protein	-2.69	apical 1
TGGT1_252360	-1.10111	0.00016	rhoptry kinase family protein ROP24 (incomplete catalytic triad)	-4.59	rhoptries 1
TGGT1_291000	-1.27331	0.000169	PHD-finger domain-containing protein	-0.62	nucleus - chromatin
TGGT1_242840	-4.53216	0.000223	membrane protein	-4.96	mitochondrion - membranes	Complex IV
TGGT1_270250	-0.717622	0.000244	dense granule protein GRA1	1.25	dense granules
TGGT1_243920	-1.36083	0.000281	putative DNA replication licensing factor MCM5	1.57	nucleus - non-chromatin
TGGT1_308000	-0.910822	0.000297	Gpi16 subunit, GPI transamidase component protein	-1.88	ER 1
TGGT1_230180	-1.36521	0.000303	hypothetical protein	2.11	dense granules
TGGT1_226590	-4.60647	0.000307	putative cytochrome C oxidase subunit IIa	-4.07	mitochondrion - membranes	Complex IV
TGGT1_219810	-2.25377	0.000307	hypothetical protein	-5.49	dense granules
TGGT1_218820	-1.23018	0.000331	alba 2	0.4	nucleus - non-chromatin
TGGT1_215980	-0.654888	0.00037	hypothetical protein	-3.83	dense granules
TGGT1_244280	-2.62515	0.000377	hypothetical protein	0.79	dense granules
TGGT1_410370	-0.849747	0.000419	putative transmembrane protein	1.95
TGGT1_306670	-5.91163	0.000422	hypothetical protein	-4.59	mitochondrion - membranes	Complex IV
TGGT1_219240	-2.65164	0.000433	Peptidyl-tRNA hydrolase PTH2 domain-containing protein	-1.43
TGGT1_288360	-0.696314	0.000488	tryptophanyl-tRNA synthetase (TrpRS2)	-5.41	cytosol
TGGT1_311890	-1.27606	0.000549	hypothetical protein	-3.92	cytosol
TGGT1_247460	-0.763746	0.000589	proliferating cell nuclear antigen PCNA1	-3.03	cytosol
TGGT1_257530	-0.990074	0.000627	transporter, major facilitator family protein	-0.29	PM - integral
TGGT1_248990	-1.94321	0.000761	hypothetical protein	-0.47	dense granules
TGGT1_319560	-1.0713	0.000826	microneme protein MIC3	-0.1	micronemes
TGGT1_224460	-1.39222	0.000831	putative aminopeptidase n	-1.16	dense granules
TGGT1_243570	-0.610435	0.000851	ribosomal protein RPS26	-4.68	40S ribosome
TGGT1_228760	-2.17242	0.000902	hypothetical protein	-5.35	dense granules
TGGT1_216730	-1.19334	0.000911	MCM2/3/5 family protein	0.9	cytosol
TGGT1_200320	-0.914505	0.000915	hypoxanthine-xanthine-guanine phosphoribosyl transferase HXGPRT	0.75
TGGT1_408820	-1.11418	0.00097	NTPase	N/A
TGGT1_319570	-0.701482	0.000987	WD domain, G-beta repeat-containing protein	2.36	cytosol
TGGT1_218520	-0.629026	0.001019	microneme protein MIC6	-4.29	micronemes
TGGT1_229920	-4.4369	0.001053	hypothetical protein	-2.18	mitochondrion - membranes	Complex IV
TGGT1_277270	-0.745643	0.001074	NTPase II	2.56	dense granules
TGGT1_410360	-1.04885	0.001127	putative transmembrane protein	1.14
TGGT1_233220	-1.61243	0.001152	hypothetical protein	-4.4	PM - integral
TGGT1_254690	-1.0223	0.001233	phospholipase/carboxylesterase	-0.07	ER 1
TGGT1_223070	-0.874444	0.001257	hypothetical protein	-4.19	cytosol
TGGT1_262710	-1.14339	0.001377	Ctr copper transporter family protein	-4.67	Golgi
TGGT1_214940	-0.939626	0.00141	MIC2-associated protein M2AP	-1.37	micronemes
TGGT1_227280	-1.13831	0.001412	dense granule protein GRA3	-1.4	dense granules
TGGT1_208030	-0.754044	0.001436	microneme protein MIC4	-5.01	micronemes
TGGT1_286090	-0.705686	0.001528	putative translation initiation factor SUI1	-4.92	nucleus - non-chromatin
TGGT1_311090	-0.742632	0.001646	ubiquitin carboxyl-terminal hydrolase	-3.56	cytosol
TGGT1_320180	-2.32437	0.001668	SAG-related sequence SRS16C	-3.69	PM - peripheral 1
TGGT1_247770	-5.57766	0.001684	hypothetical protein	1.35	mitochondrion - membranes	Complex IV
TGGT1_315410	-3.76796	0.001687	SAG-related sequence SRS53F	-0.48	PM - peripheral 1
TGGT1_266090	-0.912695	0.001767	hypothetical protein	1.77	IMC
TGGT1_240980	-0.693497	0.001774	hypothetical protein	0.61	cytosol
TGGT1_288750	-1.82954	0.001789	ubiquinol-cytochrome c reductase	0.26	mitochondrion - membranes	Complex III
TGGT1_267140	-1.31894	0.001801	SAG-related sequence SRS38B	-1.3	PM - peripheral 1
TGGT1_289380	-1.12682	0.001847	hypothetical protein	1.09	dense granules
TGGT1_238950	-1.22574	0.001855	putative fatty acyl-CoA desaturase	-0.53	ER 1
TGGT1_272290	-0.843943	0.001971	pyruvate dehydrogenase complex subunit PD-HE1Beta	0.18	apicoplast
TGGT1_282140	-0.690645	0.001994	cwf21 protein	-0.47	nucleus - non-chromatin
TGGT1_306540	-1.64183	0.002025	phosphotransferase enzyme family protein	0.51	cytosol
TGGT1_234380	-1.14696	0.002028	hypothetical protein	-3.72	micronemes
TGGT1_287270	-1.74977	0.002058	hypothetical protein	1.23	apicoplast
TGGT1_261070	-2.31973	0.00207	apicoplast triosephosphate translocator APT1	-5.31	apicoplast
TGGT1_214575	-4.0648	0.002085	hypothetical protein	0.25	PM - peripheral 1
TGGT1_316360	-0.640888	0.002147	hypothetical protein	-1.89	ER 1
TGGT1_206510	-0.952786	0.002448	toxolysin TLN4	-1.8	micronemes
TGGT1_289620	-1.83078	0.002532	cathepsin CPC1	2.28	micronemes
TGGT1_204530	-1.08102	0.002567	microneme protein MIC11	-3.49	micronemes
TGGT1_316255	-1.42311	0.002674	hypothetical protein	1.15	mitochondrion - membranes	Complex IV
TGGT1_305980	-0.6856	0.002819	pyruvate dehydrogenase complex subunit PDH-E3I	-0.96	apicoplast
TGGT1_207170	-6.01831	0.002822	hypothetical protein	0.28	mitochondrion - membranes	Complex III
TGGT1_201390	-0.831245	0.002863	hypothetical protein	-2.84
TGGT1_283540	-0.674059	0.003013	hypothetical protein	1.51	micronemes
TGGT1_219700	-0.717688	0.003094	putative DNA replication licensing factor MCM4	0.22	cytosol
TGGT1_222020	-1.64384	0.003126	phosphoglycerate kinase PGKII	-3.45	apicoplast
TGGT1_306390	-1.76077	0.003349	hypothetical protein	-0.91		Complex IV
TGGT1_225990	-1.83477	0.003651	acyl transferase domain-containing protein	1.77	apicoplast
TGGT1_269950	-0.602554	0.003705	hypothetical protein	-2.28	dense granules
TGGT1_261760	-0.836697	0.003749	CDP-alcohol phosphatidyltransferase superfamily protein	0.52	ER 1
TGGT1_257750	-1.41575	0.003805	homocysteine s-methyltransferase domain-containing protein	-3.2	nucleus - chromatin
TGGT1_219860	-1.17367	0.003875	putative replication licensing factor	-4.45	cytosol
TGGT1_221910	-1.33854	0.003963	AN1 family Zinc finger domain-containing protein	-4.35
TGGT1_239330	-0.75627	0.004056	ribosomal protein RPL37	-1.92	60S ribosome
TGGT1_253430	-0.699284	0.004137	putative asparagine synthetase	-2.27	cytosol
TGGT1_246550	-1.35547	0.004275	aspartyl protease ASP3	-4.36	rhoptries 2
TGGT1_214970	-0.645067	0.004941	putative DNA replication licensing factor	-0.13	nucleus - chromatin
TGGT1_201880	-0.780151	0.005241	hypothetical protein	2.14	mitochondrion - membranes	Complex III
TGGT1_225555	-4.01324	0.005346	hypothetical protein	-4.01	mitochondrion - membranes	Complex IV
TGGT1_280370	-0.842972	0.005405	hypothetical protein	2.15	nucleus - non-chromatin
TGGT1_254390	-1.11743	0.005852	CRAL/TRIO domain-containing protein	-3.56	PM - peripheral 2
TGGT1_232130	-0.592556	0.006286	hypothetical protein	-2.36	tubulin cytoskeleton
TGGT1_320190	-3.41149	0.006342	SAG-related sequence SRS16B	2.49	PM - peripheral 1
TGGT1_229420	-1.08793	0.006463	putative cytochrome c	0.33	mitochondrion - soluble
TGGT1_228400	-0.734119	0.006536	WD domain, G-beta repeat-containing protein	1.23	cytosol
TGGT1_235150	-1.59668	0.006771	transporter, major facilitator family protein	1.41	PM - integral
TGGT1_258230	-1.57002	0.007453	rhoptry kinase family protein ROP20	-5.1	rhoptries 1
TGGT1_309370	-0.906264	0.007714	adaptin n terminal region domain-containing protein	-3.44	nucleus - chromatin
TGGT1_234490	-0.710718	0.007742	kelch repeat-containing protein	2.1	nucleus - chromatin
TGGT1_277990	-1.19849	0.007978	OTU family cysteine protease	-4.37	nucleus - chromatin
TGGT1_292275	-3.87009	0.008349	SAG-related sequence SRS36E	-1.79
TGGT1_271935	-1.18052	0.008598	hypothetical protein	2.09	IMC
TGGT1_299670	-1.80192	0.008645	hypothetical protein	-5.67	nucleus - non-chromatin
TGGT1_214250	-2.65105	0.009037	hypothetical protein	-4.78	mitochondrion - membranes	Complex III
TGGT1_221320	-0.7093	0.009251	acetyl-CoA carboxylase ACC1	0.16	apicoplast
TGGT1_278440	-1.69196	0.009279	putative SWI2/SNF2 Brahma	1.18	nucleus - chromatin
TGGT1_255690	-2.14851	0.009291	2-C-methyl-D-erythritol 2,4-cyclodiphosphate synthase domain-containing protein	-0.66	apicoplast
TGGT1_294980	-1.15977	0.009548	hypothetical protein	0.37	dense granules
TGGT1_320750	-0.871614	0.010065	hypothetical protein	-0.95	cytosol
TGGT1_249870	-2.0941	0.010297	hypothetical protein	0.57	nucleus - chromatin
TGGT1_258090	-0.626386	0.010304	hypothetical protein	-2.41	apical 1
TGGT1_262560	-1.37046	0.01051	hypothetical protein	-1.2	Golgi
TGGT1_213890	-1.26184	0.011428	Myb family DNA-binding domain-containing protein	-4.83	nucleus - chromatin
TGGT1_203600	-1.43099	0.011712	hypothetical protein	0.86	dense granules
TGGT1_312420	-1.00775	0.01265	hypothetical protein	0.12	dense granules
TGGT1_232150	-0.696351	0.013697	hypothetical protein	-0.82	nucleus - chromatin
TGGT1_309220	-1.10645	0.014763	GTPase activating protein for Arf protein	1	cytosol
TGGT1_244310	-0.61797	0.014893	GTP-binding protein	-4.87	nucleus - chromatin
TGGT1_295850	-4.44392	0.015163	cyclic nucleotide-binding domain-containing protein	-3.99	apical 2
TGGT1_254470	-1.30299	0.015923	hypothetical protein	-5.1	dense granules
TGGT1_219660	-1.31113	0.015991	hypothetical protein	-2.78
TGGT1_306190	-0.859967	0.016197	hypothetical protein	-3.26	IMC
TGGT1_224600	-0.61976	0.016222	GTP binding protein	-3.8	nucleus - chromatin
TGGT1_287170	-1.44736	0.016262	hypothetical protein	-1.1
TGGT1_254030	-0.779435	0.01671	zinc finger CDGSH-type domain-containing protein	0.64	mitochondrion - membranes	Complex IV
TGGT1_227620	-0.681129	0.017741	dense granule protein GRA2	-3.55	dense granules
TGGT1_220950	-0.809625	0.018584	hypothetical protein	-2.62	dense granules
TGGT1_248250	-0.83704	0.018842	putative translation initiation factor IF-2	0.9	nucleus - non-chromatin
TGGT1_213310	-1.76285	0.019036	hypothetical protein	-5.04	mitochondrion - soluble
TGGT1_234610	-0.664812	0.020074	WD-40 repeat protein	-0.49	nucleolus
TGGT1_285860	-3.32076	0.020784	SAG-related sequence SRS20C	-0.01	PM - peripheral 1
TGGT1_318690	-4.45729	0.023917	RNA recognition motif-containing protein	-4.67	nucleus - non-chromatin
TGGT1_209090	-0.908735	0.024004	proteasome maturation factor ump1 protein	-3.2
TGGT1_320300	-0.713533	0.024499	putative SWI2/SNF2 Brahma	0.31	nucleus - chromatin
TGGT1_315670	-0.8903	0.024932	HEAT repeat-containing protein	-3.59	cytosol
TGGT1_209260	-0.609898	0.02565	putative cytochrome c oxidase subunit	-0.51	mitochondrion - membranes	Complex IV
TGGT1_295350	-0.606825	0.026285	putative nucleoside diphosphate kinase	-0.37	cytosol
TGGT1_240330A	-1.11087	0.026537	Toxoplasma gondii family E protein	-2
TGGT1_288930	-2.2235	0.027105	hypothetical protein	0.02
TGGT1_240090	-1.01338	0.027246	putative rhoptry kinase family protein ROP34	-0.3	dense granules
TGGT1_231080	-0.819834	0.027393	ribosomal protein RPL38	0.22	60S ribosome
TGGT1_277550	-1.24991	0.028426	UvrD/REP helicase domain-containing protein	-3.35
TGGT1_222290	-1.36956	0.028733	LSM domain-containing protein	-0.76
TGGT1_295630	-0.857087	0.028865	hypothetical protein	-2.26	ER 1
TGGT1_314860	-0.73375	0.030312	zinc knuckle domain-containing protein	-3.13	nucleus - non-chromatin
TGGT1_207930	-1.39481	0.030943	phosphatidylethanolamine-binding protein	-2.77	dense granules
TGGT1_281580	-1.7119	0.032222	putative PP2C	-0.19	PM - peripheral 2
TGGT1_297880	-0.789651	0.032604	dense granule protein DG32	1.38	dense granules
TGGT1_312160	-5.23498	0.032642	hypothetical protein	-0.23	mitochondrion - membranes	Complex IV
TGGT1_262390	-0.791478	0.03272	TLD protein	-4.75	nucleus - chromatin
TGGT1_253880	-0.971012	0.032966	GNS1/SUR4 family protein	1.11	ER 1
TGGT1_203310	-0.712027	0.034073	dense granule protein GRA7	-0.49	dense granules
TGGT1_214230	-0.629162	0.034316	Dopey, N-terminal domain-containing protein	2.17	nucleus - chromatin
TGGT1_209500	-1.35758	0.035155	hypothetical protein	-1.31	nucleus - chromatin
TGGT1_255320	-0.687725	0.035206	mRNA turnover 4 (MRT4) family protein	0.7	nucleus - non-chromatin
TGGT1_244440	-0.822281	0.036013	nucleoside transporter protein	-0.92	PM - integral
TGGT1_280660	-1.01896	0.036112	HECT-domain (ubiquitin-transferase) domain-containing protein	-6.1	nucleus - chromatin
TGGT1_237230	-1.65996	0.036141	hypothetical protein	-4.39	dense granules
TGGT1_235402	-2.05777	0.036292	CorA family Mg2+ transporter protein	1.44
TGGT1_218580	-0.972786	0.037057	RNA methyltransferase, TrmH family protein	-4.79	nucleus - chromatin
TGGT1_203540	-1.4083	0.038997	putative RNA binding protein	-0.46	nucleus - chromatin
TGGT1_289120	-1.17666	0.040394	hypothetical protein	-3.25	nucleus - chromatin
TGGT1_206340	-1.22664	0.041906	hypothetical protein	-0.84	Golgi
TGGT1_411160	-4.53848	0.042866	putative toxoplasma gondii family C protein	-4.78
TGGT1_262150	-0.661892	0.043169	kelch repeat and K+ channel tetramerisation domain containing protein	-0.53	nucleus - chromatin
TGGT1_228340	-1.48124	0.044155	hypothetical protein	-1.07	nucleus - chromatin
TGGT1_308050	-0.640821	0.044265	thioredoxin domain-containing protein	-4.58
TGGT1_260610	-1.47007	0.044586	methyltransferase	-0.34
TGGT1_264650	-4.34705	0.044746	phosphoacetylglucosamine mutase	-4.94	cytosol
TGGT1_294820	-1.04024	0.044831	putative type I fatty acid synthase	N/A
TGGT1_226040	-1.23645	0.045428	EF hand domain-containing protein	-3.04	apical 2
TGGT1_240690	-1.26259	0.045668	S-adenosyl methionine synthetase	-1.39	cytosol
TGGT1_297160	-1.48924	0.045979	hypothetical protein	-2.4	mitochondrion - membranes
TGGT1_214180	-0.698253	0.047547	ENTH domain-containing protein	-4.5	nucleus - chromatin
TGGT1_293480	-1.11454	0.048405	MoeA N-terminal region (domain I and II) domain-containing protein	1.52	nucleus - chromatin
TGGT1_265870B	-0.794918	0.049731	pantoate-beta-alanine ligase	1.6

## Sheet: mtAP2-2-Ty iKD
Gene ID	Log2FC	p-Value	Product Description	Phenotype score
TGGT1_225555	-4.78226	2.2e-05	hypothetical protein	-1.2
TGGT1_262640	-4.10649	3.2e-05	Cg8 family protein	-3.49
TGGT1_316150	-3.39628	0.146957	ULK kinase	-0.35
TGGT1_247770	-3.3478	2.5e-05	hypothetical protein	-2.61
TGGT1_265370	-3.2294	1e-06	hypothetical protein	1.56
TGGT1_226590	-3.20488	2.9e-05	putative cytochrome C oxidase subunit IIa	-3.8
TGGT1_257160	-3.18119	0.000425	hypothetical protein	1.28
TGGT1_316255	-3.06016	2.3e-05	hypothetical protein	0.19
TGGT1_286530	-2.91385	8e-06	hypothetical protein	-2.82
TGGT1_242840	-2.83442	0.00023	membrane protein	-3.58
TGGT1_310470	-2.8262	1.8e-05	putative cytochrome C oxidase subunit IIb	-4.18
TGGT1_306670	-2.72052	5.9e-05	hypothetical protein	-3.68
TGGT1_319540	-2.5679	0.250568	hypothetical protein	-2.23
TGGT1_202240	-2.52518	0.001298	RAP domain-containing protein	-4.54
TGGT1_221510	-2.50637	0.000257	hypothetical protein	-3.28
TGGT1_297780	-2.47827	0.01704	ATPase/histidine kinase/DNA gyrase B/HSP90 domain-containing protein	-2.93
TGGT1_306390	-2.37488	4e-06	hypothetical protein	-2.67
TGGT1_285190	-2.28341	6.3e-05	zinc finger, C3HC4 type (RING finger) domain-containing protein	1.09
TGGT1_229920	-2.27254	1e-06	hypothetical protein	-3.84
TGGT1_209260	-2.15967	0.000199	putative cytochrome c oxidase subunit	-3.07
TGGT1_253490	-2.15162	0.406695	hypothetical protein	-2.75
TGGT1_320260	-2.13969	0.001388	hypothetical protein	0.54
TGGT1_297810	-2.12237	1e-06	hypothetical protein	-3.64
TGGT1_312980	-2.09105	0.007577	hypothetical protein	-1.52
TGGT1_311790	-2.02898	0.143466	hypothetical protein	1.06
TGGT1_254730	-1.989	0.397365	POPLD (NUC188) domain-containing protein	-4.47
TGGT1_294780	-1.93236	0.374399	hypothetical protein	-2.6
TGGT1_214150	-1.93008	0.402168	putative mitochondrial inner membrane translocase subunit TIM17	-4.5
TGGT1_266450	-1.71133	0.311901	lysine decarboxylase family protein	1.44
TGGT1_313930	-1.69448	0.385526	transmembrane protein	0.96
TGGT1_240950	-1.65713	0.39437	hypothetical protein	-1.38
TGGT1_230650	-1.63133	0.135959	hypothetical protein	-0.48
TGGT1_312160	-1.62297	0.211228	hypothetical protein	-1.29
TGGT1_244640	-1.58896	0.000529	hypothetical protein	-1.08
TGGT1_254030	-1.55644	0.005616	zinc finger CDGSH-type domain-containing protein	-4.26
TGGT1_205650	-1.52708	0.064107	AP2 domain transcription factor AP2VIIa-3	-2.5
TGGT1_253740	-1.52167	0.149577	hypothetical protein	-4.72
TGGT1_207170	-1.51386	8.4e-05	hypothetical protein	-3.44
TGGT1_216270	-1.48368	0.003584	hypothetical protein	1.48
TGGT1_211400	-1.47864	0.021062	DEAD/DEAH box helicase domain-containing protein	-5.04
TGGT1_275440	-1.41218	0.021114	dense granule protein GRA6	1.84
TGGT1_314875	-1.39152	0.141264	RIC1 protein	-2.81
TGGT1_200310	-1.38276	0.005464	hypothetical protein	-0.05
TGGT1_320160A	-1.36753	0.047651	hypothetical protein	-4.18
TGGT1_311650	-1.33921	0.389604	leucine rich repeat-containing protein	-1.59
TGGT1_244120	-1.33787	0.293476	hypothetical protein	-0.72
TGGT1_212960A	-1.31403	0.037073	hypothetical protein	-4.87
TGGT1_294310	-1.26021	0.000766	hypothetical protein	-3.88
TGGT1_288750	-1.25294	1.4e-05	ubiquinol-cytochrome c reductase	-4.04
TGGT1_279360	-1.24807	0.078884	hypothetical protein	-5.12
TGGT1_214250	-1.23963	0.001442	hypothetical protein	-3.94
TGGT1_299180	-1.22965	0.043587	putative prenylated protein	-1.62
TGGT1_295690	-1.21769	0.009576	ubiquinone/menaquinone biosynthesis methyltransferase subfamily protein	-3.62
TGGT1_248640	-1.21556	0.40857	regulator of chromosome condensation (RCC1) repeat-containing protein	-2.54
TGGT1_202790	-1.18599	0.044933	dihydrouridine synthase (dus) protein	-0.81
TGGT1_279410	-1.16557	0.008334	hypothetical protein	1.4
TGGT1_281980	-1.16448	0.071255	phosphatidate cytidylyltransferase	-4.06
TGGT1_214520	-1.16274	0.10856	general transcription factor IIH polypeptide 4 GTF2H4	-3.67
TGGT1_255690	-1.14024	0.000138	2-C-methyl-D-erythritol 2,4-cyclodiphosphate synthase domain-containing protein	-3.57
TGGT1_231020	-1.13467	0.014215	hypothetical protein	-2.96
TGGT1_254135	-1.11426	0.524585	hypothetical protein	-2.94
TGGT1_250840	-1.09896	0.430463	hypothetical protein	-1.91
TGGT1_246570	-1.09009	0.036785	hypothetical protein	1.66
TGGT1_295620	-1.07831	0.008858	hypothetical protein	-2.26
TGGT1_287970	-1.0736	0.328193	hypothetical protein	-4.59
TGGT1_248790	-1.07037	0.343575	hypothetical protein	-4
TGGT1_278490	-1.05172	0.01362	Zn-finger, RING domain containing protein	-0.01
TGGT1_280390	-1.04866	0.333809	HEAT repeat-containing protein	-0.96
TGGT1_254230	-1.03003	0.019041	hypothetical protein	-3.38
TGGT1_201210	-1.02354	0.016842	hypothetical protein	-3.48
TGGT1_247960	-1.01628	0.400714	hypothetical protein	1.02
TGGT1_200290	-1.00305	0.025576	rhomboid protease ROM1	0.75
TGGT1_201170	-1.00267	0.001519	hypothetical protein	0.78
TGGT1_265770	-0.998907	0.374058	hypothetical protein	-4.95
TGGT1_216960	-0.995003	0.012501	elongation factor Tu GTP binding domain-containing protein	0.22
TGGT1_320220	-0.972767	0.000493	putative ubiquinol cytochrome c oxidoreductase	-5.76
TGGT1_276155	-0.96775	0.312762	hypothetical protein	0.92
TGGT1_311060	-0.95139	0.370584	metal-dependent phosphohydrolase HD domain-containing protein	-2.3
TGGT1_265280	-0.948375	0.014113	hypothetical protein	-3.54
TGGT1_208490	-0.943522	0.012695	hypothetical protein	-2.39
TGGT1_233810	-0.94211	0.018955	Sel1 repeat-containing protein	-0.78
TGGT1_307990	-0.938345	0.066265	arrestin (or s-antigen), n-terminal domain-containing protein	0.11
TGGT1_226890	-0.932257	0.228037	hypothetical protein	-4.39
TGGT1_203910	-0.922218	0.116906	TBC domain-containing protein	0.53
TGGT1_294290	-0.922021	0.00373	Der1ER1	-1.28
TGGT1_217030	-0.92056	0.156551	hypothetical protein	0.51
TGGT1_300030	-0.914717	0.012442	hypothetical protein	-5.27
TGGT1_277740	-0.906391	0.067139	zinc finger, C3HC4 type (RING finger) domain-containing protein	-2.11
TGGT1_256050	-0.901319	0.448625	signal recognition particle 14kd protein	-0.87
TGGT1_264040	-0.896831	0.000129	hypothetical protein	-2.54
TGGT1_258650	-0.890599	0.512953	putative protoheme ferro-lyase	-5.69
TGGT1_227910	-0.887481	0.001983	hypothetical protein	-3.2
TGGT1_263220	-0.881082	0.063614	rhoptry kinase family protein ROP21	0.48
TGGT1_305860	-0.878475	0.125907	calcium-dependent protein kinase CDPK3	-0.09
TGGT1_258030	-0.870812	0.019003	DNA polymerase	-4.45
TGGT1_227600	-0.867463	0.009491	ribosomal protein RPL34	-5.27
TGGT1_242720	-0.863205	0.10574	aspartyl protease ASP5	-1.45
TGGT1_220320	-0.84614	0.092166	BSD domain-containing protein	-0.08
TGGT1_272370	-0.844911	0.054568	hypothetical protein	2.07
TGGT1_220350	-0.84436	0.017488	tRNA ligases class II (D, K and N) domain-containing protein	-3.76
TGGT1_224540	-0.836123	0.321576	hypothetical protein	0.2
TGGT1_411760	-0.836112	0.046379	actin	N/A
TGGT1_290870	-0.83587	0.264332	patched family protein	1.83
TGGT1_262460	-0.833554	0.376104	hypothetical protein	-2.95
TGGT1_237090	-0.831895	0.597923	AP2 domain transcription factor AP2X-5	-3.54
TGGT1_310350	-0.823118	0.012305	PGAP1 family protein	-2.41
TGGT1_261475	-0.821916	0.398938	hypothetical protein	-4.09
TGGT1_228060	-0.817763	0.068215	hypothetical protein	-1.76
TGGT1_301170	-0.812171	0.029006	SAG-related sequence SRS19D	0.41
TGGT1_246670	-0.806385	0.250839	hypothetical protein	-3.64
TGGT1_271110	-0.804947	0.032909	hypothetical protein	-4.39
TGGT1_312370	-0.802759	0.020665	RNA pseudouridine synthase superfamily protein	-0.14
TGGT1_203860	-0.797757	0.207035	hypothetical protein	-3.41
TGGT1_304970	-0.787839	0.437449	putative cell-cycle-associated protein kinase CDK	-4.39
TGGT1_307010	-0.783847	0.014192	histone lysine demethylase JMJC1/KDM5D/JARID1D	-0.57
TGGT1_258110	-0.782618	0.019707	N-acetylglucosaminylphosphatidylinositol deacetylase	-4.37
TGGT1_290990	-0.780944	0.062977	HEAT repeat-containing protein	-4.82
TGGT1_244040	-0.779479	0.002387	HEAT repeat-containing protein	-4.42
TGGT1_313590B	-0.778895	0.046042	hypothetical protein	-0.9
TGGT1_216660	-0.775113	0.192059	hypothetical protein	0.07
TGGT1_215070	-0.767172	0.103768	ferodoxin FD	-4.35
TGGT1_230705	-0.759288	0.116342	hypothetical protein	1.34
TGGT1_272760	-0.756519	0.035832	hypothetical protein	-2.83
TGGT1_281570	-0.753251	0.353345	hypothetical protein	-0.19
TGGT1_265090	-0.748335	0.313675	hypothetical protein	-0.54
TGGT1_206580	-0.745508	0.016768	formin FRM2	-1.12
TGGT1_211630	-0.743598	0.017233	hypothetical protein	1.07
TGGT1_218880	-0.741119	0.392561	putative SF-assemblin	-3.52
TGGT1_304470	-0.737807	0.029346	putative oxidoreductase	-0.93
TGGT1_255440	-0.737463	0.033173	hypothetical protein	-2.65
TGGT1_244600	-0.731803	0.074401	hypothetical protein	-4.01
TGGT1_259040	-0.725506	0.145877	hypothetical protein	-0.35
TGGT1_300000	-0.724468	0.03011	ribosomal protein RPL18	-5.59
TGGT1_266010	-0.717508	0.513074	phosphatidylinositol 3- and 4-kinase	-3.21
TGGT1_217780	-0.71163	0.130402	Sec20 protein	-5.36
TGGT1_255220	-0.709833	0.20026	AP2 domain transcription factor AP2VIIb-3	0.3
TGGT1_309850	-0.70825	0.134204	insulin-degrading enzyme	-1.61
TGGT1_228340	-0.707324	0.288592	hypothetical protein	-3.75
TGGT1_240090	-0.707108	0.035798	putative rhoptry kinase family protein ROP34	0.5
TGGT1_215250	-0.704611	0.031371	thiamin pyrophosphokinase, catalytic domain-containing protein	-3.28
TGGT1_294610	-0.704463	0.001644	putative histone lysine methyltransferase, SET	-0.98
TGGT1_270310	-0.701161	0.005242	hypothetical protein	-1.27
TGGT1_244530	-0.698216	0.420344	hypothetical protein	2.12
TGGT1_224130	-0.696653	0.000122	hypothetical protein	1.47
TGGT1_234670	-0.693381	0.583855	actin-like family protein	-2.59
TGGT1_217430	-0.691052	0.03941	protease inhibitor PI1	1.02
TGGT1_233870	-0.69053	0.348549	hypothetical protein	0.81
TGGT1_251440	-0.686	0.279415	putative troponin c, isotype gamma	-0.57
TGGT1_253030	-0.680828	0.069459	glycosyl hydrolase, family 31 protein	-0.92
TGGT1_278975	-0.678698	0.306606	ICE family protease (caspase) p20 domain-containing protein	-3.93
TGGT1_207800	-0.67837	0.252538	hypothetical protein	-3.97
TGGT1_239070	-0.676335	0.009822	hypothetical protein	-0.59
TGGT1_289910	-0.670693	0.04137	hypothetical protein	-1.94
TGGT1_212980	-0.666194	0.001337	hypothetical protein	-2.64
TGGT1_241840	-0.666105	0.614267	hypothetical protein	0.4
TGGT1_254280	-0.664771	0.019524	DNA-directed RNA polymerase III RPC9	-5.37
TGGT1_234390	-0.664588	0.017104	hypothetical protein	-1.98
TGGT1_224590	-0.664199	0.000899	DNA-directed RNA polymerase III POLR3C	-4.79
TGGT1_309400	-0.66073	0.0599	RecF/RecN/SMC N terminal domain-containing protein	-1.94
TGGT1_286240	-0.6596	0.348671	putative kelch repeat protein	0.28
TGGT1_293710	-0.656954	0.037213	Zn-finger in Ran binding protein and others domain-containing protein	0.06
TGGT1_263320	-0.655806	0.002084	hypothetical protein	-0.63
TGGT1_307605	-0.65444	0.657413	hypothetical protein	0.13
TGGT1_240430	-0.653498	0.073396	glyoxalase family protein	-3.97
TGGT1_319620	-0.653083	0.080365	hypothetical protein	-0.73
TGGT1_209250	-0.652216	0.015223	hypothetical protein	-0.51
TGGT1_269340	-0.651684	0.10081	hypothetical protein	-3.34
TGGT1_232640	-0.651382	0.143362	RNA 2'-phosphotransferase, Tpt1/KptA family protein	-3.99
TGGT1_288840	-0.650882	0.136048	hypothetical protein	1.66
TGGT1_239530	-0.64984	0.001095	alanine-glyoxylate aminotransferase	0.72
TGGT1_229250A	-0.647106	0.013773	ribosomal protein RPL28	-6.04
TGGT1_255180	-0.646776	0.316702	ubiquitin carboxyl-terminal hydrolase	-1.71
TGGT1_208340	-0.645859	0.00239	hypothetical protein	-0.81
TGGT1_410770	-0.641374	0.555651	histone deacetylase SIR2-like protein	-3.05
TGGT1_236000	-0.641073	0.045436	putative ferredoxin	0.2
TGGT1_301250	-0.634399	0.013996	hypothetical protein	-2.04
TGGT1_281580	-0.633562	0.098761	putative PP2C	-1.06
TGGT1_244300	-0.632452	0.274198	hypothetical protein	-2.04
TGGT1_243240	-0.629992	0.251558	WD domain, G-beta repeat-containing protein	-3.1
TGGT1_216375	-0.629307	0.329995	hypothetical protein	-0.86
TGGT1_295010	-0.628526	0.034555	DEAD/DEAH box helicase domain-containing protein	-5.1
TGGT1_297400	-0.626366	0.431976	hypothetical protein	-1.91
TGGT1_224830	-0.618763	0.1897	hypothetical protein	-4.22
TGGT1_261470	-0.614057	8.9e-05	putative U6 snRNA-associated Sm family protein LSm6	-4.57
TGGT1_264990	-0.613701	0.230111	hypothetical protein	-0.43
TGGT1_259520	-0.611418	0.163622	hypothetical protein	-4.82
TGGT1_268900	-0.6112	0.31645	dense granular protein GRA10	-4.56
TGGT1_213060	-0.610039	0.526879	WD domain, G-beta repeat-containing protein	-0.99
TGGT1_253640	-0.609224	0.143656	hypothetical protein	0.6
TGGT1_268300	-0.605558	0.451425	hypothetical protein	1.69
TGGT1_223840	-0.598492	0.011037	putative ATP-citrate lyase	0.49
TGGT1_209090	-0.597092	0.039169	proteasome maturation factor ump1 protein	-5.27
TGGT1_222870	-0.595786	0.311638	hypothetical protein	-1.54
TGGT1_310820	-0.59372	0.114749	putative SLU7 splicing factor	-0.29
TGGT1_308050	-0.587175	0.015277	thioredoxin domain-containing protein	-3.5
TGGT1_283730	-0.585317	0.000411	endomembrane protein 70 subfamily protein	-0.78
TGGT1_267570	-0.584732	0.233485	hypothetical protein	-4.14
TGGT1_300330	-0.583247	0.012932	hypothetical protein	-4.61
TGGT1_264970	-0.582985	0.030952	hypothetical protein	-0.9
TGGT1_255240	-0.580284	0.002528	hypothetical protein	-4.28
TGGT1_314810	-0.579706	0.014377	ribosomal protein RPL7	-3.44
TGGT1_233760	-0.576925	0.312592	hypothetical protein	-0.11
TGGT1_264200	-0.576801	0.261613	hypothetical protein	-4.88
TGGT1_320700	-0.575319	0.138275	AP2 domain transcription factor AP2IV-1	-4.19
TGGT1_209570	-0.573976	0.36378	suppressor of mitotic defects protein	1.26
TGGT1_256900	-0.573123	0.044451	DEAD/DEAH box helicase domain-containing protein	-4.68
TGGT1_216840	-0.570289	0.621234	hypothetical protein	-0.55
TGGT1_309050	-0.569777	0.329195	hypothetical protein	-4.08
TGGT1_260825	-0.567235	0.063025	hypothetical protein	2.13
TGGT1_289010	-0.566536	0.43648	RNA recognition motif-containing protein	-4.52
TGGT1_286800	-0.56492	0.132085	hypothetical protein	-0.59
TGGT1_271280	-0.562237	0.004249	putative 60S ribosome subunit biogenesis protein NIP7	-5.04
TGGT1_242640	-0.560924	0.525234	hypothetical protein	-2.8
TGGT1_253310	-0.559875	0.108001	hypothetical protein	-1.78
TGGT1_204350	-0.558529	0.345054	hypothetical protein	-1.17
TGGT1_240690	-0.552607	0.001551	S-adenosyl methionine synthetase	-4.44
TGGT1_244630	-0.551329	0.602293	hypothetical protein	-3.16
TGGT1_220920	-0.550518	0.030844	hypothetical protein	-4.78
TGGT1_207020	-0.550503	0.161441	hypothetical protein	-3.03
TGGT1_313150	-0.54996	0.008109	DUF89/Fructose bisphosphatase	1.27
TGGT1_253810	-0.549529	0.081297	hypothetical protein	0.22
TGGT1_270810	-0.547995	0.018941	hypothetical protein	-5
TGGT1_273430	-0.546985	0.29745	SAM-dependent methyltransferase	-2.81
TGGT1_268640	-0.546317	0.032008	BING4CT (NUC141) domain-containing protein	-3.26
TGGT1_286510	-0.544283	0.382434	hypothetical protein	-2.04
TGGT1_320140	-0.542561	0.003522	putative ubiquinol-cytochrome c reductase hinge protein	-3.69
TGGT1_310720B	-0.540806	0.065994	hypothetical protein	-4.24
TGGT1_288190	-0.54039	0.276634	hypothetical protein	-3.12
TGGT1_278500	-0.538593	0.421328	ribosomal RNA large subunit methyltransferase J protein	-6.38
TGGT1_289530	-0.536767	0.003065	ribosomal protein RPL19	-4.38
TGGT1_321480	-0.536183	0.089734	SAG-related sequence SRS12B	2.09
TGGT1_232750	-0.535397	0.210947	putative 23S rRNA (adenine(1618)-N(6))-methyltransferase	-0.35
TGGT1_204320	-0.533326	0.493216	hypothetical protein	0.84
TGGT1_236850	-0.533061	0.057155	hypothetical protein	-1.7
TGGT1_310770	-0.529756	0.479804	hypothetical protein	-2.87
TGGT1_226540	-0.524448	0.125929	protein kinase	2.53
TGGT1_209680	-0.521562	0.000248	hypothetical protein	-1.02
TGGT1_232390	-0.517402	0.001019	18S rRNA biogenesis protein RCL1 protein	-1.9
TGGT1_275470	-0.515437	0.233819	dense granule protein GRA15	2.33
TGGT1_272155	-0.513422	0.514976	hypothetical protein	-2.28
TGGT1_215360	-0.51258	0.312495	hypothetical protein	2.23
TGGT1_225960	-0.512174	0.549514	STE kinase	-2.03
TGGT1_279340	-0.511756	0.579564	hypothetical protein	-4.76
TGGT1_254800	-0.510402	0.016373	hypothetical protein	-3.51
TGGT1_210690	-0.505838	0.002076	ribosomal protein RPS6	-4.58
TGGT1_221900	-0.505765	0.220379	hypothetical protein	-3.76
TGGT1_297110	-0.504733	0.583783	kinesin motor domain-containing protein	-0.22
TGGT1_268960	-0.503051	0.038697	putative 5'-AMP-activated protein kinase subunit beta-1 family protein	-3.95
TGGT1_214820	-0.50238	0.006091	G-patch domain-containing protein	-4.12
TGGT1_230570	-0.501063	0.231078	transporter, major facilitator family protein	-0.05
TGGT1_289620	-0.498912	0.006999	cathepsin CPC1	0.95
TGGT1_202572	-0.498703	0.14258	ribophorin i protein	-3.09
TGGT1_232730	-0.496904	0.445583	acyl-CoA:diacylglycerol acyltransferase 1-related enzyme	-0.76
TGGT1_281380	-0.496694	0.548961	hypothetical protein	-0.1
TGGT1_208970	-0.495333	0.046752	RNA recognition motif-containing protein	1.96
TGGT1_223570	-0.494835	0.182164	hypothetical protein	-3.13
TGGT1_228690	-0.494355	0.045745	phosphatidylinositol 3- and 4-kinase	-1.21
TGGT1_263630	-0.493869	7e-06	hypothetical protein	0.11
TGGT1_311880	-0.490166	0.399517	hypothetical protein	2.34
TGGT1_262670	-0.487292	0.002389	ribosomal protein RPL18A	-4.54
TGGT1_201880	-0.48679	0.001783	hypothetical protein	-3.68
TGGT1_227800	-0.482426	0.03553	EF hand domain-containing protein	-3.19
TGGT1_250810	-0.480732	0.000624	ribosomal protein RPL35	-5.04
TGGT1_260850	-0.479333	0.16866	putative mitochondrial import inner membrane translocase subunit TIM10	0.97
TGGT1_291980	-0.47435	0.153283	HECT-domain (ubiquitin-transferase) domain-containing protein	-1.94
TGGT1_210095	-0.473422	0.033558	hypothetical protein	0.91
TGGT1_257800	-0.468847	0.062454	polynucleotide adenylyltransferase	-3.96
TGGT1_221380	-0.468048	0.001602	alba 1	-0.16
TGGT1_213550	-0.466885	0.451462	DHHC zinc finger domain-containing protein	-0.5
TGGT1_410610	-0.466261	0.081981	hypothetical protein	N/A
TGGT1_262660	-0.464031	0.633733	hypothetical protein	-0.2
TGGT1_231010	-0.461996	0.003186	general transcription factor IIE polypeptide 1 GTF2E1	-3.5
TGGT1_274130	-0.460922	0.087589	TBC domain-containing protein	-1.84
TGGT1_217900	-0.45864	0.11243	hypothetical protein	-4.78
TGGT1_294920	-0.458057	0.000214	general transcription factor IIH polypeptide 2 GTF2H2	-4.43
TGGT1_239100	-0.457641	0.001292	ribosomal protein RPS7	-5.53
TGGT1_231100	-0.457385	0.229915	hypothetical protein	0.21
TGGT1_209440	-0.457379	0.698587	hypothetical protein	-0.99
TGGT1_277940	-0.455798	0.411224	hypothetical protein	-6.24
TGGT1_316180	-0.452104	0.049001	hypothetical protein	-2.22
TGGT1_224200	-0.450664	0.12166	tRNA pseudouridine synthase	-0.03
TGGT1_202250	-0.449353	0.191084	hypothetical protein	-0.27
TGGT1_310410	-0.448861	0.554298	WD domain, G-beta repeat-containing protein	-0.56
TGGT1_225090	-0.448576	0.155584	hypothetical protein	-1.36
TGGT1_227260	-0.446181	0.061656	RIO1 family protein	-4.52
TGGT1_234520	-0.444608	0.00381	U2 snRNP auxilliary factor, large subunit, splicing factor subfamily protein	-4.61
TGGT1_248680	-0.442099	0.315887	hypothetical protein	-1
TGGT1_235370	-0.442089	0.065394	hypothetical protein	-3.15
TGGT1_253850	-0.442079	0.183943	hypothetical protein	-2.46
TGGT1_299190	-0.442042	0.29667	B-box zinc finger domain-containing protein	-2.58
TGGT1_287270	-0.441868	0.022869	hypothetical protein	-3.7
TGGT1_230700	-0.441791	0.375847	hypothetical protein	-5.39
TGGT1_261570	-0.440959	0.035727	ribosomal protein RPL7A	-4.03
TGGT1_271470	-0.440543	0.002337	hypothetical protein	-5.01
TGGT1_237410	-0.43899	0.461225	protein phosphatase 2C domain-containing protein	-2.01
TGGT1_200430	-0.438962	0.143156	cytidine and deoxycytidylate deaminase zinc-binding region domain-containing protein	-0.66
TGGT1_285860	-0.438741	0.034625	SAG-related sequence SRS20C	1.72
TGGT1_201830	-0.437981	0.645419	ribosomal protein L37	-4.94
TGGT1_222192	-0.437488	0.0188	hypothetical protein	-1.56
TGGT1_300040	-0.43694	0.041079	ubiquitin-conjugating enzyme subfamily protein	1.55
TGGT1_228070	-0.436826	0.476404	hypothetical protein	-4.21
TGGT1_313910	-0.436801	0.011426	RNA recognition motif 2 protein	-5.42
TGGT1_213050	-0.436592	0.038922	hypothetical protein	1.55
TGGT1_254365	-0.435756	0.34787	phosphatidate cytidylyltransferase	0.08
TGGT1_294800B	-0.435739	0.049455	putative elongation factor 1-alpha (EF-1-ALPHA)	N/A
TGGT1_250060	-0.434469	0.23518	DNA-directed RNA polymerase I RPA12	-3.75
TGGT1_308060	-0.433107	0.179939	hypothetical protein	-1.61
TGGT1_257510	-0.433054	0.03593	CDP-alcohol phosphatidyltransferase superfamily protein	-0.29
TGGT1_216770	-0.432677	0.125771	hypothetical protein	1.22
TGGT1_283550	-0.432462	0.000615	hypothetical protein	-5.01
TGGT1_248250	-0.432408	0.04513	putative translation initiation factor IF-2	-2.7
TGGT1_217600	-0.431693	0.560391	calcium-dependent protein kinase CDPK9	0.85
TGGT1_278850	-0.431289	0.450038	DHHC zinc finger domain-containing protein	-4.36
TGGT1_292200	-0.428494	0.002334	RNA recognition motif-containing protein	-3.38
TGGT1_280540	-0.428084	0.027731	HEAT repeat-containing protein	-4.12
TGGT1_287980	-0.427568	0.338043	FHA domain-containing protein	-3.15
TGGT1_276100	-0.427353	0.019857	hypothetical protein	-0.97
TGGT1_251770	-0.427231	0.325903	hypothetical protein	0.67
TGGT1_320030	-0.427066	0.499753	hypothetical protein	-0.19
TGGT1_209280	-0.426624	0.172971	hypothetical protein	-0.2
TGGT1_258462	-0.42636	0.117558	hypothetical protein	1.79
TGGT1_217400	-0.425166	0.014403	hypothetical protein	-0.16
TGGT1_282070	-0.423472	0.001436	hypothetical protein	-2.7
TGGT1_284630	-0.422814	0.020338	hypothetical protein	0.48
TGGT1_210420	-0.422012	0.105076	hypothetical protein	0.3
TGGT1_301270	-0.419721	0.333841	Tyrosine kinase-like (TKL) protein	-5.18
TGGT1_254950	-0.419189	0.494073	RNA cap guanine-N2 methyltransferase	-0.11
TGGT1_297230	-0.418329	0.016986	Vps53 family protein	-3.61
TGGT1_202568	-0.417933	0.150701	hypothetical protein	-4.01
TGGT1_214575	-0.416727	0.005055	hypothetical protein	2.62
TGGT1_252500	-0.416179	0.014259	polo kinase	0.34
TGGT1_225840	-0.415434	0.209917	hypothetical protein	-1.7
TGGT1_221590	-0.415265	0.491477	dual specificity phosphatase, catalytic domain-containing protein	0.39
TGGT1_224990	-0.41299	0.038851	hypothetical protein	1.03
TGGT1_290910	-0.412358	0.023026	hypothetical protein	-1.39
TGGT1_215890	-0.409564	0.008366	hypothetical protein	-0.17
TGGT1_301160	-0.409119	0.180291	SAG-related sequence SRS19C	0.6
TGGT1_312570	-0.408378	0.128806	CMGC kinase, MAPK family (ERK) MAPK-1	-5.55
TGGT1_310490	-0.407507	0.001487	ribosomal protein RPL27A	-5.95
TGGT1_235690	-0.406725	0.005841	hypothetical protein	1.12
TGGT1_254470	-0.406059	0.155297	hypothetical protein	0.88
TGGT1_304520	-0.405669	0.470746	hypothetical protein	-0.97
TGGT1_285500	-0.404825	0.282639	hypothetical protein	-3.01
TGGT1_301180	-0.404349	0.000234	SAG-related sequence SRS19F	1.62
TGGT1_289320	-0.402414	0.287253	putative casein kinase I	-0.97
TGGT1_238110	-0.402159	0.021558	replication factor a protein 3 protein	-1.84
TGGT1_212850	-0.401608	0.140311	hypothetical protein	0.04
TGGT1_263570	-0.401372	0.479119	hypothetical protein	0.5
TGGT1_205730	-0.400903	0.005978	hypothetical protein	1.45
TGGT1_356400	-0.400465	0.089781	cAMP-dependent protein kinase	N/A
TGGT1_306900	-0.400435	0.187073	NOL1/NOP2/sun family protein	0.34
TGGT1_240450	-0.399725	0.225735	Maf family protein	1.44
TGGT1_205700	-0.399365	0.018041	cyclophilin precursor	0.08
TGGT1_254090	-0.397564	0.104717	hypothetical protein	-0.68
TGGT1_305480	-0.396967	0.378935	elongator complex protein ELP3	-3.28
TGGT1_297840	-0.396512	0.596045	DNA primase, large subunit	-4.86
TGGT1_202220	-0.393395	0.260311	hypothetical protein	-3.49
TGGT1_221180	-0.393256	0.002358	hypothetical protein	0.93
TGGT1_286090	-0.392968	0.040891	putative translation initiation factor SUI1	-1.55
TGGT1_221980	-0.392217	0.070555	U1 zinc finger protein	-2.25
TGGT1_292035	-0.391571	0.164112	hypothetical protein	-4.67
TGGT1_320110	-0.391448	0.02193	proliferating cell nuclear antigen PCNA2	0.15
TGGT1_288380	-0.391073	6e-06	heat shock protein HSP90	-4.32
TGGT1_248390	-0.390869	0.000269	ribosomal protein RPL26	-3.23
TGGT1_202850	-0.389629	0.711164	ATP-binding domain-containing protein	-3.17
TGGT1_245460	-0.388289	0.076254	ribosomal protein RPS8	-4.68
TGGT1_274100	-0.387508	0.393267	hypothetical protein	1.59
TGGT1_246550	-0.386829	0.007053	aspartyl protease ASP3	-1.87
TGGT1_211850	-0.385733	0.001272	hypothetical protein	0.8
TGGT1_250870	-0.384949	0.009387	DHHC zinc finger domain-containing protein	1.55
TGGT1_285480	-0.384392	0.227536	hypothetical protein	-2.82
TGGT1_242790A	-0.38362	0.059734	putative trichohyalin	0.02
TGGT1_257370	-0.381147	0.106356	hypothetical protein	-4.43
TGGT1_230490	-0.381134	0.154361	phosphatidylinositol-4-phosphate 5-kinase	-5.81
TGGT1_271990	-0.38078	0.372996	hypothetical protein	-0.3
TGGT1_252210	-0.380082	0.440914	pentatricopeptide repeat domain-containing protein	-4.16
TGGT1_313630	-0.379091	0.386726	hypothetical protein	-0.93
TGGT1_248840	-0.378954	0.286159	transporter, major facilitator family protein	-0.83
TGGT1_242090	-0.377714	0.04889	zinc finger (CCCH type) motif-containing protein	-0.36
TGGT1_254060	-0.376747	0.325827	SAG-related sequence SRS14A	0.8
TGGT1_216730	-0.376425	0.003806	MCM2/3/5 family protein	-5.46
TGGT1_273770	-0.375729	0.393376	hypothetical protein	0.51
TGGT1_203170	-0.375525	0.00689	OB-fold nucleic acid binding domain-containing protein	-4.69
TGGT1_211470	-0.375459	0.376384	Fcf2 pre-rRNA processing protein	-5.11
TGGT1_281930	-0.374866	0.487999	SAG-related sequence SRS39	0.09
TGGT1_245720	-0.37464	0.500798	SWI2/SNF2-containing protein	-0.25
TGGT1_283520	-0.37343	0.353448	hypothetical protein	0.36
TGGT1_265850	-0.37298	0.32838	hypothetical protein	-0.54
TGGT1_297360	-0.371697	0.331443	hypothetical protein	-0.18
TGGT1_247000	-0.371079	0.039371	tetratricopeptide repeat-containing protein	-3.6
TGGT1_273150	-0.370693	0.588398	zinc finger, C3HC4 type (RING finger) domain-containing protein	-2.1
TGGT1_243280B	-0.370534	0.136925	Met-10+ like-protein	-2.93
TGGT1_280730	-0.367179	0.02255	putative cytosolic fe-s cluster assembling factor nbp35	-4.81
TGGT1_232760	-0.367173	0.369319	protein phosphatase inhibitor IPP2	-0.55
TGGT1_243310	-0.365821	0.211233	hypothetical protein	-3.48
TGGT1_225530	-0.36513	0.414597	metal cation transporter, ZIP family protein	-2.94
TGGT1_295350	-0.362904	0.000112	putative nucleoside diphosphate kinase	2.45
TGGT1_209730	-0.361313	0.156675	hypothetical protein	-4.83
TGGT1_216080	-0.361285	0.015639	apical complex lysine methyltransferase	-4.3
TGGT1_320010	-0.360381	0.005792	hypothetical protein	-0.47
TGGT1_313390	-0.359394	0.022315	ribosomal protein RPL6	-3.92
TGGT1_225540	-0.358554	0.045719	hypothetical protein	2.2
TGGT1_229620	-0.358262	0.168187	hypothetical protein	-4.47
TGGT1_297170	-0.357413	0.075926	putative 50S ribosomal protein L17	-4.67
TGGT1_230118	-0.357298	0.015865	hypothetical protein	-0.59
TGGT1_292320	-0.356598	0.372184	hypothetical protein	-1.16
TGGT1_274060	-0.356223	0.302629	2-oxoglutarate/malate translocase OMT	0.58
TGGT1_243920	-0.354352	0.000442	putative DNA replication licensing factor MCM5	-5.35
TGGT1_306640	-0.353531	0.200168	hypothetical protein	-4.11
TGGT1_237220	-0.35296	0.003695	putative DNA replication licensing factor Mcm7	-4.39
TGGT1_313310	-0.352627	0.25175	DnaJ domain-containing protein	-3.08
TGGT1_258910	-0.351875	0.023298	hypothetical protein	0.76
TGGT1_242570	-0.350287	0.06975	hypothetical protein	0.18
TGGT1_287170	-0.349748	0.012895	hypothetical protein	-1.21
TGGT1_201840	-0.349533	0.009172	aspartyl protease ASP1	-0.36
TGGT1_238250	-0.349399	0.004108	ribosomal protein RPL36	-4.6
TGGT1_214850	-0.348578	0.007313	putative 1-deoxy-D-xylulose 5-phosphate reductoisomerase	-3.98
TGGT1_261760	-0.348366	0.086633	CDP-alcohol phosphatidyltransferase superfamily protein	-2.94
TGGT1_289980	-0.348245	0.084822	HAD hydrolase, family IIA protein	-0.13
TGGT1_224960	-0.347964	0.109599	hypothetical protein	-5.1
TGGT1_263290	-0.347825	0.633681	rhomboid protease ROM2	1.1
TGGT1_244550	-0.347502	0.014095	hypothetical protein	-0.35
TGGT1_410850	-0.34641	0.366282	hypothetical protein	-0.09
TGGT1_234510	-0.344839	0.28368	ankyrin repeat-containing protein	-1.42
TGGT1_243430	-0.344414	0.147819	OTU family cysteine protease	0.43
TGGT1_223970	-0.342585	0.372192	putative translation elongation and release factors (gtpases)	-4.23
TGGT1_242820	-0.341247	0.50061	hypothetical protein	-5.03
TGGT1_258940	-0.340393	0.0766	acylphosphatase family protein	0.86
TGGT1_313960	-0.34007	0.099376	ribosomal protein L19 protein	-4.44
TGGT1_309120	-0.339526	0.006476	ribosomal protein RPL4	-5.62
TGGT1_311660	-0.339486	0.096031	putative histone lysine methyltransferase, SET	-1.39
TGGT1_217550	-0.339411	0.080995	hypothetical protein	2.07
TGGT1_229740	-0.339084	0.402731	hypothetical protein	-5.35
TGGT1_285760	-0.337949	0.154625	U-snRNP-associated cyclophilin family protein	-3.93
TGGT1_225125	-0.337619	0.001923	pre-rRNA processing protein	-4.76
TGGT1_269800	-0.337104	0.005969	putative glutamine-dependent NAD(+) synthetase protein	0.04
TGGT1_202800	-0.334227	0.429097	putative cytochrome c oxidase assembly protein COX11	-5.11
TGGT1_272695	-0.333911	0.003839	hypothetical protein	0.43
TGGT1_205130	-0.333734	0.005278	hypothetical protein	-0.51
TGGT1_244240	-0.332451	0.281653	hypothetical protein	-4.4
TGGT1_202420	-0.331906	0.239679	hypothetical protein	-0.43
TGGT1_206340	-0.331745	0.199262	hypothetical protein	1.95
TGGT1_293220	-0.329709	0.58833	DHHC zinc finger domain-containing protein	-2.06
TGGT1_224600	-0.329029	0.090799	GTP binding protein	-0.13
TGGT1_271100	-0.327325	0.060472	NUC153 domain-containing protein	-4.14
TGGT1_208510	-0.326728	0.452521	hypothetical protein	-0.44
TGGT1_225080	-0.32623	0.002735	ribosomal protein RPS18	-4.15
TGGT1_204020	-0.325689	0.002029	ribosomal protein RPL8	-4.99
TGGT1_231930	-0.324511	0.142089	hypothetical protein	-1.24
TGGT1_269150	-0.324023	0.006006	DHHC zinc finger domain-containing protein	0.66
TGGT1_202170	-0.321661	0.370196	hypothetical protein	-4.25
TGGT1_316490	-0.321425	0.319549	hypothetical protein	-3.36
TGGT1_265440	-0.321272	0.006817	hypothetical protein	-1.9
TGGT1_246940	-0.321178	0.029115	hypothetical protein	0.75
TGGT1_204390	-0.320544	0.02458	hypothetical protein	-0.43
TGGT1_292130	-0.319632	0.066499	ribosomal protein RPL13A	-2.39
TGGT1_262860	-0.318473	0.790447	putative ADP-ribosylation factor family protein 1	-0.52
TGGT1_220910	-0.318108	0.026359	HEAT repeat-containing protein	-2.05
TGGT1_265260	-0.31799	0.006268	hypothetical protein	0.18
TGGT1_271380	-0.317502	0.041012	PUB domain-containing protein	0.05
TGGT1_225470	-0.316934	0.087248	peptide methionine sulfoxide reductase	0.25
TGGT1_315080	-0.316402	0.113308	hypothetical protein	-2.27
TGGT1_290660	-0.315695	0.006945	RNA recognition motif-containing protein	-3.91
TGGT1_272770	-0.315327	0.480755	hypothetical protein	-4.32
TGGT1_208850	-0.314248	0.039327	SAG-related sequence SRS11	2.25
TGGT1_271290	-0.314245	0.451092	hypothetical protein	-2.02
TGGT1_308810A	-0.313746	0.640879	rhoptry neck protein RON9	-2.99
TGGT1_254630	-0.313629	0.052617	CMGC kinase	-2.97
TGGT1_220500	-0.311936	0.005294	UBX domain-containing protein	-0.44
TGGT1_275670	-0.311456	0.501626	alveolin domain containing intermediate filament IMC15	-0.92
TGGT1_211390	-0.311333	0.193503	hypothetical protein	-3.04
TGGT1_313340	-0.310627	0.319204	hypothetical protein	-0.18
TGGT1_201250	-0.310186	0.095242	putative histone lysine methyltransferase, SET	0.48
TGGT1_306630	-0.309118	0.464489	tRNA methyltransferase complex GCD14 subunit protein	-2.73
TGGT1_264960	-0.308648	0.358165	hypothetical protein	-3.52
TGGT1_216055	-0.308223	0.332279	hypothetical protein	1.58
TGGT1_262700	-0.307087	0.11945	tetratricopeptide repeat-containing protein	-1.86
TGGT1_264690	-0.306188	0.044568	putative cyclin 4	-1.63
TGGT1_266140	-0.306063	0.101562	peptidase, M50 family protein	0.34
TGGT1_312622	-0.303796	0.007007	DUF803 domain-containing protein	-4.13
TGGT1_234540	-0.303411	0.524471	hypothetical protein	1.47
TGGT1_203630	-0.30229	0.008673	ribosomal protein RPL44	-4.1
TGGT1_263085	-0.301604	0.195543	hypothetical protein	1.56
TGGT1_243510	-0.301504	0.416401	OTU family cysteine protease	-2.99
TGGT1_261720	-0.301502	0.412737	metal cation transporter, ZIP family protein	-4.31
TGGT1_202620	-0.301317	0.015957	hypothetical protein	0.94
TGGT1_250910	-0.300528	0.328066	hypothetical protein	-2.54
TGGT1_226810	-0.29923	0.589565	histone lysine methyltransferase SET1	-3.7
TGGT1_291620	-0.298857	0.219911	hypothetical protein	-3.8
TGGT1_244500	-0.298785	0.258825	Tubulin-tyrosine ligase family protein	-3.22
TGGT1_306190	-0.298648	0.003541	hypothetical protein	0.67
TGGT1_203300	-0.298031	0.053496	hypothetical protein	-1.59
TGGT1_293820	-0.297768	0.200749	calpain family cysteine protease domain-containing protein	-2.35
TGGT1_210810	-0.297738	0.018566	hypothetical protein	-0.73
TGGT1_231080	-0.29711	0.002378	ribosomal protein RPL38	-5.77
TGGT1_292055	-0.296453	0.531435	calcium dependent protein kinase CDPK8	-0.68
TGGT1_257520	-0.295479	0.318607	synaptobrevin protein	-1.06
TGGT1_224650	-0.295443	0.383392	mRNA capping enzyme, beta chain protein	-3.4
TGGT1_214180	-0.2945	0.185392	ENTH domain-containing protein	-0.52
TGGT1_249760	-0.294118	0.278993	vitamin k epoxide reductase family protein	0.47
TGGT1_267800	-0.29276	0.125967	dynamin-related protein DRPA	-4.14
TGGT1_268000	-0.292201	0.637977	hypothetical protein	-2.35
TGGT1_294980	-0.292005	0.161221	hypothetical protein	2.06
TGGT1_224700	-0.289922	0.428939	hypothetical protein	-1.56
TGGT1_286560	-0.289162	0.001675	U6 snRNA-associated Sm family protein	-5.04
TGGT1_320100	-0.287931	0.060609	RNA recognition motif-containing protein	-0.82
TGGT1_271120	-0.287829	0.542168	endonuclease/exonuclease/phosphatase family protein	-1.43
TGGT1_294270	-0.287802	0.415519	histone arginine methyltransferase PRMT4/CARM1	0.52
TGGT1_313750	-0.287556	0.578414	hypothetical protein	-2.59
TGGT1_318570	-0.286968	0.207345	SFT2 family protein	-0.17
TGGT1_281490	-0.286952	0.031074	putative glutamine amidotransferase subunit pdxt	0.08
TGGT1_313780	-0.286302	0.540508	hypothetical protein	0.71
TGGT1_293390	-0.28628	0.118349	putative cytochrome C-type heme lyase	-2.99
TGGT1_221950	-0.285826	0.322438	putative splicesome-associated protein	-6
TGGT1_204550	-0.283358	0.667721	hypothetical protein	-5.23
TGGT1_291800	-0.283339	0.399186	ADP-ribosylation factor family protein	0.2
TGGT1_256820	-0.28292	0.075874	zinc finger (CCCH type) motif-containing protein	-4.96
TGGT1_265820	-0.282634	0.02074	Las1 family protein	-4.43
TGGT1_258590	-0.281825	0.134016	hypothetical protein	-4.23
TGGT1_244100	-0.280403	0.077166	snoRNA binding domain-containing protein	-4.36
TGGT1_297870	-0.27875	0.58059	hypothetical protein	1.52
TGGT1_233830	-0.278424	0.231495	hypothetical protein	-1.49
TGGT1_202470	-0.27762	0.100199	rRNA metabolism protein, SBDS family protein	-2.7
TGGT1_232300	-0.27745	0.001505	ribosomal protein RPS3	-4.37
TGGT1_215460	-0.277433	0.02944	ribosomal protein RPS24	-3.44
TGGT1_201720	-0.277359	0.054294	putative protein c9orf32	-1.12
TGGT1_278600	-0.277134	0.766376	hypothetical protein	1.5
TGGT1_246560	-0.276531	0.001801	putative vacuolar ATP synthase subunit g	-5.05
TGGT1_304770	-0.276445	0.002707	ubiquitin-conjugating enzyme subfamily protein	-2.47
TGGT1_288720	-0.276391	0.018303	ribosomal protein RPL10	-5.3
TGGT1_262690	-0.274936	0.003396	ribosomal protein RPL27	-4.67
TGGT1_205550	-0.274905	0.045555	AGC kinase	0.21
TGGT1_224205	-0.274536	0.009789	putative ER lumen protein retaining receptor	-0.47
TGGT1_223500	-0.273837	0.651344	hypothetical protein	-3.13
TGGT1_281900	-0.273701	0.09585	SET domain containing lysine methyltransferase KMTox	0.55
TGGT1_263700	-0.273395	0.105092	ribosomal protein RPS14	-4.59
TGGT1_231790	-0.273369	0.55978	hypothetical protein	-2.62
TGGT1_238010	-0.273211	0.003967	ribosomal protein RPL23A	-4.8
TGGT1_318470	-0.273197	0.000343	AP2 domain transcription factor AP2IV-4	-3.37
TGGT1_224000	-0.272064	0.395319	hypothetical protein	-1.47
TGGT1_207910	-0.271998	0.072532	putative manganese resistance 1 protein	-2.77
TGGT1_253880	-0.271284	0.010325	GNS1/SUR4 family protein	-0.02
TGGT1_208718	-0.270707	0.717741	putative protein tyrosine phosphatase type IVA A	-2.32
TGGT1_236510	-0.270676	0.276899	hypothetical protein	-2.74
TGGT1_294440	-0.270466	0.23961	NOL1/NOP2/sun family protein	0.41
TGGT1_239540	-0.269484	0.007242	LEM3 (ligand-effect modulator 3) family / CDC50 family protein	-2.67
TGGT1_288600	-0.269406	0.438692	WD domain, G-beta repeat-containing protein	2.23
TGGT1_252340	-0.269147	0.123475	hypothetical protein	-4.59
TGGT1_264060	-0.268999	0.103964	PCI domain-containing protein	-3.51
TGGT1_246500	-0.268998	0.013882	surp module domain-containing protein	-5.56
TGGT1_224510	-0.26853	0.466816	hypothetical protein	-5.98
TGGT1_310040	-0.268429	0.003735	putative ubiquitin conjugating enzyme E2	-2.07
TGGT1_233850	-0.268115	0.149978	hypothetical protein	0.57
TGGT1_255320	-0.267878	0.014164	mRNA turnover 4 (MRT4) family protein	-4.8
TGGT1_289110	-0.267769	0.346476	hypothetical protein	-0.27
TGGT1_270380	-0.265879	0.001776	ribosomal protein RPS13	-4.6
TGGT1_224720	-0.265785	0.041102	SPOC domain-containing protein	-3.74
TGGT1_239760	-0.26578	0.03053	ribosomal protein RPL22	-4.32
TGGT1_222050	-0.265163	0.396715	hypothetical protein	0.65
TGGT1_261060	-0.263792	0.416659	diphthamide biosynthesis protein 2-related domain-containing protein	-1.94
TGGT1_211720	-0.263357	0.666259	AP2 domain transcription factor AP2IV-5	-1.29
TGGT1_278230	-0.263328	0.017118	prenyltransferase and squalene oxidase repeat-containing protein	-4.7
TGGT1_306610	-0.263312	0.150899	3' exoribonuclease family, domain 1 domain-containing protein	-4.19
TGGT1_270770	-0.262855	0.225407	PWI domain-containing protein	-3.73
TGGT1_271440	-0.262838	7.7e-05	NPL4 family protein	-4.16
TGGT1_230940	-0.26277	0.000793	hypothetical protein	-4.92
TGGT1_282140	-0.262675	0.017981	cwf21 protein	-3.44
TGGT1_409600	-0.26181	0.20305	rhoptry kinase family protein	N/A
TGGT1_270120	-0.261343	0.013569	thioredoxin-like protein TLP1	-1.61
TGGT1_252400	-0.258268	0.631742	HIT zinc finger protein	-4.14
TGGT1_216510	-0.257449	0.000117	putative thioredoxin	-4.8
TGGT1_263480	-0.257373	0.321582	sodium/hydrogen exchanger 3 protein	-0.02
TGGT1_278640	-0.256525	0.444525	MIZ/SP-RING zinc finger domain-containing protein	-0.71
TGGT1_309910	-0.256395	0.686756	hypothetical protein	-0.5
TGGT1_228660	-0.256016	0.18179	Sec7 domain-containing protein	-5.35
TGGT1_270900	-0.255698	0.631278	ATPase, AAA family protein	-5.23
TGGT1_227610	-0.255358	0.030858	hypothetical protein	-3.55
TGGT1_247030	-0.252855	0.068469	hypothetical protein	-1.51
TGGT1_223680	-0.252853	0.00148	ubiquitin family protein	-0.78
TGGT1_290170	-0.252248	0.156693	kelch repeat domain containing/Serine/threonine protein phosphatase protein	-5.02
TGGT1_269450	-0.252126	0.572507	hypothetical protein	-3.66
TGGT1_226680	-0.252037	0.174845	hypothetical protein	-0.24
TGGT1_262730	-0.251692	0.105673	rhoptry protein ROP16	1.11
TGGT1_264660	-0.251664	0.522999	SAG-related sequence SRS44	0.85
TGGT1_310960	-0.251199	0.03187	putative vacuolar atp synthase subunit f	-2.18
TGGT1_220390	-0.251188	0.007966	hypothetical protein	0.02
TGGT1_294670	-0.250891	0.001754	translation initiation factor 3 subunit	-3.91
TGGT1_219700	-0.249733	0.027858	putative DNA replication licensing factor MCM4	-5.43
TGGT1_315410	-0.249728	0.031837	SAG-related sequence SRS53F	1.35
TGGT1_305240	-0.249033	0.004057	XPA binding protein 2 family protein	-2.5
TGGT1_232815	-0.248732	0.711465	Erv1 / Alr family protein	-3.64
TGGT1_220270	-0.248694	0.019127	alveolin domain containing intermediate filament IMC6	-3.19
TGGT1_319650	-0.248493	0.385765	3' exoribonuclease family, domain 1 domain-containing protein	-4.45
TGGT1_223140	-0.247498	0.002805	tRNA binding domain-containing protein	0.21
TGGT1_306040	-0.247426	0.75857	CHY zinc finger protein	0.85
TGGT1_254620	-0.246238	0.113792	ribosomal protein RPL39	-3.09
TGGT1_214590	-0.246043	0.214165	micro-fibrillar-associated protein 1	-4.25
TGGT1_270560	-0.245714	0.034754	peptidyl-prolyl cis-trans isomerase family 1	-0.46
TGGT1_310460	-0.245502	0.030541	Rab6	-0.13
TGGT1_222000	-0.245475	0.355286	brix domain-containing protein	-3.45
TGGT1_266630	-0.245249	0.532292	hypothetical protein	-4.16
TGGT1_263610	-0.244755	0.647227	hypothetical protein	-2.61
TGGT1_219860	-0.242366	0.006599	putative replication licensing factor	-4.37
TGGT1_295630	-0.241589	0.015921	hypothetical protein	1.88
TGGT1_263140	-0.241545	0.412766	SWI2/SNF2-containing protein RAD26	-1.35
TGGT1_297890	-0.240952	0.233378	hypothetical protein	-2.13
TGGT1_280400	-0.240442	0.44387	hypothetical protein	-2.37
TGGT1_305750	-0.239743	0.023727	putative nucleolar gtp-binding protein 2	-3.52
TGGT1_200330	-0.239357	0.44126	hypothetical protein	0.26
TGGT1_228230	-0.238434	0.370399	hypothetical protein	-2.06
TGGT1_248480	-0.237505	0.003884	ribosomal protein RPS9	-4.26
TGGT1_258625	-0.237068	0.131379	peptidyl-prolyl cis-trans isomerase, FKBP-type domain-containing protein	-3.06
TGGT1_243460	-0.236782	0.063316	hypothetical protein	-4.28
TGGT1_313270	-0.236488	0.002849	hypothetical protein	-3.31
TGGT1_314460	-0.236291	0.608482	hypothetical protein	-3.69
TGGT1_238050	-0.23598	0.002054	nuclease and tudor domain-containing protein	-0.44
TGGT1_218820	-0.2352	0.002656	alba 2	0.68
TGGT1_225450	-0.23509	0.225028	hypothetical protein	-0.4
TGGT1_292140	-0.234406	0.865151	NIMA-related protein kinase NIMA1	-2.99
TGGT1_233140	-0.234401	0.010149	putative deoxyuridine 5'-triphosphate nucleotidohydrolase	-4.26
TGGT1_225260	-0.233756	0.082304	DNA-directed RNA polymerase II RPB1	-4.16
TGGT1_206480	-0.233663	0.022724	hypothetical protein	-1.8
TGGT1_240590	-0.233111	0.036861	DNA-directed RNA polymerase II RPB5	-5.78
TGGT1_305640	-0.232993	0.358216	metallo-beta-lactamase domain-containing protein	-3.75
TGGT1_219710	-0.232606	0.023548	hypothetical protein	-2.03
TGGT1_288700	-0.232552	0.33283	RecF/RecN/SMC N terminal domain-containing protein	-4.66
TGGT1_221200B	-0.23241	0.273646	CW-type Zinc Finger protein	-1.91
TGGT1_264710	-0.232403	0.397518	bucentaur or craniofacial development domain-containing protein	-3.95
TGGT1_263050	-0.232138	0.000965	ribosomal protein RPL13	-3.53
TGGT1_220450	-0.231689	0.258758	ribonuclease HI protein	-0.97
TGGT1_218610	-0.231044	0.233643	ATPase (DUF699) protein	-5.23
TGGT1_288250	-0.230677	0.534935	hypothetical protein	-0.98
TGGT1_283740	-0.230191	0.02632	RNA recognition motif-containing protein	-3.03
TGGT1_315760	-0.229717	0.162554	AP2 domain transcription factor AP2XI-4	0.29
TGGT1_208400B	-0.22944	0.293141	hypothetical protein	-1.52
TGGT1_277690	-0.22909	0.350153	hypothetical protein	-2.66
TGGT1_249570	-0.229063	0.763848	hypothetical protein	-0.1
TGGT1_249170	-0.228909	0.203861	Ras family protein	-0.79
TGGT1_211150	-0.228828	0.178596	hypothetical protein	-4.66
TGGT1_258720	-0.228547	0.282431	putative Ubiquitin family protein	-3.85
TGGT1_294960	-0.228168	0.08944	hypothetical protein	0.37
TGGT1_235710	-0.228153	0.113649	hypothetical protein	-3.38
TGGT1_305870	-0.228123	0.405893	DAD family protein	-3.02
TGGT1_315980	-0.227743	0.063433	EREBP-4 family protein	0.63
TGGT1_287040	-0.227506	0.049969	hypothetical protein	-1.1
TGGT1_281430	-0.227314	0.226108	putative protein kinase	-1.32
TGGT1_262150	-0.227022	0.363687	kelch repeat and K+ channel tetramerisation domain containing protein	-3.85
TGGT1_286420A	-0.226748	0.022165	putative elongation factor 1-alpha (EF-1-ALPHA)	0.7
TGGT1_208580	-0.226562	0.570391	putative DNA ligase 1	-5.23
TGGT1_290730	-0.226154	0.543166	CS domain-containing protein	0.5
TGGT1_225160	-0.225921	0.016064	hypothetical protein	2.07
TGGT1_262750	-0.225874	0.04007	putative histone lysine methyltransferase, SET	-2.87
TGGT1_289970	-0.225737	0.060373	hypothetical protein	2.08
TGGT1_203420	-0.224761	0.503311	4'-phosphopantetheinyl transferase domain-containing protein	-2.31
TGGT1_265310	-0.22455	0.192605	putative heat shock protein 40	-0.07
TGGT1_226090	-0.224034	0.760997	DEAD/DEAH box helicase domain-containing protein	-3.96
TGGT1_237280	-0.223377	0.171037	TLD protein	-0.16
TGGT1_308840	-0.222727	0.014834	SAG-related sequence SRS51	1.84
TGGT1_265420	-0.222389	0.055265	hypothetical protein	-1.93
TGGT1_236840	-0.222338	0.014519	putative zinc finger (C-x8-C-x5-C-x3-H)-2	-3.3
TGGT1_246770	-0.221879	0.783265	hypothetical protein	0.7
TGGT1_312530	-0.221595	0.25885	splicing factor, CC1 family protein	0.33
TGGT1_236910	-0.220883	0.026447	putative U2 snRNP auxiliary factor	-3.26
TGGT1_225360	-0.220702	0.050989	hypothetical protein	-5.85
TGGT1_281450	-0.22033	0.45434	putative cell-cycle-associated protein kinase	-1.46
TGGT1_223960	-0.220312	0.026492	ubiquitin interaction motif family protein	-5.08
TGGT1_270890	-0.220075	0.168767	hypothetical protein	-1.95
TGGT1_309960A	-0.219937	0.022085	hypothetical protein	-3.84
TGGT1_272290	-0.21865	0.216368	pyruvate dehydrogenase complex subunit PD-HE1Beta	-0.18
TGGT1_271390	-0.218291	0.207966	hypothetical protein	-5.42
TGGT1_248420	-0.217976	0.05866	hypothetical protein	1.33
TGGT1_301450	-0.217808	0.553385	FG-GAP repeat-containing protein	-4.83
TGGT1_290270	-0.217692	0.073774	SPRY domain-containing protein	0.75
TGGT1_278040	-0.217541	0.203783	G-patch domain-containing protein	-3.4
TGGT1_273030	-0.217528	0.182956	phosphoglycerate mutase family protein	0.7
TGGT1_213830	-0.217397	0.070247	putative Ufm1-conjugating enzyme 1	0.1
TGGT1_203362	-0.217284	0.116484	hypothetical protein	-4.32
TGGT1_233890	-0.21715	0.108821	hypothetical protein	-3.98
TGGT1_230230	-0.216475	0.003902	hypothetical protein	-4.65
TGGT1_218260	-0.215863	0.287481	histone H3.3	2.05
TGGT1_261250	-0.215511	0.395328	histone H2A1	-3.39
TGGT1_270865	-0.215446	0.238541	putative adenylate cyclase	-1.12
TGGT1_258170	-0.215302	0.144033	hypothetical protein	0.72
TGGT1_273540	-0.215278	0.049917	putative phosphatidylserine synthase	-1.63
TGGT1_211350	-0.215148	0.634092	CBS domain-containing protein	-2.4
TGGT1_269250	-0.214592	0.021073	Mov34/MPN/PAD-1 family protein	-4.99
TGGT1_234470	-0.214418	0.000216	hypothetical protein	2.1
TGGT1_208500	-0.213991	0.035711	protein phosphatase 2C domain-containing protein	0.84
TGGT1_276970	-0.213631	0.137491	hypothetical protein	-2.92
TGGT1_255880	-0.213203	0.096691	hypothetical protein	-1.56
TGGT1_242070	-0.213124	0.002541	cAMP-dependent protein kinase regulatory subunit	-5.46
TGGT1_224820	-0.212855	0.726379	hypothetical protein	0.71
TGGT1_255310	-0.212509	0.312096	zinc finger (CCCH type) motif-containing protein	0.7
TGGT1_203390	-0.212492	0.052444	CRAL/TRIO domain-containing protein	-0.37
TGGT1_249350	-0.212372	0.221255	esterase/lipase/thioesterase domain-containing protein	0.25
TGGT1_229490	-0.212073	0.062275	tetratricopeptide repeat-containing protein	-4.07
TGGT1_258930	-0.211441	0.257293	peptidylprolyl isomerase	1.5
TGGT1_219080	-0.210414	0.350541	putative edge expressed protein	-1.78
TGGT1_212770	-0.210306	0.401853	hypothetical protein	-1.8
TGGT1_220570	-0.210189	0.160163	hypothetical protein	0.68
TGGT1_281440	-0.209775	0.763617	hypothetical protein	-4.82
TGGT1_216210	-0.209717	0.282855	hypothetical protein	-4.83
TGGT1_271610	-0.208084	0.769638	pyrroline-5-carboxylate reductase	0.85
TGGT1_254930	-0.207266	0.493051	hypothetical protein	-0.49
TGGT1_259720	-0.20714	0.445849	hypothetical protein	-4.55
TGGT1_267060	-0.206903	0.013581	ribosomal protein RPL14	-3.07
TGGT1_207840	-0.206832	0.009203	ribosomal protein RPS17	-3.75
TGGT1_297245	-0.206575	0.036751	transporter, major facilitator family protein	-5.71
TGGT1_254555	-0.206505	0.482158	histone lysine acetyltransferase GCN5-A	-1.07
TGGT1_223930	-0.206445	0.051102	RNA recognition motif-containing protein	-1.67
TGGT1_244880	-0.206021	0.047543	DNA-directed RNA polymerase I RPA1	-4.35
TGGT1_259560	-0.205983	0.453251	endonuclease/exonuclease/phosphatase family protein	-0.46
TGGT1_268260	-0.205878	0.147452	hypothetical protein	-5.59
TGGT1_238950	-0.205545	0.000661	putative fatty acyl-CoA desaturase	-3.7
TGGT1_214490	-0.205266	0.064962	peptidase M16 inactive domain-containing protein	-4.1
TGGT1_314480	-0.205166	0.146468	hypothetical protein	-2.29
TGGT1_307570	-0.205024	0.056232	putative glycerol-3-phosphate dehydrogenase (gpdh)	-3.03
TGGT1_229450	-0.20495	0.184814	hypothetical protein	-3.55
TGGT1_242890	-0.204793	0.619365	hypothetical protein	-2.43
TGGT1_204060	-0.204699	0.033638	SNARE domain-containing protein	-0.97
TGGT1_244440	-0.204524	0.080752	nucleoside transporter protein	1.02
TGGT1_266060	-0.203964	0.008675	ribosomal protein RPSA	-5.48
TGGT1_223050	-0.203838	0.00533	ribosomal protein RPS20	-4.19
TGGT1_324600	-0.203771	0.015229	heat shock protein	2.64
TGGT1_216900	-0.203618	0.002877	cytokine induced apoptosis inhibitor 1 family protein	-2.88
TGGT1_267810	-0.203329	0.008293	Rab 5	-4.48
TGGT1_218810	-0.202658	0.159725	histidyl-tRNA synthetase	0.4
TGGT1_291330	-0.202124	0.36312	RNA recognition motif-containing protein	1.3
TGGT1_228750	-0.202089	0.146201	calcium dependent protein kinase CDPK7	-4.13
TGGT1_219240	-0.201359	0.280699	Peptidyl-tRNA hydrolase PTH2 domain-containing protein	1.31
TGGT1_224110	-0.200853	0.172185	putative adhesion regulating molecule region protein	1.03
TGGT1_223510	-0.200185	0.457284	hypothetical protein	-1.18
TGGT1_264890	-0.200062	0.095741	hypothetical protein	-3.91
TGGT1_205220	-0.199956	0.018682	putative U5 snRNP-associated subunit	-5.34
TGGT1_251930	-0.199557	0.021399	enoyl-acyl carrier reductase ENR	-1.32
TGGT1_313230	-0.199151	0.019135	eukaryotic initiation factor-2, alpha subunit	-4.65
TGGT1_314830	-0.198838	0.056771	putative pre-mRNA splicing factor subunit	-3.13
TGGT1_316530	-0.198608	0.005276	putative myosin heavy chain	-3.81
TGGT1_216740A	-0.19856	0.28767	riboflavin kinase	-3.97
TGGT1_257550	-0.198552	0.505964	hypothetical protein	-0.24
TGGT1_245680	-0.198499	0.150333	ribosomal protein RPL21	-3.65
TGGT1_304490	-0.197949	0.067596	hypothetical protein	1.49
TGGT1_235990	-0.1972	0.500971	hypothetical protein	-5.27
TGGT1_236530	-0.196857	0.404936	DUF298 domain-containing protein	-2.07
TGGT1_249730	-0.196517	0.369671	hypothetical protein	-4.3
TGGT1_293860	-0.196156	0.014656	hypothetical protein	0.39
TGGT1_224850	-0.196044	0.006584	putative polyadenylate binding protein	-4.12
TGGT1_253700	-0.1955	0.012819	transporter, major facilitator family protein	-1.76
TGGT1_288860	-0.194907	0.020652	RuvB family 2 protein	-4.09
TGGT1_205030	-0.194904	0.12644	hypothetical protein	-3.94
TGGT1_321680	-0.194709	0.018996	hypothetical protein	-0.07
TGGT1_219832	-0.194605	0.386214	cyclin-dependent kinase regulatory subunit protein	-4.03
TGGT1_254300	-0.194323	0.482693	hypothetical protein	-3.07
TGGT1_225990	-0.194164	0.017931	acyl transferase domain-containing protein	-0.98
TGGT1_270790	-0.193488	0.219955	hypothetical protein	-2.74
TGGT1_314020	-0.193452	0.171742	hypothetical protein	-1.12
TGGT1_240050	-0.192442	0.217266	hypothetical protein	-2.74
TGGT1_226690	-0.191373	0.028619	hypothetical protein	-1.59
TGGT1_228630	-0.19088	0.001703	hypothetical protein	-4.48
TGGT1_229260	-0.190177	0.352505	hypothetical protein	-3.52
TGGT1_219520	-0.190051	0.153568	histone arginine methyltransferase PRMT1	-0.04
TGGT1_310060	-0.190034	0.083259	small nuclease	1.45
TGGT1_297520	-0.18995	0.023311	proteophosphoglycan PPG1	-1.62
TGGT1_259210	-0.18959	0.736497	jmjC domain-containing protein C2orf60	0.21
TGGT1_230400	-0.189114	0.055748	hypothetical protein	-2.42
TGGT1_232210	-0.189075	0.500114	hypothetical protein	-3.57
TGGT1_212260	-0.188517	0.011535	Sjogren's syndrome/scleroderma autoantigen 1 (Autoantigen p27) protein	-4.5
TGGT1_254260	-0.187653	0.330054	COX19 cytochrome c oxidase assembly family protein	-3.34
TGGT1_249900	-0.18736	0.00923	putative adenine nucleotide translocator	-3.78
TGGT1_202480	-0.187232	0.616944	hypothetical protein	-2.37
TGGT1_310070	-0.187134	0.000459	putative methyltransferase	-1.22
TGGT1_232180	-0.186423	0.122475	UBA/TS-N domain-containing protein	-1.57
TGGT1_203760	-0.186209	0.217632	hypothetical protein	-3.61
TGGT1_236250	-0.185671	0.65004	regulator of chromosome condensation (RCC1) repeat-containing protein	-1.11
TGGT1_226220	-0.183626	0.08455	alveolin domain containing intermediate filament IMC9	-2.11
TGGT1_320450	-0.183494	0.289508	ribosome biogenesis regulatory protein (rrs1) protein	-1.87
TGGT1_248130	-0.183056	0.164689	hypothetical protein	0.1
TGGT1_209500	-0.182459	0.069109	hypothetical protein	0.12
TGGT1_241160	-0.182148	0.652109	hemolysin-III related subfamily protein	-0.94
TGGT1_253940	-0.181886	0.092574	CAM Kinase family, incomplete catalytic triad	1.48
TGGT1_227820	-0.181184	0.018362	hypothetical protein	-5.01
TGGT1_214500	-0.180924	0.103723	ankyrin repeat-containing protein	0.25
TGGT1_311830	-0.180803	0.24102	hypothetical protein	1.55
TGGT1_229670	-0.180525	0.032311	ribosomal protein RPS23	-3.75
TGGT1_247460	-0.180432	0.119731	proliferating cell nuclear antigen PCNA1	-4.69
TGGT1_232970	-0.180409	0.489551	hypothetical protein	-3.94
TGGT1_235450	-0.18011	0.002339	ubiquitin-conjugating enzyme subfamily protein	0.5
TGGT1_271350	-0.180067	0.171189	bifunctional protein FolC subfamily protein	-5.14
TGGT1_310850	-0.179827	0.068906	MYND finger domain-containing protein	-2.81
TGGT1_251480	-0.17885	0.549631	DEAD/DEAH box helicase domain-containing protein	-4.39
TGGT1_233340	-0.177844	0.184666	hypothetical protein	1.69
TGGT1_209290	-0.177766	0.00495	ribosomal protein RPS28	-4.07
TGGT1_201770	-0.177666	0.323065	putative cullin 3	-0.56
TGGT1_201790	-0.177327	0.299774	FHA domain-containing protein	-3.7
TGGT1_270370	-0.176784	0.057103	putative clathrin assembly protein AP19	-4.06
TGGT1_252420	-0.176779	0.022838	histone arginine methyltransferase PRMT3	-0.53
TGGT1_207990	-0.176495	0.15672	ribosomal RNA large subunit methyltransferase J protein	-5.01
TGGT1_304460	-0.176391	0.360946	zinc finger, C3HC4 type (RING finger) domain-containing protein	-4.44
TGGT1_268340	-0.176084	0.418994	glycosyltransferase family 28 C-terminal domain-containing protein	-2.6
TGGT1_266080	-0.176068	0.104387	hypothetical protein	1.77
TGGT1_261400	-0.17563	0.156091	hypothetical protein	1.14
TGGT1_242830	-0.175424	0.031064	putative XRN 5'-3' exonuclease	-4.96
TGGT1_249370	-0.175273	0.262091	putative translation initiation factor SUI1	1.86
TGGT1_267430	-0.175035	0.309219	DnaJ domain-containing protein	-4.61
TGGT1_273730	-0.174915	0.817288	phospholipase, patatin family protein	-3.17
TGGT1_306020	-0.173594	0.45555	hypothetical protein	-3.25
TGGT1_313540	-0.173594	0.102508	hypothetical protein	-3.47
TGGT1_249810	-0.173581	0.543626	putative activating signal cointegrator 1 complex subunit 3	-1.53
TGGT1_264740	-0.172852	0.274063	hypothetical protein	0.83
TGGT1_284580	-0.172848	0.193654	ribose-phosphate diphosphokinase subfamily protein	-0.72
TGGT1_261960	-0.172448	0.537802	hypothetical protein	-4.39
TGGT1_289510	-0.172022	0.581898	hypothetical protein	-3.97
TGGT1_272740	-0.171398	0.003117	DNA-directed RNA polymerase III RPC2	-3.38
TGGT1_269780	-0.171383	0.235283	putative ADP-ribosylation factor	-1.28
TGGT1_207690	-0.17137	0.021782	programmed cell death 5 protein	0.25
TGGT1_219310	-0.171368	0.000121	DnaK family protein	-2.04
TGGT1_315720	-0.171282	0.033698	Smg-4/UPF3 family protein	-0.39
TGGT1_273520	-0.171185	0.013678	PCI domain-containing protein	-3.26
TGGT1_224730	-0.170258	0.680169	hypothetical protein	-2.83
TGGT1_262950	-0.170212	0.376197	hypothetical protein	-4.4
TGGT1_242700	-0.170042	0.727731	hypothetical protein	-3.7
TGGT1_256000	-0.169542	0.802767	endoplasmic reticulum retention receptor	-4.76
TGGT1_288930	-0.169427	0.633417	hypothetical protein	-6.23
TGGT1_251490	-0.168989	0.049551	ACR, COG2135 domain-containing protein	0.11
TGGT1_246600	-0.168445	0.602076	ABC1 family protein	-0.49
TGGT1_248830	-0.168342	0.129591	phosphoinositide phospholipase PIPLC	-4.54
TGGT1_314100	-0.168026	0.005564	tetratricopeptide repeat-containing protein	-1.97
TGGT1_312580	-0.167875	0.593729	hypothetical protein	-0.93
TGGT1_209240	-0.166989	0.804381	RNA methyltransferase	0.01
TGGT1_315580	-0.166851	0.590597	hypothetical protein	-0.67
TGGT1_214970	-0.166658	0.002819	putative DNA replication licensing factor	-4.96
TGGT1_292020	-0.166639	0.467824	GCC2 and GCC3 domain-containing protein	-3.64
TGGT1_217510	-0.16658	0.085079	hypothetical protein	2.07
TGGT1_275568	-0.16603	0.409423	GPI transamidase subunit PIG-U protein	-3.23
TGGT1_239500	-0.166015	0.013285	putative proteasome subunit alpha type	-4.94
TGGT1_292235	-0.165789	0.019351	hypothetical protein	-1.79
TGGT1_253440	-0.165777	0.009997	putative cell-cycle-associated protein kinase SRPK	-3.09
TGGT1_218200	-0.16546	0.068663	UDP-sugar pyrophospharylase	-0.92
TGGT1_248110	-0.165436	0.074559	hypothetical protein	-0.1
TGGT1_230850	-0.16442	0.241641	hypothetical protein	-0.38
TGGT1_203820	-0.164385	0.126539	hypothetical protein	1.39
TGGT1_269260	-0.164304	0.063548	hypothetical protein	0.69
TGGT1_305010	-0.164296	0.197852	putative pre-mRNA branch site protein p14	0.41
TGGT1_320080	-0.164015	0.014172	hypothetical protein	-0.52
TGGT1_289950	-0.163833	0.119021	hypothetical protein	-4.01
TGGT1_202440	-0.163442	0.522735	hypothetical protein	-2.71
TGGT1_297220	-0.16331	0.725864	AMP-binding enzyme domain-containing protein	-1.88
TGGT1_280550	-0.162745	0.117483	clathrin adaptor complex small chain subfamily protein	-3.27
TGGT1_250820	-0.162732	0.174492	hypothetical protein	0.5
TGGT1_293050	-0.162602	0.411516	sybindin family protein	-3.88
TGGT1_238880	-0.162357	0.230644	hypothetical protein	-3.78
TGGT1_319300	-0.162278	0.510249	hypothetical protein	-4.89
TGGT1_224210	-0.161928	0.066804	hypothetical protein	-0.59
TGGT1_315610	-0.161255	0.352461	hypothetical protein	1.33
TGGT1_205570	-0.161248	0.139006	hypothetical protein	-3.41
TGGT1_204130	-0.160843	0.00931	perforin-like protein PLP1	1.13
TGGT1_216000	-0.160597	0.005155	alveolin domain containing intermediate filament IMC3	-4.22
TGGT1_252270	-0.160203	0.221916	L1P family of ribosomal protein	-3.56
TGGT1_286690	-0.159861	0.659916	DNA/RNA-binding protein KIN17 domain-containing protein	-4.14
TGGT1_230890	-0.15952	0.391473	PHD-finger domain-containing protein	-5.53
TGGT1_290720	-0.15941	0.02897	putative vacuolar proton translocating ATPase subunit	-3.3
TGGT1_293810	-0.159293	0.412714	carboxyvinyl-carboxyphosphonate phosphorylmutase	-0.6
TGGT1_235380	-0.158924	0.18913	hypothetical protein	1.44
TGGT1_286030	-0.158914	0.279422	hypothetical protein	-1.9
TGGT1_310300	-0.158631	0.32209	hypothetical protein	-3.8
TGGT1_258410	-0.158615	0.052236	photosensitized INA-labeled protein PHIL1	1.74
TGGT1_266460	-0.158006	0.327777	putative small ubiquitin family modifier	-4.44
TGGT1_249620	-0.157452	0.348485	histone deacetylase HDAC2	-4.51
TGGT1_236060	-0.15723	0.557607	hypothetical protein	0.64
TGGT1_236540	-0.157032	0.00069	RNA recognition motif-containing protein	-4.66
TGGT1_270960	-0.156962	0.049343	hypothetical protein	-4.69
TGGT1_203870	-0.156886	0.093962	RAB43, member RAS oncogene family protein	-3.13
TGGT1_319530	-0.156847	0.542423	splicing factor SF2	-0.02
TGGT1_304700	-0.15672	0.047989	hypothetical protein	-1.66
TGGT1_263760	-0.156122	0.842962	hypothetical protein	-3.79
TGGT1_244460	-0.155801	0.010072	hypothetical protein	-1.5
TGGT1_235340	-0.155614	0.000305	hypothetical protein	0.29
TGGT1_233480	-0.15503	0.022077	SAG-related sequence SRS29C	1.51
TGGT1_209700	-0.155001	0.15675	hypothetical protein	0.24
TGGT1_226970	-0.154626	0.098171	ribosomal protein RPS11	-3.75
TGGT1_274120	-0.154408	0.460116	hypothetical protein	0.64
TGGT1_301410	-0.154249	0.169619	hypothetical protein	-4.16
TGGT1_249870	-0.154076	0.022378	hypothetical protein	0.79
TGGT1_218720	-0.154074	0.535759	calcium-dependent protein kinase CDPK6	-0.01
TGGT1_310900	-0.153339	0.289667	AP2 domain transcription factor AP2XI-2	-5.07
TGGT1_220260	-0.153155	0.023951	hypothetical protein	-0.65
TGGT1_232440	-0.152768	0.167511	Brf1p family coiled coil protein	0.34
TGGT1_305600	-0.152755	0.305066	hypothetical protein	0.15
TGGT1_205340	-0.152505	0.047557	ribosomal protein RPS12	-4.83
TGGT1_269200	-0.152414	0.089328	putative crooked neck family 1 protein isoform 2	-2.99
TGGT1_226710	-0.152361	0.028554	hypothetical protein	0.4
TGGT1_223940	-0.152266	0.155128	GAP45 protein	-4.14
TGGT1_319670	-0.151792	0.488176	hypothetical protein	0.67
TGGT1_236160	-0.15146	0.047253	hypothetical protein	-4.79
TGGT1_289180	-0.151317	0.424397	putative thioredoxin family redox-active protein	1.28
TGGT1_221390	-0.151127	0.441599	hypothetical protein	-0.9
TGGT1_285830	-0.151099	0.742041	hypothetical protein	-5.08
TGGT1_243960	-0.150986	0.069258	nuclear transport factor 2 (ntf2) domain-containing protein	-2.28
TGGT1_209690	-0.150965	0.00228	small nuclear ribonucleoprotein	-1.3
TGGT1_278900	-0.15095	0.197259	putative protein kinase	-3.2
TGGT1_258500	-0.150891	0.198641	hypothetical protein	-3.81
TGGT1_242380	-0.150712	0.559544	fatty acid elongase	-0.95
TGGT1_320180	-0.150169	0.183401	SAG-related sequence SRS16C	2.49
TGGT1_267600	-0.149751	0.143571	FHA domain-containing protein	0.74
TGGT1_245670	-0.14958	0.129569	pyruvate dehydrogenase complex subunit PDH-E1Alpha	0.15
TGGT1_234360	-0.149348	0.189128	putative DNA topoisomerase I	-3.72
TGGT1_309610	-0.14918	0.7399	hypothetical protein	0.36
TGGT1_261260A	-0.148084	0.28399	histone lysine demethylase JMJD6a	1.05
TGGT1_225820	-0.147397	0.384531	hypothetical protein	1.83
TGGT1_239800	-0.147295	0.051929	hypothetical protein	-0.03
TGGT1_217665	-0.14717	0.841391	hypothetical protein	-4.49
TGGT1_226580	-0.147167	0.004887	hypothetical protein	-4.07
TGGT1_258230	-0.147007	0.358368	rhoptry kinase family protein ROP20	0.98
TGGT1_269180	-0.146956	0.146203	MIF4G domain-containing protein	-3.86
TGGT1_311160	-0.146442	0.135398	PWI domain-containing protein	-0.25
TGGT1_282220	-0.146415	0.487165	AP2 domain transcription factor AP2VIIa-9	-0.67
TGGT1_301010	-0.146225	0.219111	putative serine/threonine protein phosphatase	-4.05
TGGT1_209910	-0.145893	0.074015	histone H2Bv	-4.05
TGGT1_219690	-0.145604	0.352003	hypothetical protein	0.22
TGGT1_217530	-0.14534	0.417543	hypothetical protein	2.13
TGGT1_209108	-0.145222	0.014164	hypothetical protein	-2.54
TGGT1_280690	-0.144894	0.096582	DNA polymerase epsilon subunit B protein	-5.12
TGGT1_313300	-0.144774	0.74699	YL1 nuclear protein C-terminal domain-containing protein	-1.07
TGGT1_222020	-0.144728	0.123251	phosphoglycerate kinase PGKII	-3.58
TGGT1_275750	-0.144125	0.000276	putative small nuclear ribonucleoprotein E	-4.38
TGGT1_253730	-0.143468	0.109527	importin-beta N-terminal domain-containing protein	-4.51
TGGT1_237140	-0.143304	0.235951	putative ethylene inducible protein	0.59
TGGT1_262480	-0.142775	0.225114	putative dynein light chain roadblock-type 2	-1.01
TGGT1_286680	-0.14265	0.63822	hypothetical protein	0.95
TGGT1_209190	-0.142337	0.344811	ABC transporter transmembrane region domain-containing protein	0.82
TGGT1_314850	-0.141866	0.050598	hypothetical protein	-1.31
TGGT1_251630	-0.141845	0.252606	slc30a2 protein	-3.06
TGGT1_311320	-0.141683	0.098443	hypothetical protein	-3.41
TGGT1_219140	-0.141196	0.106647	EF-1 guanine nucleotide exchange domain-containing protein	-0.86
TGGT1_238380	-0.141094	0.768511	hypothetical protein	0.66
TGGT1_305520	-0.14048	0.123738	ribosomal protein RPS2	-4.24
TGGT1_226800	-0.140468	0.813172	eukaryotic glutathione synthase, atp binding domain-containing protein	-2.15
TGGT1_223080	-0.140418	0.469478	hypothetical protein	-2.95
TGGT1_305450	-0.140151	0.120037	acetyltransferase, GNAT family protein	-1.32
TGGT1_243600	-0.140059	0.35146	acetyltransferase, GNAT family protein	1.41
TGGT1_207760	-0.139937	0.368676	DnaJ C terminal region domain-containing protein	-3.41
TGGT1_305540	-0.139759	0.850953	hypothetical protein	-0.05
TGGT1_242260	-0.139515	0.735534	hypothetical protein	-5.58
TGGT1_247040	-0.139272	0.336619	hypothetical protein	-3.37
TGGT1_218570	-0.138948	0.032338	Nin one binding (NOB1) Zn-ribbon family protein	-4.79
TGGT1_234190	-0.138627	0.007925	putative serine hydroxymethyltransferase 2	-4.23
TGGT1_202900	-0.138014	0.379348	zinc finger (CCCH type) motif-containing protein	0.89
TGGT1_320050	-0.137997	0.018377	ribosomal protein RPL5	-3.66
TGGT1_209985	-0.137876	0.606572	cAMP-dependent protein kinase	1.2
TGGT1_226030	-0.13777	0.137188	AGC kinase	-3.04
TGGT1_226830	-0.137664	0.017846	DnaK family protein	-5.4
TGGT1_207440	-0.137386	0.422901	ribosomal protein RPS4	-3.44
TGGT1_202830	-0.136912	0.03033	putative Elicitor-responsive protein	1.79
TGGT1_257750	-0.136772	0.740903	homocysteine s-methyltransferase domain-containing protein	1.46
[truncated: 3,170 more rows]

## Sheet: mtAP2-2-Ty_iKD_Sig_Up
Gene ID	Log2FC	p-Value	Product Description	Phenotype score	hyper-LOPIT
[truncated: 112 more rows]

[truncated: 10 more sheets: mtAP2-2-Ty iKD_Sig_Down, mtAP2-3-Ty-U1, mtAP2-3-Ty-U1_Sig_Up, mtAP2-3-Ty-U1_Sig_Down, mtAP2-4 iKD, mtAP2-4 iKD_Sig_Up, mtAP2-4 iKD_Sig_Down, uL4m-FLAG iKD, uL4m-FLAG iKD_Sig_Up, uL4m-FLAG iKD_Sig_Down]
