# Supplementary material for: Apicomplexan mitoribosome from highly fragmented rRNAs to a functional machine
Source: Nat Commun. 2024 Dec 17;15:10689. doi: 10.1038/s41467-024-55033-z (PMC11652630; doi:10.1038/s41467-024-55033-z)
Supplement: Supplementary file 6 — Supplementary Data 4 [file 41467_2024_55033_MOESM6_ESM.xlsx]

## Sheet: Description
Samples	Strains	Proteins	IP antibodies	vs compared	+/-magnesium ion	+/-ATc
mtAP2-1-HA_Rep1	mtAP2-1-HA	all proteins	HA	mtAP2-1 vs RH	-	-
Sig_mtAP2-1-HA_Rep1		significantly enriched proteins
mtAP2-1-HA_Rep2		all proteins	HA		-	-
Sig_mtAP2-1-HA_Rep2		significantly enriched proteins
mtAP2-2-HA_Rep1	mtAP2-2-HA	all proteins	HA	mtAP2-2 vs RH	-	-
Sig_mtAP2-2-HA_Rep1		significantly enriched proteins
mtAP2-2-HA_Rep2		all proteins	HA		-	-
Sig_mtAP2-2-HA_Rep2		significantly enriched proteins
mtAP2-3-HA_Rep1	mtAP2-3-HA	all proteins	HA	mtAP2-3 vs RH	-	-
Sig_mtAP2-3-HA_Rep1		significantly enriched proteins
mtAP2-3-HA_Rep2		all proteins	HA		-	-
Sig_mtAP2-3-HA_Rep2		significantly enriched proteins
mtAP2-1-HA+Mg_Rep1	mtAP2-1-HA	all proteins	HA	mtAP2-1 vs RH	+	-
Sig_mtAP2-1-HA+Mg_Rep1		significantly enriched proteins
mtAP2-1-HA+Mg_Rep2		all proteins	HA		+	-
Sig_mtAP2-1-HA+Mg_Rep2		significantly enriched proteins
mtAP2-2-HA+Mg_Rep1	mtAP2-2-HA	all proteins	HA	mtAP2-2 vs RH	+	-
Sig_mtAP2-2-HA+Mg_Rep1		significantly enriched proteins
mtAP2-2-HA+Mg_Rep2		all proteins	HA		+	-
Sig_mtAP2-2-HA+Mg_Rep2		significantly enriched proteins
mtAP2-3-HA+Mg_Rep1	mtAP2-3-HA	all proteins	HA	mtAP2-3 vs RH	+	-
Sig_mtAP2-3-HA+Mg_Rep1		significantly enriched proteins
mtAP2-3-HA+Mg_Rep2		all proteins	HA		+	-
Sig_mtAP2-3-HA+Mg_Rep2		significantly enriched proteins
mtAP2-1-Ty_Ctrl_Rep1	mtAP2-1-Ty/6Myc-mtAP2-2 iKD	all proteins	Ty	mtAP2-1-Ty/6Myc-mtAP2-2 iKD vs 6Myc-mtAP2-2 iKD	-	-
Sig_mtAP2-1-Ty_Ctrl_Rep1		significantly enriched proteins
mtAP2-1-Ty_Ctrl_Rep2		all proteins	Ty		-	-
Sig_mtAP2-1-Ty_Ctrl_Rep2		significantly enriched proteins
mtAP2-1-Ty_ATc_Rep1	mtAP2-1-Ty/6Myc-mtAP2-2 iKD	all proteins	Ty	mtAP2-1-Ty/6Myc-mtAP2-2 iKD vs 6Myc-mtAP2-2 iKD	-	+
Sig_mtAP2-1-Ty_ATc_Rep1		significantly enriched proteins
mtAP2-1-Ty_ATc_Rep2		all proteins	Ty		-	+
Sig_mtAP2-1-Ty_ATc_Rep2		significantly enriched proteins
mtAP2-3-Ty_Ctrl_Rep1	mtAP2-3-Ty/6Myc-mtAP2-2 iKD	all proteins	Ty	mtAP2-3-Ty/6Myc-mtAP2-2 iKD vs 6Myc-mtAP2-2 iKD	-	-
Sig_mtAP2-3-Ty_Ctrl_Rep1		significantly enriched proteins
mtAP2-3-Ty_Ctrl_Rep2		all proteins	Ty		-	-
Sig_mtAP2-3-Ty_Ctrl_Rep2		significantly enriched proteins
	Table S4: Identification of interacting proteins associated with mtAP2s.
	Description: Using the generated strains mentioned above, we conducted immunoprecipitation (IP) analysis to investigate the interacting proteins associated with mtAP2s. In the absence of magnesium, the products pulled down by mtAP2s predominantly identified dissociated LSU or SSU proteins. Conversely, in the presence of magnesium, mature mitoribosomes were purified, allowing for the identificatio…

## Sheet: mtAP2-1-HA_Rep1
Proteins	Protein Log2FC	p-Value	Product Description	Phenotype score
mtAP2-4	1.05196	0.722108	mtAP2-4	#N/A
TGGT1_200280	-1.61836	#DIV/0!	WD domain, G-beta repeat-containing protein	-1.28
TGGT1_200290	-0.0597321	#DIV/0!	rhomboid protease ROM1	0.75
TGGT1_200360	1.69521	0.589604	hypothetical protein	2.63
TGGT1_201140	-0.386457	0.725602	hypothetical protein	-1.19
TGGT1_201200	1.04141	0.628632	zinc finger (CCCH type) motif-containing protein	-3.11
TGGT1_201390	0.672424	#DIV/0!	hypothetical protein	1.86
TGGT1_201400	2.21998	0.0435886	Sin3-associated polypeptide SAP18	-1.52
TGGT1_201680	0.369989	0.567239	putative eukaryotic initiation factor-3 subunit 10	-4.55
TGGT1_201700	3.41545	0.204733	WD domain, G-beta repeat-containing protein	-3.65
TGGT1_201710	1.56553	0.613648	WD domain, G-beta repeat-containing protein	-4
TGGT1_201760	0.254381	0.81688	hypothetical protein	0.54
TGGT1_201780	3.88819	0.0526367	microneme protein MIC2	-1.17
TGGT1_201790	2.69824	0.443168	FHA domain-containing protein	-3.7
TGGT1_201800	2.95864	0.2493	hypothetical protein	-4.01
TGGT1_201830	1.0084	#DIV/0!	ribosomal protein L37	-4.94
TGGT1_202200	0.677033	0.424705	hypothetical protein	-1.41
TGGT1_202350	3.22758	0.0161515	putative 50S ribosomal protein L21	-5.07
TGGT1_202370	0.932171	0.599853	putative T-complex protein 1, epsilon subunit (TCP-1-epsilon)	-6.05
TGGT1_202380	0.269315	#DIV/0!	putative rab GDI alpha	-5.31
TGGT1_202460	-1.17781	0.190267	diacylglycerol kinase accessory domain (presumed) domain-containing protein	-3.89
TGGT1_202500	-1.584	0.480261	GAPM1a	-4.49
TGGT1_202530	-0.321684	0.814659	aspartate-tRNA ligase	-5.13
TGGT1_202550	0.322485	0.852656	NLI interacting factor family phosphatase	-0.39
TGGT1_202630	1.14188	0.220992	ATP-dependent metallopeptidase HflB subfamily protein	-3.33
TGGT1_202680	1.93218	0.130293	putative peptidase M16, alpha subunit	-4.3
TGGT1_202770	0.621688	#DIV/0!	RNA recognition motif-containing protein	-3.03
TGGT1_202870	-4.37821	#DIV/0!	SAP domain-containing protein	-3.88
TGGT1_202900	0.844125	#DIV/0!	zinc finger (CCCH type) motif-containing protein	0.89
TGGT1_202950	-1.00378	0.733372	hypothetical protein	-2.73
TGGT1_202960	7.00812	0.0626053	glycine cleavage H-protein	-2.75
TGGT1_202980	2.45633	0.0496246	hypothetical protein	-4.22
TGGT1_203010	1.71534	0.585988	aurora kinase	-1.3
TGGT1_203020	0.26974	0.876423	ribosome biogenesis GTPase Der protein	-4.23
TGGT1_203080	-1.80533	0.430201	RNA recognition motif-containing protein	-3.43
TGGT1_203170	-0.792194	0.784916	OB-fold nucleic acid binding domain-containing protein	-4.69
TGGT1_203240	0.572028	0.743534	hypothetical protein	-0.49
TGGT1_203280	2.30858	0.336573	hypothetical protein	-4.17
TGGT1_203310	1.90673	0.0434174	dense granule protein GRA7	1.9
TGGT1_203450	1.17494	#DIV/0!	DUF3228 domain-containing protein	-3
TGGT1_203490	1.76143	0.0696764	GNL3L/Grn1 GTPase	-5.13
TGGT1_203540	1.91412	0.316095	putative RNA binding protein	0.86
TGGT1_203620	5.8323	0.0352971	hypothetical protein	-4.66
TGGT1_203630	-1.57076	0.483442	ribosomal protein RPL44	-4.1
TGGT1_203730	3.42331	0.121047	hypothetical protein	-2.35
TGGT1_203780	0.606382	0.584025	hypothetical protein	-3.38
TGGT1_203790	0.456409	#DIV/0!	hypothetical protein	1.07
TGGT1_203840	1.2373	0.43456	DEAD/DEAH box helicase domain-containing protein	-3.45
TGGT1_203990	4.06107	0.0841618	rhoptry protein ROP12	1.63
TGGT1_204020	0.20248	0.853673	ribosomal protein RPL8	-4.99
TGGT1_204050	0.923619	0.439659	subtilisin SUB1	1.21
TGGT1_204130	1.65623	0.310077	perforin-like protein PLP1	1.13
TGGT1_204310	1.69638	0.0584619	hypothetical protein	-3.52
TGGT1_204340	3.68017	0.0137847	hypothetical protein	1.54
TGGT1_204390	0.148687	#DIV/0!	hypothetical protein	-0.43
TGGT1_204400	0.525605	0.5197	putative ATPase synthase subunit alpha	-3.84
TGGT1_204410	-0.817846	0.700328	endonuclease/exonuclease/phosphatase family protein	-0.49
TGGT1_204480	0.734992	0.564354	thioredoxin domain-containing protein	-3.49
TGGT1_204550	1.64807	0.0244591	hypothetical protein	-5.23
TGGT1_205010	1.36107	0.456048	putative U2 small nuclear ribonucleoprotein family protein	-4.97
TGGT1_205040	-0.0361082	#DIV/0!	PGAP1 family protein	-2.04
TGGT1_205180	1.11072	0.479576	RNA recognition motif-containing protein	-5.79
TGGT1_205220	1.23789	0.308545	putative U5 snRNP-associated subunit	-5.34
TGGT1_205250	-0.793077	0.653077	rhoptry protein ROP18	0.89
TGGT1_205340	4.13571	0.153744	ribosomal protein RPS12	-4.83
TGGT1_205350	5.15422	#DIV/0!	putative integral membrane protein, GNS1/SUR4 family protein	0.24
TGGT1_205360	2.68751	0.281785	hypothetical protein	-1.59
TGGT1_205380	-0.820312	0.699506	fructose-bisphospatase I	-1.67
TGGT1_205440	1.34999	0.239767	CCT chaperonin gamma subunit	-4.52
TGGT1_205470	0.26008	0.712525	putative translation elongation factor 2 family protein	-4.31
TGGT1_205500	-1.59554	0.199925	hypothetical protein	-4.61
TGGT1_205510	2.01025	0.028506	putative nucleolar protein 5	-4.28
TGGT1_205540	-0.294845	0.846305	DEAD/DEAH box helicase domain-containing protein	-5.86
TGGT1_205558	-0.406028	0.81545	NAC domain-containing protein	-3.68
TGGT1_205580	-0.0384379	0.977588	nuclear factor NF4	-4.01
TGGT1_205700	2.24233	0.501778	cyclophilin precursor	0.08
TGGT1_205710	1.57356	0.396452	lysine-tRNA ligase	-5.22
TGGT1_206470	-0.0613768	0.976434	pyruvate dehydrogenase complex subunit PDH-E3II	-3.23
TGGT1_206480	1.00643	#DIV/0!	hypothetical protein	-1.8
TGGT1_206510	0.841068	0.63437	toxolysin TLN4	0.51
TGGT1_206590	-0.0987861	0.928241	calcium-dependent protein kinase CDPK2A	-2.05
TGGT1_206590;TGGT1_242400	-0.739586	#DIV/0!	#N/A	#N/A
TGGT1_206610	-1.59707	0.60768	pyruvate dehydrogenase complex subunit PDH-E2	-2.97
TGGT1_206640	0.956453	0.744609	hypothetical protein	-1.45
TGGT1_206670	-0.262419	0.754648	hypothetical protein	-4.02
TGGT1_206690	3.13827	0.396641	glideosome-associated protein with multiple-membrane spans GAPM2B	0.44
TGGT1_207390	0.308405	0.882374	putative coatomer protein complex, gamma sub-unit	-4.14
TGGT1_207430	-0.627964	0.720019	putative ATP-dependent RNA helicase DDX1	0.45
TGGT1_207440	1.02747	0.249468	ribosomal protein RPS4	-3.44
TGGT1_207450	-0.251881	0.92918	DNA segment, Chr 10, Wayne State University 52, expressed family protein	0.07
TGGT1_207460B	1.75773	#DIV/0!	Rab5B protein	0.55
TGGT1_207620	1.06033	0.273808	pyridine nucleotide-disulfide oxidoreductase domain-containing protein	-1.15
TGGT1_207640	0.994921	0.643056	isoleucyl-tRNA synthetase family protein	-4.61
TGGT1_207710	0.553667	#DIV/0!	putative phosphatidylinositol synthase	-3.57
TGGT1_207720	0.711858	0.436551	hypothetical protein	-4.83
TGGT1_207760	2.62929	0.197701	DnaJ C terminal region domain-containing protein	-3.41
TGGT1_207770	0.870153	0.683035	PCI domain-containing protein	-5.75
TGGT1_207800	7.77519	1.89036e-07	hypothetical protein	-3.97
TGGT1_207840	1.98704	0.0802821	ribosomal protein RPS17	-3.75
TGGT1_207940	6.72332	0.000562491	putative ribosomal protein S9	-5.14
TGGT1_207990	2.93557	0.416986	ribosomal RNA large subunit methyltransferase J protein	-5.01
TGGT1_208030	-0.878807	0.571086	microneme protein MIC4	0.83
TGGT1_208320	0.716876	0.545098	polynucleotide kinase 3 phosphatase	-0.27
TGGT1_208340	-1.82949	0.425084	hypothetical protein	-0.81
TGGT1_208350	-0.191323	0.912073	hypothetical protein	0.93
TGGT1_208360	-0.691797	0.810489	hypothetical protein	1.35
TGGT1_208440	2.84657	#DIV/0!	hypothetical protein	-3.54
TGGT1_208490	1.74463	0.443353	hypothetical protein	-2.39
TGGT1_208530	2.54634	0.461401	nicotinate phosphoribosyltransferase	1.25
TGGT1_208540	1.66748	0.372492	DEAD/DEAH box helicase domain-containing protein	-4.06
TGGT1_208560	1.31927	0.249718	carrier superfamily protein	-3.49
TGGT1_208590	2.38445	0.12651	putative vacuolar ATP synthase subunit 54kD	-4.78
TGGT1_208770	-0.38475	#DIV/0!	hypothetical protein	1.64
TGGT1_208790	0.346292	0.820087	putative MC family transporter	0.59
TGGT1_208830	0.543265	0.66801	hypothetical protein	2.28
TGGT1_208842	1.75456	#DIV/0!	DEAD/DEAH box helicase domain-containing protein	-0.78
TGGT1_208970	1.56186	0.614349	RNA recognition motif-containing protein	1.96
TGGT1_209030	1.51324	0.0770919	actin ACT1	-4.5
TGGT1_209030;TGGT1_411760	-4.11556	#DIV/0!	#N/A	#N/A
TGGT1_209108	4.01484	#DIV/0!	hypothetical protein	-2.54
TGGT1_209150	-0.503449	0.690701	non-proton pumping type-II NADH dehydrogenase I	-0.19
TGGT1_209160	1.51145	0.624067	myristoyl CoA:protein N-myristoyltransferase	-4.96
TGGT1_209170	0.481558	#DIV/0!	hypothetical protein	0.82
TGGT1_209190	-2.67719	0.445622	ABC transporter transmembrane region domain-containing protein	0.82
TGGT1_209210	0.622589	0.348784	hypothetical protein	-3.36
TGGT1_209260	1.29323	0.668496	putative cytochrome c oxidase subunit	-3.07
TGGT1_209280	0.595328	0.569474	hypothetical protein	-0.2
TGGT1_209290	4.69506	#DIV/0!	ribosomal protein RPS28	-4.07
TGGT1_209430	-0.197025	0.90947	putative 40S ribosomal protein S4	-4.73
TGGT1_209460	0.261348	0.863509	hypothetical protein	-1.57
TGGT1_209580	-0.135525	0.961783	RNA methylase family UPF0020 protein	-2.85
TGGT1_209600	2.07419	0.526556	hypothetical protein	1.9
TGGT1_209720	0.062238	0.982433	hypothetical protein	-1.64
TGGT1_209850	1.42883	#DIV/0!	RNA recognition motif-containing protein	1.18
TGGT1_209860	-1.01121	0.433628	SRP40, C-terminal domain-containing protein	-3.42
TGGT1_209910	4.64883	0.0617133	histone H2Bv	-4.05
TGGT1_209950	2.08739	0.134009	putative thioredoxin	-5.2
TGGT1_209985	-2.08407	0.217718	cAMP-dependent protein kinase	1.2
TGGT1_209985;TGGT1_210095;TGGT1_410590	-2.33352	#DIV/0!	#N/A	#N/A
TGGT1_210095;TGGT1_410590;TGGT1_410600	-0.879297	#DIV/0!	#N/A	#N/A
TGGT1_210230	1.99377	0.392031	hypothetical protein	-3.37
TGGT1_210360	-1.1724	0.515421	DEAD (Asp-Glu-Ala-Asp) box polypeptide 41 family protein	-6.63
TGGT1_210370	2.60958	0.0735558	hypothetical protein	1.07
TGGT1_210440	-1.87892	0.414824	polynucleotide adenylyltransferase	-3.52
TGGT1_210490	-0.903392	#DIV/0!	hypothetical protein	-3.62
TGGT1_210690	3.16732	0.00177877	ribosomal protein RPS6	-4.58
TGGT1_210730	2.51744	#DIV/0!	putative ATP-dependent hsl protease ATP-binding subunit hslU	0.47
TGGT1_210790	0.839422	0.693158	putative dihydroorotate dehydrogenase reveal	-2.84
TGGT1_210830	-0.325633	0.908695	RIO1 family protein	-4.64
TGGT1_210980	-0.656533	0.510222	putative alternative splicing type 3 and	-5.1
TGGT1_211020	-1.16785	0.252408	RNA recognition motif-containing protein	-1.92
TGGT1_211030	2.72998	0.276357	hypothetical protein	1.01
TGGT1_211040	0.290543	#DIV/0!	Sec61beta family protein	-4.37
TGGT1_211090	2.72878	0.439646	aminotransferase, class V superfamily protein	-3.54
TGGT1_211260	0.0364893	#DIV/0!	rhoptry kinase family protein ROP26 (incomplete catalytic triad)	0.68
TGGT1_211290	0.991223	0.4423	rhoptry protein ROP15	0.16
TGGT1_211300	-6.76741	#DIV/0!	putative DUF74 family protein	-0.5
TGGT1_211420	0.239155	0.890287	RNA recognition motif-containing protein	-5.22
TGGT1_211470	1.07064	0.6197	Fcf2 pre-rRNA processing protein	-5.11
TGGT1_211670	1.54151	0.248147	S1 RNA binding domain-containing protein	0.72
TGGT1_211680	0.125357	0.894142	protein disulfide isomerase	-5.65
TGGT1_211690	1.86599	0.0565512	AAA family protein	-5.05
TGGT1_211700	2.88484	#DIV/0!	hypothetical protein	-5.23
TGGT1_211710	-4.31605	#DIV/0!	TB2/DP1, HVA22 family protein	1.92
TGGT1_212090	1.33013	0.276626	hypothetical protein	-0.17
TGGT1_212220	1.34978	0.17057	hypothetical protein	-4.91
TGGT1_212240	-0.150245	#DIV/0!	putative beta-1 tubulin	1.12
TGGT1_212240;TGGT1_266960	-3.17705	#DIV/0!	#N/A	#N/A
TGGT1_212250	1.00172	0.476382	XPG N-terminal domain-containing protein	-0.26
TGGT1_212260	-0.378083	0.804023	Sjogren's syndrome/scleroderma autoantigen 1 (Autoantigen p27) protein	-4.5
TGGT1_212290	1.95086	0.127187	ribosomal protein RPS19	-4.49
TGGT1_212300	0.808493	0.703452	hypothetical protein	0.69
TGGT1_212310	-0.400914	#DIV/0!	vacuolar ATP synthetase	-4.29
TGGT1_212770	0.213659	#DIV/0!	hypothetical protein	-1.8
TGGT1_212960A	-0.951505	#DIV/0!	hypothetical protein	-4.87
TGGT1_212960B	-0.47177	0.618444	hypothetical protein	-3.59
TGGT1_213000	-0.17154	#DIV/0!	putative replication factor C, subunit 5	-3.59
TGGT1_213010	-0.223517	0.9371	hypothetical protein	-4.45
TGGT1_213030	0.366607	#DIV/0!	hypothetical protein	-1.04
TGGT1_213040	2.80872	#DIV/0!	hypothetical protein	-4.77
TGGT1_213310	-0.630166	0.40036	hypothetical protein	-2.26
TGGT1_213350	2.09647	0.13262	ribosomal protein RPS15	-5.34
TGGT1_213392	8.71815	#DIV/0!	surface antigen repeat-containing protein	-5.02
TGGT1_213400	0.188313	0.901323	zinc finger (CCCH type) motif-containing protein	-0.94
TGGT1_213420	1.50877	0.100108	RAP domain-containing protein	-4.73
TGGT1_213610	3.53076	0.00048793	hypothetical protein	1.8
TGGT1_213660	3.55564	0.193189	zinc finger (CCCH type) motif-containing protein	0.32
TGGT1_213710	0.66001	0.508034	WD domain, G-beta repeat-containing protein	-0.32
TGGT1_213730	1.87814	0.55787	lanthionine synthetase C family protein	0.22
TGGT1_213770	-0.433356	0.731502	putative Superkiller viralicidic activity 2 family 2	-5.24
TGGT1_213790	1.6467	0.598445	hypothetical protein	-1.96
TGGT1_213900	2.96084	0.0720483	regulator of chromosome condensation RCC1	-5.48
TGGT1_214080	0.0837093	0.939165	toxofilin	1.56
TGGT1_214090	0.525449	0.731211	signal peptidase	-0.3
TGGT1_214180	2.01991	0.534957	ENTH domain-containing protein	-0.52
TGGT1_214210	3.12215	0.00286337	rRNA pseudouridine synthase	-4.3
TGGT1_214220	1.96069	#DIV/0!	hypothetical protein	2.17
TGGT1_214270	-0.30972	0.913101	putative translation initiation factor IF-2	-5.99
TGGT1_214290	2.73888	0.43849	DJ-1 family protein	2
TGGT1_214350	-0.0847275	0.97609	putative GTP-binding protein	0.6
TGGT1_214370	1.16441	0.696537	hypothetical protein	-2.47
TGGT1_214530	0.192417	#DIV/0!	DnaJ domain-containing protein	-2.08
TGGT1_214575	0.975352	0.649205	hypothetical protein	2.62
TGGT1_214590	0.278934	0.757891	micro-fibrillar-associated protein 1	-4.25
TGGT1_214590;TGGT1_272760	-1.47269	#DIV/0!	#N/A	#N/A
TGGT1_214750	2.09076	0.0547512	hypothetical protein	-5.01
TGGT1_214770	1.25786	0.676061	putative small GTP binding protein rab1a	-5.27
TGGT1_214770;TGGT1_313190	-0.00607782	#DIV/0!	#N/A	#N/A
TGGT1_214790	4.58694	0.0323914	glycoprotein	-3.48
TGGT1_214840	-2.39412	#DIV/0!	AP2 domain transcription factor AP2X-7	-3.39
TGGT1_214870	0.63198	0.592588	ribosomal protein L9, N-terminal domain-containing protein	-2.04
TGGT1_214880	-0.0502917	0.97068	hypothetical protein	0.01
TGGT1_214930	2.32254	#DIV/0!	hypothetical protein	-1.37
TGGT1_214940	3.50431	#DIV/0!	MIC2-associated protein M2AP	1.59
TGGT1_214970	1.53856	0.248955	putative DNA replication licensing factor	-4.96
TGGT1_214990	-2.78383	#DIV/0!	hypothetical protein	-1.09
TGGT1_215020	8.62941	2.24548e-10	hypothetical protein	-5.45
TGGT1_215060	0.861292	0.626594	putative small GTP-binding protein sar1	-6.29
TGGT1_215100	0.0744782	#DIV/0!	PP-loop family protein	-4.07
TGGT1_215170	-0.00892493	0.99748	putative serine/threonine-protein phosphatase 2A catalytic subunit beta isoform	-4.39
TGGT1_215210	0.949425	#DIV/0!	hypothetical protein	0.49
TGGT1_215220	-0.0182272	0.994854	hypothetical protein	1.04
TGGT1_215260	-0.666854	0.572799	carbamoylphosphate synthetase	-0.19
TGGT1_215280	0.536876	#DIV/0!	succinate dehydrogenase [ubiquinone] iron-sulfur protein	-2
TGGT1_215400	0.460775	#DIV/0!	RNA recognition motif-containing protein	-3.45
TGGT1_215430	1.69949	#DIV/0!	hypothetical protein	-5.1
TGGT1_215460	2.14463	0.1604	ribosomal protein RPS24	-3.44
TGGT1_215470	2.20359	0.0566915	ribosomal protein RPL10A	-4.94
TGGT1_215590	0.487272	0.816049	flavoprotein subunit of succinate dehydrogenase	-3.96
TGGT1_215775	1.96003	0.192523	rhoptry protein ROP8	1.08
TGGT1_215980	1.31646	0.548787	hypothetical protein	2.11
TGGT1_216000	0.851612	0.446174	alveolin domain containing intermediate filament IMC3	-4.22
TGGT1_216010	0.878055	0.571401	ribosomal protein RPL24	-3.7
TGGT1_216040	7.79562	8.11903e-05	putative 30S ribosomal protein S15	-4.51
TGGT1_216060	-1.60831	0.108439	hypothetical protein	0.12
TGGT1_216080	-0.998588	0.575539	apical complex lysine methyltransferase	-4.3
TGGT1_216220	-1.06275	0.451433	AP2 domain transcription factor AP2XI-5	-4.57
TGGT1_216435	-0.345059	0.90333	hypothetical protein	-0.24
TGGT1_216480	0.970419	0.533559	NMD3 family protein	-4.98
TGGT1_216590	2.07053	0.377588	HEAT repeat-containing protein	-5.1
TGGT1_216620	1.8874	0.168404	EF hand domain-containing protein	-1.93
TGGT1_216650	6.28731	#DIV/0!	S15 sporozoite-expressed protein	1.82
TGGT1_216670	3.32457	2.40978e-06	FUSE-binding protein 2 / KH-type splicing regulatory protein	-3.31
TGGT1_216750	-0.881925	0.679186	Paf1/RNA polymerase II complex component LEO1	-0.55
TGGT1_216760	1.27371	#DIV/0!	RNA pseudouridine synthase superfamily protein	-2.64
TGGT1_216790	0.141457	0.960115	putative ATP-binding cassette sub-family E member 1	-4.11
TGGT1_216810	2.317	#DIV/0!	5'-nucleotidase, C-terminal domain-containing protein	0.89
TGGT1_216860	2.28741	0.0635851	DEAD (Asp-Glu-Ala-Asp) box polypeptide DDX39	-5.17
TGGT1_216880	0.640013	0.541437	guanine nucleotide-binding protein	-5.07
TGGT1_216910	1.15252	0.699194	hypothetical protein	-0.71
TGGT1_217000	0.561346	0.748069	hypothetical protein	-0.11
TGGT1_217360	-1.25854	#DIV/0!	hypothetical protein	-3.33
TGGT1_217460	1.8652	0.560034	glutaminyl-tRNA synthetase (GlnRS)	-3.72
TGGT1_217480	1.45067	0.239117	hypothetical protein	-1.04
TGGT1_217510	2.5428	0.301312	hypothetical protein	2.07
TGGT1_217540	0.843964	0.378908	RNA recognition motif-containing protein	1.98
TGGT1_217570	-0.710172	#DIV/0!	ribosomal protein RPS27	-3
TGGT1_217600	3.76434	#DIV/0!	calcium-dependent protein kinase CDPK9	0.85
TGGT1_217680	3.41583	0.00343734	hypothetical protein	0.99
TGGT1_217740	1.02276	0.39448	3-ketoacyl-(acyl-carrier-protein) reductase	-1.89
TGGT1_217820	2.78743	0.0851966	PCI domain-containing protein	-3.09
TGGT1_217890	1.64858	0.3772	putative alkyl hydroperoxide reductase/ Thiol specific antioxidant/ Mal allergen	0.23
TGGT1_218240	4.47634	#DIV/0!	hypothetical protein	-2.87
TGGT1_218280	0.595551	0.638791	putative eukaryotic porin	-2.81
TGGT1_218300	1.10363	0.235893	zinc finger (CCCH type) motif-containing protein	1.21
TGGT1_218410	3.29983	0.014569	ribosomal protein RPP0	-3.16
TGGT1_218420	1.14527	0.524467	WD domain, G-beta repeat-containing protein	-4.29
TGGT1_218520	-1.73778	0.444865	microneme protein MIC6	1.05
TGGT1_218540	1.51417	0.497284	putative peptidase S15	0.53
TGGT1_218570	0.5362	0.571992	Nin one binding (NOB1) Zn-ribbon family protein	-4.79
TGGT1_218590	1.96153	#DIV/0!	protein phosphatase 2C domain-containing protein	0.43
TGGT1_218610	0.0659285	0.915274	ATPase (DUF699) protein	-5.23
TGGT1_218720	4.03361	#DIV/0!	calcium-dependent protein kinase CDPK6	-0.01
TGGT1_218780	0.383473	0.89276	putative phosphoserine aminotransferase	0.69
TGGT1_218820	1.08885	0.36633	alba 2	0.68
TGGT1_218840	3.42956	0.120601	mutS domain protein	-1.51
TGGT1_218920	0.261579	#DIV/0!	putative proteasome subunit beta type	-4.4
TGGT1_218940	0.658076	0.75496	hypothetical protein	-3.92
TGGT1_218960	-0.168442	0.858143	AP2 domain transcription factor AP2XII-1	-3.73
TGGT1_219120	-0.167898	#DIV/0!	zinc finger (CCCH type) motif-containing protein	2.32
TGGT1_219140	4.14049	#DIV/0!	EF-1 guanine nucleotide exchange domain-containing protein	-0.86
TGGT1_219150	3.02149	0.242464	zinc finger, zz type domain-containing protein	-4.1
TGGT1_219200	3.13494	0.143984	DEAD/DEAH box RNA helicase family protein	-5.23
TGGT1_219270	0.341225	0.870058	multi-pass transmembrane protein	-3.53
TGGT1_219280	-0.289628	#DIV/0!	actin like protein ALP1	-2.53
TGGT1_219300	2.62204	#DIV/0!	ran binding protein	0.11
TGGT1_219310	1.77837	0.230165	DnaK family protein	-2.04
TGGT1_219320	0.203377	0.871548	acid phosphatase GAP50	-3.74
TGGT1_219520	3.94556	0.0505038	histone arginine methyltransferase PRMT1	-0.04
TGGT1_219540	0.737589	0.439954	cytosolic tRNA-Ala synthetase	-4.53
TGGT1_219550	0.21672	#DIV/0!	dihydrolipoyllysine-residue succinyltransferase component of oxoglutarate dehydrogenase	-4.25
TGGT1_219590	2.08548	0.217465	RuvB family 1 protein	-4.12
TGGT1_219630	-2.80908	#DIV/0!	flavodoxin domain-containing protein	-2.78
TGGT1_219660	-1.59149	#DIV/0!	hypothetical protein	0.6
TGGT1_219682	1.30817	#DIV/0!	putative pyruvate dehydrogenase kinase	-0.83
TGGT1_219700	1.13154	0.244645	putative DNA replication licensing factor MCM4	-5.43
TGGT1_219710	0.569758	0.842439	hypothetical protein	-2.03
TGGT1_219770	7.68847	0.0528387	putative 30S ribosomal protein S12	-4.28
TGGT1_219790A	-0.245695	0.887318	pre-mRNA processing factor PRP3	-4.7
TGGT1_219800	2.18708	0.0293402	putative vacuolar ATP synthase subunit b	-5.49
TGGT1_219850	0.238782	0.768655	prolyl-tRNA synthetase (ProRS)	-4.45
TGGT1_219860	0.954923	0.496178	putative replication licensing factor	-4.37
TGGT1_220100	1.04523	0.627461	phosphoribosylpyrophosphate synthetase	-4.54
TGGT1_220150	2.53201	0.302834	putative 50S ribosomal protein L16	-2.48
TGGT1_220200	7.0247	1.66212e-08	hypothetical protein	-2.38
TGGT1_220240	0.313746	0.880366	hypothetical protein	0.9
TGGT1_220260	-0.32134	0.69258	hypothetical protein	-0.65
TGGT1_220270	1.9725	0.152842	alveolin domain containing intermediate filament IMC6	-3.19
TGGT1_220400	3.84554	0.33762	actin depolymerizing factor ADF	-4.23
TGGT1_220450	1.61786	#DIV/0!	ribonuclease HI protein	-0.97
TGGT1_220480	4.45119	0.0354853	hypothetical protein	-4.41
TGGT1_220490	-0.582248	0.577832	putative pre-rRNA-processing protein PNO1	-2.21
TGGT1_220600	2.14595	0.515755	hypothetical protein	0.93
TGGT1_220930	1.53457	0.342479	hypothetical protein	-2.62
TGGT1_220940	3.1547	0.228757	ribosomal RNA methyltransferase (FtsJ ) family protein	-2.38
TGGT1_220950	1.41172	0.643893	hypothetical protein	2.13
TGGT1_220950;TGGT1_410360	0.0389425	0.989006	#N/A	#N/A
TGGT1_221180	0.647788	#DIV/0!	hypothetical protein	0.93
TGGT1_221200B	-2.81357	0.175817	CW-type Zinc Finger protein	-1.91
TGGT1_221320	0.448898	0.635378	acetyl-CoA carboxylase ACC1	-3.6
TGGT1_221350	0.422769	#DIV/0!	Ctr copper transporter family protein	0.49
TGGT1_221380	-0.695987	0.485737	alba 1	-0.16
TGGT1_221460	-1.35121	0.656315	phosphoglycerate mutase family protein	-0.52
TGGT1_221470	0.680204	0.813485	hypothetical protein	-1.49
TGGT1_221522	-0.223731	0.897299	adaptor complexes medium subunit family protein	-3.64
TGGT1_221600	0.118963	0.945221	hypothetical protein	-3.95
TGGT1_221610	-2.07244	0.284531	ubiquitin carboxyl-terminal hydrolase	-1.69
TGGT1_221620	-1.3035	0.473516	putative beta-tubulin	-2.8
TGGT1_221620;TGGT1_212240	1.32414	0.546695	#N/A	#N/A
TGGT1_221620;TGGT1_212240;TGGT1_266960	0.482209	0.567429	#N/A	#N/A
TGGT1_221620;TGGT1_266960	4.1601	0.31621	#N/A	#N/A
TGGT1_221670	1.86497	0.117426	transcriptional elongation factor FACT140	-4.55
TGGT1_221940	3.59511	0.356625	adaptin n terminal region domain-containing protein	-4.32
TGGT1_221950	0.0576292	0.983733	putative splicesome-associated protein	-6
TGGT1_221970	-0.432946	#DIV/0!	hypothetical protein	-1.85
TGGT1_221980	0.100057	#DIV/0!	U1 zinc finger protein	-2.25
TGGT1_222000	2.55163	0.148085	brix domain-containing protein	-3.45
TGGT1_222020	-1.75364	0.579194	phosphoglycerate kinase PGKII	-3.58
TGGT1_222050	2.34826	0.487087	hypothetical protein	0.65
TGGT1_222140	0.727781	0.375737	DEAD/DEAH box helicase domain-containing protein	-5.27
TGGT1_222180	-1.36194	#DIV/0!	hypothetical protein	-3.96
TGGT1_222220	-0.293869	0.815496	alveolin domain containing intermediate filament IMC7	-0.64
TGGT1_222300	0.351558	0.495334	hypothetical protein	-1.86
TGGT1_222360	1.47015	0.63218	hypothetical protein	-0.96
TGGT1_222380	2.31055	0.492238	importin-beta N-terminal domain-containing protein	-3.51
TGGT1_222390	4.67371	#DIV/0!	hypothetical protein	-4.19
TGGT1_222660	0.568339	0.745099	leucine rich repeat-containing protein	-4.6
TGGT1_222710	10.061	#DIV/0!	putative IMP-specific 5'-nucleotidase 1	0.17
TGGT1_222860	1.9342	0.0409082	putative eukaryotic translation initiation factor	-4.47
TGGT1_222910	1.72949	#DIV/0!	phosphoglycerate mutase	-0.97
TGGT1_222952	0.478774	#DIV/0!	phosphohistidine phosphatase	1.35
TGGT1_222990	8.05474	4.36294e-08	putative ribosomal protein S18	-3.84
TGGT1_223040	3.89932	0.0522147	hypothetical protein	-4.49
TGGT1_223050	-0.758183	0.585579	ribosomal protein RPS20	-4.19
TGGT1_223080	1.6651	0.595069	hypothetical protein	-2.95
TGGT1_223125	-0.326276	0.830256	ubiquitin family protein	-4.91
TGGT1_223140	-2.01561	0.387858	tRNA binding domain-containing protein	0.21
TGGT1_223270	4.05396	0.0467415	hypothetical protein	-4.34
TGGT1_223390	3.01402	2.09628e-06	putative activating signal cointegrator 1 complex subunit 3 family 1 ASCC3L1	-4.82
TGGT1_223410	0.120379	0.94457	putative eukaryotic initiation factor-4E	-4.41
TGGT1_223485	0.088039	#DIV/0!	hypothetical protein	-1.49
TGGT1_223490	-0.676451	0.659997	hypothetical protein	-4.03
TGGT1_223500	2.4489	0.000789186	hypothetical protein	-3.13
TGGT1_223540	1.30963	0.471628	importin-beta N-terminal domain-containing protein	-2.34
TGGT1_223600	0.0596785	#DIV/0!	hypothetical protein	-2.78
TGGT1_223660	3.65981	0.0229066	putative 50S ribosomal protein L4	-3.06
TGGT1_223668	-2.67608	0.445753	LYAR-type C2HC zinc finger protein	0.52
TGGT1_223685	2.84548	#DIV/0!	hypothetical protein	1.74
TGGT1_223760	-0.646552	0.822229	hypothetical protein	-2.75
TGGT1_223910	0.154767	0.956373	acyltransferase domain-containing protein	-0.11
TGGT1_223920	2.11693	3.24036e-06	rhoptry neck protein RON3	-4.41
TGGT1_223930	-0.0726917	0.947157	RNA recognition motif-containing protein	-1.67
TGGT1_223940	-0.134067	0.929623	GAP45 protein	-4.14
TGGT1_224060	2.14776	0.0396502	putative thioredoxin	-1.29
TGGT1_224130	-1.75917	#DIV/0!	hypothetical protein	1.47
TGGT1_224210	0.926059	0.751917	hypothetical protein	-0.59
TGGT1_224260	-1.15015	#DIV/0!	PHD-finger domain-containing protein	-5.13
TGGT1_224480	3.10501	#DIV/0!	putative cell-cycle-associated protein kinase CLK	-1.32
TGGT1_224490	3.15801	#DIV/0!	polyprenyl synthetase superfamily protein	-0.87
TGGT1_224520	-1.07695	#DIV/0!	alveolin domain containing intermediate filament IMC8	1.12
TGGT1_224580	0.729301	0.487916	RNA recognition motif-containing protein	-3.8
TGGT1_224740	3.50482	0.363954	hypothetical protein	-1.12
TGGT1_224850	3.1586	0.000199749	putative polyadenylate binding protein	-4.12
TGGT1_224970	0.472903	#DIV/0!	nucleolar protein	0
TGGT1_224990	1.17162	0.694933	hypothetical protein	1.03
TGGT1_225000	0.471905	0.868663	hypothetical protein	-5.36
TGGT1_225050	-0.126539	0.941742	putative adenosylhomocysteinase	-1.58
TGGT1_225080	-0.979226	0.332471	ribosomal protein RPS18	-4.15
TGGT1_225125	2.13287	0.100412	pre-rRNA processing protein	-4.76
TGGT1_225150	5.30756	#DIV/0!	hypothetical protein	0.53
TGGT1_225160	3.63084	0.353797	hypothetical protein	2.07
TGGT1_225240	0.447691	0.797128	putative 50S ribosomal protein L13	-3.34
TGGT1_225250	4.29656	#DIV/0!	putative LSU ribosomal protein L14P	-3.94
TGGT1_225330	-1.33486	#DIV/0!	hypothetical protein	0.39
TGGT1_225380	8.23249	7.69124e-12	hypothetical protein	-3.96
TGGT1_225550	4.21949	0.0416065	phosphatidylserine decarboxylase	-4.01
TGGT1_225560	1.63621	0.190001	hypothetical protein	2.18
TGGT1_225690	-0.860807	0.391673	hypothetical protein	-0.02
TGGT1_225730	-4.78585	#DIV/0!	putative membrane protein	-3.65
TGGT1_225790	0.328358	0.87488	PDI family protein	1.98
TGGT1_225810	0.28765	0.849992	BIR protein	-3.11
TGGT1_225930	2.07631	0.526233	triose-phosphate isomerase TPI-I	-5.1
TGGT1_225990	-1.58307	#DIV/0!	acyl transferase domain-containing protein	-0.98
TGGT1_226020	1.27934	0.671455	transporter, major facilitator family protein	-3.53
TGGT1_226220	2.54297	#DIV/0!	alveolin domain containing intermediate filament IMC9	-2.11
TGGT1_226250	1.0375	0.052256	DEAD (Asp-Glu-Ala-Asp) box polypeptide DDX3X	-4.25
TGGT1_226280	2.8853	0.0774887	putative ribosomal protein L28	-4.91
TGGT1_226320	0.208132	#DIV/0!	hypothetical protein	-3.16
TGGT1_226380	5.21413	0.259848	hypothetical protein	1.98
TGGT1_226400	-1.94533	#DIV/0!	lipoic acid synthase LIPA	-0.97
TGGT1_226430	-0.75381	0.794613	reticulon protein	2.39
TGGT1_226440	2.17534	0.51143	SWI2/SNF2-containing protein RAD16	-0.56
TGGT1_226560	3.56249	#DIV/0!	zinc finger (CCCH type) motif-containing protein	-4.2
TGGT1_226570	-0.798037	#DIV/0!	hypothetical protein	2.46
TGGT1_226580	4.62922	0.128407	hypothetical protein	-4.07
TGGT1_226590	-1.3001	#DIV/0!	putative cytochrome C oxidase subunit IIa	-3.8
TGGT1_226670	0.644935	0.822651	hypothetical protein	-3.51
TGGT1_226680	0.417126	0.810554	hypothetical protein	-0.24
TGGT1_226690	4.2889	0.0396514	hypothetical protein	-1.59
TGGT1_226710	3.74865	#DIV/0!	hypothetical protein	0.4
TGGT1_226720	-0.272384	0.923469	translin family protein	0.29
TGGT1_226720;TGGT1_216430	0.664261	#DIV/0!	#N/A	#N/A
TGGT1_226730	0.618999	0.723761	aconitate hydratase ACN/IRP	-4.73
TGGT1_226830	-1.18074	0.692908	DnaK family protein	-5.4
TGGT1_226860	-0.767528	#DIV/0!	SAG-related sequence SRS67	1.88
TGGT1_226870A	0.0560124	0.978492	tubulin gamma chain	-4.4
TGGT1_226870B	1.53528	#DIV/0!	tubulin gamma chain	-3.96
TGGT1_226910	1.17482	#DIV/0!	Amylo-alpha-1,6-glucosidase	-0.24
TGGT1_226940	0.101134	0.961187	ubiquitin carboxyl-terminal hydrolase	-3.8
TGGT1_226960	1.87265	0.0557988	phosphofructokinase PFKII	-5.19
TGGT1_226970	-1.51219	0.167959	ribosomal protein RPS11	-3.75
TGGT1_227030	-2.26241	0.498939	hypothetical protein	1.06
TGGT1_227280	0.0781116	0.977956	dense granule protein GRA3	2.14
TGGT1_227290	-0.455729	0.873044	histone deacetylase HDAC3	-5.36
TGGT1_227360	3.09141	0.000508403	ribosomal protein RPL3	-5.9
TGGT1_227420	2.41762	#DIV/0!	4-hydroxy-3-methylbut-2-enyl diphosphate reductase	-6.01
TGGT1_227450	2.27613	0.0152081	hydrolase, NUDIX family protein	-1.71
TGGT1_227560	0.256727	0.815227	putative IWS1 transcription factor	-0.72
TGGT1_227600	-1.71625	0.44965	ribosomal protein RPL34	-5.27
TGGT1_227620	-2.59033	0.202714	dense granule protein GRA2	2.47
TGGT1_227650	0.521607	0.765059	putative microtubule-associated protein RP/EB family	-0.98
TGGT1_227800	0.736463	0.632803	EF hand domain-containing protein	-3.19
TGGT1_227810	0.709117	0.438275	rhoptry kinase family protein ROP11 (incomplete catalytic triad)	0.25
TGGT1_227850	-0.850588	0.446701	peptidyl-prolyl cis-trans isomerase, cyclophilin-type domain-containing protein	-4.8
TGGT1_227860	6.99864	4.20398e-06	hypothetical protein	-4.34
TGGT1_227890	0.977624	0.73956	hypothetical protein	-5.09
TGGT1_227948	2.58908	0.294889	peptidase M16 inactive domain-containing protein	-0.23
TGGT1_227960	1.35646	0.537969	PCI domain-containing protein	-3.33
TGGT1_227970	0.710346	0.686136	histone family DNA-binding protein	-2.15
TGGT1_227990	7.63471	3.48215e-11	hypothetical protein	-3.15
TGGT1_228130	2.49721	0.467564	hypothetical protein	-3.5
TGGT1_228150	-0.0368198	0.989606	hypothetical protein	-1.48
TGGT1_228170	1.36686	0.14819	inner membrane complex protein IMC2A	-3.28
TGGT1_228190	0.961512	0.493356	putative eukaryotic initiation factor-3, subunit 5	-5.13
TGGT1_228210	2.4537	0.160447	26S proteasome regulatory subunit	-4.96
TGGT1_228250	5.11626	4.18788e-07	elongation factor Tu GTP binding domain-containing protein	-3.39
TGGT1_228320	7.03095	2.65871e-09	hypothetical protein	-3.59
TGGT1_228470	5.04396	0.0240814	ribosomal protein RPL15	-4.94
TGGT1_228630	0.388457	0.798806	hypothetical protein	-4.48
TGGT1_228770	0.923147	0.752621	hypothetical protein	0.24
TGGT1_229010	2.41904	0.00305592	rhoptry neck protein RON4	-0.93
TGGT1_229020	-0.771806	#DIV/0!	putative cell-cycle-associated protein kinase CDK	-4.09
TGGT1_229030	2.1239	0.519038	hypothetical protein	-3.87
TGGT1_229210	3.20409	#DIV/0!	putative small nuclear ribonucleoprotein polypeptide A'	-1.7
TGGT1_229250A	1.47563	0.506938	ribosomal protein RPL28	-6.04
TGGT1_229340	4.25322	0.0406428	hypothetical protein	-4.68
TGGT1_229350	-0.983653	#DIV/0!	HEAT repeat-containing protein	-4.84
TGGT1_229360	-1.24549	0.568477	transaldolase	0.33
TGGT1_229420	1.08138	#DIV/0!	putative cytochrome c	0.61
TGGT1_229460	-2.27939	#DIV/0!	SWI2/SNF2-containing protein	-2.52
TGGT1_229470	0.951428	0.592729	hypothetical protein	-1.49
TGGT1_229480	3.30265	0.38137	putative calcium binding protein precursor	0.11
TGGT1_229490	0.33992	0.904748	tetratricopeptide repeat-containing protein	-4.07
TGGT1_229620	2.18327	0.00795181	hypothetical protein	-4.47
TGGT1_229640	0.82211	0.698907	hypothetical protein	-0.1
TGGT1_229670	1.54209	0.34039	ribosomal protein RPS23	-3.75
TGGT1_229740	7.17731	3.24734e-06	hypothetical protein	-5.35
TGGT1_229750	2.59263	#DIV/0!	hypothetical protein	-4.33
TGGT1_229900	7.87495	3.8036e-10	hypothetical protein	-4.29
TGGT1_229920	-1.34663	#DIV/0!	hypothetical protein	-3.84
TGGT1_229940	2.22575	0.504139	putative cyclophilin	-3.33
TGGT1_229950	1.19142	0.325727	putative 26S proteasome regulatory subunit 6b	-5.53
TGGT1_229990	0.255028	0.852404	putative T-complex protein 1 subunit alpha	-4.96
TGGT1_230050	1.90449	0.135028	putative 50S ribosomal protein L3	-4.5
TGGT1_230060	-1.03004	#DIV/0!	acetyltransferase, GNAT family protein	-0.04
TGGT1_230118	3.2736	#DIV/0!	hypothetical protein	-0.59
TGGT1_230160	-0.527679	0.676849	hypothetical protein	2.11
TGGT1_230180	0.0635941	0.931689	hypothetical protein	2.86
TGGT1_230190	-0.46257	0.825081	hypothetical protein	1.36
TGGT1_230210	0.999838	0.404612	alveolin domain containing intermediate filament IMC10	-4.7
TGGT1_230340	0.809035	0.37834	hypothetical protein	-1.14
TGGT1_230350	1.81798	0.427514	hypothetical protein	-3.25
TGGT1_230380	2.18736	0.509675	protein translocation complex, SEC61 gamma subunit	-4.61
TGGT1_230410	1.91956	0.249525	peroxiredoxin PRX3	0.4
TGGT1_230420	0.793819	0.451399	sarco/endoplasmic reticulum Ca2+-ATPase	-5.43
TGGT1_230570	-0.700753	#DIV/0!	transporter, major facilitator family protein	-0.05
TGGT1_230590	1.85584	0.419581	chitobiosyldiphosphodolichol beta-mannosyltransferase	-2.51
TGGT1_230630	5.99382	3.81226e-07	hypothetical protein	-5.19
TGGT1_230850	-0.538027	0.647751	hypothetical protein	-0.38
TGGT1_230890	3.35791	#DIV/0!	PHD-finger domain-containing protein	-5.53
TGGT1_230920	1.14399	#DIV/0!	adaptor complexes medium subunit family protein	-1.6
TGGT1_230940	0.56917	0.212893	hypothetical protein	-4.92
TGGT1_230960	0.329349	0.79382	putative splicing factor 3b, subunit 3	-4.69
TGGT1_230980	-1.88414	0.556871	myosin I	0.21
TGGT1_231070	0.487054	0.607255	protein kinase	0.22
TGGT1_231080	-0.0723567	0.972221	ribosomal protein RPL38	-5.77
TGGT1_231120	3.23926	0.135136	putative ribosomal protein S11	-3.39
TGGT1_231140	-0.232866	0.842245	ribosomal protein RPS25	-3.46
TGGT1_231150	-1.57754	0.481812	hypothetical protein	-5.21
TGGT1_231160	0.66165	#DIV/0!	hypothetical protein	-1.6
TGGT1_231210	0.330298	0.907406	sarcalumenin/eps15 family protein	-0.5
TGGT1_231350	1.13311	0.383447	glucosamine-fructose-6-phosphate aminotransferase	-4.57
TGGT1_231410	0.288543	0.781251	hypothetical protein	-5.37
TGGT1_231440	-0.0786996	0.95006	LsmAD domain-containing protein	-1.65
TGGT1_231460	0.470662	0.822117	hypothetical protein	-3.32
TGGT1_231480	-0.490487	0.863645	putative GCN1	-1.55
TGGT1_231600	0.614374	0.770346	HEAT repeat-containing protein	-2.41
TGGT1_231630	1.20769	0.216266	alveolin domain containing intermediate filament IMC4	-4.52
TGGT1_231640	1.14218	0.0859351	alveolin domain containing intermediate filament IMC1	-4
TGGT1_231750	2.20959	0.0280028	hypothetical protein	-5.09
TGGT1_231790	-1.15552	#DIV/0!	hypothetical protein	-2.62
TGGT1_231850	0.699395	0.80853	serine-threonine phosophatase 2C (PP2C)	-4.39
TGGT1_231890	1.8105	#DIV/0!	putative beta-ketoacyl-acyl carrier protein synthase III	-1.91
TGGT1_231910	2.42144	0.164754	ATP synthase F1 gamma subunit	-3.94
TGGT1_231940	0.142349	#DIV/0!	ThiF family protein	0.55
TGGT1_231960	1.56407	0.398955	putative omega secalin	1.48
TGGT1_231970	2.23367	0.00118759	pre-mRNA processing splicing factor PRP8	-3.84
TGGT1_232050	3.2418	#DIV/0!	DnaJ domain-containing protein	-4.16
TGGT1_232080	-0.998371	0.641976	hypothetical protein	-3.67
TGGT1_232090	0.805905	0.704318	3-hydroxyacyl-CoA dehydrogenase, NAD binding domain-containing protein	0.87
TGGT1_232130	-0.280838	0.756296	hypothetical protein	-0.82
TGGT1_232150	1.47179	0.631857	hypothetical protein	-4.32
TGGT1_232230	1.65399	0.463799	ribosomal protein RPL30	-4.23
TGGT1_232250	0.841212	0.511345	catalase	2.08
TGGT1_232260	0.308511	0.913436	hypothetical protein	-2.47
TGGT1_232280	-0.861437	0.767684	hypothetical protein	1.22
TGGT1_232300	1.89176	0.113002	ribosomal protein RPS3	-4.37
TGGT1_232310	-3.70636	#DIV/0!	endonuclease/exonuclease/phosphatase family protein	-0.61
TGGT1_232340	-2.00125	0.537892	protein phosphatase 2C domain-containing protein	-0.25
TGGT1_232350	-0.774838	0.486826	lactate dehydrogenase LDH1	0.78
TGGT1_232390	-1.90071	#DIV/0!	18S rRNA biogenesis protein RCL1 protein	-1.9
TGGT1_232410	-0.767497	0.466074	PDI family protein	0.99
TGGT1_232440	-1.49248	0.354383	Brf1p family coiled coil protein	0.34
TGGT1_232520	3.35138	0.377039	brix domain-containing protein	-5.05
TGGT1_232540	0.234093	#DIV/0!	FAD binding domain-containing protein	-3.62
TGGT1_232650	0.588486	0.701022	hypothetical protein	1.4
TGGT1_232710	0.922763	0.250224	ribosomal protein RPS3A	-4.09
TGGT1_232720	-0.913092	#DIV/0!	putative Lsm12	0.53
TGGT1_232780	0.587817	0.837655	hypothetical protein	-1.88
TGGT1_232800	-0.329537	#DIV/0!	hypothetical protein	-1.98
TGGT1_233000	-0.206712	0.869465	KOW motif domain-containing protein	-4.24
TGGT1_233010	-1.53487	0.0569756	putative cell-cycle-assocaited protein kinase ERK7	-1.53
TGGT1_233100	1.53748	0.40604	SPFH domain / Band 7 family protein	-4.52
TGGT1_233110	1.37378	0.297821	IMP dehydrogenasa	-1.21
TGGT1_233120	-0.715977	0.545588	AP2 domain transcription factor AP2VIII-2	-3.38
TGGT1_233170	5.57182	0.0396372	hypothetical protein	-3.72
TGGT1_233190	1.52613	0.4091	SKIP/SNW domain-containing protein	-4.4
TGGT1_233220	1.09176	0.542671	hypothetical protein	0.93
TGGT1_233410	1.81279	0.105781	Sof1 family domain-containing protein	-4.11
TGGT1_233460	-1.09326	0.282026	SAG-related sequence SRS29B	-0.07
TGGT1_233480	-0.414106	0.884374	SAG-related sequence SRS29C	1.51
TGGT1_233500	1.19632	0.689465	triose-phosphate isomerase TPI-II	-4.22
TGGT1_233520	1.15697	0.698199	ATP-dependent RNA helicase	-5.53
TGGT1_233520;TGGT1_216950	1.24613	#DIV/0!	#N/A	#N/A
TGGT1_234300	1.33449	#DIV/0!	hypothetical protein	-0.33
TGGT1_234310	-1.12317	0.705797	hypothetical protein	-0.39
TGGT1_234380	1.72948	0.357442	hypothetical protein	2.66
TGGT1_234390	3.56731	0.358854	hypothetical protein	-1.98
TGGT1_234420	3.13268	0.00405591	ATPase, AAA family protein	-5.08
TGGT1_234450	3.29885	0.0221512	ribosomal protein RPS15A	-4.6
TGGT1_234520	0.982764	0.64687	U2 snRNP auxilliary factor, large subunit, splicing factor subfamily protein	-4.61
TGGT1_234610	3.80736	0.0328393	WD-40 repeat protein	-5.27
TGGT1_235020	1.40247	0.123801	putative COPI protein	-4.46
TGGT1_235130	0.322994	#DIV/0!	transmembrane protein	0.91
TGGT1_235140	-0.882807	0.762436	hypothetical protein	1.41
TGGT1_235150	1.71341	0.586334	transporter, major facilitator family protein	-5.1
TGGT1_235160	2.43817	0.0895399	hypothetical protein	-1.04
TGGT1_235170	4.13494	0.0808395	ATPase, AAA family protein	-5.07
TGGT1_235340	-0.0257849	0.981241	hypothetical protein	0.29
TGGT1_235350	0.809692	0.419401	cwfj family protein	-4.4
TGGT1_235360	-6.34234	#DIV/0!	hypothetical protein	-2.55
TGGT1_235380	-0.677814	0.330128	hypothetical protein	1.44
TGGT1_235398	6.98262	7.36957e-09	hypothetical protein	-4.79
TGGT1_235402	-0.837998	#DIV/0!	CorA family Mg2+ transporter protein	-1.57
TGGT1_235420	-0.654919	#DIV/0!	hypothetical protein	-4.8
TGGT1_235470	0.948784	0.177438	myosin A	-3.09
TGGT1_235490	-0.533084	0.799421	hypothetical protein	-1.28
TGGT1_235540	-2.04593	0.0592318	putative eukaryotic initiation factor-2 beta	-5.6
TGGT1_235660	1.55237	0.616162	hypothetical protein	0.04
TGGT1_235670	1.41936	#DIV/0!	hypothetical protein	0.29
TGGT1_235740	-1.63776	#DIV/0!	hypothetical protein	-2.11
TGGT1_235930	0.698968	0.327161	domain K- type RNA binding proteins family protein	-4.28
TGGT1_235970	1.09377	0.399132	putative eukaryotic initiation factor-2 gamma	-5.01
TGGT1_235990	-0.000209247	0.99992	hypothetical protein	-5.27
TGGT1_236040	0.805452	0.602387	fructose-1,6-bisphosphate aldolase	-3.46
TGGT1_236040;TGGT1_236050	-0.274908	0.856533	#N/A	#N/A
TGGT1_236080	0.341257	0.904379	replication factor-a protein 1 (rpa1) subfamily protein	-3.35
TGGT1_236140	1.41725	0.642774	hypothetical protein	-4.28
TGGT1_236190	5.47154	#DIV/0!	hypothetical protein	-3.44
TGGT1_236210	2.89383	0.0371852	putative peptidase M16 family potein	-4.74
TGGT1_236520	7.64461	0.000719357	hypothetical protein	-3.91
TGGT1_236540	1.07233	0.171781	RNA recognition motif-containing protein	-4.66
TGGT1_236570	-0.0227867	0.989495	lysine decarboxylase family protein	-3.75
TGGT1_236650	0.168228	0.743623	DEAD (Asp-Glu-Ala-Asp) box polypeptide 17	-5.58
TGGT1_236780	-0.261668	#DIV/0!	zinc finger, C3HC4 type (RING finger) domain-containing protein	-0.67
TGGT1_236820	6.05314	0.0320831	hypothetical protein	-4.69
TGGT1_236840	-1.26017	0.300573	putative zinc finger (C-x8-C-x5-C-x3-H)-2	-3.3
TGGT1_236910	0.567845	0.629962	putative U2 snRNP auxiliary factor	-3.26
TGGT1_236950	0.370774	0.896248	hypothetical protein	0.96
TGGT1_236970	0.269766	0.859176	SWI2/SNF2-containing PHD finger protein	-1.93
TGGT1_237010	2.29804	0.00142621	hypothetical protein	-4.09
TGGT1_237015	3.85555	0.171273	hypothetical protein	2.4
TGGT1_237100	1.56294	0.614142	RAP domain-containing protein	-3.97
TGGT1_237140	2.07428	#DIV/0!	putative ethylene inducible protein	0.59
TGGT1_237150	0.452375	0.742377	putative minor histocompatibility antigen h13	-3.96
TGGT1_237180	2.49324	0.113634	hypothetical protein	1.39
TGGT1_237220	1.86468	0.0335904	putative DNA replication licensing factor Mcm7	-4.39
TGGT1_237230	4.57841	0.291338	hypothetical protein	2.83
TGGT1_237250	-3.22004	0.222403	hypothetical protein	-3.51
TGGT1_237280	-0.447956	0.582486	TLD protein	-0.16
TGGT1_237520	1.45147	0.635896	hypothetical protein	-4.52
TGGT1_237560	3.59691	0.356482	iron-sulfur cluster protein ISCU	-5.99
TGGT1_237860	-0.582893	#DIV/0!	protein kinase domain-containing protein	-3.24
TGGT1_237870	-0.609549	#DIV/0!	FYVE zinc finger domain-containing protein	-1.4
TGGT1_238000	0.862841	0.577805	peptidyl-prolyl isomerase	-6.27
TGGT1_238010	0.689303	0.560266	ribosomal protein RPL23A	-4.8
TGGT1_238040A	-1.61298	#DIV/0!	protein disulfide-isomerase domain-containing protein	-0.53
TGGT1_238040A;TGGT1_238040B;TGGT1_411630	3.24156	0.386923	#N/A	#N/A
TGGT1_238050	-0.0418412	0.977999	nuclease and tudor domain-containing protein	-0.44
TGGT1_238100	-2.74301	#DIV/0!	transmembrane protein	-4.44
TGGT1_238180	-0.166124	#DIV/0!	putative 26s proteasome regulatory complex subunit	-4.95
TGGT1_238230	-0.539679	0.850446	Ser/Thr phosphatase family protein	-4.34
TGGT1_238240	0.67899	#DIV/0!	bystin protein	-5.07
TGGT1_238250	-0.696722	0.741507	ribosomal protein RPL36	-4.6
TGGT1_238510	-0.528713	0.729632	hypothetical protein	-4.38
TGGT1_238950	1.85576	0.56162	putative fatty acyl-CoA desaturase	-3.7
TGGT1_239010	3.57294	#DIV/0!	hypothetical protein	1.46
TGGT1_239070	3.01078	0.155416	hypothetical protein	-0.59
TGGT1_239087	-0.314726	0.85614	hypothetical protein	-4.24
TGGT1_239100	-0.368118	0.67287	ribosomal protein RPS7	-5.53
TGGT1_239260	2.10314	0.104379	histone H4	-4.81
TGGT1_239330	0.396704	0.849377	ribosomal protein RPL37	-4.25
TGGT1_239400	0.30467	0.736448	hypothetical protein	-0.91
TGGT1_239410	-0.813113	0.599067	hypothetical protein	-3.68
TGGT1_239430	-0.644455	#DIV/0!	EF hand domain-containing protein	1.07
TGGT1_239490	0.535228	0.726486	dehydrogenase E1 component family protein	-1.89
TGGT1_239500	4.41342	#DIV/0!	putative proteasome subunit alpha type	-4.94
TGGT1_239590	1.78374	0.279185	WD domain, G-beta repeat-containing protein	-4.51
TGGT1_239610	4.17209	0.00764999	hypothetical protein	-2.3
TGGT1_239720	2.71398	0.0652857	putative 50S ribosomal protein l24	-3.92
TGGT1_239740	1.59051	#DIV/0!	dense granule protein GRA14	2
TGGT1_239760	-0.974013	0.649627	ribosomal protein RPL22	-4.32
TGGT1_239770	-0.169917	0.934879	alveolin domain containing intermediate filament IMC11	1.53
TGGT1_239790	0.436349	0.710234	BRCA1 C Terminus (BRCT) domain-containing protein	-4.56
TGGT1_239800	-2.16132	0.513486	hypothetical protein	-0.03
TGGT1_239820	1.55384	0.119537	D-3-phosphoglycerate dehydrogenase	1.79
TGGT1_239930	3.33967	#DIV/0!	putative beta-catenin family protein 1	-4.6
TGGT1_240060	0.99474	0.14886	hypothetical protein	1.44
TGGT1_240090	2.15178	0.124463	putative rhoptry kinase family protein ROP34	0.5
TGGT1_240240	0.794337	#DIV/0!	subtilisin SUB5	-0.85
TGGT1_240250	0.104537	#DIV/0!	macro domain-containing protein	-0.39
TGGT1_240270	0.618144	#DIV/0!	hypothetical protein	-4.65
TGGT1_240280	3.2254	#DIV/0!	S1/P1nuclease	-2
TGGT1_240400	-0.693295	0.810102	hypothetical protein	-1.86
TGGT1_240510	2.2383	0.146191	hypothetical protein	-4.06
TGGT1_240520	1.99601	#DIV/0!	hypothetical protein	-1.21
TGGT1_240570	0.250522	0.885128	hypothetical protein	-0.02
TGGT1_240600	1.70463	0.207008	putative chaperonin cpn60	-3.32
TGGT1_240630	2.2963	0.338555	ULK kinase	1.73
TGGT1_240650	0.786557	0.339476	putative coatomer protein complex, subunit alpha	-4.62
TGGT1_240690	0.0382021	#DIV/0!	S-adenosyl methionine synthetase	-4.44
TGGT1_240710	0.440351	0.800344	RNA recognition motif-containing protein	-5
TGGT1_240810	0.319841	0.910298	hypothetical protein	-5.4
TGGT1_240850	1.68012	0.592334	WD domain, G-beta repeat-containing protein	-2.82
TGGT1_240860	2.6287	0.197777	acyltransferase domain-containing protein	-2.54
TGGT1_240870	3.74395	0.00782083	putative beta adaptin protein	-2.83
TGGT1_241170	0.679978	0.623759	hypothetical protein	0.03
TGGT1_241840	0.0112851	0.996814	hypothetical protein	0.4
TGGT1_241850	2.51383	0.465465	hypothetical protein	-5.8
TGGT1_242070	4.81456	0.120389	cAMP-dependent protein kinase regulatory subunit	-5.46
TGGT1_242090	3.71867	0.347014	zinc finger (CCCH type) motif-containing protein	-0.36
TGGT1_242330	1.80517	0.0638741	ribosomal protein RPS5	-4.92
TGGT1_242380	1.69396	0.589829	fatty acid elongase	-0.95
TGGT1_242625	0.470901	#DIV/0!	ATPase family associated with various cellular activities (AAA) subfamily protein	-5.86
TGGT1_242660	0.33316	0.906615	putative vacuolar sorting protein 35	-4.39
TGGT1_242680	-0.680889	0.698145	ribosomal protein RPL24e	-3.94
TGGT1_242800	0.0282829	0.986961	putative ribosome biogenesis protein NSA2	-5.18
TGGT1_242830	1.08754	0.441584	putative XRN 5'-3' exonuclease	-4.96
TGGT1_242890	4.60902	0.28966	hypothetical protein	-2.43
TGGT1_243200	1.37956	0.650458	hypothetical protein	-3.95
TGGT1_243250	2.21869	0.258301	myosin H	-3.94
TGGT1_243440	-1.8189	#DIV/0!	histone lysine acetyltransferase GCN5-B	-2.96
TGGT1_243490	4.42204	0.0361943	putative BCS1 family isoform 9	-4.15
TGGT1_243530	5.92749	4.43364e-07	pentatricopeptide repeat domain-containing protein	-2.95
TGGT1_243540	-0.344895	#DIV/0!	WD domain, G-beta repeat-containing protein	-4.68
TGGT1_243570	-0.86545	0.684578	ribosomal protein RPS26	-5.14
TGGT1_243610	3.19282	0.391457	C-5 cytosine-specific DNA methylase superfamily protein	-0.6
TGGT1_243620	3.19923	0.390856	hypothetical protein	-4.1
TGGT1_243710	0.014737	0.991406	t-complex protein beta subunit	-4.79
TGGT1_243730	2.78783	0.178701	rhoptry protein ROP9	0.85
TGGT1_243760	0.101857	#DIV/0!	hypothetical protein	0.88
TGGT1_243910	2.80272	#DIV/0!	Cof family hydrolase subfamily protein	1.57
TGGT1_243920	2.06014	0.00939978	putative DNA replication licensing factor MCM5	-5.35
TGGT1_243930	-2.16793	0.512515	hypothetical protein	0.25
TGGT1_243950	1.29091	0.366928	putative prohibitin	-5.18
TGGT1_243960	0.1498	0.782764	nuclear transport factor 2 (ntf2) domain-containing protein	-2.28
TGGT1_244000	2.0635	0.528195	DEAD/DEAH box helicase domain-containing protein	-5.03
TGGT1_244100	0.430191	0.714103	snoRNA binding domain-containing protein	-4.36
TGGT1_244110	1.6477	0.465254	nucleosome assembly protein (nap) protein	-0.88
TGGT1_244200	2.43681	0.0896807	putative 2-oxoglutarate dehydrogenase e1 component, mitochondrial precursor	-4.8
TGGT1_244290	2.56516	#DIV/0!	adapter-related protein	-4.87
TGGT1_244310	-0.283769	0.70265	GTP-binding protein	-3.71
TGGT1_244335	0.101321	#DIV/0!	hypothetical protein	1.72
TGGT1_244380	-0.142344	0.852036	cactin	-4.92
TGGT1_244390	0.426587	#DIV/0!	coatomer epsilon subunit protein	-0.92
TGGT1_244430	-2.40056	0.480085	putative pseudouridylate synthase	-3.84
TGGT1_244460	0.70973	0.358266	hypothetical protein	-1.5
TGGT1_244560	0.0327124	0.962079	putative heat shock protein 90	-4.39
TGGT1_244570	3.08345	#DIV/0!	hypothetical protein	-2.86
TGGT1_244580	-0.296284	0.886937	L1P family of ribosomal protein	-3.21
TGGT1_244650	0.990962	#DIV/0!	putative eukaryotic initiation factor-5	-4.08
TGGT1_244670	-0.336417	#DIV/0!	hypothetical protein	-0.22
TGGT1_244910	-0.677515	0.659509	MIZ/SP-RING zinc finger domain-containing protein	1.64
TGGT1_245432	1.84375	#DIV/0!	hypothetical protein	2.26
TGGT1_245450	0.0149379	#DIV/0!	hypothetical protein	-2.95
TGGT1_245460	2.07443	0.136015	ribosomal protein RPS8	-4.68
TGGT1_245470	-0.741127	0.505413	mitotic checkpoint protein, BUB3 family protein	-0.38
TGGT1_245560	-1.29963	0.413685	hypothetical protein	-0.29
TGGT1_245610	3.76244	0.1777	hypothetical protein	0.74
TGGT1_245620	0.0225582	#DIV/0!	ribosomal-ubiquitin protein RPS27A	-4.61
TGGT1_245670	-4.3729	0.303088	pyruvate dehydrogenase complex subunit PDH-E1Alpha	0.15
TGGT1_245680	2.3014	0.0377268	ribosomal protein RPL21	-3.65
TGGT1_246000	-0.761381	0.719333	large subunit ribosomal protein IMG2	-3.24
TGGT1_246050	-0.1553	#DIV/0!	hypothetical protein	-4.83
TGGT1_246130	3.07784	0.236539	serpin (serine proteinase inhibitor) superfamily protein	1.24
TGGT1_246170	2.14953	#DIV/0!	ARID/BRIGHT DNA binding domain-containing protein	-4.85
TGGT1_246220	-0.529929	#DIV/0!	hypothetical protein	0.29
TGGT1_246510	2.53274	#DIV/0!	protein phosphatase 2a regulatory b subunit (b56 family) protein	-2.32
TGGT1_246540	1.45058	0.315852	cytochrome c1, heme protein	-4.36
TGGT1_246550	2.82978	0.020505	aspartyl protease ASP3	-1.87
TGGT1_246570	0.0661405	0.961448	hypothetical protein	1.66
TGGT1_246580	-0.555835	0.846139	hypothetical protein	-3.92
TGGT1_246590	-1.92344	#DIV/0!	hypothetical protein	-0.28
TGGT1_246730	0.365671	0.83335	hypothetical protein	-3.05
TGGT1_246800	-0.742963	#DIV/0!	putative acylaminoacyl-peptidase	0.56
TGGT1_246950	-1.19944	0.291853	hypothetical protein	-3.88
TGGT1_246970	0.567993	0.842907	3'-5' exonuclease domain-containing protein	-4.29
TGGT1_247350	2.1694	0.512299	thioredoxin domain-containing protein	0.8
TGGT1_247410	4.02593	0.32503	hypothetical protein	-3.9
TGGT1_247440	4.19408	0.314045	hypothetical protein	1.72
TGGT1_247450	1.787	0.573367	hypothetical protein	-3.03
TGGT1_247460	0.382932	0.892909	proliferating cell nuclear antigen PCNA1	-4.69
TGGT1_247470	1.41234	0.136277	putative nucleolar protein	-3.33
TGGT1_247510	0.170702	0.862629	fructose-bisphospatase II	-4.77
TGGT1_247520	0.61177	0.771269	hypothetical protein	0.68
TGGT1_247550	1.52084	0.0590465	heat shock protein HSP60	-5.1
TGGT1_247590	1.74832	0.580132	methyltransferase domain-containing protein	0.03
TGGT1_247700	-1.52654	0.621137	AP2 domain transcription factor AP2XII-4	-5.12
TGGT1_247730	2.70598	0.44227	AP2 domain transcription factor AP2XII-5	-2.05
TGGT1_248110	2.57505	#DIV/0!	hypothetical protein	-0.1
TGGT1_248120	0.467706	0.823199	hypothetical protein	-3.19
TGGT1_248130	-0.698251	0.740978	hypothetical protein	0.1
TGGT1_248200	0.563617	#DIV/0!	putative ribosomal RNA (adenine(1779)-N(6)/adenine(1780)-N(6))- dimethyltransferase	-3.76
TGGT1_248250	-0.923442	0.752549	putative translation initiation factor IF-2	-2.7
TGGT1_248260	1.91794	#DIV/0!	hypothetical protein	-0.23
TGGT1_248340	1.56218	0.135277	GTP-binding nuclear protein ran/tc4	-4.59
TGGT1_248390	0.10942	0.911647	ribosomal protein RPL26	-3.23
TGGT1_248460	-3.49173	0.365039	putative ubiquitin	1.18
TGGT1_248480	1.68245	0.152126	ribosomal protein RPS9	-4.26
TGGT1_248490	4.3096	#DIV/0!	hypothetical protein	-4.28
TGGT1_248510	-0.817491	#DIV/0!	hypothetical protein	-4.26
TGGT1_248630	3.27971	0.0829617	actin-related protein ARP1	-1.82
TGGT1_248680	2.57438	0.457943	hypothetical protein	-1
TGGT1_248700	1.44918	0.239551	alveolin domain containing intermediate filament IMC12	-0.17
TGGT1_248740	0.0176876	0.995006	hypothetical protein	-4.02
TGGT1_248790	7.95833	8.72742e-06	hypothetical protein	-4
TGGT1_248800	4.0574	#DIV/0!	hypothetical protein	-2.18
TGGT1_248810	1.51007	0.168496	nuclear factor NF7	-0.8
TGGT1_248850	-1.39323	0.528204	methionine aminopeptidase	-3.81
TGGT1_248880	1.33188	0.660346	GTPase RAB7	-2.67
TGGT1_249000	1.47761	0.630706	regulator of chromosome condensation (RCC1) repeat-containing protein	0.44
TGGT1_249240	2.19074	0.509185	putative calmodulin	-5.28
TGGT1_249250	2.72544	0.276931	ribosomal protein RPL35A	-5.08
TGGT1_249270	0.937551	0.661212	putative protein disulfide isomerase-related protein (provisional)	-4.56
TGGT1_249360	-0.311834	0.730519	RED family protein	-3.45
TGGT1_249390	1.64088	0.22229	glutamate/leucine/phenylalanine/valine dehydrogenase family protein	1
TGGT1_249440	3.17459	#DIV/0!	hypothetical protein	-0.48
TGGT1_249480	1.57826	0.395219	tetratricopeptide repeat-containing protein	-3.39
TGGT1_249530	3.22869	0.136003	putative exportin 1	-3.78
TGGT1_249590	-2.9557	0.414886	putative proteasome subunit alpha type 5-2	-4.64
TGGT1_249610	2.8707	0.0546371	hypothetical protein	-4.47
TGGT1_249680	0.0460878	0.982302	RNA polymerase II associated Paf1 complex component PAF1	-3.45
TGGT1_249690	3.41409	#DIV/0!	hypothetical protein	-2.85
TGGT1_249780	2.29409	0.494513	hypothetical protein	1.62
TGGT1_249790	5.84971	0.000118159	hypothetical protein	-2.16
TGGT1_249810	0.843082	#DIV/0!	putative activating signal cointegrator 1 complex subunit 3	-1.53
TGGT1_249850	-0.160234	#DIV/0!	GAP40 protein	-3.46
TGGT1_249900	1.41871	0.0954112	putative adenine nucleotide translocator	-3.78
TGGT1_249950	2.70594	0.442275	Mak16 protein	-6.31
TGGT1_249990	-0.510803	0.686483	hypothetical protein	1.91
TGGT1_250060	2.42855	#DIV/0!	DNA-directed RNA polymerase I RPA12	-3.75
TGGT1_250090	0.165654	0.923809	hypothetical protein	0.46
TGGT1_250340	3.09108	0.401223	centrin 2	-4.41
TGGT1_250700	0.0716594	#DIV/0!	hypothetical protein	-1.67
TGGT1_250710	3.78667	#DIV/0!	microneme protein MIC10	2.38
TGGT1_250730	1.8685	0.55948	putative 60S ribosomal protein L7-B	-4.03
TGGT1_250770	0.77823	0.512259	putative eukaryotic initiation factor-4A	-4.13
TGGT1_250810	-0.185238	0.947819	ribosomal protein RPL35	-5.04
TGGT1_250820	-0.469792	0.507334	hypothetical protein	0.5
TGGT1_250830	3.82934	0.17305	SAC3/GANP family protein	-5.91
TGGT1_251460	-0.417072	0.883564	hypothetical protein	-2.98
TGGT1_251500	0.0248441	0.978953	putative eukaryotic initiation factor-3, subunit 3	-3.35
TGGT1_251540	3.22926	#DIV/0!	dense granule protein GRA9	1.52
TGGT1_251590	1.85315	0.562059	hypothetical protein	-4.4
TGGT1_251620	-0.215066	#DIV/0!	putative flap structure-specific endonuclease 1	-3.9
TGGT1_251630	0.0717613	0.979747	slc30a2 protein	-3.06
TGGT1_251670	-10.6653	#DIV/0!	putative werner helicase interacting protein 1	0.01
TGGT1_251690	0.440218	0.689651	putative seryl-tRNA synthetase, cytoplasmic	-4.13
TGGT1_251780	1.01664	0.207219	heat shock protein	-5.09
TGGT1_251790	0.836514	#DIV/0!	hypothetical protein	2.13
TGGT1_251810	0.188334	0.927856	putative translation initiation factor eIF-5A	-4.32
TGGT1_251840	-0.533289	#DIV/0!	hypothetical protein	1.98
TGGT1_251850	3.10328	0.0193072	serine/threonine protein phosphatase	0.05
TGGT1_251870;TGGT1_305160	0.551219	0.689592	#N/A	#N/A
TGGT1_251880	3.93119	#DIV/0!	tRNA synthetases class I family protein	-6.31
TGGT1_251890	2.39002	0.230832	hypothetical protein	-4.34
TGGT1_251930	-1.23969	0.493542	enoyl-acyl carrier reductase ENR	-1.32
TGGT1_251950	1.83642	0.423631	ribosomal protein l7/l12 c-terminal domain-containing protein	-3.6
TGGT1_252210	2.28172	#DIV/0!	pentatricopeptide repeat domain-containing protein	-4.16
TGGT1_252270	0.74559	0.502927	L1P family of ribosomal protein	-3.56
TGGT1_252290	0.336891	0.721331	putative importin alpha	-5.32
TGGT1_252340	1.25746	0.487892	hypothetical protein	-4.59
TGGT1_252360	0.563259	0.55306	rhoptry kinase family protein ROP24 (incomplete catalytic triad)	1.34
TGGT1_252400	-0.362707	0.791701	HIT zinc finger protein	-4.14
TGGT1_252430	2.42968	#DIV/0!	hypothetical protein	-0.59
TGGT1_252500	-0.648997	0.459953	polo kinase	0.34
TGGT1_252510	2.96365	#DIV/0!	hypothetical protein	-1.46
TGGT1_252630	2.60461	#DIV/0!	hypothetical protein	-1.45
TGGT1_253090	3.48447	0.365643	DEAD/DEAH box helicase domain-containing protein	-5.32
TGGT1_253290	1.48138	0.421375	valyl-tRNA synthetase	-3.82
TGGT1_253320	6.84152	0.00128773	hypothetical protein	-1.47
TGGT1_253350	4.64495	#DIV/0!	hypothetical protein	-2
TGGT1_253370	1.29812	0.364482	hypothetical protein	-0.24
TGGT1_253380	-0.652678	#DIV/0!	AP2 domain transcription factor AP2III-2	-3.22
TGGT1_253430	1.86075	0.261973	putative asparagine synthetase	-0.53
TGGT1_253440	2.44508	0.222694	putative cell-cycle-associated protein kinase SRPK	-3.09
TGGT1_253470	2.76418	#DIV/0!	alveolin domain containing intermediate filament IMC13	1.22
TGGT1_253520	0.451075	0.8293	U3 small nucleolar RNA-associated protein 6 protein	-4.77
TGGT1_253650	2.56441	0.298291	DnaJ C terminal region domain-containing protein	0.44
TGGT1_253730	3.24182	0.3869	importin-beta N-terminal domain-containing protein	-4.51
TGGT1_253750	0.0698353	#DIV/0!	PLU-1 family protein	-4.31
TGGT1_253800	-0.846312	0.508884	putative ribosomal protein L15	-1.91
TGGT1_253830	-0.524076	#DIV/0!	hypothetical protein	-2.94
TGGT1_253850	-0.759115	#DIV/0!	hypothetical protein	-2.46
TGGT1_253880	3.01351	0.243318	GNS1/SUR4 family protein	-0.02
TGGT1_253900	2.85179	0.261502	parasite porphobilinogen synthase PBGS	-4.41
TGGT1_254160	-0.417588	#DIV/0!	hypothetical protein	-0.63
TGGT1_254230	1.84378	0.0418891	hypothetical protein	-3.38
TGGT1_254260	0.704461	#DIV/0!	COX19 cytochrome c oxidase assembly family protein	-3.34
TGGT1_254380	1.13393	0.528283	putative ribosomal protein L11	-3.52
TGGT1_254400	-0.416939	0.741206	putative LSU ribosomal protein L2P	-5.44
TGGT1_254440	0.227716	0.880875	ribosomal protein RPL12	-5.1
TGGT1_254580	0.441564	#DIV/0!	UDP-galactose transporter family protein	-4.9
TGGT1_254620	-0.214741	0.939555	ribosomal protein RPL39	-3.09
TGGT1_254650	-0.0361057	0.983356	zinc finger protein	-3.31
TGGT1_254720	1.75196	0.441743	dense granule protein GRA8	1.56
TGGT1_254810	1.71333	0.123534	hypothetical protein	-4.1
TGGT1_254880	0.160693	0.915714	Alpha-galactosidase	-1.37
TGGT1_254940	-0.778866	0.575725	MIF4G domain-containing protein	-2.13
TGGT1_255190	2.09693	0.0673268	myosin C	2.25
TGGT1_255215	-0.765547	#DIV/0!	hypothetical protein	1.54
TGGT1_255250	1.17324	0.694572	putative tRNA (cytosine(34)-C(5))-methyltransferase	-0.92
TGGT1_255260	0.930802	0.406733	apical membrane antigen AMA1	-2.86
TGGT1_255320	3.07169	#DIV/0!	mRNA turnover 4 (MRT4) family protein	-4.8
TGGT1_255340	1.26175	0.563911	tetratricopeptide repeat-containing protein	-2.27
TGGT1_255350	0.552073	0.46023	putative ATPase	-1.43
TGGT1_255420	1.11591	0.606071	hypothetical protein	1.74
TGGT1_255450	-0.188923	#DIV/0!	hypothetical protein	-1.78
TGGT1_255510	3.41221	0.121846	ankyrin repeat-containing protein	-4.4
TGGT1_255720	6.22575	#DIV/0!	hypothetical protein	-4.16
TGGT1_256030	-0.579421	0.674874	hypothetical protein	-5.03
TGGT1_256060	10.8354	#DIV/0!	nucleosome assembly protein (nap) protein	1.5
TGGT1_256760	2.08247	0.0555545	pyruvate kinase PyK1	-4.03
TGGT1_256770	2.75546	0.0231308	putative eukaryotic translation initiation factor 4A, isoform 3	-4.22
TGGT1_256820	-0.59236	0.483709	zinc finger (CCCH type) motif-containing protein	-4.96
TGGT1_256840	3.6861	0.183216	hypothetical protein	-4.22
TGGT1_256970	-2.56436	0.298298	putative vacuolar ATP synthase subunit A	-3.61
TGGT1_256980	0.636605	#DIV/0!	glycerol-3-phosphate-acyltransferase	-2.36
TGGT1_256990	2.74703	#DIV/0!	glycyl-tRNA synthetase	-4.28
TGGT1_257070	-0.68564	0.74535	hypothetical protein	-3.79
TGGT1_257110	-0.987736	#DIV/0!	hypothetical protein	-3.21
TGGT1_257170	1.09132	#DIV/0!	hypothetical protein	-1.77
TGGT1_257340	-0.173112	#DIV/0!	Ras family protein	0.91
TGGT1_257350	-0.993646	0.32574	putative eukaryotic translation initiation factor	-4.05
TGGT1_257470	0.879453	#DIV/0!	myosin J	-3.01
TGGT1_257500	0.157534	0.939607	hypothetical protein	-1.4
TGGT1_257530	1.4571	0.511648	transporter, major facilitator family protein	-4.73
TGGT1_257650	6.62023	0.00381755	hypothetical protein	-4.92
TGGT1_257680	1.73425	0.58262	myosin light chain MLC1	-2.7
TGGT1_257750	0.079898	#DIV/0!	homocysteine s-methyltransferase domain-containing protein	1.46
TGGT1_257800	2.79022	#DIV/0!	polynucleotide adenylyltransferase	-3.96
TGGT1_257990	1.88103	0.0384589	putative heat shock protein 101	0.05
TGGT1_258050	1.2839	0.557741	actin like protein ALP2a	-4.44
TGGT1_258060	0.989513	0.578818	putative myosin heavy chain	-4.07
TGGT1_258070	1.58077	0.131185	hypothetical protein	-5.24
TGGT1_258110	-3.54737	#DIV/0!	N-acetylglucosaminylphosphatidylinositol deacetylase	-4.37
TGGT1_258210	1.2169	0.500866	DNA-directed RNA polymerase II RPB2	-5.1
TGGT1_258240	-0.476066	0.867538	chromodomain helicase DNA binding protein CHD1/SWI2/SNF2	-0.87
TGGT1_258390	0.724962	0.514483	putative DnaJ protein	-3.22
TGGT1_258410	0.845109	0.544872	photosensitized INA-labeled protein PHIL1	1.74
TGGT1_258470	1.55124	0.337864	hypothetical protein	2.12
TGGT1_258500	-0.142817	0.934273	hypothetical protein	-3.81
TGGT1_258540	1.42211	0.375109	phosphoglycerate mutase family protein	-4.95
TGGT1_258560	0.206885	#DIV/0!	hypothetical protein	-4.22
TGGT1_258580	2.09298	0.00258816	rhoptry protein ROP17	1.29
TGGT1_258740	0.0515008	0.972923	putative eukaryotic initiation factor-2A	-1.21
TGGT1_258770	0.0323591	0.985082	putative polypeptide n-acetylgalactosaminyltransferase 12	-0.07
TGGT1_258780	-2.2238	0.257431	OTU family cysteine protease	0.74
TGGT1_258850	4.20806	#DIV/0!	hypothetical protein	-0.15
TGGT1_258860	-0.450946	0.795704	hypothetical protein	-0.76
TGGT1_258870A	3.55942	0.0255076	hypothetical protein	1.32
TGGT1_258870A;TGGT1_258870B	1.0295	0.632304	#N/A	#N/A
TGGT1_258870B	2.94227	0.416285	hypothetical protein	0.75
TGGT1_258970	-1.09735	0.362823	hypothetical protein	-5.01
TGGT1_259010	-2.58554	0.295374	putative vacuolar ATP synthase subunit d	-4.84
TGGT1_259200B	-3.38909	#DIV/0!	Na+/H+ exchanger NHE1	-1.46
TGGT1_259220	3.23866	#DIV/0!	DEAD/DEAH box helicase domain-containing protein	-4.31
TGGT1_259260	0.836094	0.310893	membrane protein FtsH1	-4.16
TGGT1_259520	-0.449035	#DIV/0!	hypothetical protein	-4.82
TGGT1_259550	1.96836	0.304893	dihydropteroate synthase	-3.55
TGGT1_259630	2.38595	#DIV/0!	hypothetical protein	0.94
TGGT1_259640	0.190732	0.926942	nucleoporin autopeptidase	-4.08
TGGT1_259660	3.98267	#DIV/0!	orotate phosphoribosyltransferase	-1.16
TGGT1_259720	-0.0117841	#DIV/0!	hypothetical protein	-4.55
TGGT1_259830	3.86117	0.170895	diacylglycerol kinase catalytic domain-containing protein	0.05
TGGT1_259850	2.53757	0.0186698	hypothetical protein	-3.55
TGGT1_259990	0.50712	0.859168	SAC3/GANP family protein	-4.33
TGGT1_260000	-3.43339	#DIV/0!	hypothetical protein	-0.49
TGGT1_260180	-1.43415	0.279036	hypothetical protein	-4.07
TGGT1_260190	-1.48858	#DIV/0!	microneme protein MIC13	-0.01
TGGT1_260200	0.735695	0.72809	helicase associated domain (ha2) protein	-5.65
TGGT1_260260	6.00627	0.0825	ribosomal protein RPP1	-4.98
TGGT1_260320	4.14228	0.0439151	Noc2p family protein	-3.4
TGGT1_260360	0.769097	0.6183	GTP-binding protein	-5.4
TGGT1_260380	2.21951	0.194613	hypothetical protein	0.6
TGGT1_260440	-0.465949	0.870275	nuclear factor NF3	0.03
TGGT1_260470	1.86137	#DIV/0!	putative heat shock protein DNAJ pfj4	-5.03
TGGT1_260500	-0.254566	#DIV/0!	putative COPI associated protein	-3.3
TGGT1_260520	0.47444	0.667188	hypothetical protein	1.9
TGGT1_260540	3.37894	0.0310233	alveolin domain containing intermediate filament IMC14	1.75
TGGT1_260600	1.45703	0.141779	Pumilio-family RNA binding repeat-containing protein	-0.34
TGGT1_260610	-0.0022446	0.999366	methyltransferase	-4.97
TGGT1_260630	0.915822	0.668191	DnaJ family Sec63 protein	-3.8
TGGT1_260660	2.11304	0.165496	putative 50S ribosomal protein L23	-2.83
TGGT1_260670	3.41623	0.371409	putative centrin	-4.46
TGGT1_260680	0.639517	0.824066	putative small subunit DNA primase	-4.6
TGGT1_260790	3.45835	0.0181329	RAP domain-containing protein	-3.03
TGGT1_260810	-0.340287	0.904647	hypothetical protein	-3.97
TGGT1_260820	1.32288	0.662234	IMC sub-compartment protein ISP1	0.36
TGGT1_260990	-3.73322	#DIV/0!	hypothetical protein	-2.91
TGGT1_261000	1.84209	0.331624	MutS domain V domain-containing protein	-0.89
TGGT1_261010	0.767148	0.581295	putative tat-binding family protein	-4.61
TGGT1_261210	2.70796	0.442041	putative 26s proteasome subunit p55	-4.01
TGGT1_261240;TGGT1_218260	0.621749	#DIV/0!	#N/A	#N/A
TGGT1_261250	4.46357	#DIV/0!	histone H2A1	-3.39
TGGT1_261250;TGGT1_261580	1.47411	#DIV/0!	#N/A	#N/A
TGGT1_261250;TGGT1_300200	0.405312	#DIV/0!	#N/A	#N/A
TGGT1_261260A	0.77671	#DIV/0!	histone lysine demethylase JMJD6a	1.05
TGGT1_261380	7.13647	0.0207889	putative ribosomal protein S8	-3.22
TGGT1_261430	1.26951	0.484097	hypothetical protein	-3.29
TGGT1_261440	0.338964	#DIV/0!	ARM repeats containing protein	-2.1
TGGT1_261460	5.16648	0.106993	transcriptional elongation factor FACT80	-4.17
TGGT1_261475	6.63508	0.00150785	hypothetical protein	-4.09
TGGT1_261480	2.53681	#DIV/0!	phosphatidyl serine synthase	-4.8
TGGT1_261510	4.13505	0.0246409	hypothetical protein	-5.21
TGGT1_261520	3.2378	0.38727	putative nucleolar GTP-binding protein 1	-5.23
TGGT1_261570	2.11734	0.0221699	ribosomal protein RPL7A	-4.03
TGGT1_261580	2.39976	0.480192	histone H2AX	2.95
TGGT1_261620	1.47103	#DIV/0!	hypothetical protein	-3.46
TGGT1_261730	-2.87976	#DIV/0!	hypothetical protein	-0.09
TGGT1_261950	1.27993	0.106802	ATP synthase beta subunit ATP-B	-4.84
TGGT1_262040	0.0341244	0.990366	SAC3/GANP family protein	-0.03
TGGT1_262050	2.14619	0.0621953	rhoptry kinase family protein ROP39	1.97
TGGT1_262070	2.2321	0.503233	putative ribosomal rna assembly protein mis3	-2.69
TGGT1_262120	1.23486	#DIV/0!	IQ calmodulin-binding motif domain-containing protein	1.11
TGGT1_262150	-0.0232154	0.993446	kelch repeat and K+ channel tetramerisation domain containing protein	-3.85
TGGT1_262170	-0.795087	0.784189	hypothetical protein	-3.05
TGGT1_262380	1.63577	0.0580682	putative elongation factor Tu	-4.75
TGGT1_262400	5.32101	#DIV/0!	lipase	1.24
TGGT1_262490	1.88536	0.55667	putative alpha/beta hydrolase	-1.2
TGGT1_262520	3.34464	#DIV/0!	putative cyclophilin	-1.76
TGGT1_262620	-0.0241222	0.97785	RNA recognition motif-containing protein	-2.1
TGGT1_262670	2.50905	0.0149829	ribosomal protein RPL18A	-4.54
TGGT1_262690	1.37183	0.298443	ribosomal protein RPL27	-4.67
TGGT1_262710	0.0207998	#DIV/0!	Ctr copper transporter family protein	-2.62
TGGT1_262720	3.12491	#DIV/0!	putative eukaryotic initiation factor-1A	-4.59
TGGT1_262730	1.63847	0.138651	rhoptry protein ROP16	1.11
TGGT1_262920	-0.616889	0.374511	trypsin domain-containing protein	0.56
TGGT1_262935	-0.793207	0.245608	hypothetical protein	1.55
TGGT1_262960	1.65849	0.0853012	putative U1 snRNP-associated protein Usp106	1.1
TGGT1_263040	-0.0998445	0.931913	ribosomal protein RPS16	-3.98
TGGT1_263050	1.99226	0.0650578	ribosomal protein RPL13	-3.53
TGGT1_263060	2.50497	0.061711	Proteasome/cyclosome repeat-containing protein	-3.81
TGGT1_263070	0.93691	0.377087	CMGC kinase, CK2 family	-2.65
TGGT1_263080	1.7541	#DIV/0!	hypothetical protein	-3.1
TGGT1_263090	0.893743	0.374501	14-3-3 protein	-5.79
TGGT1_263110	2.29806	0.493963	hypothetical protein	-4.63
TGGT1_263150	2.76518	0.271957	tetratricopeptide repeat-containing protein	-5.29
TGGT1_263180	0.820183	0.596014	myosin D	1.56
TGGT1_263220	1.51475	#DIV/0!	rhoptry kinase family protein ROP21	0.48
TGGT1_263280	1.24655	#DIV/0!	hypothetical protein	0.88
TGGT1_263300	1.0945	0.363997	eukaryotic porin protein	-3.67
TGGT1_263310	-0.772036	#DIV/0!	putative step ii splicing factor	-2.58
TGGT1_263320	1.90993	0.110091	hypothetical protein	-0.63
TGGT1_263440	-1.22275	0.283231	hypothetical protein	-3.99
TGGT1_263500	0.369543	0.859479	putative vacuolar protein sorting-associated protein 26	-4.09
TGGT1_263520	-0.246495	0.776972	microtubule associated protein SPM1	1.21
TGGT1_263540	2.70257	0.442665	hypothetical protein	0.28
TGGT1_263550	0.53786	0.671069	putative 39S ribosomal protein L47, mitochondrial precursor	-3.59
TGGT1_263560	-1.6527	#DIV/0!	hypothetical protein	0.47
TGGT1_263580	3.02638	0.407654	bromodomain-containing protein	-2.37
TGGT1_263650	-0.95806	#DIV/0!	putative pre-mRNA-processing protein 8	-4.59
TGGT1_263680	4.75788	0.0289364	hypothetical protein	-4.3
TGGT1_263700	2.37919	0.0727613	ribosomal protein RPS14	-4.59
TGGT1_263730	0.707293	0.737853	FAD-dependent glycerol-3-phosphate dehydrogenase	0.99
TGGT1_263750	3.90009	9.9156e-07	hypothetical protein	1.4
TGGT1_263840	8.05005	1.28127e-15	hypothetical protein	-2.79
TGGT1_263850	0.00182324	#DIV/0!	hypothetical protein	1.12
TGGT1_263870	-0.280046	0.871764	glutamate-tRNA ligase	-4.2
TGGT1_264010	-1.07418	0.716976	hypothetical protein	-4.11
TGGT1_264040	1.67851	0.458171	hypothetical protein	-2.54
TGGT1_264130	1.41789	0.642645	hypothetical protein	-3.25
TGGT1_264160	3.67146	0.350631	DEAD/DEAH box helicase domain-containing protein	-3.95
TGGT1_264440	0.157892	0.955495	signal recognition particle receptor beta subunit protein	-4.66
TGGT1_264450	3.22562	0.00730565	putative DNA topoisomerase III beta-1	-0.02
TGGT1_264485	-0.200229	#DIV/0!	AP2 domain transcription factor AP2IX-3	-3.67
TGGT1_264610	0.713242	0.547083	RNA recognition motif-containing protein	-3.94
TGGT1_264640	-1.55693	0.243967	bromodomain-containing protein	-4.94
TGGT1_264660	1.09496	0.259298	SAG-related sequence SRS44	0.85
TGGT1_264690	-1.78403	0.344695	putative cyclin 4	-1.63
TGGT1_264730	6.71166	0.00142153	hypothetical protein	-2.47
TGGT1_264760	2.56247	0.459407	Oxysterol-binding protein	-6.07
TGGT1_264805	0.944121	#DIV/0!	hypothetical protein	0.21
TGGT1_264830	1.79575	#DIV/0!	hypothetical protein	-4.36
TGGT1_265090	0.14579	0.877033	hypothetical protein	-0.54
TGGT1_265110	1.05941	0.203749	putative ribosome biogenesis protein	-4.36
TGGT1_265150	1.15859	0.46214	hypothetical protein	-0.25
TGGT1_265250	-0.991445	0.265614	RNA recognition motif-containing protein	-0.79
TGGT1_265310	-1.93097	0.549166	putative heat shock protein 40	-0.07
TGGT1_265330	0.0256607	#DIV/0!	putative cell-cycle-associated protein kinase GSK	-4.12
TGGT1_265360	-1.84314	0.422224	hypothetical protein	1.25
TGGT1_265370	-1.10734	#DIV/0!	hypothetical protein	1.56
TGGT1_265390	2.8939	#DIV/0!	hypothetical protein	-0.19
TGGT1_265410	2.64033	0.196307	G-protein beta WD-40 repeat containing protein	-5.01
TGGT1_265450	0.919297	0.60465	hexokinase	-1.37
TGGT1_265470	0.704578	0.423315	hypothetical protein	-2.53
TGGT1_265530	0.503721	0.690545	RNA recognition motif-containing protein	-5.33
TGGT1_266030	0.985857	0.286818	putative pre-mRNA splicing factor	-6.21
TGGT1_266060	1.4416	0.318552	ribosomal protein RPSA	-5.48
TGGT1_266070	6.10949	0.0313237	ribosomal protein RPL31	-3.75
TGGT1_266080	-0.0404311	0.970591	hypothetical protein	1.77
TGGT1_266110	1.64628	0.312616	DEAD/DEAH box helicase domain-containing protein	-4.47
TGGT1_266260	1.52119	0.190286	hypothetical protein	-2.47
TGGT1_266400	0.52199	0.764894	hypothetical protein	-5.05
TGGT1_266470	-0.169183	0.952324	hypothetical protein	1.04
TGGT1_266630	-4.22173	#DIV/0!	hypothetical protein	-4.16
TGGT1_266640	0.457288	0.62914	putative Acetyl-coenzyme A synthetase 2	0.59
TGGT1_266760	0.747928	0.670994	isocitrate dehydrogenase	0.35
TGGT1_266810	0.955476	0.744843	hypothetical protein	-4.42
TGGT1_266840	0.645841	0.75925	hypothetical protein	-4.53
TGGT1_266960	-1.33206	0.403158	beta-tubulin	-4
TGGT1_266970	2.60162	0.454624	hypothetical protein	0.67
TGGT1_266990	1.85701	0.0575801	beta-COP	-4.77
TGGT1_267040	2.51048	0.0458311	hypothetical protein	-4.17
TGGT1_267060	0.0357335	0.98121	ribosomal protein RPL14	-3.07
TGGT1_267080	1.18687	0.296591	putative 26S protease regulatory subunit 4	-4.66
TGGT1_267090	1.73651	#DIV/0!	hypothetical protein	-0.65
TGGT1_267330	1.81044	0.429114	fumarate hydratase	-3.5
TGGT1_267340	1.79628	#DIV/0!	hypothetical protein	-3.58
TGGT1_267350	2.87254	0.259074	LSM domain-containing protein	-3.9
TGGT1_267390	0.185873	#DIV/0!	DNA-directed RNA polymerase I RPAC1	-5.2
TGGT1_267400	0.0478259	0.967349	ribosomal protein RPL32	-2.81
TGGT1_267420	0.534272	0.851891	putative mago nashi family protein 2	-4.59
TGGT1_267480	0.667653	0.629904	putative tRNA (guanine(26)-N(2))-dimethyltransferase	-4.81
TGGT1_267500	0.566639	0.843267	hypothetical protein	-0.72
TGGT1_267600	1.74419	0.580861	FHA domain-containing protein	0.74
TGGT1_267620	-3.42549	0.370618	multi-pass transmembrane protein	-4.9
TGGT1_267690	2.78525	0.433254	hypothetical protein	-2.35
TGGT1_267730	2.41101	#DIV/0!	hypothetical protein	1.23
TGGT1_267740	0.644756	0.822697	hypothetical protein	1.78
TGGT1_267775	0.735702	0.484211	hypothetical protein	-2.35
TGGT1_267800	0.564191	0.788228	dynamin-related protein DRPA	-4.14
TGGT1_268200	0.290059	0.817834	RNA recognition motif-containing protein	-3.27
TGGT1_268260	8.0182	2.25685e-13	hypothetical protein	-5.59
TGGT1_268400	4.79048	#DIV/0!	hypothetical protein	-4.77
TGGT1_268570	1.7479	0.099113	zinc finger (CCCH type) motif-containing protein	-4.23
TGGT1_268590	0.463749	#DIV/0!	rhomboid protease ROM4	-1.46
TGGT1_268640	0.244304	0.931294	BING4CT (NUC141) domain-containing protein	-3.26
TGGT1_268685	-3.2108	#DIV/0!	mitochondrial large subunit ribosomal protein	-3.1
TGGT1_268770	-0.449321	#DIV/0!	dual specificity phosphatase, catalytic domain-containing protein	0.71
TGGT1_268790	-2.0289	#DIV/0!	hypothetical protein	1.63
TGGT1_268810	3.62832	#DIV/0!	ck2 beta subunit	-3.08
TGGT1_268835	1.42719	0.190644	hypothetical protein	-2.02
TGGT1_268850	0.873374	0.463903	enolase 2	-3.38
TGGT1_268850;TGGT1_268860	3.55369	0.359955	#N/A	#N/A
TGGT1_268870	-0.986714	0.527071	tetratricopeptide repeat-containing protein	-1.66
TGGT1_268890	3.43709	0.0735458	citrate synthase I	-2.4
TGGT1_268950	1.28068	0.558636	hypothetical protein	-2.62
TGGT1_269010	1.40326	0.380837	AP2 domain transcription factor AP2VIII-7	-1.01
TGGT1_269180	-0.692793	0.260394	MIF4G domain-containing protein	-3.86
TGGT1_269190	0.647274	0.444894	glyceraldehyde-3-phosphate dehydrogenase GAPDH2	-4.4
TGGT1_269200	1.90856	0.251809	putative crooked neck family 1 protein isoform 2	-2.99
TGGT1_269250	2.69936	0.443038	Mov34/MPN/PAD-1 family protein	-4.99
TGGT1_269410	1.08049	0.444366	hypothetical protein	-0.12
TGGT1_269650	0.613417	0.425721	FFD and TFG box motifs protein	-1.68
TGGT1_269700	-0.423481	0.781288	NLI interacting factor family phosphatase	-4.37
TGGT1_269710	0.5209	#DIV/0!	hypothetical protein	-3.16
TGGT1_269760	2.34395	#DIV/0!	'chromo' (CHRromatin Organization MOdifier) domain-containing protein	-1.81
TGGT1_269770	1.58768	0.327972	WD domain, G-beta repeat-containing protein	-4.26
TGGT1_269800	-3.50816	#DIV/0!	putative glutamine-dependent NAD(+) synthetase protein	0.04
TGGT1_269840	0.755057	0.668145	proteasome regulatory subunit	-4.73
TGGT1_269885A	1.80083	0.00237057	rhoptry metalloprotease toxolysin TLN1	-1.37
TGGT1_269885B	0.791644	0.50525	rhoptry metalloprotease toxolysin TLN1	-2.07
TGGT1_269885B;TGGT1_269885A	0.232529	0.878385	#N/A	#N/A
TGGT1_269900	2.97599	#DIV/0!	WD domain, G-beta repeat-containing protein	0.53
TGGT1_269920	3.45662	0.0724643	phosphatidylserine decarboxylase	0.52
TGGT1_269930	2.92076	#DIV/0!	calcium binding egf domain-containing protein	-0.14
TGGT1_269950	4.13872	0.153569	hypothetical protein	0.44
TGGT1_269980	2.12023	0.129054	putative preprotein translocase Sec61	-5.15
TGGT1_270150	2.44291	0.474533	hypothetical protein	-4.23
TGGT1_270240	1.3504	0.239637	MAG1 protein	1.25
TGGT1_270270	0.552146	#DIV/0!	hypothetical protein	0.07
TGGT1_270320	2.43651	0.316726	protein phosphatase 2C domain-containing protein	1.24
TGGT1_270380	-1.22887	0.311821	ribosomal protein RPS13	-4.6
TGGT1_270510	-0.801024	0.330942	asparaginyl-tRNA synthetase (NOB+tRNA synthase)	-3.93
TGGT1_270560	3.06073	0.404218	peptidyl-prolyl cis-trans isomerase family 1	-0.46
TGGT1_270620	2.61946	0.452473	DEAD/DEAH box helicase domain-containing protein	-4.65
TGGT1_270640	-0.706048	0.646502	RNA recognition motif-containing protein	0.74
TGGT1_270680	-2.25909	#DIV/0!	hypothetical protein	1.62
TGGT1_270690	0.76994	0.150612	arginyl-tRNA synthetase	-4.54
TGGT1_270770	1.62952	0.382005	PWI domain-containing protein	-3.73
TGGT1_270830	-1.59667	0.390426	small nuclear ribonucleoprotein	-2.22
TGGT1_270865	-0.561232	0.633885	putative adenylate cyclase	-1.12
TGGT1_270880	-0.520174	0.618403	RNA recognition motif-containing protein	-5.73
TGGT1_270930	-2.54995	0.300308	hypothetical protein	-4.34
TGGT1_271050	0.57371	0.742822	SAG-related sequence SRS34A	1.72
TGGT1_271100	0.159501	0.899046	NUC153 domain-containing protein	-4.14
TGGT1_271110	2.05955	0.222189	hypothetical protein	-4.39
TGGT1_271240	-0.284821	0.891259	hypothetical protein	-3.35
TGGT1_271250	1.82861	0.566217	hypothetical protein	0.03
TGGT1_271350	-0.433801	#DIV/0!	bifunctional protein FolC subfamily protein	-5.14
TGGT1_271390	1.19217	0.450206	hypothetical protein	-5.42
TGGT1_271740	3.40199	0.0755364	hypothetical protein	0.36
TGGT1_271880	-3.91681	#DIV/0!	B-box zinc finger domain-containing protein	-0.3
TGGT1_271888	-0.308309	0.839418	putative 3-ketoacyl-CoA reductase	-4.5
TGGT1_271930	1.72215	0.584772	hypothetical protein	2.09
TGGT1_271970	1.79483	0.342226	glideosome-associated protein with multiple-membrane spans GAPM3	-2.6
TGGT1_272010	0.909561	0.558291	Gar1 protein RNA binding region protein	-1.51
TGGT1_272290	0.718557	0.682811	pyruvate dehydrogenase complex subunit PD-HE1Beta	-0.18
TGGT1_272340	-0.356405	0.83748	hypothetical protein	-3.36
TGGT1_272350	0.137924	0.936517	mRNA export protein	-3.4
TGGT1_272390	1.109	#DIV/0!	hypothetical protein	-3.41
TGGT1_272400	0.729682	#DIV/0!	casein kinase ii regulatory subunit protein	-2.86
TGGT1_272520	1.83054	0.424865	hypothetical protein	1.87
TGGT1_272600	2.6487	0.448981	adaptin c-terminal domain-containing protein	-4.55
TGGT1_272640	1.12268	0.705908	putative eukaryotic initiation factor-2B, epsilon subunit	0.23
TGGT1_272720	0.82569	#DIV/0!	methyltransferase domain-containing protein	-5.07
TGGT1_272740	1.69015	0.455524	DNA-directed RNA polymerase III RPC2	-3.38
TGGT1_272910	-0.0102746	0.992093	T-complex protein 1 delta subunit	-4.41
TGGT1_273050	2.6656	#DIV/0!	hypothetical protein	2.08
TGGT1_273060	1.46043	0.363693	putative ribosomal protein S17	-4.29
TGGT1_273090	0.596	0.569046	cell division protein CDC48CY	-6.01
TGGT1_273370	0.92235	0.317565	putative coatomer gamma 2-subunit protein	-3.26
TGGT1_273460	0.974614	0.199416	eukaryotic translation initiation factor 3 subunit 6 interacting protein	-2.27
TGGT1_273500	2.16381	#DIV/0!	O-linked N-acetylglucosamine transferase	-0.11
TGGT1_273520	0.80333	0.381602	PCI domain-containing protein	-3.26
TGGT1_273560	3.97898	0.0880529	putative kinesin heavy chain	-0.94
TGGT1_273720	0.837388	0.693832	hypothetical protein	1
TGGT1_273730	1.18888	0.584643	phospholipase, patatin family protein	-3.17
TGGT1_273760	-0.548696	0.362054	heat shock protein HSP70	-4.97
TGGT1_273790	-0.713606	#DIV/0!	hypothetical protein	1.25
TGGT1_273840	4.65858	0.286981	brix domain-containing protein	-3.18
TGGT1_273850	1.38225	#DIV/0!	hypothetical protein	-4.2
TGGT1_273870	1.67037	0.594108	SWI2/SNF2 ISWI-like (AT hook)	-6.34
TGGT1_273885	3.78912	#DIV/0!	hypothetical protein	-3.11
TGGT1_273920	-0.0626804	0.960213	putative aldose reductase	-1.59
TGGT1_273950	-0.719197	0.733751	putative replication factor C subunit 5	-4.8
TGGT1_273960	-0.389323	0.776932	chaperonin GroS protein	-4.02
TGGT1_274050	0.94505	#DIV/0!	hypothetical protein	-0.42
TGGT1_274060	2.06786	0.0876158	2-oxoglutarate/malate translocase OMT	0.58
TGGT1_274190	-0.399285	#DIV/0!	putative eukaryotic initiation factor 2B epsilon subunit	-5.07
TGGT1_275330	-1.28567	0.55725	ribosomal protein RPL29	-4.53
TGGT1_275440	1.06971	#DIV/0!	dense granule protein GRA6	1.84
TGGT1_275480	0.687812	0.417541	Myb family DNA-binding domain-containing protein	-4.24
TGGT1_275650	2.61562	0.00505275	hypothetical protein	-1.38
TGGT1_275670	-5.00931	#DIV/0!	alveolin domain containing intermediate filament IMC15	-0.92
TGGT1_275680	-1.26904	#DIV/0!	hypothetical protein	-0.28
TGGT1_275690	2.37757	0.0254643	putative ClpB	-4.75
TGGT1_275750	0.280355	#DIV/0!	putative small nuclear ribonucleoprotein E	-4.38
TGGT1_275802	1.88099	0.0950085	SRP72 RNA-binding domain-containing protein	-4.17
TGGT1_275810	1.37611	0.338867	ribosomal protein RPS10	-5.12
TGGT1_275830	4.32525	0.143257	hypothetical protein	-5.45
TGGT1_275840	2.36707	#DIV/0!	protein phosphatase 2C domain-containing protein	-0.14
TGGT1_275860	3.14355	0.396134	hypothetical protein	2.13
TGGT1_275990	-0.198612	0.826097	hypothetical protein	-3.75
TGGT1_276130	2.15123	0.159356	cathepsin CPC2	-1.18
TGGT1_276140	0.177457	0.950002	ADP ribosylation factor ARF1	-1.44
TGGT1_276170	3.54363	0.194143	phosphatidylinositol 3- and 4-kinase	-3.91
TGGT1_276190	-0.406656	#DIV/0!	hypothetical protein	-3.94
TGGT1_276210	2.16038	0.361453	phosphoglycerate mutase family protein	-2.94
TGGT1_276890	1.08178	0.443857	hypothetical protein	-0.58
TGGT1_277000	2.1029	0.0832623	putative transport protein Sec24	-4.58
TGGT1_277060	-0.253382	#DIV/0!	hypothetical protein	-2.32
TGGT1_277090	0.875315	0.764272	carrier superfamily protein	-3.05
TGGT1_277270	1.65951	#DIV/0!	NTPase II	N/A
TGGT1_277270;TGGT1_360830	3.84722	0.0947705	#N/A	#N/A
TGGT1_277270;TGGT1_411590	0.650041	#DIV/0!	#N/A	#N/A
TGGT1_277270;TGGT1_411590;TGGT1_408800	1.02991	#DIV/0!	#N/A	#N/A
TGGT1_277500	0.883511	0.458939	putative 26S proteasome regulatory subunit 7	-3.35
TGGT1_277500;TGGT1_228210;TGGT1_261010	-0.466447	#DIV/0!	#N/A	#N/A
TGGT1_277690	-0.78638	#DIV/0!	hypothetical protein	-2.66
TGGT1_277700	4.65455	0.287197	putative ribosomal protein S14 precursor	-4.37
TGGT1_277760	2.97462	#DIV/0!	putative adenylosuccinate lyase	-0.63
TGGT1_277790	0.529464	#DIV/0!	hypothetical protein	-2.65
TGGT1_277850	5.90919	#DIV/0!	trypsin domain-containing protein	-0.63
TGGT1_277910	0.0320695	0.987684	thrombospondin type 1 domain-containing protein	-2.95
TGGT1_277930	-0.0533877	#DIV/0!	hypothetical protein	1.06
TGGT1_278050	3.66582	0.061946	putative proteasome subunit alpha type 1	-4.82
TGGT1_278220	1.25604	0.428196	hypothetical protein	-3.89
TGGT1_278250	-1.13859	0.526713	hypothetical protein	-4.08
TGGT1_278440	-3.57889	#DIV/0!	putative SWI2/SNF2 Brahma	-5.11
TGGT1_278490	-0.0514961	0.956392	Zn-finger, RING domain containing protein	-0.01
TGGT1_278530	0.512922	0.85761	putative multiprotein bridging factor type 1 family transcriptional co-activator	1.07
TGGT1_278660	0.977522	0.530724	putative P-type ATPase4	-4.77
TGGT1_278720	4.34314	#DIV/0!	hypothetical protein	0.06
TGGT1_278830	0.803057	0.705273	glucose-6-phosphate 1-dehydrogenase	0.69
TGGT1_278870	2.04658	7.64937e-05	myosin F	-3.55
TGGT1_278950	-0.748018	0.590461	LSM domain-containing protein	-3.56
TGGT1_278960	-3.19676	#DIV/0!	hypothetical protein	-2.1
TGGT1_278990	0.572784	0.604653	putative phosphate carrier	-2.72
TGGT1_279100	-3.10252	#DIV/0!	hypothetical protein	N/A
TGGT1_279320	-1.54146	0.213838	hypothetical protein	-2.18
TGGT1_279330	-1.04044	0.628931	DEAD/DEAH box helicase family protein	-4.95
TGGT1_279370	-4.15805	#DIV/0!	SNARE associated Golgi protein	-2.36
TGGT1_279390	-2.9536	0.415104	putative proliferation-associated protein 2G4	-0.88
TGGT1_279420	-1.42711	#DIV/0!	hypothetical protein	-1.96
TGGT1_280370	1.56466	0.155171	hypothetical protein	-2.14
TGGT1_280380	0.917971	0.753873	poly(ADP-ribose) glycohydrolase	2.1
TGGT1_280480	2.76908	#DIV/0!	EF hand domain-containing protein	-0.75
TGGT1_280490	-0.0217757	0.993852	U-box domain-containing protein	-2.72
TGGT1_280560	1.26347	0.299404	selenide, water dikinase	0.07
TGGT1_280600	1.42885	0.190176	putative histidyl-tRNA synthetase (HisRS)	-4.23
TGGT1_280610	1.22249	0.499061	signal recognition particle receptor alpha subunit	-6.1
TGGT1_280660	2.08065	0.10748	HECT-domain (ubiquitin-transferase) domain-containing protein	-1.29
TGGT1_280710	4.30031	#DIV/0!	putative 20S proteasome subunit beta 7	-4.46
TGGT1_281490	9.48104	#DIV/0!	putative glutamine amidotransferase subunit pdxt	0.08
TGGT1_281510	2.36004	#DIV/0!	putative ribonuclease H1 large subunit	-1.48
TGGT1_281640	0.489791	0.748556	hypothetical protein	-2.02
TGGT1_281900	-0.16843	0.952535	SET domain containing lysine methyltransferase KMTox	0.55
TGGT1_281920	-0.249192	0.904729	V-type ATPase, D subunit protein	-4.69
TGGT1_282040	5.20642	1.52238e-09	hypothetical protein	-3.2
TGGT1_282055	0.420184	#DIV/0!	protein phosphatase PP2C-hn	0.9
TGGT1_282070	0.00584941	0.993708	hypothetical protein	-2.7
TGGT1_282140	-0.178555	0.896261	cwf21 protein	-3.44
TGGT1_282180	-0.127149	0.951224	hypothetical protein	-2.46
TGGT1_283730	3.14119	0.396361	endomembrane protein 70 subfamily protein	-0.78
TGGT1_283820	7.80467	6.33108e-26	glycine cleavage T-protein (aminomethyl transferase) domain-containing protein	-4.69
TGGT1_283850	-2.07613	0.526261	peptidyl-prolyl cis-trans isomerase	-1.59
TGGT1_283878	2.48153	#DIV/0!	RNA recognition motif-containing protein	-3.9
TGGT1_284050	1.48651	0.17455	DEAD/DEAH box helicase domain-containing protein	-1.02
TGGT1_284180	4.27011	0.309298	hypothetical protein	-2.68
TGGT1_284190	2.41658	0.122559	pyruvate carboxylase	-0.61
TGGT1_284540	0.618746	0.768799	ATP synthase F1, delta subunit protein	-3.94
TGGT1_284560	5.34698	0.00210156	ribosomal protein RPL9	-5.37
TGGT1_284610	-1.09292	#DIV/0!	hypothetical protein	0.82
TGGT1_284660	3.75848	0.344016	putative mitochondrial ribosomal protein s6-2	-2.47
TGGT1_285170	0.636836	0.824766	putative ribosomal RNA large subunit methyltransferase I	-0.49
TGGT1_285230	-0.0198055	0.987422	PRP38 family protein	-2.95
TGGT1_285240	-2.28323	#DIV/0!	3-oxo-5-alpha-steroid 4-dehydrogenase	-3.49
TGGT1_285272	1.94555	0.128063	hypothetical protein	-2.49
TGGT1_285650	4.53697	#DIV/0!	hypothetical protein	-1.78
TGGT1_285850	0.428989	0.837431	peptidyl-prolyl cis-trans isomerase, FKBP-type domain-containing protein	-0.01
TGGT1_285950	1.00739	0.63916	hypothetical protein	-0.44
TGGT1_285970	7.6066	1.29732e-16	putative 30S ribosomal protein S5	-4.01
TGGT1_285980B	1.86679	0.559768	glucosephosphate-mutase GPM1	1.5
TGGT1_286080	4.37605	0.00335878	elongation factor 2 family protein	-4.92
TGGT1_286120	0.883507	#DIV/0!	prolyl endopeptidase	1.15
TGGT1_286270	3.57318	#DIV/0!	hypothetical protein	-1.83
TGGT1_286410	2.29197	0.105934	hypothetical protein	-4.06
TGGT1_286420A;TGGT1_294800A	3.13189	0.0930563	#N/A	#N/A
TGGT1_286420A;TGGT1_294800A;TGGT1_294800B	-0.304131	#DIV/0!	#N/A	#N/A
TGGT1_286420A;TGGT1_294800A;TGGT1_294800B;TGGT1_359490	-0.512268	0.806956	#N/A	#N/A
TGGT1_286420A;TGGT1_294800A;TGGT1_294800B;TGGT1_359490;TGGT1_286420B	-0.489775	0.722194	#N/A	#N/A
TGGT1_286420A;TGGT1_294800B;TGGT1_359490;TGGT1_286420B	0.36613	0.860752	#N/A	#N/A
TGGT1_286440	2.54061	0.0438477	malic enzyme	-4.01
TGGT1_286450	1.93926	0.310852	dense granule protein GRA5	2.58
TGGT1_286510	4.05315	#DIV/0!	hypothetical protein	-2.04
TGGT1_286580	0.609975	0.456067	hypothetical protein	1.38
TGGT1_286590	-0.783204	0.251431	microtubule associated protein SPM2	1.34
TGGT1_286600	-1.69818	0.0180958	hypothetical protein	0.43
TGGT1_286630	1.434	0.517575	redoxin domain-containing protein	1.57
TGGT1_286640	3.3019	0.0815552	GTPase	-3.25
TGGT1_286690	-0.292056	0.866344	DNA/RNA-binding protein KIN17 domain-containing protein	-4.14
TGGT1_286710	1.20819	0.579083	zinc finger, c2h2 type domain-containing protein	-1.94
TGGT1_286720	1.864	0.117589	heat shock protein HSP28	1.1
TGGT1_286790	3.05824	0.150925	nuclear factor NF2	-3.2
TGGT1_287180	2.43218	0.120686	hypothetical protein	-4.54
TGGT1_287270	2.95258	#DIV/0!	hypothetical protein	-3.7
TGGT1_287500	1.32996	0.158504	putative T complex chaperonin	-4.89
TGGT1_288270	3.2182	#DIV/0!	hypothetical protein	-3.14
TGGT1_288290	-0.574501	0.650473	hypothetical protein	-4.28
TGGT1_288360	1.90229	0.165576	tryptophanyl-tRNA synthetase (TrpRS2)	-4.56
TGGT1_288380	1.32618	0.0586383	heat shock protein HSP90	-4.32
TGGT1_288400	0.829613	#DIV/0!	LETM1 family protein	-5.15
TGGT1_288500	-0.453509	0.603617	FAD Malate-dehydrogenase (MDH-FAD)	-0.79
TGGT1_288530	1.1841	0.2463	NOL1/NOP2/sun family protein	-4.38
TGGT1_288630	1.85616	0.419515	putative nucleosome assembly protein (NAP)	1.92
TGGT1_288650	1.80101	0.0544906	dense granule protein GRA12	1.75
TGGT1_288720	2.97527	0.0334739	ribosomal protein RPL10	-5.3
TGGT1_288750	-0.32209	0.909675	ubiquinol-cytochrome c reductase	-4.04
TGGT1_288830	1.19917	0.264802	NADH dehydrogenase (NDH2-II)	-0.88
TGGT1_288860	1.96954	0.304655	RuvB family 2 protein	-4.09
TGGT1_288880	1.98643	0.393445	hypothetical protein	-4.6
TGGT1_288990	6.77763	9.8082e-07	hypothetical protein	-2.59
TGGT1_289000	1.67917	0.592507	hypothetical protein	-3.93
TGGT1_289140	2.20334	0.260929	putative ribosomal protein l22/l43	-1.9
TGGT1_289200	4.31212	0.0390216	RAP domain-containing protein	-3.43
TGGT1_289250	1.49955	0.416351	putative cyclophilin	-2.62
TGGT1_289300	-0.282418	#DIV/0!	methionyl-tRNA synthetase	-5.07
TGGT1_289330	1.86368	0.0283681	ubiquitin carboxyl-terminal hydrolase family 2 protein	-4.51
TGGT1_289360	0.667607	0.81675	hypothetical protein	1.09
TGGT1_289530	2.63381	0.197129	ribosomal protein RPL19	-4.38
TGGT1_289560	0.585065	0.780763	RNA recognition motif-containing protein	-3.47
TGGT1_289640	3.10348	#DIV/0!	hypothetical protein	-3.38
TGGT1_289650	-0.419858	0.840803	PEP-carboxykinase I	1.9
TGGT1_289680	-3.69647	#DIV/0!	Ras-related protein Rab11	-3.58
TGGT1_289690	1.39924	0.15672	glyceraldehyde-3-phosphate dehydrogenase GAPDH1	1.38
TGGT1_289690;TGGT1_269190	-0.352601	#DIV/0!	#N/A	#N/A
TGGT1_289750;TGGT1_219820	2.00343	0.390179	#N/A	#N/A
TGGT1_289770	1.19182	0.690459	mu1 adaptin	-5.03
TGGT1_289780	0.333088	0.82679	putative ATP-dependent hsl protease ATP-binding subunit hslU	-1.14
TGGT1_289800	0.910647	#DIV/0!	hypothetical protein	-3.23
TGGT1_289830	1.49305	0.197753	putative eukaryotic initiation factor-3, delta subunit	-4.89
TGGT1_289970	0.403619	0.846813	hypothetical protein	2.08
TGGT1_290005	0.129702	#DIV/0!	putative proteasome subunit beta type 1	-3.7
TGGT1_290030	1.74519	0.353724	hypothetical protein	-3.88
TGGT1_290160	2.51811	0.00223035	putative sortilin	-3.67
TGGT1_290180	7.00653	0.000438999	AP2 domain transcription factor AP2IX-6	-3.53
TGGT1_290200	1.55487	0.136917	NAD/NADP octopine/nopaline dehydrogenase, alpha-helical domain-containing protein	-0.87
TGGT1_290270	0.920478	0.441148	SPRY domain-containing protein	0.75
TGGT1_290290	0.866698	0.535054	ubiquitin-activating enzyme E1 family protein	-4.25
TGGT1_290460	2.63132	0.0155607	hypothetical protein	-4.72
TGGT1_290600	1.50507	0.625311	succinyl-CoA-synthetase alpha SCSA	-2.03
TGGT1_290630	0.760563	#DIV/0!	AP2 domain transcription factor AP2IX-7	-4.22
TGGT1_290640	2.02119	0.534757	putative DNA mismatch repair protein MSH6-1	-0.29
TGGT1_290650	7.72588	5.30168e-10	hypothetical protein	-4.07
TGGT1_290660	6.21656	0.22152	RNA recognition motif-containing protein	-3.91
TGGT1_290670	2.532	0.0595665	leucyl aminopeptidase LAP	-1.33
TGGT1_290700	2.57241	0.0564997	hypothetical protein	1.31
TGGT1_290840	2.1906	#DIV/0!	serine protease	-1.87
TGGT1_290850	-0.661037	0.435482	WD-40 repeat protein	-4.51
TGGT1_290880	3.76054	0.0995325	DnaJ domain-containing protein	-2.11
TGGT1_290910	1.37284	0.163988	hypothetical protein	-1.39
TGGT1_290920	-0.556397	0.614854	oxidoreductase, 2OG-Fe(II) oxygenase family protein	0.56
TGGT1_290950	0.556568	0.391491	putative clathrin heavy chain	-4.77
TGGT1_290980	4.59574	0.290385	putative glycine C-acetyltransferase	-0.62
TGGT1_290980;TGGT1_290970	0.602521	#DIV/0!	#N/A	#N/A
TGGT1_291010	9.2378	#DIV/0!	hypothetical protein	-2.69
TGGT1_291070	1.08161	#DIV/0!	hypothetical protein	0.35
TGGT1_291140	-0.233749	0.934241	CCR4-Not complex component, Not1 protein	-4.57
TGGT1_291180	-1.46661	0.632883	hypothetical protein	-4.69
TGGT1_291300	1.00846	0.732269	putative RER1 protein	-5.12
TGGT1_291330	-0.451717	0.555779	RNA recognition motif-containing protein	1.3
TGGT1_291350	3.20157	0.0881357	hypothetical protein	-3.31
TGGT1_291680	1.45918	0.141247	Sec23/Sec24 trunk domain-containing protein	-5.46
TGGT1_291820	2.52597	#DIV/0!	RNA helicase (UPF2 interacting domain) protein	-1.02
TGGT1_291850	-1.27249	#DIV/0!	ribosomal protein RPS30	-3.26
TGGT1_291890	-0.0247557	0.98199	microneme protein MIC1	-0.76
TGGT1_291930	2.57717	0.296525	RNA recognition motif-containing protein	-4.82
TGGT1_291960	-0.435458	0.645432	rhoptry kinase family protein ROP40 (incomplete catalytic triad)	1.13
TGGT1_292010	0.907982	0.756296	transcription initiation factor IIB	-4.82
TGGT1_292035	1.45519	0.428713	hypothetical protein	-4.67
TGGT1_292080	2.18069	0.264859	leucyl-tRNA synthetase	-3.73
TGGT1_292120	-1.64564	0.46573	membrane occupation and recognition nexus protein MORN2	-0.04
TGGT1_292130	2.73533	0.0329575	ribosomal protein RPL13A	-2.39
TGGT1_292140	-3.32034	0.128701	NIMA-related protein kinase NIMA1	-2.99
TGGT1_292190	2.78007	#DIV/0!	hypothetical protein	-5.68
TGGT1_292200	7.41178	#DIV/0!	RNA recognition motif-containing protein	-3.38
TGGT1_292220	0.511975	0.642954	PCI domain-containing protein	-4.39
TGGT1_292235	-1.13203	0.471751	hypothetical protein	-1.79
TGGT1_292340	-4.11854	#DIV/0!	zinc finger, C3HC4 type (RING finger) domain-containing protein	0.75
TGGT1_292360	3.12478	#DIV/0!	hypothetical protein	-3.55
TGGT1_292920	2.41702	0.0525734	putative heat shock protein 75	-2.89
TGGT1_292950	-0.101182	0.888653	hypothetical protein	-2.58
TGGT1_293060	1.05599	#DIV/0!	SPRY domain-containing protein	-0.12
TGGT1_293180	1.25531	0.488575	NADP-specific glutamate dehydrogenase	1.34
TGGT1_293230	-0.163032	0.8819	hypothetical protein	0.43
TGGT1_293310	5.04781	0.111264	putative ribosomal protein L20	-4.56
TGGT1_293480	2.86364	0.260112	MoeA N-terminal region (domain I and II) domain-containing protein	-1.55
TGGT1_293510	0.845126	0.632805	poly(ADP-ribose) polymerase and DNA-Ligase Zn-finger region domain-containing protein	1.42
TGGT1_293590	1.37871	0.388411	putative 3-oxoacyl-acyl-carrier protein synthase I/II	-1.21
TGGT1_293630	-0.697032	0.366718	hypothetical protein	-6.17
TGGT1_293660	6.56361	8.04099e-06	hypothetical protein	-4.16
TGGT1_293670	-0.900868	0.758026	transcription elongation factor A TFIIS	-5.68
TGGT1_293690	2.9597	0.414471	profilin PRF	-4.58
TGGT1_293730	2.6327	0.28899	DHHC zinc finger domain-containing protein	-3.21
TGGT1_293800	5.89843	#DIV/0!	putative transmembrane protein 65	1.37
TGGT1_294190	7.54991	1.65559e-11	enoyl-CoA hydratase/isomerase family protein	-3.75
TGGT1_294310	-0.660972	#DIV/0!	hypothetical protein	-3.88
TGGT1_294350	1.35092	0.346969	DEAD/DEAH box helicase domain-containing protein	-4.32
TGGT1_294360	-0.450073	0.721677	putative ubiquitin specific protease 39 isoform 2	-4.82
TGGT1_294430	3.64708	0.352526	hypothetical protein	-3.87
TGGT1_294560	-0.0292715	0.959578	rhoptry kinase family protein ROP37 (incomplete catalytic triad)	-1.55
TGGT1_294585	1.39401	#DIV/0!	hypothetical protein	1.8
TGGT1_294610	-0.269626	#DIV/0!	putative histone lysine methyltransferase, SET	-0.98
TGGT1_294620	0.753096	0.16533	putative eukaryotic initiation factor-3, subunit 8	-4.89
TGGT1_294670	1.09572	0.305465	translation initiation factor 3 subunit	-3.91
TGGT1_294710	0.860972	0.626717	RNA recognition motif-containing protein	-4.81
TGGT1_294750	8.18986	0.00149213	hypothetical protein	-3.85
TGGT1_294770	0.967692	0.534651	Armadillo/beta-catenin family repeat-containing protein	-3.54
TGGT1_294812	-6.06959	#DIV/0!	RNA recognition motif-containing protein	-0.47
TGGT1_294890	3.04357	#DIV/0!	hypothetical protein	-3.32
TGGT1_294898	-2.78325	#DIV/0!	tetratricopeptide repeat-containing protein	-0.32
TGGT1_294930	0.281115	#DIV/0!	leucine rich repeat-containing protein	-3.54
TGGT1_294980	-1.53749	0.491533	hypothetical protein	2.06
TGGT1_295010	-3.38164	0.374393	DEAD/DEAH box helicase domain-containing protein	-5.1
TGGT1_295050	-0.849125	0.770723	tRNA ligase class II core domain (G, H, P, S and T) domain-containing protein	-2.96
TGGT1_295070	0.842433	0.692162	helicase associated domain (ha2) protein	-2.44
TGGT1_295110	-0.670606	0.545713	rhoptry protein ROP7	N/A
TGGT1_295110;TGGT1_295125	0.0910666	0.942229	#N/A	#N/A
TGGT1_295110;TGGT1_365080;TGGT1_295105;TGGT1_295125	-1.24989	#DIV/0!	#N/A	#N/A
TGGT1_295125	-0.0727459	0.957603	rhoptry protein ROP4	1.68
TGGT1_295320	-0.478212	0.70527	putative embryo sac development arrest EDA7	-5.23
TGGT1_295350	0.837769	0.773535	putative nucleoside diphosphate kinase	2.45
TGGT1_295360	1.58822	0.327827	hypothetical protein	1.13
TGGT1_295380	-7.52517	#DIV/0!	hypothetical protein	-2.82
TGGT1_295590	0.924501	0.752293	hypothetical protein	-4.94
TGGT1_295680	0.0519922	0.985324	putative periodic tryptophan protein PWP2	-5.3
TGGT1_295850	-0.12483	0.964793	cyclic nucleotide-binding domain-containing protein	-1.58
TGGT1_295990	1.4564	#DIV/0!	putative ubiquitin conjugating enzyme E2	-3.11
TGGT1_297060	-0.649643	0.711014	phosphoglycerate mutase PGMII	-4.54
TGGT1_297070	5.4605	#DIV/0!	hypothetical protein	0.31
TGGT1_297100	6.2667	0.0765358	hypothetical protein	-1.1
TGGT1_297120	1.34408	#DIV/0!	hypothetical protein	-0.78
TGGT1_297170	2.82053	0.265216	putative 50S ribosomal protein L17	-4.67
TGGT1_297180	2.74512	0.43778	hypothetical protein	-1.52
TGGT1_297340	2.36524	#DIV/0!	hypothetical protein	1.63
TGGT1_297430	-0.42129	0.656112	hypothetical protein	-4
TGGT1_297460	4.40206	#DIV/0!	hypothetical protein	-1.27
TGGT1_297492	3.60419	#DIV/0!	hypothetical protein	0.45
TGGT1_297500	-0.172011	0.891188	T-complex protein 1 eta subunit	-5.99
TGGT1_297520	1.12515	#DIV/0!	proteophosphoglycan PPG1	-1.62
TGGT1_297530	3.74175	0.179173	DNA-directed RNA polymerase I RPA2	-4.85
TGGT1_297650	0.358439	0.899642	Ser/Thr phosphatase family protein	1.52
TGGT1_297720	3.69004	#DIV/0!	trehalose-phosphatase	-2.89
TGGT1_297730	-0.403266	0.887337	putative transcription elongation factor 1	-0.49
TGGT1_297745	0.4279	#DIV/0!	hypothetical protein	-5.34
TGGT1_297760	-3.18086	0.226185	hypothetical protein	-0.7
TGGT1_297780	-0.29159	#DIV/0!	ATPase/histidine kinase/DNA gyrase B/HSP90 domain-containing protein	-2.93
TGGT1_297870	2.59518	0.455405	hypothetical protein	1.52
TGGT1_297890	7.51957	1.05832e-17	hypothetical protein	-2.13
TGGT1_297900	1.47815	0.630598	hypothetical protein	0.94
TGGT1_297940	0.924755	0.752232	single-strand binding protein	-0.61
TGGT1_298020	-0.259897	0.802413	DEAD-family helicase	-4.44
TGGT1_298610	0.664533	0.526403	GYF domain-containing protein	-2.16
TGGT1_299050	1.87476	0.17084	ribosomal protein RPL17	-5.22
TGGT1_299060	2.48057	0.469683	sodium/hydrogen exchanger NHE2	-1.07
TGGT1_299070	1.3443	0.657752	pyruvate kinase PyKII	-2.76
TGGT1_299110	1.59058	0.327196	cleft lip and palate transmembrane protein 1 (clptm1) protein	-1.99
TGGT1_299210	-0.365627	0.790076	CTP synthase	-5.67
TGGT1_299670	-0.246469	0.871181	hypothetical protein	0.35
TGGT1_299780	2.21755	0.351606	hypothetical protein	1.13
TGGT1_300000	3.89891	0.0105734	ribosomal protein RPL18	-5.59
TGGT1_300030	1.63431	0.0255384	hypothetical protein	-5.27
TGGT1_300100	2.19653	0.00615758	rhoptry neck protein RON2	-4.63
TGGT1_300110	1.1454	0.70079	hypothetical protein	-0.42
TGGT1_300140	1.01789	0.514815	putative elongation factor 1-gamma	-3.02
TGGT1_300190	0.0783222	0.96391	ribosomal protein RPL37A	-4.82
TGGT1_300200	0.567377	0.787086	histone H2AZ	-5.08
TGGT1_300260	2.3746	0.0731994	threonyl-tRNA synthetase family protein	-4.32
TGGT1_300280	1.19535	0.400645	LSM domain-containing protein	-5.79
TGGT1_300310	1.06092	0.378035	26S proteasome regulatory subunit, S6a family AAA ATpase	-4.65
TGGT1_300330	-0.15216	#DIV/0!	hypothetical protein	-4.61
TGGT1_301120	4.93598	6.26183e-05	acetyl-CoA acetyltransferase	-3.63
TGGT1_301250	-0.629314	0.826735	hypothetical protein	-2.04
TGGT1_301420	0.61473	#DIV/0!	hypothetical protein	-1.62
TGGT1_301440	1.25618	#DIV/0!	calcium-dependent protein kinase CDPK1	-3.3
TGGT1_301440;TGGT1_305860	0.60317	#DIV/0!	#N/A	#N/A
TGGT1_304670	-0.854383	0.688217	leucine rich repeat-containing protein	2.39
TGGT1_304710	-2.10875	0.521311	putative eukaryotic peptide chain release factor	-3.05
TGGT1_304720	2.90612	#DIV/0!	hypothetical protein	-4.99
TGGT1_304740	3.01986	0.101622	rhoptry kinase family protein ROP35	1.1
TGGT1_304760	-0.231154	0.709487	RNA recognition motif-containing protein	-0.76
TGGT1_304955	3.9621	0.164299	serine/threonine specific protein phosphatase	-1.17
TGGT1_304970	-1.06479	0.71914	putative cell-cycle-associated protein kinase CDK	-4.39
TGGT1_304990	0.223376	#DIV/0!	guanylate-binding protein, N-terminal domain-containing protein	-5.5
TGGT1_305180	1.92534	#DIV/0!	Na+/H+ exchanger NHE3	-2.81
TGGT1_305240	2.03431	0.291822	XPA binding protein 2 family protein	-2.5
TGGT1_305270	4.77599	0.280815	hypothetical protein	-1.08
TGGT1_305290	0.332605	0.848119	putative vacuolar atp synthase subunit e	-1.4
TGGT1_305340	1.30686	0.134785	corepressor complex CRC230	-4.69
TGGT1_305450	2.52971	0.2108	acetyltransferase, GNAT family protein	-1.32
TGGT1_305510	0.0464009	#DIV/0!	hypothetical protein	-1.29
TGGT1_305520	3.58318	0.00393158	ribosomal protein RPS2	-4.24
TGGT1_305750	1.80211	0.128451	putative nucleolar gtp-binding protein 2	-3.52
TGGT1_305780	0.246392	0.740167	putative 5'-3' exoribonuclease	-5.1
TGGT1_305790	-3.1663	0.227612	hypothetical protein	-0.37
TGGT1_305850	0.643494	0.463686	RNA recognition motif-containing protein	0.73
TGGT1_305860	2.65848	0.447824	calcium-dependent protein kinase CDPK3	-0.09
TGGT1_305920	-0.870864	#DIV/0!	endonuclease III family 1 protein	-0.96
TGGT1_305940	-0.10923	0.868203	peptidyl-prolyl cis-trans isomerase, cyclophilin-type domain-containing protein	-4.26
TGGT1_305980	1.80264	0.128354	pyruvate dehydrogenase complex subunit PDH-E3I	-1.38
TGGT1_306000	-0.428367	0.880484	AP2 domain transcription factor AP2IX-8	-2.64
TGGT1_306030	2.1455	0.206912	glutathione s-transferase, n-terminal domain containing protein	0.8
TGGT1_306040	4.19746	0.313831	CHY zinc finger protein	0.85
TGGT1_306060	2.2944	5.11322e-05	rhoptry neck protein RON8	-3.26
TGGT1_306195	-1.02745	0.727815	hypothetical protein	0.29
TGGT1_306210	-0.674213	0.520536	RNA polymerase II accessory factor CDC73	-1.59
TGGT1_306220	-0.533727	0.852036	hypothetical protein	-0.08
TGGT1_306320	-1.8611	#DIV/0!	Myb family DNA-binding domain-containing protein	0.9
TGGT1_306330	0.318359	0.747394	phospholipase	0.67
TGGT1_306380	0.310403	0.777703	U1 zinc finger protein	-0.91
TGGT1_306400	1.73262	0.240687	hypothetical protein	0.51
TGGT1_306430	0.851445	0.689185	hypothetical protein	-1.24
TGGT1_306560	4.00153	#DIV/0!	hypothetical protein	-2.97
TGGT1_306600	2.5086	0.466124	RNA recognition motif-containing protein	-0.73
TGGT1_306650	2.08693	0.524613	hypothetical protein	-1.8
TGGT1_306660	3.85418	0.336997	RNA pseudouridine synthase superfamily protein	-4.59
TGGT1_306670	1.85207	0.562241	hypothetical protein	-3.68
TGGT1_306880	-0.158335	#DIV/0!	hypothetical protein	-0.29
TGGT1_306895	-2.77546	0.434352	hypothetical protein	1.36
TGGT1_306960	0.101357	0.961102	phenylalanine--tRNA ligase, beta subunit protein	-3.92
TGGT1_307000	-0.42452	0.757564	hypothetical protein	-1.06
TGGT1_307570	-0.386947	0.891807	putative glycerol-3-phosphate dehydrogenase (gpdh)	-3.03
TGGT1_307590	-0.16069	0.954709	hypothetical protein	-3.04
TGGT1_307810	-0.0960991	0.949509	hypothetical protein	-1.35
TGGT1_308020	1.62631	0.317774	SAG-related sequence SRS57	1.03
TGGT1_308040	3.02567	0.407726	ZPR1 zinc finger domain-containing protein	-4.58
TGGT1_308090	0.54556	0.62165	rhoptry protein ROP5	N/A
TGGT1_308090;TGGT1_411430	1.19476	0.154712	#N/A	#N/A
TGGT1_308580	2.95359	0.107099	Lon protease family protein	-3.96
TGGT1_308840	-0.0352834	0.983735	SAG-related sequence SRS51	1.84
TGGT1_308860	0.311917	0.764124	hypothetical protein	-0.37
TGGT1_308870	0.298762	0.785793	hypothetical protein	-1.73
TGGT1_308890	0.414477	0.362563	transcription elongation factor SPT6	-4.81
TGGT1_308920	0.158065	0.872694	splicing factor U2AF protein	-4.57
TGGT1_308930	2.18581	0.509902	putative 50S ribosomal protein L33	-1.69
TGGT1_308970	1.90214	0.553891	hypothetical protein	2.51
TGGT1_309040	-2.923	0.418306	hypothetical protein	-4.58
TGGT1_309070	-1.05779	0.499439	hypothetical protein	-1.91
TGGT1_309120	3.84233	3.36298e-05	ribosomal protein RPL4	-5.62
TGGT1_309140	2.4551	0.117988	transducin beta-like protein TBL1	-4.02
TGGT1_309200	0.469062	0.507987	zinc finger (CCCH type) motif-containing protein	0.41
TGGT1_309210	1.62783	0.317378	putative peroxiredoxin 6	1
TGGT1_309265	2.9254	#DIV/0!	oxidoreductase, short chain dehydrogenase/reductase family protein	-3.48
TGGT1_309390	1.03557	0.562319	hypothetical protein	-4.95
TGGT1_309560	2.41828	0.319466	nmda receptor glutamate-binding chain	1.21
TGGT1_309570	0.728344	0.512577	DEAD/DEAH box helicase domain-containing protein	-1.94
TGGT1_309590	0.953884	0.425492	rhoptry protein ROP1	1.59
TGGT1_309600	2.08121	0.107403	hypothetical protein	1.5
TGGT1_309730	0.35538	0.900484	thioredoxin reductase	-1.98
TGGT1_309740	2.2153	0.258878	LSM domain-containing protein	-4.92
TGGT1_309752	0.785298	0.508558	putative succinate-Coenzyme A ligase, beta subunit	-3.19
TGGT1_309760	3.52841	#DIV/0!	hypothetical protein	2.18
TGGT1_309790	0.652325	0.493302	hypothetical protein	-3.64
TGGT1_309800	2.16143	#DIV/0!	RNA recognition motif-containing protein	-0.84
TGGT1_309810	3.0169	0.408612	ribosomal protein RPP2	-5
TGGT1_309820	2.95262	0.161133	ribosomal protein RPL11	-4.13
TGGT1_309870	2.23813	#DIV/0!	hypothetical protein	0.82
TGGT1_310010	2.79078	0.00603623	rhoptry neck protein RON1	-0.34
TGGT1_310030	0.314606	0.836204	putative cyclase-associated protein	1.17
TGGT1_310050	-0.393124	0.755375	RNA recognition motif-containing protein	-0.77
TGGT1_310070	-0.715895	0.734887	putative methyltransferase	-1.22
TGGT1_310080	4.59117	#DIV/0!	AMP-binding enzyme domain-containing protein	-2.53
TGGT1_310118	7.35487	4.80593e-10	hypothetical protein	-5.58
TGGT1_310290	-1.04011	0.629032	regulator of chromosome condensation (RCC1) repeat-containing protein	-6.7
TGGT1_310300	7.71687	1.47697e-12	hypothetical protein	-3.8
TGGT1_310350	-0.849799	0.689728	PGAP1 family protein	-2.41
TGGT1_310360	-0.539278	#DIV/0!	hypothetical protein	-4.49
TGGT1_310380	1.45709	0.428178	brix domain containing protein	-4.7
TGGT1_310420	0.730208	#DIV/0!	hypothetical protein	1.89
TGGT1_310430A	3.61045	#DIV/0!	Hsp90 domain-containing protein	-3.47
TGGT1_310440	0.965586	0.390215	membrane occupation and recognition nexus protein MORN1	-4.55
TGGT1_310490	-2.66587	0.134936	ribosomal protein RPL27A	-5.95
TGGT1_310500	2.86244	0.260252	hypothetical protein	-4.1
TGGT1_310640	1.41944	0.521347	phosphorylase family protein	1.76
TGGT1_310670	-0.861008	0.501837	putative glycogen phosphorylase 1	1.01
TGGT1_310700	2.75365	0.062401	serine/threonine phosophatase PP1	-4.72
TGGT1_310710	6.47773	4.488e-09	small ribosomal subunit Rsm22 protein	-4.01
TGGT1_310750	0.852431	0.505942	emp24/gp25L/p24 family protein	-6.01
TGGT1_310760	0.0940714	0.973456	protein phosphatase 2C domain-containing protein	0.55
TGGT1_310780	2.87668	0.0542683	dense granule protein GRA4	2.36
TGGT1_310820	-0.61295	0.484746	putative SLU7 splicing factor	-0.29
TGGT1_310850	3.65244	0.352107	MYND finger domain-containing protein	-2.81
TGGT1_310860	2.60113	0.454683	U5 snRNP-specific protein	-0.51
TGGT1_310900	1.36562	0.3925	AP2 domain transcription factor AP2XI-2	-5.07
TGGT1_311000	3.75076	#DIV/0!	hypothetical protein	-1.78
TGGT1_311090	-1.24664	0.568154	ubiquitin carboxyl-terminal hydrolase	-1.12
TGGT1_311100	0.783921	#DIV/0!	zinc finger (CCCH type) motif-containing protein	2.38
TGGT1_311150	-1.65651	#DIV/0!	hypothetical protein	-4.2
TGGT1_311230	-0.0463929	0.935979	hypothetical protein	0.74
TGGT1_311240	-0.856792	0.503852	putative DnaJ family chaperone	-3.96
TGGT1_311310	2.18784	0.199783	protein phosphatase 2B catalytic subunit, calcineurin family phosphatse superfamily protein	-3.24
TGGT1_311360	1.17447	0.456465	protein kinase G AGC kinase family member PKG	-2.15
TGGT1_311400	0.22112	#DIV/0!	WD domain, G-beta repeat-containing protein	-5.53
TGGT1_311410	-0.0942332	0.927596	putative M phase phosphoprotein MPP10	-3.57
TGGT1_311430	0.074874	0.917473	fibrillarin	-5.21
TGGT1_311470	2.72699	6.10291e-05	rhoptry neck protein RON5	-4.34
TGGT1_311680	0.386943	0.891808	FUN14 family protein	0.28
TGGT1_311720	0.14016	0.850212	chaperonin protein BiP	-5.5
TGGT1_311720;TGGT1_273760	-0.0861189	0.975698	#N/A	#N/A
TGGT1_311870	-0.876298	0.620866	WD domain, G-beta repeat-containing protein	-3.92
TGGT1_312050	-1.50161	0.50041	putative small GTPase Rab2	-2.83
TGGT1_312090	2.38498	0.0722116	ribosomal protein RPL23	-4.32
TGGT1_312100	1.49482	0.302826	plasma membrane-type Ca(2+)-ATPase A1 PMCAA1	-0.42
TGGT1_312110	1.20195	0.44678	apicoplast-associated thioredoxin family protein Atrx1	-4.16
TGGT1_312190	2.76939	0.271436	hypothetical protein	-4.76
TGGT1_312230	-0.0312279	#DIV/0!	putative DNA topoisomerase 2	-5.3
TGGT1_312260	0.386158	0.742023	hypothetical protein	-3.58
TGGT1_312270	-0.0595824	0.95933	rhoptry protein ROP13	-0.13
TGGT1_312280	-0.862427	#DIV/0!	putative pre-mRNA-splicing factor ATP-dependent RNA helicase	-4.56
TGGT1_312390	8.6297	0.000120724	hypothetical protein	-3.87
TGGT1_312490	1.41986	0.642246	hypothetical protein	-0.64
TGGT1_312530	2.29687	0.338463	splicing factor, CC1 family protein	0.33
TGGT1_312600	-0.228372	#DIV/0!	heat shock protein HSP21	0.55
TGGT1_312618	-0.0208664	0.981565	hypothetical protein	-4.13
TGGT1_312622	2.48154	#DIV/0!	DUF803 domain-containing protein	-4.13
TGGT1_312630	1.50084	0.0171336	putative anonymous antigen-1	-3.53
TGGT1_312680	3.08381	0.401936	putative 60S ribosomal protein L27	-1.34
TGGT1_312820	0.781324	#DIV/0!	hypothetical protein	-1.24
TGGT1_312950	0.449351	#DIV/0!	hypothetical protein	1
TGGT1_312960	-2.04087	0.290553	hypothetical protein	0.93
TGGT1_312990	0.394036	0.663874	DEAD/DEAH box ATP-dependent RNA helicase	-4.27
TGGT1_313010	-0.350295	0.61177	DEAD (Asp-Glu-Ala-Asp) box polypeptide DDX6	-0.38
TGGT1_313070	-0.0973184	#DIV/0!	hypothetical protein	-0.27
TGGT1_313080	0.698964	#DIV/0!	hypothetical protein	-4.43
TGGT1_313100	1.36737	0.208154	signal recognition particle SRP54 protein	-4.16
TGGT1_313130	-0.107716	0.917277	hypothetical protein	-5.73
TGGT1_313140	2.39562	0.229989	isocitrate dehydrogenase	-3.04
TGGT1_313160	1.44806	0.636576	hypothetical protein	-4.02
TGGT1_313230	0.355278	0.815535	eukaryotic initiation factor-2, alpha subunit	-4.65
TGGT1_313240	-0.320085	0.675555	putative ethylene-responsive RNA helicase	-4.89
TGGT1_313270	-0.16408	#DIV/0!	hypothetical protein	-3.31
TGGT1_313290	0.490477	0.778494	MORN repeat-containing protein	0.13
TGGT1_313340	-1.77358	#DIV/0!	hypothetical protein	-0.18
TGGT1_313350	-0.238545	#DIV/0!	hypothetical protein	0.08
TGGT1_313370	1.59512	0.233883	hypothetical protein	-0.86
TGGT1_313380	-0.763853	0.492834	hypothetical protein	-4.7
TGGT1_313390	2.20527	0.0355083	ribosomal protein RPL6	-3.92
TGGT1_313400	2.35311	0.0987398	DnaJ domain-containing protein	-1.33
TGGT1_313410	1.71523	0.0560469	proteasome 26S regulatory subunit	-4.77
TGGT1_313470	1.33065	#DIV/0!	helix-hairpin-helix motif domain-containing protein	0.24
TGGT1_313480	2.63278	0.138611	hypothetical protein	-1.68
TGGT1_313520	4.97054	0.271127	hypothetical protein	-3.25
TGGT1_313630	1.19988	#DIV/0!	hypothetical protein	-0.93
TGGT1_313665	-0.581872	0.578074	hypothetical protein	0.19
TGGT1_313670	0.73266	0.799999	adaptin n terminal region domain-containing protein	-4.27
TGGT1_313690	-0.431407	0.83654	Sel1 repeat-containing protein	-4.61
TGGT1_313700	-0.499101	0.74401	hypothetical protein	-1.08
TGGT1_313830	3.64608	0.0628603	AARP2CN (NUC121) domain-containing protein	-4.82
TGGT1_313910	1.29522	0.187048	RNA recognition motif 2 protein	-5.42
TGGT1_313960	3.07561	0.013794	ribosomal protein L19 protein	-4.44
TGGT1_313990	3.77584	0.0571224	CBF/Mak21 family protein	-5.38
TGGT1_314080	4.02014	#DIV/0!	hypothetical protein	2.05
TGGT1_314090	-2.68063	#DIV/0!	proteasome beta subunit	-4.1
TGGT1_314295	1.12494	0.35162	ribosomal l25 family protein	-4.48
TGGT1_314400	-1.69809	0.589085	putative pyruvate dehydrogenase E1 component, beta subunit	-1.6
TGGT1_314410	2.80025	0.0215101	putative aquarius	-4.86
TGGT1_314422	6.41151	#DIV/0!	rhodanese family domain-containing protein	-0.53
TGGT1_314430	-1.34595	0.540792	serine/threonine specific protein phosphatase	0.97
TGGT1_314450	-1.11641	#DIV/0!	hypothetical protein	-1.43
TGGT1_314460	-2.92575	#DIV/0!	hypothetical protein	-3.69
TGGT1_314480	2.80268	0.0839436	hypothetical protein	-2.29
TGGT1_314540	2.53939	0.301791	hypothetical protein	-4.07
TGGT1_314700	2.04052	0.531744	hypothetical protein	1.72
TGGT1_314740	-0.587706	0.487091	PSP protein	-4.31
TGGT1_314750	3.68444	0.183339	hypothetical protein	-5.6
TGGT1_314790	0.681793	#DIV/0!	putative small nuclear ribonucleoprotein G	-3.87
TGGT1_314810	2.64552	0.0276545	ribosomal protein RPL7	-3.44
TGGT1_314820	-0.0717485	#DIV/0!	putative atp synthase F1, epsilon subunit	-3.21
TGGT1_314840	1.6759	#DIV/0!	ubiquitin carboxyl-terminal hydrolase	-0.71
TGGT1_314860	1.96451	0.397702	zinc knuckle domain-containing protein	-1.53
TGGT1_314970	-1.13808	0.422006	root hair defective 3 gtp-binding protein (rhd3) protein	-4.38
TGGT1_315080	-0.962113	0.653391	hypothetical protein	-2.27
TGGT1_315140	3.7817	0.342289	WD domain, G-beta repeat-containing protein	-5.33
TGGT1_315150	1.61352	0.229157	putative eukaryotic initiation factor-4E	-1.99
TGGT1_315220	3.09139	0.147878	rhoptry protein ROP14	-0.78
TGGT1_315270	2.765	0.435529	hypothetical protein	-4.64
TGGT1_315300	-0.224571	#DIV/0!	putative transcription factor IIB	1.15
TGGT1_315320	-0.748436	0.795979	SAG-related sequence SRS52A	-0.48
TGGT1_315510	-2.87722	#DIV/0!	hypothetical protein	-0.05
TGGT1_315580	1.73802	#DIV/0!	hypothetical protein	-0.67
TGGT1_315610	-0.315826	#DIV/0!	hypothetical protein	1.33
TGGT1_315690	2.93062	#DIV/0!	DnaJ domain-containing protein	-2.9
TGGT1_315700	0.462497	0.546488	hypothetical protein	-1.16
TGGT1_315720	-0.537014	#DIV/0!	Smg-4/UPF3 family protein	-0.39
TGGT1_315770	-0.915322	0.668352	cytochrome p450 superfamily protein	0.8
TGGT1_315950	-0.458637	0.73898	zinc finger, C3HC4 type (RING finger) domain-containing protein	-1.1
TGGT1_316310	1.27975	#DIV/0!	superoxide dismutase	-4.42
TGGT1_316330	3.99419	#DIV/0!	superoxide dismutase SOD2	-4.09
TGGT1_316340	-0.0869784	0.975456	hypothetical protein	-0.27
TGGT1_316350	0.456165	#DIV/0!	hypothetical protein	-1.89
TGGT1_316400B	1.15913	0.13051	alpha tubulin TUBA1	-4.71
TGGT1_316400B;TGGT1_231770	4.0112	0.326027	#N/A	#N/A
TGGT1_316430	8.56839	#DIV/0!	putative target of rapamycin (TOR)	0.21
TGGT1_316490	-0.675469	0.814711	hypothetical protein	-3.36
TGGT1_316570A	4.81593	4.22575e-05	hypothetical protein	-3.94
TGGT1_316570B	6.70806	6.46257e-06	hypothetical protein	-1.68
TGGT1_316610	2.99582	0.410755	hypothetical protein	-5.3
TGGT1_316660	2.2441	#DIV/0!	cullin family protein	-2.26
TGGT1_316900	0.168843	0.82494	Sas10 C-terminal domain-containing protein	-4.15
TGGT1_317720	0.674001	0.41115	putative eukaryotic translation initiation factor 3 subunit 7	-4.82
TGGT1_318140	-1.29047	0.104161	SART-1 family protein	-3.58
TGGT1_318160	0.325228	0.908807	MSP (Major sperm protein) domain-containing protein	-3.54
TGGT1_318230	1.33407	0.195428	phosphoglycerate kinase PGKI	-4.52
TGGT1_318340	4.3483	0.142049	hypothetical protein	-3.27
TGGT1_318400	4.45137	0.00168522	hypothetical protein	-4.28
TGGT1_318410	0.0206079	0.984141	putative TCP-1 chaperonin	-5.15
TGGT1_318420	6.98952	0.00115242	putative 30S ribosomal protein S16	-3.98
TGGT1_318430	-2.04621	0.530862	malate dehydrogenase MDH	1.63
TGGT1_318440	1.29249	0.00787665	helicase associated domain (ha2) protein	-0.24
TGGT1_318480	0.415764	#DIV/0!	SWI2/SNF2-containing protein RAD5	-0.12
TGGT1_318510	0.0221997	0.989765	putative N-ethylmaleimide-sensitive fusion protein	-4.36
TGGT1_318525	2.93818	0.416712	hypothetical protein	0.93
TGGT1_318580	0.873272	0.622018	glucosephosphate-mutase GPM2	0.25
TGGT1_318620	3.90693	#DIV/0!	RNA-directed RNA polymerase	-4.67
TGGT1_318690	2.11747	0.520001	RNA recognition motif-containing protein	-3.22
TGGT1_318700	4.84781	0.277164	putative eukaryotic initiation factor-6	-4.26
TGGT1_319340	1.39368	#DIV/0!	hypothetical protein	-3.96
TGGT1_319530	2.83944	0.427268	splicing factor SF2	-0.02
TGGT1_319560	-1.8387	0.121921	microneme protein MIC3	2.36
TGGT1_319658	-0.215851	#DIV/0!	CBF/Mak21 family protein	-3.43
TGGT1_319670	1.2596	0.487217	hypothetical protein	0.67
TGGT1_319720	0.039069	#DIV/0!	hypothetical protein	-4.47
TGGT1_319850	1.72766	0.040122	splicing factor U2AF family SnRNP auxilary factor large subunit, RRM domain-containing protein	-3.52
TGGT1_319900	-3.25601	#DIV/0!	hypothetical protein	-1.47
TGGT1_319920	2.45476	0.0128866	2-oxo acid dehydrogenases acyltransferase (catalytic domain) domain-containing protein	-1.92
TGGT1_319950	3.3785	0.374666	putative rRNA-processing protein FCF1	-4.65
TGGT1_320010	0.00426412	0.997292	hypothetical protein	-0.47
TGGT1_320020	0.756962	0.523497	transporter, major facilitator family protein	-4.11
TGGT1_320030	0.648291	0.61002	hypothetical protein	-0.19
TGGT1_320050	1.79991	0.107939	ribosomal protein RPL5	-3.66
TGGT1_320100	2.27488	0.0647629	RNA recognition motif-containing protein	-0.82
TGGT1_320130	0.423507	#DIV/0!	hypothetical protein	-0.84
TGGT1_320210	1.03442	0.246442	WD domain, G-beta repeat domain containing protein	-5.76
TGGT1_320220	0.77244	0.578776	putative ubiquinol cytochrome c oxidoreductase	-5.76
TGGT1_320300	0.838244	0.693548	putative SWI2/SNF2 Brahma	-4.41
TGGT1_320430	4.04385	0.323826	putative cell-cycle-control protein (translation regulation)	-2.38
TGGT1_320450	-3.71966	0.346939	ribosome biogenesis regulatory protein (rrs1) protein	-1.87
TGGT1_320480	0.353159	#DIV/0!	Rab11b	-5.06
TGGT1_320490	2.12473	0.367757	N-acyl-phosphatidylethanolamine-hydrolyzing phospholipase D family protein	0.13
TGGT1_320592	3.71462	0.347322	hypothetical protein	-3.39
TGGT1_320600	-0.259266	0.927122	cold-shock DNA-binding domain-containing protein	0.66
TGGT1_320670	1.41917	#DIV/0!	putative vacuolar protein sorting 16	-4.82
TGGT1_320700	0.733389	0.799813	AP2 domain transcription factor AP2IV-1	-4.19
TGGT1_321500	1.51732	0.191298	RNA recognition motif-containing protein	-5.18
TGGT1_321560	1.51253	0.623857	zinc knuckle domain-containing protein	-3.33
TGGT1_321570	-3.6098	0.188962	beta-hydroxyacyl-acyl carrier protein dehydratase (FABZ)	0.67
TGGT1_321620	1.40952	#DIV/0!	dynamin-related protein DRPB	-4.91
TGGT1_321640	2.15516	0.158736	cell division protein CDC48AP	-4.08
TGGT1_321680	-1.07737	0.10412	hypothetical protein	-0.07
TGGT1_324600	-1.8307	0.086048	heat shock protein	2.64
TGGT1_361650	1.94441	0.546982	proteasome/cyclosome repeat protein	-4.45
TGGT1_363030	0.737981	0.354187	rhoptry protein ROP8	N/A
TGGT1_363030;TGGT1_215775	-0.417662	0.810317	#N/A	#N/A
TGGT1_408820	6.14932	#DIV/0!	NTPase	N/A
TGGT1_410070	-1.12549	#DIV/0!	hypothetical protein	-0.57
TGGT1_410360	3.22971	0.388018	putative transmembrane protein	1.95
TGGT1_410370	1.82119	0.567483	putative transmembrane protein	N/A
TGGT1_410370;TGGT1_279100	3.55234	0.0674178	#N/A	#N/A
TGGT1_410370;TGGT1_411470	3.84047	0.172292	#N/A	#N/A
TGGT1_410370;TGGT1_411470;TGGT1_279100	1.89298	#DIV/0!	#N/A	#N/A
TGGT1_410370;TGGT1_411470;TGGT1_279100;TGGT1_410360	4.44638	0.298787	#N/A	#N/A
TGGT1_410610	3.95987	#DIV/0!	hypothetical protein	N/A
TGGT1_411430	2.10419	0.278607	rhoptry protein ROP5	N/A
TGGT1_411470	1.37153	0.533947	putative transmembrane protein	N/A
TGGT1_411470;TGGT1_279100	-3.17264	#DIV/0!	#N/A	#N/A
TGGT1_411760	-0.0504379	0.963318	actin	N/A
TGGT1_462963	1.68741	0.0939763	AP2 domain-containing protein	-4.98

## Sheet: Sig_mtAP2-1-HA_Rep1
Proteins	Protein Log2FC	p-Value	Product Description	Phenotype score	mt-proteome	hyper-LOPIT
TGGT1_297890	7.51957	1.05832e-17	hypothetical protein	-2.13	Both	mitochondrion - soluble
TGGT1_285970	7.6066	1.29732e-16	putative 30S ribosomal protein S5	-4.01	Both	mitochondrion - soluble
TGGT1_263840	8.05005	1.28127e-15	hypothetical protein	-2.79	Both	mitochondrion - soluble
TGGT1_268260	8.0182	2.25685e-13	hypothetical protein	-5.59	Both	mitochondrion - soluble
TGGT1_310300	7.71687	1.47697e-12	hypothetical protein	-3.8	Both	mitochondrion - soluble
TGGT1_225380	8.23249	7.69124e-12	hypothetical protein	-3.96	Both	mitochondrion - soluble
TGGT1_294190	7.54991	1.65559e-11	enoyl-CoA hydratase/isomerase family protein	-3.75		mitochondrion - soluble
TGGT1_227990	7.63471	3.48215e-11	hypothetical protein	-3.15	Both	mitochondrion - soluble
TGGT1_215020	8.62941	2.24548e-10	hypothetical protein	-5.45	BirA	mitochondrion - soluble
TGGT1_229900	7.87495	3.8036e-10	hypothetical protein	-4.29	BirA	mitochondrion - soluble
TGGT1_310118	7.35487	4.80593e-10	hypothetical protein	-5.58	Both	mitochondrion - soluble
TGGT1_290650	7.72588	5.30168e-10	hypothetical protein	-4.07		mitochondrion - soluble
TGGT1_235398	6.98262	7.36957e-09	hypothetical protein	-4.79	BirA	mitochondrion - soluble
TGGT1_220200	7.0247	1.66212e-08	hypothetical protein	-2.38		mitochondrion - soluble
TGGT1_222990	8.05474	4.36294e-08	putative ribosomal protein S18	-3.84	BirA	mitochondrion - soluble
TGGT1_207800	7.77519	1.89036e-07	hypothetical protein	-3.97	BirA	mitochondrion - soluble
TGGT1_288990	6.77763	9.8082e-07	hypothetical protein	-2.59		mitochondrion - soluble
TGGT1_229740	7.17731	3.24734e-06	hypothetical protein	-5.35	BirA	mitochondrion - soluble
TGGT1_227860	6.99864	4.20398e-06	hypothetical protein	-4.34		mitochondrion - soluble
TGGT1_248790	7.95833	8.72742e-06	hypothetical protein	-4
TGGT1_216040	7.79562	8.11903e-05	putative 30S ribosomal protein S15	-4.51	BirA
TGGT1_249790	5.84971	0.000118159	hypothetical protein	-2.16		mitochondrion - soluble
TGGT1_312390	8.6297	0.000120724	hypothetical protein	-3.87		mitochondrion - soluble
TGGT1_290180	7.00653	0.000438999	AP2 domain transcription factor AP2IX-6	-3.53		mitochondrion - soluble
TGGT1_207940	6.72332	0.000562491	putative ribosomal protein S9	-5.14
TGGT1_236520	7.64461	0.000719357	hypothetical protein	-3.91		mitochondrion - soluble
TGGT1_318420	6.98952	0.00115242	putative 30S ribosomal protein S16	-3.98		mitochondrion - soluble
TGGT1_264730	6.71166	0.00142153	hypothetical protein	-2.47	BirA
TGGT1_294750	8.18986	0.00149213	hypothetical protein	-3.85
TGGT1_261475	6.63508	0.00150785	hypothetical protein	-4.09		mitochondrion - soluble
TGGT1_257650	6.62023	0.00381755	hypothetical protein	-4.92
TGGT1_261380	7.13647	0.0207889	putative ribosomal protein S8	-3.22
TGGT1_263680	4.75788	0.0289364	hypothetical protein	-4.3
TGGT1_236820	6.05314	0.0320831	hypothetical protein	-4.69		mitochondrion - soluble
TGGT1_203620	5.8323	0.0352971	hypothetical protein	-4.66		mitochondrion - soluble
TGGT1_233170	5.57182	0.0396372	hypothetical protein	-3.72
TGGT1_283820	7.80467	6.33108e-26	glycine cleavage T-protein (aminomethyl transferase) domain-containing protein	-4.69
TGGT1_282040	5.20642	1.52238e-09	hypothetical protein	-3.2	Both
TGGT1_228320	7.03095	2.65871e-09	hypothetical protein	-3.59
TGGT1_310710	6.47773	4.488e-09	small ribosomal subunit Rsm22 protein	-4.01
TGGT1_230630	5.99382	3.81226e-07	hypothetical protein	-5.19
TGGT1_228250	5.11626	4.18788e-07	elongation factor Tu GTP binding domain-containing protein	-3.39	Both	mitochondrion - soluble
TGGT1_243530	5.92749	4.43364e-07	pentatricopeptide repeat domain-containing protein	-2.95	BirA
TGGT1_263750	3.90009	9.9156e-07	hypothetical protein	1.4	Both	mitochondrion - membranes
TGGT1_223390	3.01402	2.09628e-06	putative activating signal cointegrator 1 complex subunit 3 family 1 ASCC3L1	-4.82		nucleus - non-chromatin
TGGT1_216670	3.32457	2.40978e-06	FUSE-binding protein 2 / KH-type splicing regulatory protein	-3.31	BirA	nucleus - non-chromatin
TGGT1_316570B	6.70806	6.46257e-06	hypothetical protein	-1.68
TGGT1_293660	6.56361	8.04099e-06	hypothetical protein	-4.16
TGGT1_309120	3.84233	3.36298e-05	ribosomal protein RPL4	-5.62		60S ribosome
TGGT1_316570A	4.81593	4.22575e-05	hypothetical protein	-3.94
TGGT1_301120	4.93598	6.26183e-05	acetyl-CoA acetyltransferase	-3.63	Both	mitochondrion - soluble
TGGT1_224850	3.1586	0.000199749	putative polyadenylate binding protein	-4.12		nucleus - non-chromatin
TGGT1_213610	3.53076	0.00048793	hypothetical protein	1.8		mitochondrion - membranes
TGGT1_227360	3.09141	0.000508403	ribosomal protein RPL3	-5.9	BirA	60S ribosome
TGGT1_253320	6.84152	0.00128773	hypothetical protein	-1.47
TGGT1_318400	4.45137	0.00168522	hypothetical protein	-4.28	Both	mitochondrion - soluble
TGGT1_210690	3.16732	0.00177877	ribosomal protein RPS6	-4.58		40S ribosome
TGGT1_284560	5.34698	0.00210156	ribosomal protein RPL9	-5.37		60S ribosome
TGGT1_214210	3.12215	0.00286337	rRNA pseudouridine synthase	-4.3		cytosol
TGGT1_286080	4.37605	0.00335878	elongation factor 2 family protein	-4.92		nucleus - non-chromatin
TGGT1_217680	3.41583	0.00343734	hypothetical protein	0.99		dense granules
TGGT1_305520	3.58318	0.00393158	ribosomal protein RPS2	-4.24		40S ribosome
TGGT1_234420	3.13268	0.00405591	ATPase, AAA family protein	-5.08	Both	mitochondrion - membranes
TGGT1_264450	3.22562	0.00730565	putative DNA topoisomerase III beta-1	-0.02		60S ribosome
TGGT1_239610	4.17209	0.00764999	hypothetical protein	-2.3		mitochondrion - membranes
TGGT1_240870	3.74395	0.00782083	putative beta adaptin protein	-2.83		nucleus - chromatin
TGGT1_300000	3.89891	0.0105734	ribosomal protein RPL18	-5.59		60S ribosome
TGGT1_204340	3.68017	0.0137847	hypothetical protein	1.54		dense granules
TGGT1_313960	3.07561	0.013794	ribosomal protein L19 protein	-4.44	Both
TGGT1_218410	3.29983	0.014569	ribosomal protein RPP0	-3.16		60S ribosome
TGGT1_202350	3.22758	0.0161515	putative 50S ribosomal protein L21	-5.07	Both	mitochondrion - soluble
TGGT1_260790	3.45835	0.0181329	RAP domain-containing protein	-3.03	Both
TGGT1_251850	3.10328	0.0193072	serine/threonine protein phosphatase	0.05		cytosol
TGGT1_234450	3.29885	0.0221512	ribosomal protein RPS15A	-4.6		40S ribosome
TGGT1_223660	3.65981	0.0229066	putative 50S ribosomal protein L4	-3.06	BirA	mitochondrion - soluble
TGGT1_228470	5.04396	0.0240814	ribosomal protein RPL15	-4.94		60S ribosome
TGGT1_261510	4.13505	0.0246409	hypothetical protein	-5.21	BirA	mitochondrion - soluble
TGGT1_258870A	3.55942	0.0255076	hypothetical protein	1.32
TGGT1_260540	3.37894	0.0310233	alveolin domain containing intermediate filament IMC14	1.75		IMC
TGGT1_266070	6.10949	0.0313237	ribosomal protein RPL31	-3.75		60S ribosome
TGGT1_214790	4.58694	0.0323914	glycoprotein	-3.48	Both	mitochondrion - soluble
TGGT1_234610	3.80736	0.0328393	WD-40 repeat protein	-5.27		nucleolus
TGGT1_220480	4.45119	0.0354853	hypothetical protein	-4.41
TGGT1_243490	4.42204	0.0361943	putative BCS1 family isoform 9	-4.15	Both	mitochondrion - membranes
TGGT1_289200	4.31212	0.0390216	RAP domain-containing protein	-3.43
TGGT1_226690	4.2889	0.0396514	hypothetical protein	-1.59		rhoptries 1
TGGT1_229340	4.25322	0.0406428	hypothetical protein	-4.68	BirA
TGGT1_225550	4.21949	0.0416065	phosphatidylserine decarboxylase	-4.01	APEX	mitochondrion - membranes
TGGT1_260320	4.14228	0.0439151	Noc2p family protein	-3.4		nucleus - non-chromatin
TGGT1_223270	4.05396	0.0467415	hypothetical protein	-4.34	BirA	mitochondrion - soluble
TGGT1_284660	3.75848	0.344016	putative mitochondrial ribosomal protein s6-2	-2.47
TGGT1_231120	3.23926	0.135136	putative ribosomal protein S11	-3.39
TGGT1_219770	7.68847	0.0528387	putative 30S ribosomal protein S12	-4.28
TGGT1_277700	4.65455	0.287197	putative ribosomal protein S14 precursor	-4.37
TGGT1_297100	6.2667	0.0765358	hypothetical protein	-1.1
TGGT1_222390	4.67371	#DIV/0!	hypothetical protein	-4.19
TGGT1_318340	4.3483	0.142049	hypothetical protein	-3.27
			Log2FC>3	The red indicates SSU mitoribosomal proteins.
			p<0.05

## Sheet: mtAP2-1-HA_Rep2
Proteins	Protein Log2FC	p-Value	Product Description	Phenotype score
mtAP2-4	1.23797	0.345235	mtAP2-4	#N/A
TGGT1_200360	1.35318	#DIV/0!	hypothetical protein	2.63
TGGT1_201140	1.18983	0.254948	hypothetical protein	-1.19
TGGT1_201400	0.419655	0.716012	Sin3-associated polypeptide SAP18	-1.52
TGGT1_201680	-0.515051	0.405234	putative eukaryotic initiation factor-3 subunit 10	-4.55
TGGT1_201700	-0.328184	#DIV/0!	WD domain, G-beta repeat-containing protein	-3.65
TGGT1_201760	-0.0611539	0.95129	hypothetical protein	0.54
TGGT1_201780	-0.808759	0.677843	microneme protein MIC2	-1.17
TGGT1_201790	-1.50463	0.377241	FHA domain-containing protein	-3.7
TGGT1_201800	3.24317	0.360004	hypothetical protein	-4.01
TGGT1_202200	0.470112	0.603897	hypothetical protein	-1.41
TGGT1_202240	-0.356805	#DIV/0!	RAP domain-containing protein	-4.54
TGGT1_202350	3.4447	0.00176068	putative 50S ribosomal protein L21	-5.07
TGGT1_202370	2.80909	0.402556	putative T-complex protein 1, epsilon subunit (TCP-1-epsilon)	-6.05
TGGT1_202440	3.86073	#DIV/0!	hypothetical protein	-2.71
TGGT1_202460	-0.202094	0.871623	diacylglycerol kinase accessory domain (presumed) domain-containing protein	-3.89
TGGT1_202480	-1.37626	0.498874	hypothetical protein	-2.37
TGGT1_202500	0.474377	#DIV/0!	GAPM1a	-4.49
TGGT1_202530	2.0959	0.13805	aspartate-tRNA ligase	-5.13
TGGT1_202550	3.39052	0.181136	NLI interacting factor family phosphatase	-0.39
TGGT1_202630	1.29566	0.375906	ATP-dependent metallopeptidase HflB subfamily protein	-3.33
TGGT1_202680	0.497842	0.848915	putative peptidase M16, alpha subunit	-4.3
TGGT1_202760	-3.49906	#DIV/0!	hypothetical protein	-0.19
TGGT1_202870	0.0818807	#DIV/0!	SAP domain-containing protein	-3.88
TGGT1_202960	6.82279	0.0183474	glycine cleavage H-protein	-2.75
TGGT1_202980	1.16452	0.559991	hypothetical protein	-4.22
TGGT1_203020	-2.72907	#DIV/0!	ribosome biogenesis GTPase Der protein	-4.23
TGGT1_203080	-2.60389	0.425823	RNA recognition motif-containing protein	-3.43
TGGT1_203170	-0.766444	0.693071	OB-fold nucleic acid binding domain-containing protein	-4.69
TGGT1_203220	1.12336	0.681937	DEAD/DEAH box helicase domain-containing protein	-4.45
TGGT1_203240	2.69969	0.414681	hypothetical protein	-0.49
TGGT1_203280	0.265565	0.866846	hypothetical protein	-4.17
TGGT1_203310	-0.755638	0.349103	dense granule protein GRA7	1.9
TGGT1_203450	-1.03662	#DIV/0!	DUF3228 domain-containing protein	-3
TGGT1_203490	1.98097	0.512172	GNL3L/Grn1 GTPase	-5.13
TGGT1_203540	3.33815	#DIV/0!	putative RNA binding protein	0.86
TGGT1_203620	8.62887	0.149065	hypothetical protein	-4.66
TGGT1_203630	-0.539292	0.699913	ribosomal protein RPL44	-4.1
TGGT1_203730	2.82339	#DIV/0!	hypothetical protein	-2.35
TGGT1_203780	1.30028	0.323745	hypothetical protein	-3.38
TGGT1_203840	-0.0417944	0.975925	DEAD/DEAH box helicase domain-containing protein	-3.45
TGGT1_203990	1.08583	0.584435	rhoptry protein ROP12	1.63
TGGT1_204020	-1.23859	0.303244	ribosomal protein RPL8	-4.99
TGGT1_204050	1.26976	0.334123	subtilisin SUB1	1.21
TGGT1_204100	5.50577	#DIV/0!	eIF2 kinase IF2K-C	-1.02
TGGT1_204120	-1.78649	0.544917	hypothetical protein	-3.91
TGGT1_204130	-0.352825	0.778471	perforin-like protein PLP1	1.13
TGGT1_204310	3.32455	0.352904	hypothetical protein	-3.52
TGGT1_204340	2.98047	0.0539482	hypothetical protein	1.54
TGGT1_204390	-0.813352	#DIV/0!	hypothetical protein	-0.43
TGGT1_204400	1.43908	0.114781	putative ATPase synthase subunit alpha	-3.84
TGGT1_204410	0.775596	0.770578	endonuclease/exonuclease/phosphatase family protein	-0.49
TGGT1_204480	-0.00664143	0.995757	thioredoxin domain-containing protein	-3.49
TGGT1_204530	3.37413	#DIV/0!	microneme protein MIC11	1.77
TGGT1_204550	1.01913	0.181705	hypothetical protein	-5.23
TGGT1_205010	0.571121	0.827683	putative U2 small nuclear ribonucleoprotein family protein	-4.97
TGGT1_205040	0.488469	#DIV/0!	PGAP1 family protein	-2.04
TGGT1_205180	1.42461	0.399835	RNA recognition motif-containing protein	-5.79
TGGT1_205220	0.134256	0.922818	putative U5 snRNP-associated subunit	-5.34
TGGT1_205250	1.08133	0.363621	rhoptry protein ROP18	0.89
TGGT1_205340	2.84804	0.232208	ribosomal protein RPS12	-4.83
TGGT1_205350	1.30213	0.640893	putative integral membrane protein, GNS1/SUR4 family protein	0.24
TGGT1_205360	3.10142	#DIV/0!	hypothetical protein	-1.59
TGGT1_205380	0.286045	#DIV/0!	fructose-bisphospatase I	-1.67
TGGT1_205440	1.15553	0.298532	CCT chaperonin gamma subunit	-4.52
TGGT1_205470	1.86469	0.0146167	putative translation elongation factor 2 family protein	-4.31
TGGT1_205500	-0.693469	0.793109	hypothetical protein	-4.61
TGGT1_205510	1.14908	0.148554	putative nucleolar protein 5	-4.28
TGGT1_205540	0.42503	0.870357	DEAD/DEAH box helicase domain-containing protein	-5.86
TGGT1_205558	1.01828	0.430637	NAC domain-containing protein	-3.68
TGGT1_205580	-0.620996	0.62358	nuclear factor NF4	-4.01
TGGT1_205710	2.41818	0.195187	lysine-tRNA ligase	-5.22
TGGT1_206470	1.36671	0.626829	pyruvate dehydrogenase complex subunit PDH-E3II	-3.23
TGGT1_206590	-0.77887	0.35369	calcium-dependent protein kinase CDPK2A	-2.05
TGGT1_206590;TGGT1_242400	-0.236735	#DIV/0!	#N/A	#N/A
TGGT1_206610	2.4375	0.446417	pyruvate dehydrogenase complex subunit PDH-E2	-2.97
TGGT1_206640	-2.66577	0.418569	hypothetical protein	-1.45
TGGT1_206670	-1.25444	0.0690221	hypothetical protein	-4.02
TGGT1_207020	1.15294	0.674931	hypothetical protein	-3.03
TGGT1_207370	0.61412	0.749816	hypothetical protein	-3.89
TGGT1_207430	-0.722266	0.505437	putative ATP-dependent RNA helicase DDX1	0.45
TGGT1_207440	0.317428	0.689883	ribosomal protein RPS4	-3.44
TGGT1_207450	1.39467	0.408609	DNA segment, Chr 10, Wayne State University 52, expressed family protein	0.07
TGGT1_207620	1.85092	0.0928622	pyridine nucleotide-disulfide oxidoreductase domain-containing protein	-1.15
TGGT1_207640	1.08322	0.691582	isoleucyl-tRNA synthetase family protein	-4.61
TGGT1_207710	1.34154	#DIV/0!	putative phosphatidylinositol synthase	-3.57
TGGT1_207720	0.538609	0.593986	hypothetical protein	-4.83
TGGT1_207760	2.68358	0.41652	DnaJ C terminal region domain-containing protein	-3.41
TGGT1_207770	2.80264	0.403254	PCI domain-containing protein	-5.75
TGGT1_207800	6.59583	1.07942e-08	hypothetical protein	-3.97
TGGT1_207840	0.918316	0.40184	ribosomal protein RPS17	-3.75
TGGT1_207920	-1.25975	0.650341	hypothetical protein	-0.43
TGGT1_207940	7.46005	5.8036e-05	putative ribosomal protein S9	-5.14
TGGT1_207990	2.9793	0.384867	ribosomal RNA large subunit methyltransferase J protein	-5.01
TGGT1_208030	2.6808	0.108523	microneme protein MIC4	0.83
TGGT1_208070	5.05527	#DIV/0!	inositol polyphosphate kinase	-4.77
TGGT1_208320	1.37002	0.301065	polynucleotide kinase 3 phosphatase	-0.27
TGGT1_208350	1.08799	0.508982	hypothetical protein	0.93
TGGT1_208440	0.647232	#DIV/0!	hypothetical protein	-3.54
TGGT1_208530	1.72665	0.320861	nicotinate phosphoribosyltransferase	1.25
TGGT1_208540	0.982268	#DIV/0!	DEAD/DEAH box helicase domain-containing protein	-4.06
TGGT1_208560	0.930689	0.51414	carrier superfamily protein	-3.49
TGGT1_208590	0.565524	0.723525	putative vacuolar ATP synthase subunit 54kD	-4.78
TGGT1_208790	0.726759	0.651846	putative MC family transporter	0.59
TGGT1_208830	0.575741	0.547178	hypothetical protein	2.28
TGGT1_208970	1.91242	0.523364	RNA recognition motif-containing protein	1.96
TGGT1_209030	1.63523	0.0401058	actin ACT1	-4.5
TGGT1_209030;TGGT1_411760	5.04268	#DIV/0!	#N/A	#N/A
TGGT1_209108	-4.09034	#DIV/0!	hypothetical protein	-2.54
TGGT1_209150	-1.23237	0.397389	non-proton pumping type-II NADH dehydrogenase I	-0.19
TGGT1_209190	2.46445	#DIV/0!	ABC transporter transmembrane region domain-containing protein	0.82
TGGT1_209210	0.755244	0.197799	hypothetical protein	-3.36
TGGT1_209280	-1.08025	0.205665	hypothetical protein	-0.2
TGGT1_209430	-0.789883	#DIV/0!	putative 40S ribosomal protein S4	-4.73
TGGT1_209460	-0.451064	0.71984	hypothetical protein	-1.57
TGGT1_209540	-1.87699	0.38021	hypothetical protein	-4.06
TGGT1_209550	0.602572	0.818686	hypothetical protein	-3.74
TGGT1_209580	0.162792	0.949752	RNA methylase family UPF0020 protein	-2.85
TGGT1_209600	3.25227	0.359197	hypothetical protein	1.9
TGGT1_209720	0.797947	#DIV/0!	hypothetical protein	-1.64
TGGT1_209850	0.425853	#DIV/0!	RNA recognition motif-containing protein	1.18
TGGT1_209860	-1.74081	0.11053	SRP40, C-terminal domain-containing protein	-3.42
TGGT1_209910	-0.145127	0.939049	histone H2Bv	-4.05
TGGT1_209910;TGGT1_251870;TGGT1_305160	0.182071	#DIV/0!	#N/A	#N/A
TGGT1_209950	3.73562	0.0255609	putative thioredoxin	-5.2
TGGT1_209985	-0.0493985	0.975055	cAMP-dependent protein kinase	1.2
TGGT1_209985;TGGT1_410590;TGGT1_210095	-0.806624	#DIV/0!	#N/A	#N/A
TGGT1_210230	-0.76477	#DIV/0!	hypothetical protein	-3.37
TGGT1_210360	-0.116025	#DIV/0!	DEAD (Asp-Glu-Ala-Asp) box polypeptide 41 family protein	-6.63
TGGT1_210370	0.643463	0.551627	hypothetical protein	1.07
TGGT1_210440	0.352196	0.892108	polynucleotide adenylyltransferase	-3.52
TGGT1_210490	0.647851	0.805864	hypothetical protein	-3.62
TGGT1_210690	0.656733	0.450953	ribosomal protein RPS6	-4.58
TGGT1_210980	-0.354074	0.69511	putative alternative splicing type 3 and	-5.1
TGGT1_211020	-0.521746	0.627738	RNA recognition motif-containing protein	-1.92
TGGT1_211040	1.77129	0.402414	Sec61beta family protein	-4.37
TGGT1_211260	0.354781	#DIV/0!	rhoptry kinase family protein ROP26 (incomplete catalytic triad)	0.68
TGGT1_211290	-0.482783	0.653237	rhoptry protein ROP15	0.16
TGGT1_211300	-1.21827	0.65976	putative DUF74 family protein	-0.5
TGGT1_211420	0.961572	0.556006	RNA recognition motif-containing protein	-5.22
TGGT1_211670	-1.42	0.210097	S1 RNA binding domain-containing protein	0.72
TGGT1_211680	2.8255	0.00633407	protein disulfide isomerase	-5.65
TGGT1_211690	1.01425	0.299101	AAA family protein	-5.05
TGGT1_212090	0.615607	0.660923	hypothetical protein	-0.17
TGGT1_212140	-3.4193	0.344948	hypothetical protein	-0.1
TGGT1_212220	0.464014	0.576059	hypothetical protein	-4.91
TGGT1_212240	-0.795974	#DIV/0!	putative beta-1 tubulin	1.12
TGGT1_212240;TGGT1_221620	-1.19641	0.550352	#N/A	#N/A
TGGT1_212250	-0.947384	0.422237	XPG N-terminal domain-containing protein	-0.26
TGGT1_212260	2.91799	0.224633	Sjogren's syndrome/scleroderma autoantigen 1 (Autoantigen p27) protein	-4.5
TGGT1_212290	1.68814	0.175815	ribosomal protein RPS19	-4.49
TGGT1_212920	0.840684	0.753135	hypothetical protein	-0.11
TGGT1_212960A	-0.590625	0.822095	hypothetical protein	-4.87
TGGT1_212960B	-0.546431	0.450201	hypothetical protein	-3.59
TGGT1_213000	2.43886	0.283811	putative replication factor C, subunit 5	-3.59
TGGT1_213010	2.09962	0.493659	hypothetical protein	-4.45
TGGT1_213030	2.00273	#DIV/0!	hypothetical protein	-1.04
TGGT1_213310	-0.605453	0.403759	hypothetical protein	-2.26
TGGT1_213350	0.931316	0.468677	ribosomal protein RPS15	-5.34
TGGT1_213392	-1.85315	#DIV/0!	surface antigen repeat-containing protein	-5.02
TGGT1_213420	0.988794	0.244141	RAP domain-containing protein	-4.73
TGGT1_213610	2.61063	0.0037252	hypothetical protein	1.8
TGGT1_213710	-0.0765673	0.946776	WD domain, G-beta repeat-containing protein	-0.32
TGGT1_213730	-0.389219	0.838382	lanthionine synthetase C family protein	0.22
TGGT1_213770	1.85803	0.0491101	putative Superkiller viralicidic activity 2 family 2	-5.24
TGGT1_213890	1.28534	#DIV/0!	Myb family DNA-binding domain-containing protein	-2.72
TGGT1_213900	-0.437237	0.86674	regulator of chromosome condensation RCC1	-5.48
TGGT1_213910	-3.07331	#DIV/0!	hypothetical protein	-3.24
TGGT1_213940	3.07375	#DIV/0!	CHCH domain-containing protein	-2.16
TGGT1_213970	-1.22078	#DIV/0!	putative ribosomal RNA small subunit methyltransferase B	-4.41
TGGT1_214080	2.07453	0.0506873	toxofilin	1.56
TGGT1_214090	2.01077	0.507422	signal peptidase	-0.3
TGGT1_214150	0.654122	#DIV/0!	putative mitochondrial inner membrane translocase subunit TIM17	-4.5
TGGT1_214180	-1.14466	0.676885	ENTH domain-containing protein	-0.52
TGGT1_214210	2.20562	0.0401458	rRNA pseudouridine synthase	-4.3
TGGT1_214270	1.17449	0.55696	putative translation initiation factor IF-2	-5.99
TGGT1_214290	1.76808	0.548178	DJ-1 family protein	2
TGGT1_214320	4.56354	0.113067	facilitative glucose transporter GT1	-1.01
TGGT1_214350	1.86155	0.531913	putative GTP-binding protein	0.6
TGGT1_214370	-0.84341	0.602893	hypothetical protein	-2.47
TGGT1_214575	0.0412888	0.987231	hypothetical protein	2.62
TGGT1_214590	-0.908463	0.202979	micro-fibrillar-associated protein 1	-4.25
TGGT1_214590;TGGT1_272760	-0.584964	#DIV/0!	#N/A	#N/A
TGGT1_214740	2.40694	#DIV/0!	hypothetical protein	-1.04
TGGT1_214750	2.3229	0.0792163	hypothetical protein	-5.01
TGGT1_214770	2.69322	0.415418	putative small GTP binding protein rab1a	-5.27
TGGT1_214770;TGGT1_313190	0.656077	#DIV/0!	#N/A	#N/A
TGGT1_214790	6.29617	0.00841961	glycoprotein	-3.48
TGGT1_214820	-1.72561	0.321104	G-patch domain-containing protein	-4.12
TGGT1_214840	3.22327	0.361779	AP2 domain transcription factor AP2X-7	-3.39
TGGT1_214870	1.29206	0.284718	ribosomal protein L9, N-terminal domain-containing protein	-2.04
TGGT1_214880	0.56925	0.72182	hypothetical protein	0.01
TGGT1_214940	2.06366	#DIV/0!	MIC2-associated protein M2AP	1.59
TGGT1_214970	-0.814494	0.523554	putative DNA replication licensing factor	-4.96
TGGT1_214990	2.48546	0.277243	hypothetical protein	-1.09
TGGT1_215020	7.40528	6.33448e-10	hypothetical protein	-5.45
TGGT1_215060	0.782414	0.768733	putative small GTP-binding protein sar1	-6.29
TGGT1_215100	0.230897	#DIV/0!	PP-loop family protein	-4.07
TGGT1_215210	0.164123	#DIV/0!	hypothetical protein	0.49
TGGT1_215260	-1.14358	0.677139	carbamoylphosphate synthetase	-0.19
TGGT1_215400	1.16551	0.481782	RNA recognition motif-containing protein	-3.45
TGGT1_215430	1.27612	0.646671	hypothetical protein	-5.1
TGGT1_215460	0.771143	0.544998	ribosomal protein RPS24	-3.44
TGGT1_215470	2.46669	0.0345849	ribosomal protein RPL10A	-4.94
TGGT1_215590	0.184506	0.894138	flavoprotein subunit of succinate dehydrogenase	-3.96
TGGT1_215610	0.550838	#DIV/0!	hypothetical protein	-3.55
TGGT1_215775	0.59664	0.6705	rhoptry protein ROP8	1.08
TGGT1_215775;TGGT1_363030	-0.649486	0.685648	#N/A	#N/A
TGGT1_215980	1.95161	0.27242	hypothetical protein	2.11
TGGT1_216000	1.88165	0.221839	alveolin domain containing intermediate filament IMC3	-4.22
TGGT1_216010	2.37947	0.200572	ribosomal protein RPL24	-3.7
TGGT1_216040	5.77149	0.000342561	putative 30S ribosomal protein S15	-4.51
TGGT1_216060	-1.87448	0.0210836	hypothetical protein	0.12
TGGT1_216080	0.526818	0.676048	apical complex lysine methyltransferase	-4.3
TGGT1_216180	4.46158	#DIV/0!	hypothetical protein	2.17
TGGT1_216220	-0.455898	0.671129	AP2 domain transcription factor AP2XI-5	-4.57
TGGT1_216260	1.92838	0.520725	putative eukaryotic initiation factor-2B, gamma subunit	-4.15
TGGT1_216280	0.461167	#DIV/0!	adenylate and guanylate cyclase catalytic domain-containing protein	0.89
TGGT1_216435	-0.628726	0.744251	hypothetical protein	-0.24
TGGT1_216480	-1.63634	0.432901	NMD3 family protein	-4.98
TGGT1_216560	1.97364	0.513351	methyltransferase domain-containing protein	-4.64
TGGT1_216620	1.22294	0.273444	EF hand domain-containing protein	-1.93
TGGT1_216650	1.02166	#DIV/0!	S15 sporozoite-expressed protein	1.82
TGGT1_216670	0.599466	0.260578	FUSE-binding protein 2 / KH-type splicing regulatory protein	-3.31
TGGT1_216750	-0.653731	#DIV/0!	Paf1/RNA polymerase II complex component LEO1	-0.55
TGGT1_216790	-0.560254	#DIV/0!	putative ATP-binding cassette sub-family E member 1	-4.11
TGGT1_216860	1.69909	0.142713	DEAD (Asp-Glu-Ala-Asp) box polypeptide DDX39	-5.17
TGGT1_216880	0.910557	0.375463	guanine nucleotide-binding protein	-5.07
TGGT1_216910	1.5057	0.597914	hypothetical protein	-0.71
TGGT1_217000	-1.51853	0.216721	hypothetical protein	-0.11
TGGT1_217460	1.76537	0.311928	glutaminyl-tRNA synthetase (GlnRS)	-3.72
TGGT1_217480	-0.471218	0.621018	hypothetical protein	-1.04
TGGT1_217510	-0.422401	0.790541	hypothetical protein	2.07
TGGT1_217540	0.615616	0.499014	RNA recognition motif-containing protein	1.98
TGGT1_217570	-0.666158	#DIV/0!	ribosomal protein RPS27	-3
TGGT1_217680	2.61907	0.0547208	hypothetical protein	0.99
TGGT1_217740	2.1406	0.330749	3-ketoacyl-(acyl-carrier-protein) reductase	-1.89
TGGT1_217820	1.87841	0.174776	PCI domain-containing protein	-3.09
TGGT1_217890	0.460049	0.714578	putative alkyl hydroperoxide reductase/ Thiol specific antioxidant/ Mal allergen	0.23
TGGT1_218240	1.12344	0.68192	hypothetical protein	-2.87
TGGT1_218280	0.707004	0.789357	putative eukaryotic porin	-2.81
TGGT1_218300	-1.04084	0.287376	zinc finger (CCCH type) motif-containing protein	1.21
TGGT1_218410	1.26667	0.179521	ribosomal protein RPP0	-3.16
TGGT1_218420	1.15643	0.674111	WD domain, G-beta repeat-containing protein	-4.29
TGGT1_218520	0.731737	0.70574	microneme protein MIC6	1.05
TGGT1_218540	0.25244	0.894376	putative peptidase S15	0.53
TGGT1_218570	-0.641892	0.503191	Nin one binding (NOB1) Zn-ribbon family protein	-4.79
TGGT1_218600	3.61229	#DIV/0!	RNA recognition motif-containing protein	-3.49
TGGT1_218610	-0.173857	0.846936	ATPase (DUF699) protein	-5.23
TGGT1_218720	4.24464	#DIV/0!	calcium-dependent protein kinase CDPK6	-0.01
TGGT1_218780	2.71786	0.247215	putative phosphoserine aminotransferase	0.69
TGGT1_218820	-0.238272	0.823523	alba 2	0.68
TGGT1_218840	2.94081	0.222232	mutS domain protein	-1.51
TGGT1_218940	0.572377	#DIV/0!	hypothetical protein	-3.92
TGGT1_218960	2.24243	0.16005	AP2 domain transcription factor AP2XII-1	-3.73
TGGT1_219150	1.20022	0.663909	zinc finger, zz type domain-containing protein	-4.1
TGGT1_219200	1.01917	0.605877	DEAD/DEAH box RNA helicase family protein	-5.23
TGGT1_219270	2.2696	0.309362	multi-pass transmembrane protein	-3.53
TGGT1_219310	4.00199	0.140186	DnaK family protein	-2.04
TGGT1_219320	0.760298	0.515347	acid phosphatase GAP50	-3.74
TGGT1_219520	0.311432	0.844275	histone arginine methyltransferase PRMT1	-0.04
TGGT1_219540	2.61599	0.0549301	cytosolic tRNA-Ala synthetase	-4.53
TGGT1_219590	1.3777	0.413664	RuvB family 1 protein	-4.12
TGGT1_219630	0.0415418	#DIV/0!	flavodoxin domain-containing protein	-2.78
TGGT1_219700	1.06667	0.516681	putative DNA replication licensing factor MCM4	-5.43
TGGT1_219710	1.96264	0.363244	hypothetical protein	-2.03
TGGT1_219770	7.68924	0.0445951	putative 30S ribosomal protein S12	-4.28
TGGT1_219790A	-0.441651	0.817295	pre-mRNA processing factor PRP3	-4.7
TGGT1_219800	-0.183674	0.854567	putative vacuolar ATP synthase subunit b	-5.49
TGGT1_219850	2.18804	0.00884844	prolyl-tRNA synthetase (ProRS)	-4.45
TGGT1_220100	-0.509451	0.71548	phosphoribosylpyrophosphate synthetase	-4.54
TGGT1_220150	1.65734	0.3375	putative 50S ribosomal protein L16	-2.48
TGGT1_220200	6.93357	9.40057e-08	hypothetical protein	-2.38
TGGT1_220240	0.752378	0.594251	hypothetical protein	0.9
TGGT1_220260	-0.955475	0.208905	hypothetical protein	-0.65
TGGT1_220270	0.253193	0.825627	alveolin domain containing intermediate filament IMC6	-3.19
TGGT1_220400	1.80132	0.54231	actin depolymerizing factor ADF	-4.23
TGGT1_220450	-1.78128	#DIV/0!	ribonuclease HI protein	-0.97
TGGT1_220480	4.59061	0.0510971	hypothetical protein	-4.41
TGGT1_220490	-0.205967	0.827936	putative pre-rRNA-processing protein PNO1	-2.21
TGGT1_220600	-3.01268	#DIV/0!	hypothetical protein	0.93
TGGT1_220930	1.44995	0.392545	hypothetical protein	-2.62
TGGT1_220940	4.81832	0.103162	ribosomal RNA methyltransferase (FtsJ ) family protein	-2.38
TGGT1_220950	4.26642	0.126398	hypothetical protein	2.13
TGGT1_220950;TGGT1_410360	6.49335	#DIV/0!	#N/A	#N/A
TGGT1_221180	2.15762	#DIV/0!	hypothetical protein	0.93
TGGT1_221200B	-0.706739	0.462266	CW-type Zinc Finger protein	-1.91
TGGT1_221320	1.18909	0.473756	acetyl-CoA carboxylase ACC1	-3.6
TGGT1_221350	-0.882791	#DIV/0!	Ctr copper transporter family protein	0.49
TGGT1_221380	-0.783836	0.416534	alba 1	-0.16
TGGT1_221470	4.29457	#DIV/0!	hypothetical protein	-1.49
TGGT1_221522	1.91517	0.522908	adaptor complexes medium subunit family protein	-3.64
TGGT1_221600	-2.17234	0.325326	hypothetical protein	-3.95
TGGT1_221610	-1.92333	0.278065	ubiquitin carboxyl-terminal hydrolase	-1.69
TGGT1_221620	1.37839	0.413456	putative beta-tubulin	-2.8
TGGT1_221660	-0.317681	0.819201	DEAD/DEAH box helicase domain-containing protein	-4.4
TGGT1_221670	0.779856	0.373265	transcriptional elongation factor FACT140	-4.55
TGGT1_221930	-2.84279	#DIV/0!	hypothetical protein	0.29
TGGT1_221940	3.21296	#DIV/0!	adaptin n terminal region domain-containing protein	-4.32
TGGT1_221950	0.277671	#DIV/0!	putative splicesome-associated protein	-6
TGGT1_221980	0.480287	0.763093	U1 zinc finger protein	-2.25
TGGT1_222000	-0.0413033	0.973617	brix domain-containing protein	-3.45
TGGT1_222140	0.817763	0.452919	DEAD/DEAH box helicase domain-containing protein	-5.27
TGGT1_222180	0.829158	0.67059	hypothetical protein	-3.96
TGGT1_222210	2.74974	#DIV/0!	SPFH domain / Band 7 family protein	0
TGGT1_222220	1.7585	0.198987	alveolin domain containing intermediate filament IMC7	-0.64
TGGT1_222300	-1.01522	0.135305	hypothetical protein	-1.86
TGGT1_222360	1.40437	0.618814	hypothetical protein	-0.96
TGGT1_222380	1.58046	0.58311	importin-beta N-terminal domain-containing protein	-3.51
TGGT1_222660	4.42732	#DIV/0!	leucine rich repeat-containing protein	-4.6
TGGT1_222860	-0.235547	0.814292	putative eukaryotic translation initiation factor	-4.47
TGGT1_222910	2.42698	#DIV/0!	phosphoglycerate mutase	-0.97
TGGT1_222952	1.71027	0.558612	phosphohistidine phosphatase	1.35
TGGT1_222990	7.71675	2.29609e-08	putative ribosomal protein S18	-3.84
TGGT1_223040	1.04731	0.596744	hypothetical protein	-4.49
TGGT1_223050	0.0964054	0.944518	ribosomal protein RPS20	-4.19
TGGT1_223125	-0.0886464	0.955262	ubiquitin family protein	-4.91
TGGT1_223140	0.335781	0.860104	tRNA binding domain-containing protein	0.21
TGGT1_223270	3.24439	0.0101724	hypothetical protein	-4.34
TGGT1_223390	0.746903	0.132648	putative activating signal cointegrator 1 complex subunit 3 family 1 ASCC3L1	-4.82
TGGT1_223410	0.240649	0.847497	putative eukaryotic initiation factor-4E	-4.41
TGGT1_223485	0.0752316	#DIV/0!	hypothetical protein	-1.49
TGGT1_223490	-0.293545	0.853055	hypothetical protein	-4.03
TGGT1_223500	2.65618	4.82597e-05	hypothetical protein	-3.13
TGGT1_223640	-9.0856	#DIV/0!	hypothetical protein	-0.6
TGGT1_223660	2.40693	0.0712895	putative 50S ribosomal protein L4	-3.06
TGGT1_223685	-0.196393	0.939437	hypothetical protein	1.74
TGGT1_223760	-0.185141	0.922334	hypothetical protein	-2.75
TGGT1_223880	-1.65506	#DIV/0!	zinc finger, C3HC4 type (RING finger) domain-containing protein	-2.25
TGGT1_223910	-2.57416	#DIV/0!	acyltransferase domain-containing protein	-0.11
TGGT1_223920	1.38513	0.00456761	rhoptry neck protein RON3	-4.41
TGGT1_223930	-2.26127	0.0209855	RNA recognition motif-containing protein	-1.67
TGGT1_223940	1.23975	0.344606	GAP45 protein	-4.14
TGGT1_224060	2.27742	0.215583	putative thioredoxin	-1.29
TGGT1_224090	2.51114	0.4371	enoyl-CoA hydratase/isomerase family protein	-1.24
TGGT1_224130	1.27604	0.526956	hypothetical protein	1.47
TGGT1_224260	-0.189977	#DIV/0!	PHD-finger domain-containing protein	-5.13
TGGT1_224580	0.481428	0.633103	RNA recognition motif-containing protein	-3.8
TGGT1_224720	-0.629238	0.811116	SPOC domain-containing protein	-3.74
TGGT1_224740	-1.94648	0.273436	hypothetical protein	-1.12
TGGT1_224850	0.766616	0.265987	putative polyadenylate binding protein	-4.12
TGGT1_224990	2.1978	0.479127	hypothetical protein	1.03
TGGT1_225000	-0.265507	#DIV/0!	hypothetical protein	-5.36
TGGT1_225050	2.23127	0.315537	putative adenosylhomocysteinase	-1.58
TGGT1_225080	0.157999	0.867508	ribosomal protein RPS18	-4.15
TGGT1_225125	0.0902761	0.916376	pre-rRNA processing protein	-4.76
TGGT1_225150	-0.113356	0.964973	hypothetical protein	0.53
TGGT1_225160	1.59114	#DIV/0!	hypothetical protein	2.07
TGGT1_225240	1.41961	0.285798	putative 50S ribosomal protein L13	-3.34
TGGT1_225250	7.82845	#DIV/0!	putative LSU ribosomal protein L14P	-3.94
TGGT1_225380	7.52743	1.1616e-13	hypothetical protein	-3.96
TGGT1_225550	2.26605	0.217333	phosphatidylserine decarboxylase	-4.01
TGGT1_225560	1.65588	0.568694	hypothetical protein	2.18
TGGT1_225690	-0.901908	0.37979	hypothetical protein	-0.02
TGGT1_225790	-1.6741	#DIV/0!	PDI family protein	1.98
TGGT1_225810	1.79636	0.239706	BIR protein	-3.11
TGGT1_225930	3.96268	0.142412	triose-phosphate isomerase TPI-I	-5.1
TGGT1_226000	-0.848492	#DIV/0!	putative ATP synthase	-4.57
TGGT1_226020	-6.33718	#DIV/0!	transporter, major facilitator family protein	-3.53
TGGT1_226090	2.24254	0.472731	DEAD/DEAH box helicase domain-containing protein	-3.96
TGGT1_226250	0.0191719	0.966569	DEAD (Asp-Glu-Ala-Asp) box polypeptide DDX3X	-4.25
TGGT1_226280	2.38901	0.0532806	putative ribosomal protein L28	-4.91
TGGT1_226320	0.478732	0.854511	hypothetical protein	-3.16
TGGT1_226380	0.772601	0.69084	hypothetical protein	1.98
TGGT1_226410	2.07955	0.496716	EF-1 guanine nucleotide exchange domain-containing protein	2.47
TGGT1_226430	-4.61153	#DIV/0!	reticulon protein	2.39
TGGT1_226515	4.61839	#DIV/0!	hypothetical protein	1.06
TGGT1_226560	-4.48066	#DIV/0!	zinc finger (CCCH type) motif-containing protein	-4.2
TGGT1_226570	2.66041	#DIV/0!	hypothetical protein	2.46
TGGT1_226580	2.39693	0.45169	hypothetical protein	-4.07
TGGT1_226660	-0.497411	0.391848	hypothetical protein	-6.49
TGGT1_226670	-1.35942	0.503488	hypothetical protein	-3.51
TGGT1_226680	-0.867891	0.59295	hypothetical protein	-0.24
TGGT1_226710	1.46054	0.60711	hypothetical protein	0.4
TGGT1_226720	-3.43121	#DIV/0!	translin family protein	0.29
TGGT1_226730	2.91012	0.39189	aconitate hydratase ACN/IRP	-4.73
TGGT1_226860	1.88978	0.377618	SAG-related sequence SRS67	1.88
TGGT1_226940	0.956266	0.72311	ubiquitin carboxyl-terminal hydrolase	-3.8
TGGT1_226960	2.8507	0.0616997	phosphofructokinase PFKII	-5.19
TGGT1_226970	0.604634	0.527693	ribosomal protein RPS11	-3.75
TGGT1_227030	0.0654937	#DIV/0!	hypothetical protein	1.06
TGGT1_227140	-1.2874	#DIV/0!	hypothetical protein	-2.42
TGGT1_227270	-2.54232	0.269486	hypothetical protein	-4.14
TGGT1_227280	1.87826	0.379951	dense granule protein GRA3	2.14
TGGT1_227310	-3.64038	0.327589	hypothetical protein	-4.27
TGGT1_227360	1.85693	0.00840134	ribosomal protein RPL3	-5.9
TGGT1_227450	-0.672609	0.461147	hydrolase, NUDIX family protein	-1.71
TGGT1_227560	-0.733272	0.471458	putative IWS1 transcription factor	-0.72
TGGT1_227600	0.661192	0.731971	ribosomal protein RPL34	-5.27
TGGT1_227610	-9.99875	#DIV/0!	hypothetical protein	-3.55
TGGT1_227620	2.27112	0.155979	dense granule protein GRA2	2.47
TGGT1_227650	1.79811	0.396644	putative microtubule-associated protein RP/EB family	-0.98
TGGT1_227800	-2.55837	0.0298601	EF hand domain-containing protein	-3.19
TGGT1_227810	-1.20008	0.201437	rhoptry kinase family protein ROP11 (incomplete catalytic triad)	0.25
TGGT1_227830	-0.363528	0.888706	putative mitochondrial inner membrane translocase TIM44	-4.66
TGGT1_227850	-1.83764	0.0283074	peptidyl-prolyl cis-trans isomerase, cyclophilin-type domain-containing protein	-4.8
TGGT1_227860	7.136	6.45819e-08	hypothetical protein	-4.34
TGGT1_227890	2.67636	#DIV/0!	hypothetical protein	-5.09
TGGT1_227900	-1.88042	#DIV/0!	AP2 domain transcription factor AP2X-1	-2.94
TGGT1_227948	3.0023	#DIV/0!	peptidase M16 inactive domain-containing protein	-0.23
TGGT1_227952	-0.695617	#DIV/0!	14-3-3 superfamily protein	-0.62
TGGT1_227960	0.461133	#DIV/0!	PCI domain-containing protein	-3.33
TGGT1_227970	-4.15718	#DIV/0!	histone family DNA-binding protein	-2.15
TGGT1_227990	6.9271	1.03456e-10	hypothetical protein	-3.15
TGGT1_228060	-0.901389	#DIV/0!	hypothetical protein	-1.76
TGGT1_228100	0.843883	0.752288	hypothetical protein	-4.67
TGGT1_228150	3.12582	0.120961	hypothetical protein	-1.48
TGGT1_228170	2.37448	0.0123425	inner membrane complex protein IMC2A	-3.28
TGGT1_228190	0.495088	0.756147	putative eukaryotic initiation factor-3, subunit 5	-5.13
TGGT1_228200	-0.249746	#DIV/0!	vacuolar (h+)-atpase g subunit protein	-3.04
TGGT1_228210	0.747453	0.699984	26S proteasome regulatory subunit	-4.96
TGGT1_228250	5.52372	6.89432e-08	elongation factor Tu GTP binding domain-containing protein	-3.39
TGGT1_228320	6.60528	1.05599e-08	hypothetical protein	-3.59
TGGT1_228470	3.18857	0.116156	ribosomal protein RPL15	-4.94
TGGT1_228630	0.685512	0.626309	hypothetical protein	-4.48
TGGT1_228770	-1.14688	#DIV/0!	hypothetical protein	0.24
TGGT1_229010	1.06947	0.126658	rhoptry neck protein RON4	-0.93
TGGT1_229020	-0.398524	#DIV/0!	putative cell-cycle-associated protein kinase CDK	-4.09
TGGT1_229030	1.62796	0.434877	hypothetical protein	-3.87
TGGT1_229210	1.70623	#DIV/0!	putative small nuclear ribonucleoprotein polypeptide A'	-1.7
TGGT1_229250A	1.35236	0.421317	ribosomal protein RPL28	-6.04
TGGT1_229340	3.52589	0.0939433	hypothetical protein	-4.68
TGGT1_229360	3.24301	0.360018	transaldolase	0.33
TGGT1_229420	3.42313	#DIV/0!	putative cytochrome c	0.61
TGGT1_229470	0.11547	0.93358	hypothetical protein	-1.49
TGGT1_229480	3.41511	#DIV/0!	putative calcium binding protein precursor	0.11
TGGT1_229620	2.23296	0.00466419	hypothetical protein	-4.47
TGGT1_229640	-0.223981	0.8132	hypothetical protein	-0.1
TGGT1_229670	0.485814	0.727929	ribosomal protein RPS23	-3.75
TGGT1_229740	6.94463	3.45008e-08	hypothetical protein	-5.35
TGGT1_229750	-1.20914	0.16003	hypothetical protein	-4.33
TGGT1_229900	8.62736	1.52348e-10	hypothetical protein	-4.29
TGGT1_229940	0.157055	0.951516	putative cyclophilin	-3.33
TGGT1_229950	0.648912	0.644296	putative 26S proteasome regulatory subunit 6b	-5.53
TGGT1_229990	0.751688	0.698438	putative T-complex protein 1 subunit alpha	-4.96
TGGT1_230050	0.635499	0.615709	putative 50S ribosomal protein L3	-4.5
TGGT1_230118	0.232805	#DIV/0!	hypothetical protein	-0.59
TGGT1_230160	0.0955024	0.928661	hypothetical protein	2.11
TGGT1_230180	-0.406529	0.550272	hypothetical protein	2.86
TGGT1_230190	-0.690652	#DIV/0!	hypothetical protein	1.36
TGGT1_230210	2.06901	0.250259	alveolin domain containing intermediate filament IMC10	-4.7
TGGT1_230340	0.345487	0.621023	hypothetical protein	-1.14
TGGT1_230380	2.63583	0.422052	protein translocation complex, SEC61 gamma subunit	-4.61
TGGT1_230410	1.07226	0.367376	peroxiredoxin PRX3	0.4
TGGT1_230420	0.722742	0.535587	sarco/endoplasmic reticulum Ca2+-ATPase	-5.43
TGGT1_230570	1.48081	#DIV/0!	transporter, major facilitator family protein	-0.05
TGGT1_230590	-0.697527	#DIV/0!	chitobiosyldiphosphodolichol beta-mannosyltransferase	-2.51
TGGT1_230630	5.53539	3.92871e-05	hypothetical protein	-5.19
TGGT1_230850	1.5599	0.124373	hypothetical protein	-0.38
TGGT1_230940	-0.908752	0.0207981	hypothetical protein	-4.92
TGGT1_230960	0.573029	0.682528	putative splicing factor 3b, subunit 3	-4.69
TGGT1_230980	-0.175807	#DIV/0!	myosin I	0.21
TGGT1_231070	0.534082	0.702619	protein kinase	0.22
TGGT1_231080	0.378947	0.842541	ribosomal protein RPL38	-5.77
TGGT1_231120	6.00137	0.0258563	putative ribosomal protein S11	-3.39
TGGT1_231130	0.00693298	#DIV/0!	hypothetical protein	0.08
TGGT1_231140	0.157015	0.909808	ribosomal protein RPS25	-3.46
TGGT1_231140;TGGT1_232500	8.58208	#DIV/0!	#N/A	#N/A
TGGT1_231160	1.33626	#DIV/0!	hypothetical protein	-1.6
TGGT1_231210	-0.875251	0.744026	sarcalumenin/eps15 family protein	-0.5
TGGT1_231410	1.7904	0.125451	hypothetical protein	-5.37
TGGT1_231440	-1.25069	0.0568425	LsmAD domain-containing protein	-1.65
TGGT1_231460	0.440196	0.865864	hypothetical protein	-3.32
TGGT1_231480	2.47137	0.0920913	putative GCN1	-1.55
TGGT1_231600	2.27557	0.468096	HEAT repeat-containing protein	-2.41
TGGT1_231630	0.672204	0.534489	alveolin domain containing intermediate filament IMC4	-4.52
TGGT1_231640	0.939955	0.176283	alveolin domain containing intermediate filament IMC1	-4
TGGT1_231750	2.78161	0.00237182	hypothetical protein	-5.09
TGGT1_231850	3.59527	0.165789	serine-threonine phosophatase 2C (PP2C)	-4.39
TGGT1_231910	1.55535	0.363561	ATP synthase F1 gamma subunit	-3.94
TGGT1_231960	1.77832	0.194773	putative omega secalin	1.48
TGGT1_231970	1.76233	0.00411688	pre-mRNA processing splicing factor PRP8	-3.84
TGGT1_232000	-3.1412	#DIV/0!	hypothetical protein	2.29
TGGT1_232050	2.52333	#DIV/0!	DnaJ domain-containing protein	-4.16
TGGT1_232080	1.6404	0.571611	hypothetical protein	-3.67
TGGT1_232130	-0.335068	0.612625	hypothetical protein	-0.82
TGGT1_232230	0.200579	0.885002	ribosomal protein RPL30	-4.23
TGGT1_232250	2.85543	0.0613972	catalase	2.08
TGGT1_232280	1.34168	0.360925	hypothetical protein	1.22
TGGT1_232300	0.533326	0.576523	ribosomal protein RPS3	-4.37
TGGT1_232350	2.6741	0.0248238	lactate dehydrogenase LDH1	0.78
TGGT1_232370	-0.386973	0.839291	CW-type Zinc Finger protein	-0.62
TGGT1_232390	3.0196	#DIV/0!	18S rRNA biogenesis protein RCL1 protein	-1.9
TGGT1_232410	0.18024	0.849104	PDI family protein	0.99
TGGT1_232440	0.128216	0.90435	Brf1p family coiled coil protein	0.34
TGGT1_232520	1.56661	0.449635	brix domain-containing protein	-5.05
TGGT1_232530	-5.68485	#DIV/0!	hypothetical protein	-3.34
TGGT1_232650	-0.126681	#DIV/0!	hypothetical protein	1.4
TGGT1_232710	0.765156	0.343273	ribosomal protein RPS3A	-4.09
TGGT1_232720	0.705683	#DIV/0!	putative Lsm12	0.53
TGGT1_232800	-1.57754	0.169159	hypothetical protein	-1.98
TGGT1_233000	-0.757012	0.517098	KOW motif domain-containing protein	-4.24
TGGT1_233010	-1.44879	0.0177572	putative cell-cycle-assocaited protein kinase ERK7	-1.53
TGGT1_233100	1.58781	0.239066	SPFH domain / Band 7 family protein	-4.52
TGGT1_233110	0.953253	0.559215	IMP dehydrogenasa	-1.21
TGGT1_233120	0.067996	0.956585	AP2 domain transcription factor AP2VIII-2	-3.38
TGGT1_233140	4.01355	#DIV/0!	putative deoxyuridine 5'-triphosphate nucleotidohydrolase	-4.26
TGGT1_233160	3.87089	#DIV/0!	hypothetical protein	-1.81
TGGT1_233170	6.90714	0.00212681	hypothetical protein	-3.72
TGGT1_233190	2.3346	0.0780603	SKIP/SNW domain-containing protein	-4.4
TGGT1_233220	1.46968	0.322012	hypothetical protein	0.93
TGGT1_233230	3.51272	0.337414	RNA-binding protein 8A family protein	-4.63
TGGT1_233410	-2.52553	0.18109	Sof1 family domain-containing protein	-4.11
TGGT1_233460	1.44647	0.130336	SAG-related sequence SRS29B	-0.07
TGGT1_233480	5.17309	#DIV/0!	SAG-related sequence SRS29C	1.51
TGGT1_233490	2.80755	#DIV/0!	hypothetical protein	-3.13
TGGT1_233520	3.01383	0.381444	ATP-dependent RNA helicase	-5.53
TGGT1_233520;TGGT1_216950	1.19017	#DIV/0!	#N/A	#N/A
TGGT1_234190	0.630315	#DIV/0!	putative serine hydroxymethyltransferase 2	-4.23
TGGT1_234310	-1.00463	0.610642	hypothetical protein	-0.39
TGGT1_234380	2.02577	0.19464	hypothetical protein	2.66
TGGT1_234390	-0.117782	0.950502	hypothetical protein	-1.98
TGGT1_234420	1.81089	0.0989492	ATPase, AAA family protein	-5.08
TGGT1_234450	0.017538	0.986879	ribosomal protein RPS15A	-4.6
TGGT1_234520	0.707939	0.789098	U2 snRNP auxilliary factor, large subunit, splicing factor subfamily protein	-4.61
TGGT1_234610	2.02551	0.149002	WD-40 repeat protein	-5.27
TGGT1_235020	-1.15148	0.218823	putative COPI protein	-4.46
TGGT1_235140	1.93178	0.369253	hypothetical protein	1.41
TGGT1_235160	0.732018	0.782463	hypothetical protein	-1.04
TGGT1_235340	1.79535	0.543357	hypothetical protein	0.29
TGGT1_235350	-0.978568	0.290919	cwfj family protein	-4.4
TGGT1_235360	-2.07787	#DIV/0!	hypothetical protein	-2.55
TGGT1_235380	-0.454466	0.493477	hypothetical protein	1.44
TGGT1_235398	6.36038	1.14852e-07	hypothetical protein	-4.79
TGGT1_235402	0.224717	#DIV/0!	CorA family Mg2+ transporter protein	-1.57
TGGT1_235420	-0.0352267	#DIV/0!	hypothetical protein	-4.8
TGGT1_235470	1.3456	0.0468517	myosin A	-3.09
TGGT1_235490	-0.146086	#DIV/0!	hypothetical protein	-1.28
TGGT1_235540	-0.808483	0.402594	putative eukaryotic initiation factor-2 beta	-5.6
TGGT1_235660	-1.79594	0.543254	hypothetical protein	0.04
TGGT1_235740	-0.668186	0.729343	hypothetical protein	-2.11
TGGT1_235930	-0.157164	0.811777	domain K- type RNA binding proteins family protein	-4.28
TGGT1_235970	0.0425994	0.970369	putative eukaryotic initiation factor-2 gamma	-5.01
TGGT1_235990	2.52796	#DIV/0!	hypothetical protein	-5.27
TGGT1_236040	1.56234	0.172768	fructose-1,6-bisphosphate aldolase	-3.46
TGGT1_236040;TGGT1_236050	4.17317	0.064185	#N/A	#N/A
TGGT1_236070	-5.03418	0.247078	pyrroline-5-carboxylate reductase	0.79
TGGT1_236080	-3.13124	#DIV/0!	replication factor-a protein 1 (rpa1) subfamily protein	-3.35
TGGT1_236210	2.94654	0.0558675	putative peptidase M16 family potein	-4.74
TGGT1_236520	5.66137	0.000168596	hypothetical protein	-3.91
TGGT1_236520;TGGT1_201120	5.91827	#DIV/0!	#N/A	#N/A
TGGT1_236540	-0.46095	0.498821	RNA recognition motif-containing protein	-4.66
TGGT1_236570	1.19196	0.472788	lysine decarboxylase family protein	-3.75
TGGT1_236650	-0.506946	0.296475	DEAD (Asp-Glu-Ala-Asp) box polypeptide 17	-5.58
TGGT1_236820	6.8741	0.00616689	hypothetical protein	-4.69
TGGT1_236840	-1.50889	0.0744366	putative zinc finger (C-x8-C-x5-C-x3-H)-2	-3.3
TGGT1_236910	0.842669	0.439861	putative U2 snRNP auxiliary factor	-3.26
TGGT1_236950	1.07241	#DIV/0!	hypothetical protein	0.96
TGGT1_236970	0.0329953	0.978922	SWI2/SNF2-containing PHD finger protein	-1.93
TGGT1_237010	3.31252	4.19994e-05	hypothetical protein	-4.09
TGGT1_237015	2.37076	#DIV/0!	hypothetical protein	2.4
TGGT1_237100	-0.490146	0.798013	RAP domain-containing protein	-3.97
TGGT1_237110	5.12541	#DIV/0!	putative replication factor C subunit 2	-4.12
TGGT1_237140	-2.02919	#DIV/0!	putative ethylene inducible protein	0.59
TGGT1_237150	0.842953	0.752534	putative minor histocompatibility antigen h13	-3.96
TGGT1_237170	-0.463781	#DIV/0!	hypothetical protein	1.23
TGGT1_237180	1.20072	0.358649	hypothetical protein	1.39
TGGT1_237220	1.41061	0.247087	putative DNA replication licensing factor Mcm7	-4.39
TGGT1_237250	3.72108	#DIV/0!	hypothetical protein	-3.51
TGGT1_237280	-0.317601	0.631154	TLD protein	-0.16
TGGT1_237520	1.16769	0.671469	hypothetical protein	-4.52
TGGT1_237530	1.7811	#DIV/0!	hypothetical protein	-2.54
TGGT1_237560	-1.28701	0.441652	iron-sulfur cluster protein ISCU	-5.99
TGGT1_238000	0.639669	0.553914	peptidyl-prolyl isomerase	-6.27
TGGT1_238010	-0.324061	0.762019	ribosomal protein RPL23A	-4.8
TGGT1_238040A	2.77726	#DIV/0!	protein disulfide-isomerase domain-containing protein	-0.53
TGGT1_238040A;TGGT1_238040B;TGGT1_411630	-1.99937	0.50923	#N/A	#N/A
TGGT1_238050	0.842899	0.472635	nuclease and tudor domain-containing protein	-0.44
TGGT1_238180	0.68605	#DIV/0!	putative 26s proteasome regulatory complex subunit	-4.95
TGGT1_238250	0.211627	0.893607	ribosomal protein RPL36	-4.6
TGGT1_238510	-1.38458	0.411608	hypothetical protein	-4.38
TGGT1_238950	0.049695	0.979095	putative fatty acyl-CoA desaturase	-3.7
TGGT1_239010	-2.07107	0.498016	hypothetical protein	1.46
TGGT1_239070	2.28094	0.215045	hypothetical protein	-0.59
TGGT1_239087	4.38642	0.120761	hypothetical protein	-4.24
TGGT1_239100	-1.62544	0.0483512	ribosomal protein RPS7	-5.53
TGGT1_239100;TGGT1_312510	-0.560372	#DIV/0!	#N/A	#N/A
TGGT1_239260	1.81729	0.0979512	histone H4	-4.81
TGGT1_239330	-0.04513	0.981014	ribosomal protein RPL37	-4.25
TGGT1_239400	0.561496	0.72537	hypothetical protein	-0.91
TGGT1_239410	-0.692743	0.585217	hypothetical protein	-3.68
TGGT1_239430	-0.413615	#DIV/0!	EF hand domain-containing protein	1.07
TGGT1_239490	2.48354	0.440554	dehydrogenase E1 component family protein	-1.89
TGGT1_239500	2.3512	#DIV/0!	putative proteasome subunit alpha type	-4.94
TGGT1_239590	1.86952	0.530558	WD domain, G-beta repeat-containing protein	-4.51
TGGT1_239610	4.10505	0.00972131	hypothetical protein	-2.3
TGGT1_239720	1.70093	0.418002	putative 50S ribosomal protein l24	-3.92
TGGT1_239740	2.24039	0.221337	dense granule protein GRA14	2
TGGT1_239760	0.389996	0.806091	ribosomal protein RPL22	-4.32
TGGT1_239770	-0.0985486	0.969541	alveolin domain containing intermediate filament IMC11	1.53
TGGT1_239790	-0.427563	0.71096	BRCA1 C Terminus (BRCT) domain-containing protein	-4.56
TGGT1_239800	2.43864	#DIV/0!	hypothetical protein	-0.03
TGGT1_239820	0.266481	0.831436	D-3-phosphoglycerate dehydrogenase	1.79
TGGT1_240060	-0.407205	0.473765	hypothetical protein	1.44
TGGT1_240090	1.18661	0.474594	putative rhoptry kinase family protein ROP34	0.5
TGGT1_240250	1.39116	#DIV/0!	macro domain-containing protein	-0.39
TGGT1_240270	3.73024	#DIV/0!	hypothetical protein	-4.65
TGGT1_240310B	-0.956917	#DIV/0!	Toxoplasma gondii family E protein	-1.3
TGGT1_240510	-0.745819	#DIV/0!	hypothetical protein	-4.06
TGGT1_240570	2.9799	0.133081	hypothetical protein	-0.02
TGGT1_240600	2.07294	0.186499	putative chaperonin cpn60	-3.32
TGGT1_240650	0.623497	0.493667	putative coatomer protein complex, subunit alpha	-4.62
TGGT1_240710	0.0310541	0.978397	RNA recognition motif-containing protein	-5
TGGT1_240810	2.57613	#DIV/0!	hypothetical protein	-5.4
TGGT1_240850	-2.14411	0.486988	WD domain, G-beta repeat-containing protein	-2.82
TGGT1_240860	0.887236	0.740894	acyltransferase domain-containing protein	-2.54
TGGT1_240870	0.337498	0.808223	putative beta adaptin protein	-2.83
TGGT1_241150	-0.806418	0.762271	hypothetical protein	-3.41
TGGT1_241170	-0.604953	0.575101	hypothetical protein	0.03
TGGT1_241840	4.44568	#DIV/0!	hypothetical protein	0.4
TGGT1_242070	2.7786	0.240062	cAMP-dependent protein kinase regulatory subunit	-5.46
TGGT1_242090	3.14111	#DIV/0!	zinc finger (CCCH type) motif-containing protein	-0.36
TGGT1_242330	1.37633	0.129685	ribosomal protein RPS5	-4.92
TGGT1_242380	1.24128	0.654514	fatty acid elongase	-0.95
TGGT1_242680	-1.27848	0.646143	ribosomal protein RPL24e	-3.94
TGGT1_242750	-3.17088	#DIV/0!	hypothetical protein	-2.34
TGGT1_242800	0.0446538	#DIV/0!	putative ribosome biogenesis protein NSA2	-5.18
TGGT1_242830	-0.700482	0.517952	putative XRN 5'-3' exonuclease	-4.96
TGGT1_243200	-3.14237	0.369158	hypothetical protein	-3.95
TGGT1_243250	-1.0863	0.690838	myosin H	-3.94
TGGT1_243360	-9.5912	#DIV/0!	hypothetical protein	0.86
TGGT1_243430	0.369011	0.846571	OTU family cysteine protease	0.43
TGGT1_243490	2.96951	0.133997	putative BCS1 family isoform 9	-4.15
TGGT1_243530	4.94493	6.03943e-06	pentatricopeptide repeat domain-containing protein	-2.95
TGGT1_243540	0.305963	0.872315	WD domain, G-beta repeat-containing protein	-4.68
TGGT1_243570	-0.754562	0.697391	ribosomal protein RPS26	-5.14
TGGT1_243710	2.97169	0.084517	t-complex protein beta subunit	-4.79
TGGT1_243730	3.7345	0.0827796	rhoptry protein ROP9	0.85
TGGT1_243920	-0.45692	0.552943	putative DNA replication licensing factor MCM5	-5.35
TGGT1_243930	3.49529	0.338797	hypothetical protein	0.25
TGGT1_243950	-1.41502	0.402626	putative prohibitin	-5.18
TGGT1_243960	-1.49496	0.00239128	nuclear transport factor 2 (ntf2) domain-containing protein	-2.28
TGGT1_244100	-0.522015	0.627563	snoRNA binding domain-containing protein	-4.36
TGGT1_244110	4.67746	0.0488096	nucleosome assembly protein (nap) protein	-0.88
TGGT1_244200	3.62986	0.328379	putative 2-oxoglutarate dehydrogenase e1 component, mitochondrial precursor	-4.8
TGGT1_244210	-1.93005	0.52045	RNA polymerase-associated protein RTF1	-4.72
TGGT1_244310	-1.30237	0.059886	GTP-binding protein	-3.71
TGGT1_244335	-1.03765	#DIV/0!	hypothetical protein	1.72
TGGT1_244370	0.566719	#DIV/0!	putative TDC1	-3.06
TGGT1_244380	-0.190548	0.761828	cactin	-4.92
TGGT1_244460	-0.788421	0.188245	hypothetical protein	-1.5
TGGT1_244560	1.1139	0.0947959	putative heat shock protein 90	-4.39
TGGT1_244570	0.062586	0.973675	hypothetical protein	-2.86
TGGT1_244650	-1.94857	0.517415	putative eukaryotic initiation factor-5	-4.08
TGGT1_244880	0.638652	0.808457	DNA-directed RNA polymerase I RPA1	-4.35
TGGT1_244910	-1.06198	0.592032	MIZ/SP-RING zinc finger domain-containing protein	1.64
TGGT1_245432	2.15596	0.485235	hypothetical protein	2.26
TGGT1_245460	0.900651	0.380422	ribosomal protein RPS8	-4.68
TGGT1_245470	-1.28805	0.220959	mitotic checkpoint protein, BUB3 family protein	-0.38
TGGT1_245560	-0.186162	0.893195	hypothetical protein	-0.29
TGGT1_245610	2.38403	0.291792	hypothetical protein	0.74
TGGT1_245620	0.0575636	#DIV/0!	ribosomal-ubiquitin protein RPS27A	-4.61
TGGT1_245670	0.392248	#DIV/0!	pyruvate dehydrogenase complex subunit PDH-E1Alpha	0.15
TGGT1_245680	0.406287	0.638204	ribosomal protein RPL21	-3.65
TGGT1_246000	0.219447	0.908055	large subunit ribosomal protein IMG2	-3.24
TGGT1_246050	-1.80562	0.541557	hypothetical protein	-4.83
TGGT1_246170	1.09758	0.688114	ARID/BRIGHT DNA binding domain-containing protein	-4.85
TGGT1_246500	0.0609785	#DIV/0!	surp module domain-containing protein	-5.56
TGGT1_246540	2.07969	0.248341	cytochrome c1, heme protein	-4.36
TGGT1_246550	1.21251	0.404341	aspartyl protease ASP3	-1.87
TGGT1_246570	-0.380227	0.761926	hypothetical protein	1.66
TGGT1_246580	0.824921	0.757325	hypothetical protein	-3.92
TGGT1_246730	-0.575673	0.681176	hypothetical protein	-3.05
TGGT1_246940	-0.475157	0.803949	hypothetical protein	0.75
TGGT1_246950	-0.552243	0.543292	hypothetical protein	-3.88
TGGT1_247195	-0.462008	0.859427	microneme protein MIC15	-3.31
TGGT1_247350	2.13042	#DIV/0!	thioredoxin domain-containing protein	0.8
TGGT1_247410	-2.84808	#DIV/0!	hypothetical protein	-3.9
TGGT1_247440	4.56975	#DIV/0!	hypothetical protein	1.72
TGGT1_247450	2.19731	0.321134	hypothetical protein	-3.03
TGGT1_247470	0.565215	0.515041	putative nucleolar protein	-3.33
TGGT1_247510	0.886159	0.360831	fructose-bisphospatase II	-4.77
TGGT1_247520	-2.8716	0.395899	hypothetical protein	0.68
TGGT1_247550	3.33378	0.00220526	heat shock protein HSP60	-5.1
TGGT1_247700	0.756406	0.639163	AP2 domain transcription factor AP2XII-4	-5.12
TGGT1_247740	-1.06711	#DIV/0!	hypothetical protein	0.31
TGGT1_248120	0.242176	#DIV/0!	hypothetical protein	-3.19
TGGT1_248200	0.916249	#DIV/0!	putative ribosomal RNA (adenine(1779)-N(6)/adenine(1780)-N(6))- dimethyltransferase	-3.76
TGGT1_248250	-0.766319	0.773094	putative translation initiation factor IF-2	-2.7
TGGT1_248340	0.902162	0.32819	GTP-binding nuclear protein ran/tc4	-4.59
TGGT1_248390	-1.34796	0.177109	ribosomal protein RPL26	-3.23
TGGT1_248460	3.26838	0.357777	putative ubiquitin	1.18
TGGT1_248480	0.899692	0.380905	ribosomal protein RPS9	-4.26
TGGT1_248490	2.21965	0.475985	hypothetical protein	-4.28
TGGT1_248630	0.725812	#DIV/0!	actin-related protein ARP1	-1.82
TGGT1_248680	-2.58955	#DIV/0!	hypothetical protein	-1
TGGT1_248700	0.702108	0.54692	alveolin domain containing intermediate filament IMC12	-0.17
TGGT1_248740	-0.181413	0.908683	hypothetical protein	-4.02
TGGT1_248790	7.43939	5.91961e-05	hypothetical protein	-4
TGGT1_248810	0.891255	0.311564	nuclear factor NF7	-0.8
TGGT1_248850	-0.44856	#DIV/0!	methionine aminopeptidase	-3.81
TGGT1_248880	5.09334	#DIV/0!	GTPase RAB7	-2.67
TGGT1_249240	1.14735	0.676248	putative calmodulin	-5.28
TGGT1_249250	4.48207	0.274055	ribosomal protein RPL35A	-5.08
TGGT1_249270	2.19393	0.321697	putative protein disulfide isomerase-related protein (provisional)	-4.56
TGGT1_249360	-0.21711	0.792548	RED family protein	-3.45
TGGT1_249390	4.00245	0.302376	glutamate/leucine/phenylalanine/valine dehydrogenase family protein	1
TGGT1_249510	-0.0242328	#DIV/0!	hypothetical protein	0.62
TGGT1_249610	1.28031	0.253503	hypothetical protein	-4.47
TGGT1_249780	2.04725	#DIV/0!	hypothetical protein	1.62
TGGT1_249790	7.16954	7.69723e-05	hypothetical protein	-2.16
TGGT1_249900	0.758135	0.298793	putative adenine nucleotide translocator	-3.78
TGGT1_249990	-0.717198	0.610986	hypothetical protein	1.91
TGGT1_250090	0.435432	0.819784	hypothetical protein	0.46
TGGT1_250700	1.83732	0.18273	hypothetical protein	-1.67
TGGT1_250710	3.85883	0.311937	microneme protein MIC10	2.38
TGGT1_250730	0.393624	#DIV/0!	putative 60S ribosomal protein L7-B	-4.03
TGGT1_250770	1.73207	0.0925473	putative eukaryotic initiation factor-4A	-4.13
TGGT1_250810	0.333547	0.833462	ribosomal protein RPL35	-5.04
TGGT1_250820	-1.26802	0.0484675	hypothetical protein	0.5
TGGT1_251500	0.285056	0.819944	putative eukaryotic initiation factor-3, subunit 3	-3.35
TGGT1_251510	5.29275	#DIV/0!	Ulp1 protease family, C-terminal catalytic domain-containing protein	-2.42
TGGT1_251620	0.261068	0.869069	putative flap structure-specific endonuclease 1	-3.9
TGGT1_251630	4.21179	0.289375	slc30a2 protein	-3.06
TGGT1_251670	-1.56458	#DIV/0!	putative werner helicase interacting protein 1	0.01
TGGT1_251690	2.46012	0.0932066	putative seryl-tRNA synthetase, cytoplasmic	-4.13
TGGT1_251760	0.636686	#DIV/0!	putative subunit of proteaseome activator complex	0.2
TGGT1_251780	1.16204	0.194105	heat shock protein	-5.09
TGGT1_251810	1.17528	0.669696	putative translation initiation factor eIF-5A	-4.32
TGGT1_251850	1.95741	0.125514	serine/threonine protein phosphatase	0.05
TGGT1_251870;TGGT1_305160	0.348855	0.826005	#N/A	#N/A
TGGT1_251880	3.15916	#DIV/0!	tRNA synthetases class I family protein	-6.31
TGGT1_251890	2.78526	0.405145	hypothetical protein	-4.34
TGGT1_251930	0.152253	0.912527	enoyl-acyl carrier reductase ENR	-1.32
TGGT1_251950	0.00673256	0.997167	ribosomal protein l7/l12 c-terminal domain-containing protein	-3.6
TGGT1_252270	2.02618	0.089639	L1P family of ribosomal protein	-3.56
TGGT1_252290	-0.176642	0.852075	putative importin alpha	-5.32
TGGT1_252360	-0.460188	0.579169	rhoptry kinase family protein ROP24 (incomplete catalytic triad)	1.34
TGGT1_252370	-1.48387	#DIV/0!	AP2 domain transcription factor AP2III-1	-2.98
TGGT1_252400	0.96418	0.624064	HIT zinc finger protein	-4.14
TGGT1_252500	-0.929033	0.514847	polo kinase	0.34
TGGT1_252630	0.0693895	0.978545	hypothetical protein	-1.45
TGGT1_253320	7.7102	0.000420776	hypothetical protein	-1.47
TGGT1_253370	1.38	0.623986	hypothetical protein	-0.24
TGGT1_253430	1.63242	0.278111	putative asparagine synthetase	-0.53
TGGT1_253440	1.9528	0.365147	putative cell-cycle-associated protein kinase SRPK	-3.09
TGGT1_253520	-1.47076	#DIV/0!	U3 small nucleolar RNA-associated protein 6 protein	-4.77
TGGT1_253700	-0.990615	#DIV/0!	transporter, major facilitator family protein	-1.76
TGGT1_253750	-0.0306625	#DIV/0!	PLU-1 family protein	-4.31
TGGT1_253800	2.72634	0.0479258	putative ribosomal protein L15	-1.91
TGGT1_253820	2.15975	#DIV/0!	hypothetical protein	1.11
TGGT1_253830	1.76989	0.402717	hypothetical protein	-2.94
TGGT1_253880	1.72583	0.41241	GNS1/SUR4 family protein	-0.02
TGGT1_254230	2.28399	0.00676065	hypothetical protein	-3.38
TGGT1_254260	-4.46554	#DIV/0!	COX19 cytochrome c oxidase assembly family protein	-3.34
TGGT1_254380	2.05664	0.2525	putative ribosomal protein L11	-3.52
TGGT1_254400	0.593461	0.609007	putative LSU ribosomal protein L2P	-5.44
TGGT1_254440	-0.254647	0.854441	ribosomal protein RPL12	-5.1
TGGT1_254500	-3.40316	0.0591489	hypothetical protein	-0.77
TGGT1_254530	3.21136	#DIV/0!	hypothetical protein	-4.69
TGGT1_254580	0.331504	#DIV/0!	UDP-galactose transporter family protein	-4.9
TGGT1_254650	-1.42912	0.33391	zinc finger protein	-3.31
TGGT1_254720	0.83377	0.75497	dense granule protein GRA8	1.56
TGGT1_254810	1.39885	0.0737651	hypothetical protein	-4.1
TGGT1_254880	2.38279	0.291976	Alpha-galactosidase	-1.37
TGGT1_254940	-0.530245	0.361833	MIF4G domain-containing protein	-2.13
TGGT1_255190	0.284523	0.764273	myosin C	2.25
TGGT1_255240	-0.599063	#DIV/0!	hypothetical protein	-4.28
TGGT1_255260	1.49561	0.18945	apical membrane antigen AMA1	-2.86
TGGT1_255320	1.91398	0.523104	mRNA turnover 4 (MRT4) family protein	-4.8
TGGT1_255340	-1.34792	0.630879	tetratricopeptide repeat-containing protein	-2.27
TGGT1_255350	-1.00902	0.172153	putative ATPase	-1.43
TGGT1_255420	2.79912	0.403635	hypothetical protein	1.74
TGGT1_255510	2.60594	0.115863	ankyrin repeat-containing protein	-4.4
TGGT1_255910	2.2196	#DIV/0!	putative PfMNL-2 CISD1 family iron-sulfur protein	1.64
TGGT1_256030	-1.36133	0.262167	hypothetical protein	-5.03
TGGT1_256060	-0.940106	#DIV/0!	nucleosome assembly protein (nap) protein	1.5
TGGT1_256760	2.88379	0.0596146	pyruvate kinase PyK1	-4.03
TGGT1_256770	0.558292	0.559145	putative eukaryotic translation initiation factor 4A, isoform 3	-4.22
TGGT1_256820	-0.507898	0.557803	zinc finger (CCCH type) motif-containing protein	-4.96
TGGT1_256840	1.8134	0.540201	hypothetical protein	-4.22
TGGT1_256970	0.517167	0.84328	putative vacuolar ATP synthase subunit A	-3.61
TGGT1_257070	-1.12681	0.571588	hypothetical protein	-3.79
TGGT1_257080	3.40759	0.345914	3'5'-cyclic nucleotide phosphodiesterase domain-containing protein	0.55
TGGT1_257130	-6.16246	#DIV/0!	zinc finger (CCCH type) motif-containing protein	0.79
TGGT1_257300	-0.953798	#DIV/0!	hypothetical protein	-2.49
TGGT1_257350	-0.963787	0.23728	putative eukaryotic translation initiation factor	-4.05
TGGT1_257390	-0.735493	0.704362	ribosome biogenesis GTP-binding protein YsxC protein	-3.96
TGGT1_257530	2.19092	0.480122	transporter, major facilitator family protein	-4.73
TGGT1_257560	2.22709	0.474924	WD domain, G-beta repeat-containing protein	-5.3
TGGT1_257650	5.72447	0.00480967	hypothetical protein	-4.92
TGGT1_257680	3.25884	0.192036	myosin light chain MLC1	-2.7
TGGT1_257990	1.46263	0.170114	putative heat shock protein 101	0.05
TGGT1_258050	-1.05143	0.699331	actin like protein ALP2a	-4.44
TGGT1_258060	-0.869193	0.592425	putative myosin heavy chain	-4.07
TGGT1_258070	1.85171	0.143338	hypothetical protein	-5.24
TGGT1_258090	-0.965151	0.720853	hypothetical protein	-1.34
TGGT1_258110	2.1017	0.493343	N-acetylglucosaminylphosphatidylinositol deacetylase	-4.37
TGGT1_258240	3.32594	0.186375	chromodomain helicase DNA binding protein CHD1/SWI2/SNF2	-0.87
TGGT1_258390	0.919185	0.401417	putative DnaJ protein	-3.22
TGGT1_258410	1.63714	0.226763	photosensitized INA-labeled protein PHIL1	1.74
TGGT1_258470	1.02582	0.531696	hypothetical protein	2.12
TGGT1_258500	2.13998	0.4876	hypothetical protein	-3.81
TGGT1_258540	1.03232	#DIV/0!	phosphoglycerate mutase family protein	-4.95
TGGT1_258560	-1.53718	#DIV/0!	hypothetical protein	-4.22
TGGT1_258580	-0.268353	0.677177	rhoptry protein ROP17	1.29
TGGT1_258630	0.052272	0.983835	hypothetical protein	-4.63
TGGT1_258740	-0.32216	0.816715	putative eukaryotic initiation factor-2A	-1.21
TGGT1_258780	-1.2433	0.536459	OTU family cysteine protease	0.74
TGGT1_258850	1.22683	#DIV/0!	hypothetical protein	-0.15
TGGT1_258860	1.23551	#DIV/0!	hypothetical protein	-0.76
TGGT1_258870A	3.28243	0.0652453	hypothetical protein	1.32
TGGT1_258870A;TGGT1_258870B	2.92818	0.223557	#N/A	#N/A
TGGT1_258870B	0.812827	#DIV/0!	hypothetical protein	0.75
TGGT1_258970	0.497433	0.583349	hypothetical protein	-5.01
TGGT1_259010	2.55349	#DIV/0!	putative vacuolar ATP synthase subunit d	-4.84
TGGT1_259200B	0.365808	#DIV/0!	Na+/H+ exchanger NHE1	-1.46
TGGT1_259220	-0.511317	#DIV/0!	DEAD/DEAH box helicase domain-containing protein	-4.31
TGGT1_259240	-0.0803572	#DIV/0!	ribosomal protein RPS21	-4.87
TGGT1_259260	0.853941	0.467116	membrane protein FtsH1	-4.16
TGGT1_259550	3.32506	0.35286	dihydropteroate synthase	-3.55
TGGT1_259640	0.209227	0.935506	nucleoporin autopeptidase	-4.08
TGGT1_259650	1.33436	0.633824	hypothetical protein	-1.59
TGGT1_259850	2.12175	0.0781625	hypothetical protein	-3.55
TGGT1_259990	2.3535	0.457451	SAC3/GANP family protein	-4.33
TGGT1_260180	-0.318101	0.841009	hypothetical protein	-4.07
TGGT1_260200	-0.182554	0.864224	helicase associated domain (ha2) protein	-5.65
TGGT1_260210	1.77956	0.546142	DnaJ domain-containing protein	-3.47
TGGT1_260260	1.99297	0.357448	ribosomal protein RPP1	-4.98
TGGT1_260320	3.55812	0.33386	Noc2p family protein	-3.4
TGGT1_260440	1.19892	0.549598	nuclear factor NF3	0.03
TGGT1_260520	-0.399709	0.616004	hypothetical protein	1.9
TGGT1_260540	1.52143	0.215954	alveolin domain containing intermediate filament IMC14	1.75
TGGT1_260600	1.55764	0.12485	Pumilio-family RNA binding repeat-containing protein	-0.34
TGGT1_260610	-3.27615	0.357095	methyltransferase	-4.97
TGGT1_260630	1.04001	0.526443	DnaJ family Sec63 protein	-3.8
TGGT1_260660	2.70723	0.0490684	putative 50S ribosomal protein L23	-2.83
TGGT1_260790	2.13201	0.0457656	RAP domain-containing protein	-3.03
TGGT1_260820	0.0775886	0.976013	IMC sub-compartment protein ISP1	0.36
TGGT1_260840	1.64551	0.274838	hypothetical protein	-4.45
TGGT1_261000	4.19607	#DIV/0!	MutS domain V domain-containing protein	-0.89
TGGT1_261010	1.88843	0.527368	putative tat-binding family protein	-4.61
TGGT1_261210	1.77846	0.546336	putative 26s proteasome subunit p55	-4.01
TGGT1_261250	-0.14829	#DIV/0!	histone H2A1	-3.39
TGGT1_261250;TGGT1_261580	0.236239	#DIV/0!	#N/A	#N/A
TGGT1_261250;TGGT1_300200	0.234825	#DIV/0!	#N/A	#N/A
TGGT1_261260A	1.63555	#DIV/0!	histone lysine demethylase JMJD6a	1.05
TGGT1_261380	5.64013	0.222757	putative ribosomal protein S8	-3.22
TGGT1_261430	1.9015	0.375263	hypothetical protein	-3.29
TGGT1_261460	0.81823	0.563735	transcriptional elongation factor FACT80	-4.17
TGGT1_261475	5.72056	0.000851998	hypothetical protein	-4.09
TGGT1_261510	0.477234	0.679606	hypothetical protein	-5.21
TGGT1_261520	0.693073	#DIV/0!	putative nucleolar GTP-binding protein 1	-5.23
TGGT1_261570	1.96973	0.0201407	ribosomal protein RPL7A	-4.03
TGGT1_261580	3.16287	0.367263	histone H2AX	2.95
TGGT1_261680	-1.98881	#DIV/0!	hypothetical protein	-5.79
TGGT1_261850	3.90457	0.308833	putative helicase	-5.28
TGGT1_261950	1.78006	0.0395133	ATP synthase beta subunit ATP-B	-4.84
TGGT1_262040	1.45515	0.477824	SAC3/GANP family protein	-0.03
TGGT1_262050	-0.48323	0.675866	rhoptry kinase family protein ROP39	1.97
TGGT1_262070	0.774501	0.770874	putative ribosomal rna assembly protein mis3	-2.69
TGGT1_262150	0.981786	#DIV/0!	kelch repeat and K+ channel tetramerisation domain containing protein	-3.85
TGGT1_262170	2.42809	0.135567	hypothetical protein	-3.05
TGGT1_262380	1.35945	0.118	putative elongation factor Tu	-4.75
TGGT1_262400	0.357218	0.890599	lipase	1.24
TGGT1_262490	0.603659	#DIV/0!	putative alpha/beta hydrolase	-1.2
TGGT1_262620	0.362578	0.636949	RNA recognition motif-containing protein	-2.1
TGGT1_262670	0.610558	0.464058	ribosomal protein RPL18A	-4.54
TGGT1_262690	0.0880227	0.949333	ribosomal protein RPL27	-4.67
TGGT1_262720	1.37674	0.498742	putative eukaryotic initiation factor-1A	-4.59
TGGT1_262730	-0.105981	0.915709	rhoptry protein ROP16	1.11
TGGT1_262920	-1.10171	0.106849	trypsin domain-containing protein	0.56
TGGT1_262935	-0.682542	0.283842	hypothetical protein	1.55
TGGT1_262960	-1.06707	0.193372	putative U1 snRNP-associated protein Usp106	1.1
TGGT1_263040	0.67459	0.562267	ribosomal protein RPS16	-3.98
TGGT1_263050	1.60399	0.0975487	ribosomal protein RPL13	-3.53
TGGT1_263060	4.12173	0.294838	Proteasome/cyclosome repeat-containing protein	-3.81
TGGT1_263070	-0.303372	0.736748	CMGC kinase, CK2 family	-2.65
TGGT1_263080	0.181428	#DIV/0!	hypothetical protein	-3.1
TGGT1_263090	1.36747	0.171537	14-3-3 protein	-5.79
TGGT1_263110	1.30826	0.517763	hypothetical protein	-4.63
TGGT1_263180	0.957302	0.722846	myosin D	1.56
TGGT1_263300	2.84831	0.232178	eukaryotic porin protein	-3.67
TGGT1_263310	3.5525	#DIV/0!	putative step ii splicing factor	-2.58
TGGT1_263320	-0.143401	0.893101	hypothetical protein	-0.63
TGGT1_263440	0.650643	0.49754	hypothetical protein	-3.99
TGGT1_263450	2.10787	0.492411	hypothetical protein	-1.86
TGGT1_263500	0.542474	0.734119	putative vacuolar protein sorting-associated protein 26	-4.09
TGGT1_263520	-1.08622	0.156246	microtubule associated protein SPM1	1.21
TGGT1_263530	-3.14377	#DIV/0!	putative chaperonin	-2.96
TGGT1_263550	3.07318	0.00166007	putative 39S ribosomal protein L47, mitochondrial precursor	-3.59
TGGT1_263580	2.22076	0.475826	bromodomain-containing protein	-2.37
TGGT1_263680	6.52003	0.00274378	hypothetical protein	-4.3
TGGT1_263700	0.65417	0.605662	ribosomal protein RPS14	-4.59
TGGT1_263750	2.75444	2.13321e-05	hypothetical protein	1.4
TGGT1_263840	7.73402	2.53111e-15	hypothetical protein	-2.79
TGGT1_263850	4.26686	#DIV/0!	hypothetical protein	1.12
TGGT1_263870	-0.30396	0.906657	glutamate-tRNA ligase	-4.2
TGGT1_264010	-1.17152	0.557861	hypothetical protein	-4.11
TGGT1_264030	2.19527	#DIV/0!	putative aminotransferase	1.31
TGGT1_264040	0.418051	#DIV/0!	hypothetical protein	-2.54
TGGT1_264130	0.338802	0.85887	hypothetical protein	-3.25
TGGT1_264160	1.50246	#DIV/0!	DEAD/DEAH box helicase domain-containing protein	-3.95
TGGT1_264440	1.01836	0.606143	signal recognition particle receptor beta subunit protein	-4.66
TGGT1_264450	1.14464	0.676888	putative DNA topoisomerase III beta-1	-0.02
TGGT1_264610	-0.956023	0.32607	RNA recognition motif-containing protein	-3.94
TGGT1_264640	-0.887325	0.53288	bromodomain-containing protein	-4.94
TGGT1_264660	-2.0157	0.0280769	SAG-related sequence SRS44	0.85
TGGT1_264690	-0.0369784	0.974277	putative cyclin 4	-1.63
TGGT1_264730	6.29635	0.00123403	hypothetical protein	-2.47
TGGT1_264760	2.26338	0.217746	Oxysterol-binding protein	-6.07
TGGT1_265090	0.539037	0.572521	hypothetical protein	-0.54
TGGT1_265110	-1.30247	0.105047	putative ribosome biogenesis protein	-4.36
TGGT1_265150	-2.17681	0.324569	hypothetical protein	-0.25
TGGT1_265250	-0.815456	0.129288	RNA recognition motif-containing protein	-0.79
TGGT1_265360	-3.66613	0.32567	hypothetical protein	1.25
TGGT1_265410	3.16931	0.366671	G-protein beta WD-40 repeat containing protein	-5.01
TGGT1_265450	2.6593	0.419318	hexokinase	-1.37
TGGT1_265470	0.394042	0.634274	hypothetical protein	-2.53
TGGT1_265530	-1.85494	0.114468	RNA recognition motif-containing protein	-5.33
TGGT1_266030	-0.974853	0.215558	putative pre-mRNA splicing factor	-6.21
TGGT1_266060	1.19207	0.361829	ribosomal protein RPSA	-5.48
TGGT1_266070	0.501351	0.793591	ribosomal protein RPL31	-3.75
TGGT1_266080	-0.445892	0.677847	hypothetical protein	1.77
TGGT1_266110	1.02863	0.530654	DEAD/DEAH box helicase domain-containing protein	-4.47
TGGT1_266260	0.839605	0.511398	hypothetical protein	-2.47
TGGT1_266470	-0.63285	0.810095	hypothetical protein	1.04
TGGT1_266630	-0.93373	#DIV/0!	hypothetical protein	-4.16
TGGT1_266640	0.29851	0.795228	putative Acetyl-coenzyme A synthetase 2	0.59
TGGT1_266760	3.82546	0.150578	isocitrate dehydrogenase	0.35
TGGT1_266810	-0.106853	#DIV/0!	hypothetical protein	-4.42
TGGT1_266840	-0.435559	0.819733	hypothetical protein	-4.53
TGGT1_266960	-2.20992	0.122014	beta-tubulin	-4
TGGT1_266960;TGGT1_212240	-0.132643	#DIV/0!	#N/A	#N/A
TGGT1_266960;TGGT1_212240;TGGT1_221620	-0.0913295	0.905005	#N/A	#N/A
TGGT1_266960;TGGT1_221620	-0.381134	0.883432	#N/A	#N/A
TGGT1_266990	0.212897	0.841995	beta-COP	-4.77
TGGT1_267040	2.4979	0.0173625	hypothetical protein	-4.17
TGGT1_267060	-1.94395	0.366869	ribosomal protein RPL14	-3.07
TGGT1_267080	2.47643	0.129875	putative 26S protease regulatory subunit 4	-4.66
TGGT1_267330	1.41632	#DIV/0!	fumarate hydratase	-3.5
TGGT1_267350	-0.688491	0.794493	LSM domain-containing protein	-3.9
TGGT1_267370	-10.7116	#DIV/0!	kinesin motor domain-containing protein	-2.7
TGGT1_267400	-0.138532	0.896705	ribosomal protein RPL32	-2.81
TGGT1_267420	2.71669	0.412757	putative mago nashi family protein 2	-4.59
TGGT1_267480	-1.51068	0.18556	putative tRNA (guanine(26)-N(2))-dimethyltransferase	-4.81
TGGT1_267500	1.50332	0.465422	hypothetical protein	-0.72
TGGT1_267600	0.908235	0.643023	FHA domain-containing protein	0.74
TGGT1_267740	1.2068	0.662392	hypothetical protein	1.78
TGGT1_267775	1.06163	0.305721	hypothetical protein	-2.35
TGGT1_268200	-0.0445501	0.966679	RNA recognition motif-containing protein	-3.27
TGGT1_268260	7.35359	2.0184e-13	hypothetical protein	-5.59
TGGT1_268570	0.311464	0.770948	zinc finger (CCCH type) motif-containing protein	-4.23
TGGT1_268590	0.700061	#DIV/0!	rhomboid protease ROM4	-1.46
TGGT1_268740	-4.41688	0.27761	hypothetical protein	-1.61
TGGT1_268810	2.06553	#DIV/0!	ck2 beta subunit	-3.08
TGGT1_268835	-0.0951513	0.933892	hypothetical protein	-2.02
TGGT1_268850	2.19213	0.0933834	enolase 2	-3.38
TGGT1_268850;TGGT1_268860	0.727544	#DIV/0!	#N/A	#N/A
TGGT1_268890	3.25961	0.0251895	citrate synthase I	-2.4
TGGT1_268950	3.45601	0.176025	hypothetical protein	-2.62
TGGT1_269010	0.859782	0.659809	AP2 domain transcription factor AP2VIII-7	-1.01
TGGT1_269180	-0.686499	0.0681282	MIF4G domain-containing protein	-3.86
TGGT1_269190	1.45375	0.0843534	glyceraldehyde-3-phosphate dehydrogenase GAPDH2	-4.4
TGGT1_269200	1.96015	0.159952	putative crooked neck family 1 protein isoform 2	-2.99
TGGT1_269290	1.69699	0.418895	hypothetical protein	-5.45
TGGT1_269410	-0.736118	0.444461	hypothetical protein	-0.12
TGGT1_269650	-2.05261	0.0129076	FFD and TFG box motifs protein	-1.68
TGGT1_269700	-1.65695	0.126063	NLI interacting factor family phosphatase	-4.37
TGGT1_269710	-0.281782	0.913381	hypothetical protein	-3.16
TGGT1_269770	1.24284	0.393764	WD domain, G-beta repeat-containing protein	-4.26
TGGT1_269885A	0.861058	0.122378	rhoptry metalloprotease toxolysin TLN1	-1.37
TGGT1_269885A;TGGT1_269885B	0.525162	0.784234	#N/A	#N/A
TGGT1_269885B	1.12034	0.437957	rhoptry metalloprotease toxolysin TLN1	-2.07
TGGT1_269930	-2.07857	#DIV/0!	calcium binding egf domain-containing protein	-0.14
TGGT1_269950	2.46816	0.442498	hypothetical protein	0.44
TGGT1_269980	0.914726	0.476208	putative preprotein translocase Sec61	-5.15
TGGT1_270010	-2.61498	#DIV/0!	hypothetical protein	-0.22
TGGT1_270150	1.44561	0.48032	hypothetical protein	-4.23
TGGT1_270240	2.01981	0.149927	MAG1 protein	1.25
TGGT1_270270	1.20911	#DIV/0!	hypothetical protein	0.07
TGGT1_270370	2.71891	#DIV/0!	putative clathrin assembly protein AP19	-4.06
TGGT1_270380	-1.22043	0.309762	ribosomal protein RPS13	-4.6
TGGT1_270510	0.347583	0.650838	asparaginyl-tRNA synthetase (NOB+tRNA synthase)	-3.93
TGGT1_270560	1.68503	0.330752	peptidyl-prolyl cis-trans isomerase family 1	-0.46
TGGT1_270580	-1.57588	0.584003	HECT-domain (ubiquitin-transferase) domain-containing protein	-2.98
TGGT1_270620	1.96367	0.51496	DEAD/DEAH box helicase domain-containing protein	-4.65
TGGT1_270640	-0.14884	0.905203	RNA recognition motif-containing protein	0.74
TGGT1_270680	-0.138185	#DIV/0!	hypothetical protein	1.62
TGGT1_270690	1.69887	0.00639505	arginyl-tRNA synthetase	-4.54
TGGT1_270710	-0.851968	0.75015	WW domain binding protein 11	-1.74
TGGT1_270770	0.535295	0.701989	PWI domain-containing protein	-3.73
TGGT1_270830	0.329817	0.862541	small nuclear ribonucleoprotein	-2.22
TGGT1_270880	-1.03214	0.139589	RNA recognition motif-containing protein	-5.73
TGGT1_270930	-2.07209	2.01689e-05	hypothetical protein	-4.34
TGGT1_271050	1.287	0.286431	SAG-related sequence SRS34A	1.72
TGGT1_271100	-2.01598	0.116591	NUC153 domain-containing protein	-4.14
TGGT1_271110	-0.137671	0.890673	hypothetical protein	-4.39
TGGT1_271240	2.60103	0.426163	hypothetical protein	-3.35
TGGT1_271250	1.63602	#DIV/0!	hypothetical protein	0.03
TGGT1_271280	0.572713	#DIV/0!	putative 60S ribosome subunit biogenesis protein NIP7	-5.04
TGGT1_271390	-0.320295	0.798284	hypothetical protein	-5.42
TGGT1_271740	3.31428	0.187342	hypothetical protein	0.36
TGGT1_271840	-0.32307	0.900881	hypothetical protein	-4.76
TGGT1_271888	1.22817	0.348724	putative 3-ketoacyl-CoA reductase	-4.5
TGGT1_271930	2.48947	0.439808	hypothetical protein	2.09
TGGT1_271970	1.66334	0.336025	glideosome-associated protein with multiple-membrane spans GAPM3	-2.6
TGGT1_272010	-0.260375	0.85122	Gar1 protein RNA binding region protein	-1.51
TGGT1_272290	0.738365	0.780721	pyruvate dehydrogenase complex subunit PD-HE1Beta	-0.18
TGGT1_272340	-2.11348	0.335472	hypothetical protein	-3.36
TGGT1_272350	-0.0568365	0.976092	mRNA export protein	-3.4
TGGT1_272390	3.27331	#DIV/0!	hypothetical protein	-3.41
TGGT1_272400	-0.934265	0.728729	casein kinase ii regulatory subunit protein	-2.86
TGGT1_272520	-0.900145	#DIV/0!	hypothetical protein	1.87
TGGT1_272720	1.60577	#DIV/0!	methyltransferase domain-containing protein	-5.07
TGGT1_272740	2.74101	#DIV/0!	DNA-directed RNA polymerase III RPC2	-3.38
TGGT1_272910	-0.158049	0.890472	T-complex protein 1 delta subunit	-4.41
TGGT1_273060	2.8168	0.0964665	putative ribosomal protein S17	-4.29
TGGT1_273090	2.34158	0.105854	cell division protein CDC48CY	-6.01
TGGT1_273370	2.12191	0.240913	putative coatomer gamma 2-subunit protein	-3.26
TGGT1_273460	0.00440731	0.995566	eukaryotic translation initiation factor 3 subunit 6 interacting protein	-2.27
TGGT1_273520	-0.616328	0.395556	PCI domain-containing protein	-3.26
TGGT1_273560	1.60378	0.163092	putative kinesin heavy chain	-0.94
TGGT1_273760	0.592827	0.339306	heat shock protein HSP70	-4.97
TGGT1_273760;TGGT1_311720	0.195074	0.939842	#N/A	#N/A
TGGT1_273840	3.45696	0.175952	brix domain-containing protein	-3.18
TGGT1_273870	-0.0573139	0.975891	SWI2/SNF2 ISWI-like (AT hook)	-6.34
TGGT1_273885	2.76754	#DIV/0!	hypothetical protein	-3.11
TGGT1_273920	-0.84846	0.600832	putative aldose reductase	-1.59
TGGT1_273950	1.97874	0.267119	putative replication factor C subunit 5	-4.8
TGGT1_273960	0.356871	0.822111	chaperonin GroS protein	-4.02
TGGT1_274060	1.0137	0.392377	2-oxoglutarate/malate translocase OMT	0.58
TGGT1_275310	-0.0813246	0.965801	hypothetical protein	-3.21
TGGT1_275330	-2.12462	0.133819	ribosomal protein RPL29	-4.53
TGGT1_275480	-1.51503	0.115001	Myb family DNA-binding domain-containing protein	-4.24
TGGT1_275650	2.21906	0.00628244	hypothetical protein	-1.38
TGGT1_275680	-0.23666	0.927119	hypothetical protein	-0.28
TGGT1_275690	3.21822	0.0687785	putative ClpB	-4.75
TGGT1_275750	5.30584	#DIV/0!	putative small nuclear ribonucleoprotein E	-4.38
TGGT1_275802	0.83295	0.477646	SRP72 RNA-binding domain-containing protein	-4.17
TGGT1_275810	-0.428944	0.732871	ribosomal protein RPS10	-5.12
TGGT1_275830	4.29957	0.0152477	hypothetical protein	-5.45
TGGT1_275860	2.77013	0.406804	hypothetical protein	2.13
TGGT1_275990	-0.567797	0.447365	hypothetical protein	-3.75
TGGT1_276130	1.96374	#DIV/0!	cathepsin CPC2	-1.18
TGGT1_276140	2.32034	0.108303	ADP ribosylation factor ARF1	-1.44
TGGT1_276210	-0.479848	0.802089	phosphoglycerate mutase family protein	-2.94
TGGT1_277000	0.471799	0.639818	putative transport protein Sec24	-4.58
TGGT1_277270;TGGT1_360830	3.94723	0.1433	#N/A	#N/A
TGGT1_277270;TGGT1_411590	5.50449	#DIV/0!	#N/A	#N/A
TGGT1_277270;TGGT1_411590;TGGT1_408800	5.2721	#DIV/0!	#N/A	#N/A
TGGT1_277500	1.0591	0.592952	putative 26S proteasome regulatory subunit 7	-3.35
TGGT1_277700	6.79814	0.187158	putative ribosomal protein S14 precursor	-4.37
TGGT1_277850	0.246784	0.843674	trypsin domain-containing protein	-0.63
TGGT1_277910	-0.502905	#DIV/0!	thrombospondin type 1 domain-containing protein	-2.95
TGGT1_278050	0.178193	0.910293	putative proteasome subunit alpha type 1	-4.82
TGGT1_278220	0.925509	0.368068	hypothetical protein	-3.89
TGGT1_278250	-0.403804	0.747805	hypothetical protein	-4.08
TGGT1_278440	-0.448995	#DIV/0!	putative SWI2/SNF2 Brahma	-5.11
TGGT1_278490	-0.289365	0.726242	Zn-finger, RING domain containing protein	-0.01
TGGT1_278530	0.607295	0.752425	putative multiprotein bridging factor type 1 family transcriptional co-activator	1.07
TGGT1_278660	3.15205	#DIV/0!	putative P-type ATPase4	-4.77
TGGT1_278670	0.768278	#DIV/0!	ubiquitin-conjugating enzyme subfamily protein	0.19
TGGT1_278870	0.95908	0.0465263	myosin F	-3.55
TGGT1_278950	-0.800047	0.530637	LSM domain-containing protein	-3.56
TGGT1_278990	1.26866	0.257449	putative phosphate carrier	-2.72
TGGT1_279320	-0.207116	0.818198	hypothetical protein	-2.18
TGGT1_279330	1.49034	0.468729	DEAD/DEAH box helicase family protein	-4.95
TGGT1_279390	2.14366	0.487054	putative proliferation-associated protein 2G4	-0.88
TGGT1_279430	0.51803	0.78703	cwf18 pre-mRNA splicing factor protein	-2.6
TGGT1_280370	1.78201	0.0697461	hypothetical protein	-2.14
TGGT1_280380	3.90535	0.30878	poly(ADP-ribose) glycohydrolase	2.1
TGGT1_280450	0.00185051	0.999428	hypothetical protein	-0.26
TGGT1_280560	-0.472604	0.804962	selenide, water dikinase	0.07
TGGT1_280600	-0.097078	0.944132	putative histidyl-tRNA synthetase (HisRS)	-4.23
TGGT1_280610	-1.82991	0.537336	signal recognition particle receptor alpha subunit	-6.1
TGGT1_280660	-0.467562	0.737613	HECT-domain (ubiquitin-transferase) domain-containing protein	-1.29
TGGT1_280710	4.11139	#DIV/0!	putative 20S proteasome subunit beta 7	-4.46
TGGT1_281370	-0.434309	#DIV/0!	polynucleotide adenylyltransferase	-5.44
TGGT1_281610	0.176641	#DIV/0!	hypothetical protein	-0.15
TGGT1_281640	-1.30084	0.641177	hypothetical protein	-2.02
TGGT1_281920	1.07769	0.587019	V-type ATPase, D subunit protein	-4.69
TGGT1_282040	4.76697	9.87465e-11	hypothetical protein	-3.2
TGGT1_282070	-0.239139	0.772124	hypothetical protein	-2.7
TGGT1_282140	-0.471952	0.767018	cwf21 protein	-3.44
TGGT1_282180	1.68033	0.422693	hypothetical protein	-2.46
TGGT1_283510	0.666066	0.730139	hypothetical protein	1.51
TGGT1_283730	0.844651	#DIV/0!	endomembrane protein 70 subfamily protein	-0.78
TGGT1_283820	7.11782	1.25059e-24	glycine cleavage T-protein (aminomethyl transferase) domain-containing protein	-4.69
TGGT1_283878	3.08142	#DIV/0!	RNA recognition motif-containing protein	-3.9
TGGT1_284050	1.00021	0.438343	DEAD/DEAH box helicase domain-containing protein	-1.02
TGGT1_284540	1.24517	0.455127	ATP synthase F1, delta subunit protein	-3.94
TGGT1_284560	1.84169	0.145149	ribosomal protein RPL9	-5.37
TGGT1_284660	4.78781	#DIV/0!	putative mitochondrial ribosomal protein s6-2	-2.47
TGGT1_285170	5.41223	#DIV/0!	putative ribosomal RNA large subunit methyltransferase I	-0.49
TGGT1_285230	-1.43384	0.281545	PRP38 family protein	-2.95
TGGT1_285272	2.19931	0.0405997	hypothetical protein	-2.49
TGGT1_285510	2.20323	0.478343	hypothetical protein	-1.87
TGGT1_285680	4.83869	#DIV/0!	putative dihydrolipoamide acyltransferase	0.58
TGGT1_285840	2.68473	0.251232	RAP domain-containing protein	-3.3
TGGT1_285850	0.558164	0.771364	peptidyl-prolyl cis-trans isomerase, FKBP-type domain-containing protein	-0.01
TGGT1_285950	-2.02271	0.505536	hypothetical protein	-0.44
TGGT1_285970	6.53215	1.35443e-16	putative 30S ribosomal protein S5	-4.01
TGGT1_286080	1.15316	0.241846	elongation factor 2 family protein	-4.92
TGGT1_286410	2.51546	0.0878556	hypothetical protein	-4.06
TGGT1_286420A;TGGT1_294800A	0.418431	0.763969	#N/A	#N/A
TGGT1_286420A;TGGT1_294800A;TGGT1_294800B	-0.0306067	#DIV/0!	#N/A	#N/A
TGGT1_286420A;TGGT1_294800A;TGGT1_294800B;TGGT1_359490	-2.06682	0.343784	#N/A	#N/A
TGGT1_286420A;TGGT1_294800A;TGGT1_294800B;TGGT1_359490;TGGT1_286420B	0.354427	0.75826	#N/A	#N/A
TGGT1_286420A;TGGT1_294800B;TGGT1_359490;TGGT1_286420B	-0.339775	0.830426	#N/A	#N/A
TGGT1_286440	1.25869	0.450735	malic enzyme	-4.01
TGGT1_286450	1.55314	0.58846	dense granule protein GRA5	2.58
TGGT1_286580	0.942972	0.424282	hypothetical protein	1.38
TGGT1_286590	0.0107023	0.987736	microtubule associated protein SPM2	1.34
TGGT1_286600	-0.375599	0.580735	hypothetical protein	0.43
TGGT1_286630	0.32218	0.901149	redoxin domain-containing protein	1.57
TGGT1_286640	2.82584	0.234682	GTPase	-3.25
TGGT1_286690	0.388631	0.806749	DNA/RNA-binding protein KIN17 domain-containing protein	-4.14
TGGT1_286710	-1.02803	0.530877	zinc finger, c2h2 type domain-containing protein	-1.94
TGGT1_286720	3.27539	0.357163	heat shock protein HSP28	1.1
TGGT1_286790	1.91867	0.371841	nuclear factor NF2	-3.2
TGGT1_287180	2.70924	#DIV/0!	hypothetical protein	-4.54
TGGT1_287500	0.767606	0.511468	putative T complex chaperonin	-4.89
TGGT1_288040	-1.82007	0.00956262	hypothetical protein	-4.31
TGGT1_288290	-0.279076	0.794073	hypothetical protein	-4.28
TGGT1_288360	3.19221	0.115885	tryptophanyl-tRNA synthetase (TrpRS2)	-4.56
TGGT1_288380	2.61709	0.00100558	heat shock protein HSP90	-4.32
TGGT1_288400	7.72224	#DIV/0!	LETM1 family protein	-5.15
TGGT1_288500	1.17093	0.261967	FAD Malate-dehydrogenase (MDH-FAD)	-0.79
TGGT1_288530	-0.926455	0.237978	NOL1/NOP2/sun family protein	-4.38
TGGT1_288630	1.53447	0.592156	putative nucleosome assembly protein (NAP)	1.92
TGGT1_288650	0.568717	0.531567	dense granule protein GRA12	1.75
TGGT1_288720	1.45345	0.200727	ribosomal protein RPL10	-5.3
TGGT1_288830	1.68903	0.144746	NADH dehydrogenase (NDH2-II)	-0.88
TGGT1_288860	2.94666	0.388154	RuvB family 2 protein	-4.09
TGGT1_288880	2.99372	#DIV/0!	hypothetical protein	-4.6
TGGT1_288990	7.65878	2.15587e-07	hypothetical protein	-2.59
TGGT1_289000	2.6716	#DIV/0!	hypothetical protein	-3.93
TGGT1_289027	-7.00931	#DIV/0!	hypothetical protein	0.31
TGGT1_289140	1.3058	0.435715	putative ribosomal protein l22/l43	-1.9
TGGT1_289200	4.39359	0.00717104	RAP domain-containing protein	-3.43
TGGT1_289250	-0.309078	0.871036	putative cyclophilin	-2.62
TGGT1_289300	1.90271	0.375019	methionyl-tRNA synthetase	-5.07
TGGT1_289330	2.71524	0.00101625	ubiquitin carboxyl-terminal hydrolase family 2 protein	-4.51
TGGT1_289530	1.24794	0.392007	ribosomal protein RPL19	-4.38
TGGT1_289550	-0.470656	#DIV/0!	WD domain, G-beta repeat-containing protein	-4.35
TGGT1_289560	0.323726	0.838258	RNA recognition motif-containing protein	-3.47
TGGT1_289640	3.02084	#DIV/0!	hypothetical protein	-3.38
TGGT1_289650	0.38532	0.83996	PEP-carboxykinase I	1.9
TGGT1_289690	0.28245	0.722381	glyceraldehyde-3-phosphate dehydrogenase GAPDH1	1.38
TGGT1_289750;TGGT1_219820	-4.10984	0.0665228	#N/A	#N/A
TGGT1_289770	3.51943	#DIV/0!	mu1 adaptin	-5.03
TGGT1_289780	1.5671	#DIV/0!	putative ATP-dependent hsl protease ATP-binding subunit hslU	-1.14
TGGT1_289830	0.0879437	0.930007	putative eukaryotic initiation factor-3, delta subunit	-4.89
TGGT1_289970	0.368636	0.791082	hypothetical protein	2.08
TGGT1_290030	1.84516	0.534712	hypothetical protein	-3.88
TGGT1_290160	1.87231	0.0212086	putative sortilin	-3.67
TGGT1_290180	7.83416	0.00120634	AP2 domain transcription factor AP2IX-6	-3.53
TGGT1_290200	0.480373	0.614349	NAD/NADP octopine/nopaline dehydrogenase, alpha-helical domain-containing protein	-0.87
TGGT1_290270	-3.32921	0.000571129	SPRY domain-containing protein	0.75
TGGT1_290290	1.71066	0.415808	ubiquitin-activating enzyme E1 family protein	-4.25
TGGT1_290460	2.40676	0.0114586	hypothetical protein	-4.72
TGGT1_290600	3.59504	0.165805	succinyl-CoA-synthetase alpha SCSA	-2.03
TGGT1_290630	0.609689	0.816661	AP2 domain transcription factor AP2IX-7	-4.22
TGGT1_290650	7.33469	7.43073e-10	hypothetical protein	-4.07
TGGT1_290660	1.11814	0.683184	RNA recognition motif-containing protein	-3.91
TGGT1_290670	1.1937	0.361227	leucyl aminopeptidase LAP	-1.33
TGGT1_290700	2.3547	0.296175	hypothetical protein	1.31
TGGT1_290840	1.1852	#DIV/0!	serine protease	-1.87
TGGT1_290850	-0.81322	0.333652	WD-40 repeat protein	-4.51
TGGT1_290880	3.13734	0.0459659	DnaJ domain-containing protein	-2.11
TGGT1_290910	-1.26776	0.201697	hypothetical protein	-1.39
TGGT1_290920	0.102578	0.918404	oxidoreductase, 2OG-Fe(II) oxygenase family protein	0.56
TGGT1_290950	1.5066	0.0486544	putative clathrin heavy chain	-4.77
TGGT1_290980	1.63097	0.434166	putative glycine C-acetyltransferase	-0.62
TGGT1_290980;TGGT1_290970	-3.43289	#DIV/0!	#N/A	#N/A
TGGT1_291070	-1.55003	#DIV/0!	hypothetical protein	0.35
TGGT1_291300	2.75959	#DIV/0!	putative RER1 protein	-5.12
TGGT1_291330	0.00314004	0.996614	RNA recognition motif-containing protein	1.3
TGGT1_291350	0.931498	#DIV/0!	hypothetical protein	-3.31
TGGT1_291680	0.386594	0.684333	Sec23/Sec24 trunk domain-containing protein	-5.46
TGGT1_291890	1.23115	0.240148	microneme protein MIC1	-0.76
TGGT1_291930	1.5602	0.451208	RNA recognition motif-containing protein	-4.82
TGGT1_291960	0.432304	0.602089	rhoptry kinase family protein ROP40 (incomplete catalytic triad)	1.13
TGGT1_292010	2.89449	#DIV/0!	transcription initiation factor IIB	-4.82
TGGT1_292035	0.910357	0.348492	hypothetical protein	-4.67
TGGT1_292080	2.4624	0.189235	leucyl-tRNA synthetase	-3.73
TGGT1_292120	0.983838	0.617511	membrane occupation and recognition nexus protein MORN2	-0.04
TGGT1_292130	1.79316	0.101766	ribosomal protein RPL13A	-2.39
TGGT1_292140	-0.0264411	0.986646	NIMA-related protein kinase NIMA1	-2.99
TGGT1_292160	-1.18104	#DIV/0!	hypothetical protein	-4.06
TGGT1_292190	2.41604	#DIV/0!	hypothetical protein	-5.68
TGGT1_292220	1.41941	0.181631	PCI domain-containing protein	-4.39
TGGT1_292235	-1.73762	0.25283	hypothetical protein	-1.79
TGGT1_292340	1.11668	#DIV/0!	zinc finger, C3HC4 type (RING finger) domain-containing protein	0.75
TGGT1_292920	3.89833	0.309252	putative heat shock protein 75	-2.89
TGGT1_292950	-0.526993	0.215913	hypothetical protein	-2.58
TGGT1_292975	1.41578	#DIV/0!	hypothetical protein	-5
TGGT1_293180	6.63232	#DIV/0!	NADP-specific glutamate dehydrogenase	1.34
TGGT1_293230	-0.746334	0.414997	hypothetical protein	0.43
TGGT1_293310	2.51909	0.181903	putative ribosomal protein L20	-4.56
TGGT1_293360	-1.09209	#DIV/0!	hypothetical protein	0.11
TGGT1_293470	1.04336	#DIV/0!	hypothetical protein	1.52
TGGT1_293480	-0.760022	0.774807	MoeA N-terminal region (domain I and II) domain-containing protein	-1.55
TGGT1_293510	-1.01092	0.433762	poly(ADP-ribose) polymerase and DNA-Ligase Zn-finger region domain-containing protein	1.42
TGGT1_293570	2.53803	0.433779	putative translocation protein sec62	-4.25
TGGT1_293590	3.41362	0.179311	putative 3-oxoacyl-acyl-carrier protein synthase I/II	-1.21
TGGT1_293630	-0.967936	0.125022	hypothetical protein	-6.17
TGGT1_293660	5.41283	9.94656e-06	hypothetical protein	-4.16
TGGT1_293670	-0.0247067	0.992358	transcription elongation factor A TFIIS	-5.68
TGGT1_293690	2.28104	0.307548	profilin PRF	-4.58
TGGT1_294190	6.80281	8.3322e-12	enoyl-CoA hydratase/isomerase family protein	-3.75
TGGT1_294310	1.66361	0.567244	hypothetical protein	-3.88
TGGT1_294350	-0.00160179	0.99858	DEAD/DEAH box helicase domain-containing protein	-4.32
TGGT1_294360	0.26605	0.831703	putative ubiquitin specific protease 39 isoform 2	-4.82
TGGT1_294560	-1.4329	0.00801633	rhoptry kinase family protein ROP37 (incomplete catalytic triad)	-1.55
TGGT1_294585	-1.61682	#DIV/0!	hypothetical protein	1.8
TGGT1_294620	-0.758286	0.116796	putative eukaryotic initiation factor-3, subunit 8	-4.89
TGGT1_294670	0.22686	0.821	translation initiation factor 3 subunit	-3.91
TGGT1_294710	1.22277	0.273502	RNA recognition motif-containing protein	-4.81
TGGT1_294750	7.10049	8.24234e-05	hypothetical protein	-3.85
TGGT1_294780	-2.48025	0.18689	hypothetical protein	-2.6
TGGT1_294980	-1.92153	0.521854	hypothetical protein	2.06
TGGT1_295050	0.812242	0.760711	tRNA ligase class II core domain (G, H, P, S and T) domain-containing protein	-2.96
TGGT1_295070	3.22854	#DIV/0!	helicase associated domain (ha2) protein	-2.44
TGGT1_295110	-0.662226	0.514175	rhoptry protein ROP7	N/A
TGGT1_295110;TGGT1_295125	0.410239	0.722047	#N/A	#N/A
TGGT1_295110;TGGT1_365080;TGGT1_295105;TGGT1_295125	-0.141579	#DIV/0!	#N/A	#N/A
TGGT1_295125	-0.33122	0.811695	rhoptry protein ROP4	1.68
TGGT1_295320	-0.643373	0.738695	putative embryo sac development arrest EDA7	-5.23
TGGT1_295350	5.17453	0.241006	putative nucleoside diphosphate kinase	2.45
TGGT1_295360	2.09963	0.104929	hypothetical protein	1.13
TGGT1_295590	0.00412124	0.997918	hypothetical protein	-4.94
TGGT1_295850	-0.533197	#DIV/0!	cyclic nucleotide-binding domain-containing protein	-1.58
TGGT1_297060	4.81397	0.257211	phosphoglycerate mutase PGMII	-4.54
TGGT1_297100	7.41903	0.00468354	hypothetical protein	-1.1
TGGT1_297170	1.95168	0.20817	putative 50S ribosomal protein L17	-4.67
TGGT1_297180	-0.891211	0.739858	hypothetical protein	-1.52
TGGT1_297430	-1.3397	0.179515	hypothetical protein	-4
TGGT1_297500	-0.462711	0.740197	T-complex protein 1 eta subunit	-5.99
TGGT1_297730	2.07186	0.497895	putative transcription elongation factor 1	-0.49
TGGT1_297745	0.388106	#DIV/0!	hypothetical protein	-5.34
TGGT1_297760	-0.297023	#DIV/0!	hypothetical protein	-0.7
TGGT1_297780	-1.55269	#DIV/0!	ATPase/histidine kinase/DNA gyrase B/HSP90 domain-containing protein	-2.93
TGGT1_297890	6.66292	2.94841e-15	hypothetical protein	-2.13
TGGT1_297940	0.0351739	0.985202	single-strand binding protein	-0.61
TGGT1_297960B	0.433963	#DIV/0!	rhoptry neck protein RON6	-3.48
TGGT1_298020	-0.730718	0.301734	DEAD-family helicase	-4.44
TGGT1_298610	-0.0210957	0.970247	GYF domain-containing protein	-2.16
TGGT1_299050	1.02235	0.35359	ribosomal protein RPL17	-5.22
TGGT1_299070	3.41651	#DIV/0!	pyruvate kinase PyKII	-2.76
TGGT1_299100	-3.83246	0.313753	hypothetical protein	-3.89
TGGT1_299110	2.65988	0.254301	cleft lip and palate transmembrane protein 1 (clptm1) protein	-1.99
TGGT1_299210	-0.157555	0.951362	CTP synthase	-5.67
TGGT1_299250	0.855484	0.749222	hypothetical protein	-2.72
TGGT1_299670	-0.797328	0.531977	hypothetical protein	0.35
TGGT1_299780	1.51317	0.462927	hypothetical protein	1.13
TGGT1_300000	1.04912	0.341923	ribosomal protein RPL18	-5.59
TGGT1_300030	1.95087	0.00325735	hypothetical protein	-5.27
TGGT1_300060	3.03708	#DIV/0!	signal peptidase subunit protein	-5
TGGT1_300100	0.188242	0.787101	rhoptry neck protein RON2	-4.63
TGGT1_300110	-0.772888	0.771312	hypothetical protein	-0.42
TGGT1_300140	0.636221	0.615319	putative elongation factor 1-gamma	-3.02
TGGT1_300190	-0.720552	0.654522	ribosomal protein RPL37A	-4.82
TGGT1_300200	-0.010576	0.99555	histone H2AZ	-5.08
TGGT1_300260	0.174874	0.888753	threonyl-tRNA synthetase family protein	-4.32
TGGT1_300280	0.962674	0.454682	LSM domain-containing protein	-5.79
TGGT1_300310	2.60339	0.261459	26S proteasome regulatory subunit, S6a family AAA ATpase	-4.65
TGGT1_300330	-0.180887	#DIV/0!	hypothetical protein	-4.61
TGGT1_301120	4.77758	1.77748e-05	acetyl-CoA acetyltransferase	-3.63
TGGT1_301410	-0.0635131	#DIV/0!	hypothetical protein	-4.16
TGGT1_301420	-0.757442	#DIV/0!	hypothetical protein	-1.62
TGGT1_304670	-0.0403346	0.987526	leucine rich repeat-containing protein	2.39
TGGT1_304720	-0.989718	0.442864	hypothetical protein	-4.99
TGGT1_304740	2.5468	0.432706	rhoptry kinase family protein ROP35	1.1
TGGT1_304760	0.69127	0.182	RNA recognition motif-containing protein	-0.76
TGGT1_304955	3.08673	0.374388	serine/threonine specific protein phosphatase	-1.17
TGGT1_304970	-0.30389	#DIV/0!	putative cell-cycle-associated protein kinase CDK	-4.39
TGGT1_305010	5.93186	#DIV/0!	putative pre-mRNA branch site protein p14	0.41
TGGT1_305180	0.777072	#DIV/0!	Na+/H+ exchanger NHE3	-2.81
TGGT1_305240	0.436532	0.754212	XPA binding protein 2 family protein	-2.5
TGGT1_305270	0.912142	0.57528	hypothetical protein	-1.08
TGGT1_305290	0.892108	0.648573	putative vacuolar atp synthase subunit e	-1.4
TGGT1_305340	1.47815	0.123034	corepressor complex CRC230	-4.69
TGGT1_305510	-0.0489202	#DIV/0!	hypothetical protein	-1.29
TGGT1_305520	1.29429	0.171048	ribosomal protein RPS2	-4.24
TGGT1_305590	-3.25559	0.358904	ABC transporter transmembrane region domain-containing protein	-3.05
TGGT1_305750	0.544185	0.666201	putative nucleolar gtp-binding protein 2	-3.52
TGGT1_305780	-0.0290099	0.964914	putative 5'-3' exoribonuclease	-5.1
TGGT1_305790	-0.806443	0.491177	hypothetical protein	-0.37
TGGT1_305850	-0.363706	0.647859	RNA recognition motif-containing protein	0.73
TGGT1_305860	3.27604	#DIV/0!	calcium-dependent protein kinase CDPK3	-0.09
TGGT1_305940	0.102145	0.865007	peptidyl-prolyl cis-trans isomerase, cyclophilin-type domain-containing protein	-4.26
TGGT1_305980	1.11121	#DIV/0!	pyruvate dehydrogenase complex subunit PDH-E3I	-1.38
TGGT1_306000	0.0383002	0.988155	AP2 domain transcription factor AP2IX-8	-2.64
TGGT1_306030	0.872514	0.744744	glutathione s-transferase, n-terminal domain containing protein	0.8
TGGT1_306060	0.352334	0.396205	rhoptry neck protein RON8	-3.26
TGGT1_306195	-1.8292	0.232661	hypothetical protein	0.29
TGGT1_306210	-0.0504912	0.947386	RNA polymerase II accessory factor CDC73	-1.59
TGGT1_306220	2.19355	0.321761	hypothetical protein	-0.08
TGGT1_306330	-0.474336	0.638045	phospholipase	0.67
TGGT1_306380	-1.03223	0.318434	U1 zinc finger protein	-0.91
TGGT1_306400	-2.00651	0.0724492	hypothetical protein	0.51
TGGT1_306600	0.563927	0.829751	RNA recognition motif-containing protein	-0.73
TGGT1_306650	0.75574	0.775973	hypothetical protein	-1.8
TGGT1_306660	0.151979	0.953077	RNA pseudouridine synthase superfamily protein	-4.59
TGGT1_306670	-3.0594	#DIV/0!	hypothetical protein	-3.68
TGGT1_306880	-10.1549	#DIV/0!	hypothetical protein	-0.29
TGGT1_306895	-1.42865	0.613717	hypothetical protein	1.36
TGGT1_306950	-2.71522	#DIV/0!	RAP domain-containing protein	-5.35
TGGT1_307000	-0.907127	0.479687	hypothetical protein	-1.06
TGGT1_307590	-0.999747	#DIV/0!	hypothetical protein	-3.04
TGGT1_307810	-1.00716	0.395249	hypothetical protein	-1.35
TGGT1_308020	1.4056	0.405385	SAG-related sequence SRS57	1.03
TGGT1_308090	-0.542315	0.639572	rhoptry protein ROP5	N/A
TGGT1_308090;TGGT1_411430	0.793785	0.326161	#N/A	#N/A
TGGT1_308840	2.48101	0.440873	SAG-related sequence SRS51	1.84
TGGT1_308860	-1.4686	0.168576	hypothetical protein	-0.37
TGGT1_308870	-0.57594	0.593164	hypothetical protein	-1.73
TGGT1_308890	-0.924531	0.0128123	transcription elongation factor SPT6	-4.81
TGGT1_308920	-0.447487	0.589551	splicing factor U2AF protein	-4.57
TGGT1_308930	-0.862223	0.658955	putative 50S ribosomal protein L33	-1.69
TGGT1_309040	1.19477	0.665168	hypothetical protein	-4.58
TGGT1_309070	-0.160405	0.897889	hypothetical protein	-1.91
TGGT1_309120	1.17311	0.0725895	ribosomal protein RPL4	-5.62
TGGT1_309140	-1.13747	0.568286	transducin beta-like protein TBL1	-4.02
TGGT1_309200	-0.495331	0.384667	zinc finger (CCCH type) motif-containing protein	0.41
TGGT1_309210	1.57269	0.242962	putative peroxiredoxin 6	1
TGGT1_309265	0.388727	#DIV/0!	oxidoreductase, short chain dehydrogenase/reductase family protein	-3.48
TGGT1_309390	2.14714	0.0578112	hypothetical protein	-4.95
TGGT1_309560	-1.35016	0.630395	nmda receptor glutamate-binding chain	1.21
TGGT1_309570	0.859128	0.464539	DEAD/DEAH box helicase domain-containing protein	-1.94
TGGT1_309590	-0.544589	0.589973	rhoptry protein ROP1	1.59
TGGT1_309600	2.1989	0.0699725	hypothetical protein	1.5
TGGT1_309730	1.1658	#DIV/0!	thioredoxin reductase	-1.98
TGGT1_309740	0.641153	0.689355	LSM domain-containing protein	-4.92
TGGT1_309752	2.35797	0.203635	putative succinate-Coenzyme A ligase, beta subunit	-3.19
TGGT1_309770	3.68282	#DIV/0!	hypothetical protein	0.11
TGGT1_309790	2.23193	0.0292047	hypothetical protein	-3.64
TGGT1_309800	-0.868426	0.745816	RNA recognition motif-containing protein	-0.84
TGGT1_309810	1.27645	0.646598	ribosomal protein RPP2	-5
TGGT1_309820	0.993723	0.543735	ribosomal protein RPL11	-4.13
TGGT1_310010	1.74783	0.0512468	rhoptry neck protein RON1	-0.34
TGGT1_310030	1.88982	0.377611	putative cyclase-associated protein	1.17
TGGT1_310050	-1.18121	0.36585	RNA recognition motif-containing protein	-0.77
TGGT1_310070	1.62323	0.435997	putative methyltransferase	-1.22
TGGT1_310080	1.90663	0.524326	AMP-binding enzyme domain-containing protein	-2.53
TGGT1_310118	6.84011	1.61791e-08	hypothetical protein	-5.58
TGGT1_310290	-0.436581	#DIV/0!	regulator of chromosome condensation (RCC1) repeat-containing protein	-6.7
TGGT1_310300	6.92607	1.03747e-10	hypothetical protein	-3.8
TGGT1_310380	1.21043	0.661558	brix domain containing protein	-4.7
TGGT1_310420	0.367229	#DIV/0!	hypothetical protein	1.89
TGGT1_310440	-1.46118	0.324471	membrane occupation and recognition nexus protein MORN1	-4.55
TGGT1_310490	2.06726	0.250575	ribosomal protein RPL27A	-5.95
TGGT1_310500	-0.625799	0.745364	hypothetical protein	-4.1
TGGT1_310640	2.84398	0.145685	phosphorylase family protein	1.76
TGGT1_310670	-0.489597	0.64874	putative glycogen phosphorylase 1	1.01
TGGT1_310700	1.54443	0.366464	serine/threonine phosophatase PP1	-4.72
TGGT1_310710	6.59236	1.08817e-08	small ribosomal subunit Rsm22 protein	-4.01
TGGT1_310750	0.178171	0.910304	emp24/gp25L/p24 family protein	-6.01
TGGT1_310760	0.817605	#DIV/0!	protein phosphatase 2C domain-containing protein	0.55
TGGT1_310780	1.52539	0.214909	dense granule protein GRA4	2.36
TGGT1_310820	-1.06302	0.277878	putative SLU7 splicing factor	-0.29
TGGT1_310850	-2.56177	#DIV/0!	MYND finger domain-containing protein	-2.81
TGGT1_310860	3.66739	#DIV/0!	U5 snRNP-specific protein	-0.51
TGGT1_311030	0.264624	#DIV/0!	hypothetical protein	-3.56
TGGT1_311100	-2.36112	0.456432	zinc finger (CCCH type) motif-containing protein	2.38
TGGT1_311230	0.0319963	0.965508	hypothetical protein	0.74
TGGT1_311240	0.0181442	0.986425	putative DnaJ family chaperone	-3.96
TGGT1_311400	2.95986	#DIV/0!	WD domain, G-beta repeat-containing protein	-5.53
TGGT1_311410	0.30673	0.825289	putative M phase phosphoprotein MPP10	-3.57
TGGT1_311430	0.0626674	0.928288	fibrillarin	-5.21
TGGT1_311470	0.816061	0.135475	rhoptry neck protein RON5	-4.34
TGGT1_311480	2.7181	#DIV/0!	hypothetical protein	0.15
TGGT1_311680	-0.930799	#DIV/0!	FUN14 family protein	0.28
TGGT1_311720	-0.519088	0.41231	chaperonin protein BiP	-5.5
TGGT1_312050	-0.786549	0.685806	putative small GTPase Rab2	-2.83
TGGT1_312090	2.09682	0.137913	ribosomal protein RPL23	-4.32
TGGT1_312100	2.63378	0.422293	plasma membrane-type Ca(2+)-ATPase A1 PMCAA1	-0.42
TGGT1_312110	1.24583	0.535719	apicoplast-associated thioredoxin family protein Atrx1	-4.16
TGGT1_312200	1.2	#DIV/0!	serine/threonine protein phosphatase	0.71
TGGT1_312230	-1.03586	0.703162	putative DNA topoisomerase 2	-5.3
TGGT1_312260	-1.08094	0.511518	hypothetical protein	-3.58
TGGT1_312270	-1.10391	0.288146	rhoptry protein ROP13	-0.13
TGGT1_312280	1.26898	0.648269	putative pre-mRNA-splicing factor ATP-dependent RNA helicase	-4.56
TGGT1_312390	7.60105	5.07601e-05	hypothetical protein	-3.87
TGGT1_312490	-0.583274	0.76165	hypothetical protein	-0.64
TGGT1_312500	0.454	#DIV/0!	hypothetical protein	-3.66
TGGT1_312530	-0.205345	0.896737	splicing factor, CC1 family protein	0.33
TGGT1_312618	-0.985131	0.370315	hypothetical protein	-4.13
TGGT1_312630	1.33613	0.109589	putative anonymous antigen-1	-3.53
TGGT1_312950	1.34386	#DIV/0!	hypothetical protein	1
TGGT1_312960	-0.999903	0.485242	hypothetical protein	0.93
TGGT1_312990	-0.743947	0.416441	DEAD/DEAH box ATP-dependent RNA helicase	-4.27
TGGT1_313010	0.119507	0.849142	DEAD (Asp-Glu-Ala-Asp) box polypeptide DDX6	-0.38
TGGT1_313070	2.90355	0.392569	hypothetical protein	-0.27
TGGT1_313080	0.6758	0.79803	hypothetical protein	-4.43
TGGT1_313100	1.30903	0.371499	signal recognition particle SRP54 protein	-4.16
TGGT1_313130	0.328927	0.812965	hypothetical protein	-5.73
TGGT1_313140	2.51891	0.436137	isocitrate dehydrogenase	-3.04
TGGT1_313160	0.695893	#DIV/0!	hypothetical protein	-4.02
TGGT1_313230	3.03295	0.212873	eukaryotic initiation factor-2, alpha subunit	-4.65
TGGT1_313240	0.547218	0.410939	putative ethylene-responsive RNA helicase	-4.89
TGGT1_313270	-0.612331	0.346541	hypothetical protein	-3.31
TGGT1_313290	-0.471939	0.805226	MORN repeat-containing protein	0.13
TGGT1_313350	-0.51216	#DIV/0!	hypothetical protein	0.08
TGGT1_313370	0.146502	0.915813	hypothetical protein	-0.86
TGGT1_313380	1.86238	0.0911873	hypothetical protein	-4.7
TGGT1_313390	0.924858	0.368388	ribosomal protein RPL6	-3.92
TGGT1_313400	2.79559	0.150507	DnaJ domain-containing protein	-1.33
TGGT1_313410	1.11627	0.349429	proteasome 26S regulatory subunit	-4.77
TGGT1_313470	-1.57808	#DIV/0!	helix-hairpin-helix motif domain-containing protein	0.24
TGGT1_313480	0.0208686	0.987977	hypothetical protein	-1.68
TGGT1_313540	-0.270433	0.88694	hypothetical protein	-3.47
TGGT1_313560	-6.97504	#DIV/0!	putative 60S ribosomal protein L7a	-4.94
TGGT1_313665	-0.635346	0.556526	hypothetical protein	0.19
TGGT1_313670	1.488	0.316766	adaptin n terminal region domain-containing protein	-4.27
TGGT1_313690	0.382729	0.882956	Sel1 repeat-containing protein	-4.61
TGGT1_313700	1.59201	0.237997	hypothetical protein	-1.08
TGGT1_313830	1.08506	0.510036	AARP2CN (NUC121) domain-containing protein	-4.82
TGGT1_313910	-0.183052	0.846784	RNA recognition motif 2 protein	-5.42
TGGT1_313930	1.90605	#DIV/0!	transmembrane protein	0.96
TGGT1_313960	1.13414	0.276085	ribosomal protein L19 protein	-4.44
TGGT1_313990	3.15154	0.368307	CBF/Mak21 family protein	-5.38
TGGT1_314080	-0.162488	0.949845	hypothetical protein	2.05
TGGT1_314090	-2.02458	#DIV/0!	proteasome beta subunit	-4.1
TGGT1_314100	0.478141	#DIV/0!	tetratricopeptide repeat-containing protein	-1.97
TGGT1_314295	0.408268	0.651754	ribosomal l25 family protein	-4.48
TGGT1_314400	3.29523	0.355433	putative pyruvate dehydrogenase E1 component, beta subunit	-1.6
TGGT1_314410	0.89142	0.333706	putative aquarius	-4.86
TGGT1_314430	1.65994	0.567931	serine/threonine specific protein phosphatase	0.97
TGGT1_314450	-0.786749	#DIV/0!	hypothetical protein	-1.43
TGGT1_314480	1.09361	0.689071	hypothetical protein	-2.29
TGGT1_314540	-5.22538	#DIV/0!	hypothetical protein	-4.07
TGGT1_314740	-0.94776	0.198168	PSP protein	-4.31
TGGT1_314750	0.451259	0.776803	hypothetical protein	-5.6
TGGT1_314790	0.965561	0.623602	putative small nuclear ribonucleoprotein G	-3.87
TGGT1_314810	1.43719	0.205233	ribosomal protein RPL7	-3.44
TGGT1_314840	0.880196	#DIV/0!	ubiquitin carboxyl-terminal hydrolase	-0.71
TGGT1_314860	0.321442	0.817114	zinc knuckle domain-containing protein	-1.53
TGGT1_314970	0.550013	#DIV/0!	root hair defective 3 gtp-binding protein (rhd3) protein	-4.38
TGGT1_315150	1.33327	0.312837	putative eukaryotic initiation factor-4E	-1.99
TGGT1_315220	1.55778	0.451803	rhoptry protein ROP14	-0.78
TGGT1_315270	0.314672	#DIV/0!	hypothetical protein	-4.64
TGGT1_315320	1.64951	0.429816	SAG-related sequence SRS52A	-0.48
TGGT1_315610	0.913769	0.641128	hypothetical protein	1.33
TGGT1_315690	0.461705	0.809295	DnaJ domain-containing protein	-2.9
TGGT1_315700	0.172202	0.841363	hypothetical protein	-1.16
TGGT1_315720	-0.434313	#DIV/0!	Smg-4/UPF3 family protein	-0.39
TGGT1_315750	-3.43033	#DIV/0!	hypothetical protein	0.88
TGGT1_315770	1.77431	0.40176	cytochrome p450 superfamily protein	0.8
TGGT1_315885	2.38179	#DIV/0!	putative glycosyltransferase	-0.58
TGGT1_315920	-0.355833	#DIV/0!	DNA-directed RNA polymerase II RPB11A	-2.4
TGGT1_315950	2.65549	#DIV/0!	zinc finger, C3HC4 type (RING finger) domain-containing protein	-1.1
TGGT1_316230	1.7297	#DIV/0!	putative SAC1 phosphoinositide phosphatase	-1.35
TGGT1_316310	3.15646	#DIV/0!	superoxide dismutase	-4.42
TGGT1_316330	4.08048	0.297406	superoxide dismutase SOD2	-4.09
TGGT1_316340	2.08985	0.339651	hypothetical protein	-0.27
TGGT1_316350	6.22198	#DIV/0!	hypothetical protein	-1.89
TGGT1_316400B	-0.594116	0.412428	alpha tubulin TUBA1	-4.71
TGGT1_316400B;TGGT1_231770	-0.624385	#DIV/0!	#N/A	#N/A
TGGT1_316490	-0.634517	0.692316	hypothetical protein	-3.36
TGGT1_316570A	5.24168	1.38754e-05	hypothetical protein	-3.94
TGGT1_316570B	5.96375	3.55453e-06	hypothetical protein	-1.68
TGGT1_316610	0.03706	0.978651	hypothetical protein	-5.3
TGGT1_316900	-1.03206	0.150855	Sas10 C-terminal domain-containing protein	-4.15
TGGT1_317720	-0.207914	0.786094	putative eukaryotic translation initiation factor 3 subunit 7	-4.82
TGGT1_318140	-0.913537	0.155826	SART-1 family protein	-3.58
TGGT1_318160	-0.0941108	0.960432	MSP (Major sperm protein) domain-containing protein	-3.54
TGGT1_318230	3.72222	0.00854463	phosphoglycerate kinase PGKI	-4.52
TGGT1_318340	2.31826	0.209431	hypothetical protein	-3.27
TGGT1_318400	4.72542	0.00250845	hypothetical protein	-4.28
TGGT1_318410	1.32671	0.31498	putative TCP-1 chaperonin	-5.15
TGGT1_318420	6.07887	0.000595283	putative 30S ribosomal protein S16	-3.98
TGGT1_318440	-0.701631	0.182521	helicase associated domain (ha2) protein	-0.24
TGGT1_318480	-1.97115	0.361607	SWI2/SNF2-containing protein RAD5	-0.12
TGGT1_318510	-0.0778843	0.975921	putative N-ethylmaleimide-sensitive fusion protein	-4.36
TGGT1_318560	-0.00152864	0.999527	ATPase/histidine kinase/DNA gyrase B/HSP90 domain-containing protein	0.12
TGGT1_318580	-2.16756	0.483529	glucosephosphate-mutase GPM2	0.25
TGGT1_318690	0.0153166	0.995263	RNA recognition motif-containing protein	-3.22
TGGT1_318700	1.26069	#DIV/0!	putative eukaryotic initiation factor-6	-4.26
TGGT1_319350	3.87617	#DIV/0!	SAG-related sequence SRS17B	-0.34
TGGT1_319530	0.31902	0.84056	splicing factor SF2	-0.02
TGGT1_319560	0.370392	0.747828	microneme protein MIC3	2.36
TGGT1_319580	0.478589	#DIV/0!	hypothetical protein	-6.11
TGGT1_319658	5.54852	#DIV/0!	CBF/Mak21 family protein	-3.43
TGGT1_319670	-0.707285	0.660265	hypothetical protein	0.67
TGGT1_319850	-0.746857	0.253471	splicing factor U2AF family SnRNP auxilary factor large subunit, RRM domain-containing protein	-3.52
TGGT1_319900	-0.615507	#DIV/0!	hypothetical protein	-1.47
TGGT1_319920	2.0829	0.0390533	2-oxo acid dehydrogenases acyltransferase (catalytic domain) domain-containing protein	-1.92
TGGT1_319950	1.49313	#DIV/0!	putative rRNA-processing protein FCF1	-4.65
TGGT1_320010	-0.732784	0.446458	hypothetical protein	-0.47
TGGT1_320020	2.41547	0.097774	transporter, major facilitator family protein	-4.11
TGGT1_320030	-0.360288	0.889678	hypothetical protein	-0.19
TGGT1_320050	0.618847	0.54141	ribosomal protein RPL5	-3.66
TGGT1_320100	0.523289	0.564255	RNA recognition motif-containing protein	-0.82
TGGT1_320210	1.39468	0.125158	WD domain, G-beta repeat domain containing protein	-5.76
TGGT1_320220	1.8251	0.298646	putative ubiquinol cytochrome c oxidoreductase	-5.76
TGGT1_320300	-1.36978	0.626171	putative SWI2/SNF2 Brahma	-4.41
TGGT1_320430	0.382252	#DIV/0!	putative cell-cycle-control protein (translation regulation)	-2.38
TGGT1_320450	1.93451	0.519717	ribosome biogenesis regulatory protein (rrs1) protein	-1.87
TGGT1_320480	2.60212	0.171743	Rab11b	-5.06
TGGT1_320490	2.05906	0.499868	N-acyl-phosphatidylethanolamine-hydrolyzing phospholipase D family protein	0.13
TGGT1_320570	2.08978	0.339664	putative elongation factor Tu	-4.9
TGGT1_320592	2.87828	0.395198	hypothetical protein	-3.39
TGGT1_320600	-2.53437	0.434229	cold-shock DNA-binding domain-containing protein	0.66
TGGT1_320700	1.22141	0.351149	AP2 domain transcription factor AP2IV-1	-4.19
TGGT1_320715	-1.65023	#DIV/0!	hypothetical protein	-0.45
TGGT1_321500	-1.01579	0.325726	RNA recognition motif-containing protein	-5.18
TGGT1_321520	2.49578	#DIV/0!	hypothetical protein	-1.24
TGGT1_321560	0.964017	0.72114	zinc knuckle domain-containing protein	-3.33
TGGT1_321570	0.138603	0.930132	beta-hydroxyacyl-acyl carrier protein dehydratase (FABZ)	0.67
TGGT1_321640	0.566993	0.722852	cell division protein CDC48AP	-4.08
TGGT1_321680	-0.754173	0.173896	hypothetical protein	-0.07
TGGT1_324600	2.0508	0.0674843	heat shock protein	2.64
TGGT1_361650	2.6819	#DIV/0!	proteasome/cyclosome repeat protein	-4.45
TGGT1_363030	0.170005	0.80726	rhoptry protein ROP8	N/A
TGGT1_408820	2.07115	#DIV/0!	NTPase	N/A
TGGT1_410070	2.39574	#DIV/0!	hypothetical protein	-0.57
TGGT1_410360	3.90292	0.145891	putative transmembrane protein	1.95
TGGT1_410370	2.76547	0.0456735	putative transmembrane protein	N/A
TGGT1_410370;TGGT1_411470	3.18428	0.0174631	#N/A	#N/A
TGGT1_410370;TGGT1_411470;TGGT1_410360	4.55797	0.270023	#N/A	#N/A
TGGT1_411430	-0.366584	0.817401	rhoptry protein ROP5	N/A
TGGT1_411470	0.989353	0.714744	putative transmembrane protein	N/A
TGGT1_411760	1.56786	0.122703	actin	N/A
TGGT1_462963	1.62141	0.19097	AP2 domain-containing protein	-4.98

## Sheet: Sig_mtAP2-1-HA_Rep2
Proteins	Protein Log2FC	p-Value	Product Description	Phenotype score	mt-proteome	hyper-LOPIT
TGGT1_283820	7.11782	1.25059e-24	glycine cleavage T-protein (aminomethyl transferase) domain-containing protein	-4.69
TGGT1_285970	6.53215	1.35443e-16	putative 30S ribosomal protein S5	-4.01	Both	mitochondrion - soluble
TGGT1_263840	7.73402	2.53111e-15	hypothetical protein	-2.79	Both	mitochondrion - soluble
TGGT1_297890	6.66292	2.94841e-15	hypothetical protein	-2.13	Both	mitochondrion - soluble
TGGT1_225380	7.52743	1.1616e-13	hypothetical protein	-3.96	Both	mitochondrion - soluble
TGGT1_268260	7.35359	2.0184e-13	hypothetical protein	-5.59	Both	mitochondrion - soluble
TGGT1_294190	6.80281	8.3322e-12	enoyl-CoA hydratase/isomerase family protein	-3.75		mitochondrion - soluble
TGGT1_282040	4.76697	9.87465e-11	hypothetical protein	-3.2	Both
TGGT1_227990	6.9271	1.03456e-10	hypothetical protein	-3.15	Both	mitochondrion - soluble
TGGT1_310300	6.92607	1.03747e-10	hypothetical protein	-3.8	Both	mitochondrion - soluble
TGGT1_229900	8.62736	1.52348e-10	hypothetical protein	-4.29	BirA	mitochondrion - soluble
TGGT1_215020	7.40528	6.33448e-10	hypothetical protein	-5.45	BirA	mitochondrion - soluble
TGGT1_290650	7.33469	7.43073e-10	hypothetical protein	-4.07		mitochondrion - soluble
TGGT1_228320	6.60528	1.05599e-08	hypothetical protein	-3.59
TGGT1_207800	6.59583	1.07942e-08	hypothetical protein	-3.97	BirA	mitochondrion - soluble
TGGT1_310710	6.59236	1.08817e-08	small ribosomal subunit Rsm22 protein	-4.01
TGGT1_310118	6.84011	1.61791e-08	small ribosomal subunit Rsm22 protein	-5.58	Both	mitochondrion - soluble
TGGT1_222990	7.71675	2.29609e-08	putative ribosomal protein S18	-3.84	BirA	mitochondrion - soluble
TGGT1_229740	6.94463	3.45008e-08	hypothetical protein	-5.35	BirA	mitochondrion - soluble
TGGT1_227860	7.136	6.45819e-08	hypothetical protein	-4.34		mitochondrion - soluble
TGGT1_228250	5.52372	6.89432e-08	elongation factor Tu GTP binding domain-containing protein	-3.39	Both	mitochondrion - soluble
TGGT1_220200	6.93357	9.40057e-08	hypothetical protein	-2.38		mitochondrion - soluble
TGGT1_235398	6.36038	1.14852e-07	hypothetical protein	-4.79	BirA	mitochondrion - soluble
TGGT1_288990	7.65878	2.15587e-07	hypothetical protein	-2.59		mitochondrion - soluble
TGGT1_316570B	5.96375	3.55453e-06	hypothetical protein	-1.68
TGGT1_243530	4.94493	6.03943e-06	pentatricopeptide repeat domain-containing protein	-2.95	BirA
TGGT1_293660	5.41283	9.94656e-06	hypothetical protein	-4.16
TGGT1_316570A	5.24168	1.38754e-05	hypothetical protein	-3.94
TGGT1_301120	4.77758	1.77748e-05	acetyl-CoA acetyltransferase	-3.63	Both	mitochondrion - soluble
TGGT1_230630	5.53539	3.92871e-05	hypothetical protein	-5.19
TGGT1_237010	3.31252	4.19994e-05	hypothetical protein	-4.09	APEX	mitochondrion - soluble
TGGT1_312390	7.60105	5.07601e-05	hypothetical protein	-3.87		mitochondrion - soluble
TGGT1_207940	7.46005	5.8036e-05	putative ribosomal protein S9	-5.14
TGGT1_248790	7.43939	5.91961e-05	hypothetical protein	-4
TGGT1_249790	7.16954	7.69723e-05	hypothetical protein	-2.16		mitochondrion - soluble
TGGT1_294750	7.10049	8.24234e-05	hypothetical protein	-3.85
TGGT1_236520	5.66137	0.000168596	hypothetical protein	-3.91		mitochondrion - soluble
TGGT1_216040	5.77149	0.000342561	putative 30S ribosomal protein S15	-4.51	BirA
TGGT1_253320	7.7102	0.000420776	hypothetical protein	-1.47
TGGT1_318420	6.07887	0.000595283	putative 30S ribosomal protein S16	-3.98		mitochondrion - soluble
TGGT1_261475	5.72056	0.000851998	hypothetical protein	-4.09		mitochondrion - soluble
TGGT1_290180	7.83416	0.00120634	AP2 domain transcription factor AP2IX-6	-3.53		mitochondrion - soluble
TGGT1_264730	6.29635	0.00123403	hypothetical protein	-2.47	BirA
TGGT1_263550	3.07318	0.00166007	putative 39S ribosomal protein L47, mitochondrial precursor	-3.59		mitochondrion - soluble
TGGT1_202350	3.4447	0.00176068	putative 50S ribosomal protein L21	-5.07	Both	mitochondrion - soluble
TGGT1_233170	6.90714	0.00212681	hypothetical protein	-3.72
TGGT1_247550	3.33378	0.00220526	heat shock protein HSP60	-5.1	Both	mitochondrion - soluble
TGGT1_318400	4.72542	0.00250845	hypothetical protein	-4.28	Both	mitochondrion - soluble
TGGT1_263680	6.52003	0.00274378	hypothetical protein	-4.3
TGGT1_297100	7.41903	0.00468354	hypothetical protein	-1.1
TGGT1_257650	5.72447	0.00480967	hypothetical protein	-4.92
TGGT1_236820	6.8741	0.00616689	hypothetical protein	-4.69		mitochondrion - soluble
TGGT1_289200	4.39359	0.00717104	RAP domain-containing protein	-3.43
TGGT1_214790	6.29617	0.00841961	glycoprotein	-3.48	Both	mitochondrion - soluble
TGGT1_318230	3.72222	0.00854463	phosphoglycerate kinase PGKI	-4.52		cytosol
TGGT1_239610	4.10505	0.00972131	hypothetical protein	-2.3		mitochondrion - membranes
TGGT1_223270	3.24439	0.0101724	hypothetical protein	-4.34	BirA	mitochondrion - soluble
TGGT1_275830	4.29957	0.0152477	hypothetical protein	-5.45
TGGT1_410370;TGGT1_411470	3.18428	0.0174631	#N/A	#N/A
TGGT1_202960	6.82279	0.0183474	glycine cleavage H-protein	-2.75	APEX	mitochondrion - soluble
TGGT1_268890	3.25961	0.0251895	citrate synthase I	-2.4	Both	mitochondrion - soluble
TGGT1_209950	3.73562	0.0255609	putative thioredoxin	-5.2	BirA	apicoplast
TGGT1_231120	6.00137	0.0258563	putative ribosomal protein S11	-3.39
TGGT1_219770	7.68924	0.0445951	putative 30S ribosomal protein S12	-4.28		mitochondrion - soluble
TGGT1_290880	3.13734	0.0459659	DnaJ domain-containing protein	-2.11
TGGT1_244110	4.67746	0.0488096	nucleosome assembly protein (nap) protein	-0.88		cytosol
TGGT1_284660	4.78781	#DIV/0!	putative mitochondrial ribosomal protein s6-2	-2.47
TGGT1_261380	5.64013	0.222757	putative ribosomal protein S8	-3.22
TGGT1_277700	6.79814	0.187158	putative ribosomal protein S14 precursor	-4.37
TGGT1_203620	8.62887	0.149065	hypothetical protein	-4.66
				Log2FC>3	The red indicates SSU mitoribosomal proteins.
				p<0.05

## Sheet: mtAP2-2-HA_Rep1
Proteins	Protein Log2FC	p-Value	Product Description	Phenotype score
TGGT1_291010	9.48559	#DIV/0!	hypothetical protein	-2.69
TGGT1_256060	9.31494	#DIV/0!	nucleosome assembly protein (nap) protein	1.5
mtAP2-4	8.69987	0.0133308	mtAP2-4	#N/A
TGGT1_248490	8.68835	#DIV/0!	hypothetical protein	-4.28
TGGT1_293310	8.3093	0.0151287	putative ribosomal protein L20	-4.56
TGGT1_293800	7.84129	#DIV/0!	putative transmembrane protein 65	1.37
TGGT1_320005	7.75403	#DIV/0!	hypothetical protein	-4.99
TGGT1_462963	7.61241	1.2519e-09	AP2 domain-containing protein	-4.98
TGGT1_286720	7.57637	5.93057e-08	heat shock protein HSP28	1.1
TGGT1_223660	7.47807	7.8812e-06	putative 50S ribosomal protein L4	-3.06
TGGT1_320700	7.37373	0.00278417	AP2 domain transcription factor AP2IV-1	-4.19
TGGT1_260790	7.37016	5.51068e-07	RAP domain-containing protein	-3.03
TGGT1_244500	7.36542	#DIV/0!	Tubulin-tyrosine ligase family protein	-3.22
TGGT1_313960	7.30993	9.76553e-06	ribosomal protein L19 protein	-4.44
TGGT1_263110	7.25387	0.00798094	hypothetical protein	-4.63
TGGT1_257800	7.24109	#DIV/0!	polynucleotide adenylyltransferase	-3.96
TGGT1_308930	7.20361	0.00308319	putative 50S ribosomal protein L33	-1.69
TGGT1_261510	7.20344	1.12062e-05	hypothetical protein	-5.21
TGGT1_314295	7.16805	1.89811e-06	ribosomal l25 family protein	-4.48
TGGT1_212920	7.15257	#DIV/0!	hypothetical protein	-0.11
TGGT1_271770	7.11908	#DIV/0!	hypothetical protein	-1.23
TGGT1_239720	7.06271	3.32635e-05	putative 50S ribosomal protein l24	-3.92
TGGT1_289140	7.05321	0.00337929	putative ribosomal protein l22/l43	-1.9
TGGT1_220150	7.04377	0.0002096	putative 50S ribosomal protein L16	-2.48
TGGT1_226280	7.03067	8.54274e-05	putative ribosomal protein L28	-4.91
TGGT1_223500	6.88469	5.96374e-16	hypothetical protein	-3.13
TGGT1_202350	6.86876	1.26538e-06	putative 50S ribosomal protein L21	-5.07
TGGT1_254230	6.81927	1.87155e-08	hypothetical protein	-3.38
TGGT1_309390	6.81513	1.87384e-05	hypothetical protein	-4.95
TGGT1_267040	6.79326	6.08917e-07	hypothetical protein	-4.17
TGGT1_263550	6.79176	1.44289e-06	putative 39S ribosomal protein L47, mitochondrial precursor	-3.59
TGGT1_260660	6.72532	5.02116e-05	putative 50S ribosomal protein L23	-2.83
TGGT1_297170	6.70523	0.000122385	putative 50S ribosomal protein L17	-4.67
TGGT1_201830	6.66521	0.214559	ribosomal protein L37	-4.94
TGGT1_313700	6.6544	0.000307873	hypothetical protein	-1.08
TGGT1_224990	6.60449	0.0110634	hypothetical protein	1.03
TGGT1_259850	6.58423	3.89686e-07	hypothetical protein	-3.55
TGGT1_225810	6.4717	0.000159579	BIR protein	-3.11
TGGT1_309790	6.4359	6.08307e-06	hypothetical protein	-3.64
TGGT1_240270	6.42799	#DIV/0!	hypothetical protein	-4.65
TGGT1_231750	6.41528	2.15782e-08	hypothetical protein	-5.09
TGGT1_285272	6.34229	2.84635e-07	hypothetical protein	-2.49
TGGT1_229620	6.33484	2.27484e-10	hypothetical protein	-4.47
TGGT1_223040	6.31122	0.0054307	hypothetical protein	-4.49
TGGT1_204550	6.28043	2.72097e-10	hypothetical protein	-5.23
TGGT1_266070	6.27306	0.0320355	ribosomal protein RPL31	-3.75
TGGT1_214930	6.26579	#DIV/0!	hypothetical protein	-1.37
TGGT1_239087	6.25075	0.0133504	hypothetical protein	-4.24
TGGT1_291820	6.24793	0.227729	RNA helicase (UPF2 interacting domain) protein	-1.02
TGGT1_290980;TGGT1_290970	6.23516	#DIV/0!	#N/A	#N/A
TGGT1_230050	6.19814	9.83251e-05	putative 50S ribosomal protein L3	-4.5
TGGT1_236190	6.18595	#DIV/0!	hypothetical protein	-3.44
TGGT1_281490	6.16816	#DIV/0!	putative glutamine amidotransferase subunit pdxt	0.08
TGGT1_306670	6.14747	0.0842394	hypothetical protein	-3.68
TGGT1_207020	6.12951	0.231754	hypothetical protein	-3.03
TGGT1_205350	6.11029	#DIV/0!	putative integral membrane protein, GNS1/SUR4 family protein	0.24
TGGT1_201800	6.10204	0.0853417	hypothetical protein	-4.01
TGGT1_247410	6.09277	0.23303	hypothetical protein	-3.9
TGGT1_253800	6.08909	2.31272e-06	putative ribosomal protein L15	-1.91
TGGT1_213420	6.05189	5.62776e-09	RAP domain-containing protein	-4.73
TGGT1_310470	6.04238	#DIV/0!	putative cytochrome C oxidase subunit IIb	-4.18
TGGT1_284540	6.036	0.0869814	ATP synthase F1, delta subunit protein	-3.94
TGGT1_237010	6.00886	3.38824e-11	hypothetical protein	-4.09
TGGT1_247440	5.99351	0.0880604	hypothetical protein	1.72
TGGT1_280730	5.97685	#DIV/0!	putative cytosolic fe-s cluster assembling factor nbp35	-4.81
TGGT1_316430	5.97087	#DIV/0!	putative target of rapamycin (TOR)	0.21
TGGT1_310500	5.92836	0.037027	hypothetical protein	-4.1
TGGT1_300030	5.92468	5.19217e-12	hypothetical protein	-5.27
TGGT1_254380	5.88822	0.0014924	putative ribosomal protein L11	-3.52
TGGT1_410370;TGGT1_411470	5.84575	0.0919651	#N/A	#N/A
TGGT1_290460	5.76611	2.40203e-07	hypothetical protein	-4.72
TGGT1_245450	5.72997	#DIV/0!	hypothetical protein	-2.95
TGGT1_231350	5.72295	0.000185972	glucosamine-fructose-6-phosphate aminotransferase	-4.57
TGGT1_280660	5.6866	6.01383e-07	HECT-domain (ubiquitin-transferase) domain-containing protein	-1.29
TGGT1_225240	5.65673	0.00396952	putative 50S ribosomal protein L13	-3.34
TGGT1_216055	5.64096	0.249894	hypothetical protein	1.58
TGGT1_284580	5.62976	#DIV/0!	ribose-phosphate diphosphokinase subfamily protein	-0.72
TGGT1_284560	5.61269	0.00195162	ribosomal protein RPL9	-5.37
TGGT1_214870	5.60773	0.000105921	ribosomal protein L9, N-terminal domain-containing protein	-2.04
TGGT1_216910	5.54956	0.0437181	hypothetical protein	-0.71
TGGT1_285650	5.4942	#DIV/0!	hypothetical protein	-1.78
TGGT1_226380	5.47607	0.256639	hypothetical protein	1.98
TGGT1_206690	5.387	0.260428	glideosome-associated protein with multiple-membrane spans GAPM2B	0.44
TGGT1_260260	5.37307	0.26103	ribosomal protein RPP1	-4.98
TGGT1_290660	5.3653	0.261367	RNA recognition motif-containing protein	-3.91
TGGT1_310180	5.35832	#DIV/0!	hypothetical protein	-3.4
TGGT1_273050	5.30642	#DIV/0!	hypothetical protein	2.08
TGGT1_287270	5.29518	0.264445	hypothetical protein	-3.7
TGGT1_277850	5.29151	#DIV/0!	trypsin domain-containing protein	-0.63
TGGT1_309760	5.29048	#DIV/0!	hypothetical protein	2.18
TGGT1_313400	5.28255	0.00271989	DnaJ domain-containing protein	-1.33
TGGT1_297492	5.26354	#DIV/0!	hypothetical protein	0.45
TGGT1_297070	5.2631	#DIV/0!	hypothetical protein	0.31
TGGT1_255690	5.26082	#DIV/0!	2-C-methyl-D-erythritol 2,4-cyclodiphosphate synthase domain-containing protein	-3.57
TGGT1_260540	5.22182	0.000192874	alveolin domain containing intermediate filament IMC14	1.75
TGGT1_259630	5.22169	0.267746	hypothetical protein	0.94
TGGT1_225990	5.21602	0.0509299	acyl transferase domain-containing protein	-0.98
TGGT1_225550	5.20658	0.0118637	phosphatidylserine decarboxylase	-4.01
TGGT1_248800	5.16197	#DIV/0!	hypothetical protein	-2.18
TGGT1_226860	5.13412	#DIV/0!	SAG-related sequence SRS67	1.88
TGGT1_246550	5.12982	0.000116145	aspartyl protease ASP3	-1.87
TGGT1_254810	5.10807	3.81152e-07	hypothetical protein	-4.1
TGGT1_292200	5.08569	0.274063	RNA recognition motif-containing protein	-3.38
TGGT1_275860	5.08397	#DIV/0!	hypothetical protein	2.13
TGGT1_310080	5.06902	#DIV/0!	AMP-binding enzyme domain-containing protein	-2.53
TGGT1_294200	5.05217	0.275663	glucose-6-phosphate 1-dehydrogenase	1.49
TGGT1_225150	5.04617	0.275951	hypothetical protein	0.53
TGGT1_254400	5.04384	3.77208e-05	putative LSU ribosomal protein L2P	-5.44
TGGT1_218240	5.00354	#DIV/0!	hypothetical protein	-2.87
TGGT1_261460	4.99729	0.119964	transcriptional elongation factor FACT80	-4.17
TGGT1_239610	4.9926	0.000278384	hypothetical protein	-2.3
TGGT1_301250	4.98792	0.00369402	hypothetical protein	-2.04
TGGT1_275840	4.986	0.00370153	protein phosphatase 2C domain-containing protein	-0.14
TGGT1_305270	4.9697	0.279675	hypothetical protein	-1.08
TGGT1_408820	4.94715	#DIV/0!	NTPase	N/A
TGGT1_269290	4.94094	#DIV/0!	hypothetical protein	-5.45
TGGT1_253470	4.92122	0.282085	alveolin domain containing intermediate filament IMC13	1.22
TGGT1_227970	4.91941	0.0147733	histone family DNA-binding protein	-2.15
TGGT1_249000	4.91209	0.0588575	regulator of chromosome condensation (RCC1) repeat-containing protein	0.44
TGGT1_251950	4.91019	0.0589117	ribosomal protein l7/l12 c-terminal domain-containing protein	-3.6
TGGT1_202620	4.9082	#DIV/0!	hypothetical protein	0.94
TGGT1_310850	4.90041	0.283131	MYND finger domain-containing protein	-2.81
TGGT1_226710	4.8751	#DIV/0!	hypothetical protein	0.4
TGGT1_239010	4.8722	#DIV/0!	hypothetical protein	1.46
TGGT1_290980	4.83652	0.286389	putative glycine C-acetyltransferase	-0.62
TGGT1_306040	4.82808	#DIV/0!	CHY zinc finger protein	0.85
TGGT1_225250	4.82654	0.286904	putative LSU ribosomal protein L14P	-3.94
TGGT1_294190	4.8224	2.97015e-06	enoyl-CoA hydratase/isomerase family protein	-3.75
TGGT1_273840	4.81821	0.287336	brix domain-containing protein	-3.18
TGGT1_219120	4.79861	#DIV/0!	zinc finger (CCCH type) motif-containing protein	2.32
TGGT1_204340	4.78532	0.00245666	hypothetical protein	1.54
TGGT1_264660	4.78261	1.08234e-05	SAG-related sequence SRS44	0.85
TGGT1_203730	4.76787	0.0631607	hypothetical protein	-2.35
TGGT1_213610	4.76702	3.46602e-06	hypothetical protein	1.8
TGGT1_411470	4.76647	0.129646	putative transmembrane protein	N/A
TGGT1_224130	4.75749	0.290517	hypothetical protein	1.47
TGGT1_285240	4.7407	#DIV/0!	3-oxo-5-alpha-steroid 4-dehydrogenase	-3.49
TGGT1_222910	4.74036	0.130809	phosphoglycerate mutase	-0.97
TGGT1_224060	4.72666	4.02328e-05	putative thioredoxin	-1.29
TGGT1_226220	4.72319	0.292343	alveolin domain containing intermediate filament IMC9	-2.11
TGGT1_268740	4.71336	#DIV/0!	hypothetical protein	-1.61
TGGT1_227420	4.70961	0.293072	4-hydroxy-3-methylbut-2-enyl diphosphate reductase	-6.01
TGGT1_266260	4.6988	0.00149148	hypothetical protein	-2.47
TGGT1_228770	4.69718	0.0654136	hypothetical protein	0.24
TGGT1_312680	4.68519	0.133316	putative 60S ribosomal protein L27	-1.34
TGGT1_269885A	4.68452	8.88693e-11	rhoptry metalloprotease toxolysin TLN1	-1.37
TGGT1_314080	4.67523	0.294933	hypothetical protein	2.05
TGGT1_214940	4.66039	0.295743	MIC2-associated protein M2AP	1.59
TGGT1_218590	4.65217	0.0669002	protein phosphatase 2C domain-containing protein	0.43
TGGT1_318620	4.64386	0.29665	RNA-directed RNA polymerase	-4.67
TGGT1_293360	4.63699	#DIV/0!	hypothetical protein	0.11
TGGT1_271930	4.60645	0.13701	hypothetical protein	2.09
TGGT1_276130	4.6049	0.00169825	cathepsin CPC2	-1.18
TGGT1_242070	4.58836	0.299733	cAMP-dependent protein kinase regulatory subunit	-5.46
TGGT1_251540	4.5822	#DIV/0!	dense granule protein GRA9	1.52
TGGT1_297720	4.57153	#DIV/0!	trehalose-phosphatase	-2.89
TGGT1_304955	4.56746	0.0698147	serine/threonine specific protein phosphatase	-1.17
TGGT1_236140	4.56695	0.300939	hypothetical protein	-4.28
TGGT1_264460	4.56471	#DIV/0!	DNA-directed RNA polymerase III RPC5	-3.39
TGGT1_260360	4.56439	0.00322723	GTP-binding protein	-5.4
TGGT1_253900	4.5598	0.139267	parasite porphobilinogen synthase PBGS	-4.41
TGGT1_235160	4.55672	0.00588222	hypothetical protein	-1.04
TGGT1_269950	4.54341	0.0706707	hypothetical protein	0.44
TGGT1_266840	4.53735	0.037226	hypothetical protein	-4.53
TGGT1_263750	4.52727	1.63949e-08	hypothetical protein	1.4
TGGT1_238000	4.52015	0.00612469	peptidyl-prolyl isomerase	-6.27
TGGT1_245432	4.51454	0.141505	hypothetical protein	2.26
TGGT1_269760	4.51181	0.304084	'chromo' (CHRromatin Organization MOdifier) domain-containing protein	-1.81
TGGT1_270240	4.5057	0.00110069	MAG1 protein	1.25
TGGT1_272390	4.49732	0.14237	hypothetical protein	-3.41
TGGT1_267775	4.49402	3.90968e-05	hypothetical protein	-2.35
TGGT1_214220	4.4912	0.305276	hypothetical protein	2.17
TGGT1_267090	4.491	#DIV/0!	hypothetical protein	-0.65
TGGT1_258470	4.4875	0.020823	hypothetical protein	2.12
TGGT1_213660	4.48711	0.0114431	zinc finger (CCCH type) motif-containing protein	0.32
TGGT1_249702	4.47731	#DIV/0!	putative MC family transporter	0.28
TGGT1_218720	4.46508	#DIV/0!	calcium-dependent protein kinase CDPK6	-0.01
TGGT1_314840	4.46256	#DIV/0!	ubiquitin carboxyl-terminal hydrolase	-0.71
TGGT1_231890	4.45518	#DIV/0!	putative beta-ketoacyl-acyl carrier protein synthase III	-1.91
TGGT1_233020	4.45185	#DIV/0!	Not1 N-terminal domain, CCR4-Not complex component protein	-2.66
TGGT1_231910	4.45056	0.0214597	ATP synthase F1 gamma subunit	-3.94
TGGT1_248260	4.44895	#DIV/0!	hypothetical protein	-0.23
TGGT1_232150	4.43928	0.14534	hypothetical protein	-4.32
TGGT1_258410	4.43812	0.021679	photosensitized INA-labeled protein PHIL1	1.74
TGGT1_224740	4.43165	#DIV/0!	hypothetical protein	-1.12
TGGT1_240520	4.43014	#DIV/0!	hypothetical protein	-1.21
TGGT1_278220	4.42751	0.0121208	hypothetical protein	-3.89
TGGT1_237530	4.4242	0.309209	hypothetical protein	-2.54
TGGT1_297745	4.41966	#DIV/0!	hypothetical protein	-5.34
TGGT1_310430A	4.41126	#DIV/0!	Hsp90 domain-containing protein	-3.47
TGGT1_262640	4.40873	#DIV/0!	Cg8 family protein	-3.49
TGGT1_244600	4.40843	0.0757242	hypothetical protein	-4.01
TGGT1_247590	4.40833	0.0405581	methyltransferase domain-containing protein	0.03
TGGT1_234420	4.39428	0.000435747	ATPase, AAA family protein	-5.08
TGGT1_269010	4.3902	0.0125676	AP2 domain transcription factor AP2VIII-7	-1.01
TGGT1_250340	4.38467	0.311575	centrin 2	-4.41
TGGT1_261480	4.38037	#DIV/0!	phosphatidyl serine synthase	-4.8
TGGT1_291300	4.37641	0.148653	putative RER1 protein	-5.12
TGGT1_252270	4.37621	0.00134663	L1P family of ribosomal protein	-3.56
TGGT1_248950	4.3536	#DIV/0!	carrier superfamily protein	-3.72
TGGT1_258060	4.33117	0.0788186	putative myosin heavy chain	-4.07
TGGT1_286510	4.32757	0.315049	hypothetical protein	-2.04
TGGT1_268835	4.32509	0.000495714	hypothetical protein	-2.02
TGGT1_312905	4.32407	#DIV/0!	hypothetical protein	-5.62
TGGT1_313480	4.3198	0.0134609	hypothetical protein	-1.68
TGGT1_269920	4.30234	0.00781457	phosphatidylserine decarboxylase	0.52
TGGT1_240280	4.30015	0.316743	S1/P1nuclease	-2
TGGT1_209108	4.29512	#DIV/0!	hypothetical protein	-2.54
TGGT1_268810	4.29391	#DIV/0!	ck2 beta subunit	-3.08
TGGT1_226580	4.29319	0.153202	hypothetical protein	-4.07
TGGT1_276170	4.29068	0.153342	phosphatidylinositol 3- and 4-kinase	-3.91
TGGT1_203020	4.2851	0.0139268	ribosome biogenesis GTPase Der protein	-4.23
TGGT1_249950	4.28149	0.317906	Mak16 protein	-6.31
TGGT1_315220	4.27362	0.0812258	rhoptry protein ROP14	-0.78
TGGT1_294902	4.27356	#DIV/0!	hypothetical protein	-2.34
TGGT1_249250	4.26538	0.154765	ribosomal protein RPL35A	-5.08
TGGT1_318290	4.26122	0.155001	hypothetical protein	-0.59
TGGT1_226690	4.25532	0.0449723	hypothetical protein	-1.59
TGGT1_313790	4.25508	#DIV/0!	hypothetical protein	0.54
TGGT1_316660	4.25171	#DIV/0!	cullin family protein	-2.26
TGGT1_241000	4.25066	#DIV/0!	hypothetical protein	-0.34
TGGT1_254880	4.25042	0.000965945	Alpha-galactosidase	-1.37
TGGT1_213790	4.24758	0.155777	hypothetical protein	-1.96
TGGT1_297120	4.24728	0.155794	hypothetical protein	-0.78
TGGT1_241890	4.23898	#DIV/0!	hypothetical protein	0.6
TGGT1_258870A	4.23288	0.0146619	hypothetical protein	1.32
TGGT1_237870	4.22649	#DIV/0!	FYVE zinc finger domain-containing protein	-1.4
TGGT1_293590	4.22263	0.00497925	putative 3-oxoacyl-acyl-carrier protein synthase I/II	-1.21
TGGT1_262520	4.21268	#DIV/0!	putative cyclophilin	-1.76
TGGT1_260670	4.20344	0.322854	putative centrin	-4.46
TGGT1_208440	4.20047	#DIV/0!	hypothetical protein	-3.54
TGGT1_254410	4.19959	#DIV/0!	putative protein phosphatase 2C	-1.89
TGGT1_220450	4.19648	0.323303	ribonuclease HI protein	-0.97
TGGT1_273885	4.19552	0.323364	hypothetical protein	-3.11
TGGT1_320430	4.18119	0.324291	putative cell-cycle-control protein (translation regulation)	-2.38
TGGT1_247770	4.1758	#DIV/0!	hypothetical protein	-2.61
TGGT1_229790	4.17507	#DIV/0!	hypothetical protein	-4.8
TGGT1_267660	4.17383	0.324769	hypothetical protein	-2.76
TGGT1_253650	4.17273	0.0856681	DnaJ C terminal region domain-containing protein	0.44
TGGT1_207460B	4.1623	0.32552	Rab5B protein	0.55
TGGT1_305450	4.16116	0.0861964	acetyltransferase, GNAT family protein	-1.32
TGGT1_224530	4.15957	#DIV/0!	alveolin domain containing intermediate filament IMC5	0.31
cob	4.15406	#DIV/0!	#N/A	#N/A
TGGT1_244200	4.15342	0.00322209	putative 2-oxoglutarate dehydrogenase e1 component, mitochondrial precursor	-4.8
TGGT1_278720	4.15184	#DIV/0!	hypothetical protein	0.06
TGGT1_284180	4.15173	0.326211	hypothetical protein	-2.68
TGGT1_308970	4.14521	0.161776	hypothetical protein	2.51
TGGT1_237015	4.14377	0.0869978	hypothetical protein	2.4
TGGT1_277760	4.13351	#DIV/0!	putative adenylosuccinate lyase	-0.63
TGGT1_271970	4.13282	0.0875071	glideosome-associated protein with multiple-membrane spans GAPM3	-2.6
TGGT1_219770	4.13162	#DIV/0!	putative 30S ribosomal protein S12	-4.28
TGGT1_213670	4.1315	0.162603	hypothetical protein	-3.88
TGGT1_235340	4.12398	0.00120392	hypothetical protein	0.29
TGGT1_259720	4.12001	#DIV/0!	hypothetical protein	-4.55
TGGT1_320592	4.11983	0.328313	hypothetical protein	-3.39
TGGT1_292360	4.1134	#DIV/0!	hypothetical protein	-3.55
TGGT1_280370	4.11291	0.00122749	hypothetical protein	-2.14
TGGT1_270620	4.11211	0.328826	DEAD/DEAH box helicase domain-containing protein	-4.65
TGGT1_205340	4.10531	0.0888034	ribosomal protein RPS12	-4.83
TGGT1_224490	4.07428	0.331358	polyprenyl synthetase superfamily protein	-0.87
TGGT1_410370;TGGT1_411470;TGGT1_279100;TGGT1_410360	4.06298	0.332122	#N/A	#N/A
TGGT1_269900	4.05555	#DIV/0!	WD domain, G-beta repeat-containing protein	0.53
TGGT1_311100	4.05467	0.332685	zinc finger (CCCH type) motif-containing protein	2.38
TGGT1_276890	4.05368	0.0175275	hypothetical protein	-0.58
TGGT1_244670	4.04841	#DIV/0!	hypothetical protein	-0.22
TGGT1_297160	4.04792	0.333144	hypothetical protein	0.1
TGGT1_311680	4.038	0.333821	FUN14 family protein	0.28
TGGT1_209460	4.03141	0.00638493	hypothetical protein	-1.57
TGGT1_217680	4.02663	0.00387505	hypothetical protein	0.99
TGGT1_263080	4.02495	0.169234	hypothetical protein	-3.1
TGGT1_289710	4.01913	#DIV/0!	AP2 domain transcription factor AP2IX-5	-5.29
TGGT1_286650	4.01752	#DIV/0!	hypothetical protein	1.41
TGGT1_297870	4.01605	0.169805	hypothetical protein	1.52
TGGT1_256840	4.00978	0.0532793	hypothetical protein	-4.22
TGGT1_258850	4.00705	#DIV/0!	hypothetical protein	-0.15
TGGT1_221940	4.00704	0.335949	adaptin n terminal region domain-containing protein	-4.32
TGGT1_269885B	3.99669	0.000567808	rhoptry metalloprotease toxolysin TLN1	-2.07
TGGT1_220270	3.99517	0.00405783	alveolin domain containing intermediate filament IMC6	-3.19
TGGT1_209910	3.99064	0.0944661	histone H2Bv	-4.05
TGGT1_216760	3.98593	#DIV/0!	RNA pseudouridine synthase superfamily protein	-2.64
TGGT1_316400B;TGGT1_231770	3.98419	0.337535	#N/A	#N/A
TGGT1_273560	3.98403	0.0542494	putative kinesin heavy chain	-0.94
TGGT1_204310	3.98372	1.29265e-05	hypothetical protein	-3.52
TGGT1_306660	3.97801	0.337966	RNA pseudouridine synthase superfamily protein	-4.59
TGGT1_273790	3.97251	#DIV/0!	hypothetical protein	1.25
TGGT1_224480	3.97224	#DIV/0!	putative cell-cycle-associated protein kinase CLK	-1.32
TGGT1_219660	3.96148	0.339124	hypothetical protein	0.6
TGGT1_243490	3.96074	0.0960144	putative BCS1 family isoform 9	-4.15
TGGT1_254820	3.95843	#DIV/0!	hypothetical protein	-1.93
TGGT1_313520	3.95449	0.173823	hypothetical protein	-3.25
TGGT1_228470	3.95053	0.174086	ribosomal protein RPL15	-4.94
TGGT1_248630	3.94616	0.0557132	actin-related protein ARP1	-1.82
TGGT1_285170	3.94595	0.174391	putative ribosomal RNA large subunit methyltransferase I	-0.49
TGGT1_230890	3.94352	#DIV/0!	PHD-finger domain-containing protein	-5.53
TGGT1_222210	3.94229	0.340478	SPFH domain / Band 7 family protein	0
TGGT1_310700	3.94117	0.0118382	serine/threonine phosophatase PP1	-4.72
TGGT1_210490	3.94045	0.0559379	hypothetical protein	-3.62
TGGT1_214530	3.93772	#DIV/0!	DnaJ domain-containing protein	-2.08
TGGT1_321640	3.93765	0.0197078	cell division protein CDC48AP	-4.08
TGGT1_294430	3.93754	0.340815	hypothetical protein	-3.87
TGGT1_305980	3.93598	0.00442689	pyruvate dehydrogenase complex subunit PDH-E3I	-1.38
TGGT1_297180	3.93359	0.341095	hypothetical protein	-1.52
TGGT1_243910	3.92254	#DIV/0!	Cof family hydrolase subfamily protein	1.57
TGGT1_259220	3.9221	#DIV/0!	DEAD/DEAH box helicase domain-containing protein	-4.31
TGGT1_280480	3.91843	#DIV/0!	EF hand domain-containing protein	-0.75
TGGT1_230350	3.9181	0.0568272	hypothetical protein	-3.25
TGGT1_224000	3.91714	0.342268	hypothetical protein	-1.47
TGGT1_222660	3.9035	0.03399	leucine rich repeat-containing protein	-4.6
TGGT1_261380	3.90062	0.177446	putative ribosomal protein S8	-3.22
TGGT1_253730	3.89239	0.344045	importin-beta N-terminal domain-containing protein	-4.51
TGGT1_310010	3.89219	0.000705476	rhoptry neck protein RON1	-0.34
TGGT1_261950	3.89063	4.3846e-05	ATP synthase beta subunit ATP-B	-4.84
TGGT1_262490	3.88453	0.178548	putative alpha/beta hydrolase	-1.2
TGGT1_262400	3.87623	#DIV/0!	lipase	1.24
TGGT1_218192	3.87453	#DIV/0!	hypothetical protein	-0.45
TGGT1_310220	3.87189	#DIV/0!	hypothetical protein	-1.36
TGGT1_208842	3.86395	0.346109	DEAD/DEAH box helicase domain-containing protein	-0.78
TGGT1_203990	3.86087	0.180185	rhoptry protein ROP12	1.63
TGGT1_223760	3.86073	0.101423	hypothetical protein	-2.75
TGGT1_234390	3.8585	0.346507	hypothetical protein	-1.98
TGGT1_242090	3.85039	0.180917	zinc finger (CCCH type) motif-containing protein	-0.36
TGGT1_266990	3.84208	0.000783323	beta-COP	-4.77
TGGT1_295990	3.84061	0.347819	putative ubiquitin conjugating enzyme E2	-3.11
TGGT1_244700	3.83938	#DIV/0!	NAD(+)/NADH kinase domain-containing protein	-1.33
TGGT1_253440	3.83816	0.102694	putative cell-cycle-associated protein kinase SRPK	-3.09
TGGT1_217740	3.83623	0.00826512	3-ketoacyl-(acyl-carrier-protein) reductase	-1.89
TGGT1_209030;TGGT1_411760	3.83561	#DIV/0!	#N/A	#N/A
TGGT1_221320	3.83528	0.000201285	acetyl-CoA carboxylase ACC1	-3.6
TGGT1_273640	3.82767	0.348773	hypothetical protein	0.22
TGGT1_211700	3.82661	0.348851	hypothetical protein	-5.23
TGGT1_222180	3.82528	0.34895	hypothetical protein	-3.96
TGGT1_232090	3.81861	0.183161	3-hydroxyacyl-CoA dehydrogenase, NAD binding domain-containing protein	0.87
TGGT1_287180	3.80968	0.0224612	hypothetical protein	-4.54
TGGT1_253880	3.8085	0.183882	GNS1/SUR4 family protein	-0.02
TGGT1_239490	3.80822	0.0224952	dehydrogenase E1 component family protein	-1.89
TGGT1_310350	3.8051	0.0225674	PGAP1 family protein	-2.41
TGGT1_265470	3.79885	0.000220877	hypothetical protein	-2.53
TGGT1_255215	3.7947	#DIV/0!	hypothetical protein	1.54
TGGT1_297530	3.79266	0.18502	DNA-directed RNA polymerase I RPA2	-4.85
TGGT1_249810	3.78131	0.352232	putative activating signal cointegrator 1 complex subunit 3	-1.53
TGGT1_264450	3.77676	0.00222963	putative DNA topoisomerase III beta-1	-0.02
TGGT1_261520	3.76545	0.186998	putative nucleolar GTP-binding protein 1	-5.23
TGGT1_272520	3.75457	0.0237737	hypothetical protein	1.87
TGGT1_215690	3.74855	#DIV/0!	hypothetical protein	-3.62
TGGT1_232540	3.74756	0.354789	FAD binding domain-containing protein	-3.62
TGGT1_232620	3.74655	0.354866	hypothetical protein	-0.13
TGGT1_312390	3.73962	0.0392064	hypothetical protein	-3.87
TGGT1_214790	3.73886	0.0645785	glycoprotein	-3.48
TGGT1_240510	3.73745	0.0241983	hypothetical protein	-4.06
TGGT1_290030	3.73575	0.0647233	hypothetical protein	-3.88
TGGT1_306560	3.73258	0.355934	hypothetical protein	-2.97
TGGT1_240870	3.72206	0.00386186	putative beta adaptin protein	-2.83
TGGT1_231410	3.71269	0.0025025	hypothetical protein	-5.37
TGGT1_255510	3.71116	0.0658815	ankyrin repeat-containing protein	-4.4
TGGT1_212260	3.70966	0.0659528	Sjogren's syndrome/scleroderma autoantigen 1 (Autoantigen p27) protein	-4.5
TGGT1_299060	3.70804	0.357825	sodium/hydrogen exchanger NHE2	-1.07
TGGT1_297340	3.7046	0.358092	hypothetical protein	1.63
TGGT1_202550	3.69885	0.110983	NLI interacting factor family phosphatase	-0.39
TGGT1_237180	3.69771	0.0406791	hypothetical protein	1.39
TGGT1_228130	3.69567	0.192201	hypothetical protein	-3.5
TGGT1_262430	3.68539	#DIV/0!	4-hydroxy-3-methylbut-2-en-1-yl diphosphate synthase	-4.41
TGGT1_248420	3.67549	#DIV/0!	hypothetical protein	1.33
TGGT1_265390	3.67319	#DIV/0!	hypothetical protein	-0.19
TGGT1_249530	3.67226	0.067762	putative exportin 1	-3.78
TGGT1_267500	3.67147	0.112705	hypothetical protein	-0.72
TGGT1_284190	3.66447	0.0681457	pyruvate carboxylase	-0.61
TGGT1_251880	3.66413	#DIV/0!	tRNA synthetases class I family protein	-6.31
TGGT1_221620;TGGT1_266960	3.66225	0.361402	#N/A	#N/A
TGGT1_222380	3.65982	0.19495	importin-beta N-terminal domain-containing protein	-3.51
TGGT1_273500	3.65931	#DIV/0!	O-linked N-acetylglucosamine transferase	-0.11
TGGT1_366480	3.65465	0.362002	phosphofructokinase	-0.92
TGGT1_264160	3.65022	0.195695	DEAD/DEAH box helicase domain-containing protein	-3.95
TGGT1_257430	3.64899	#DIV/0!	hypothetical protein	-0.92
TGGT1_313910	3.64812	0.000765672	RNA recognition motif 2 protein	-5.42
TGGT1_234300	3.64034	0.114703	hypothetical protein	-0.33
TGGT1_257110	3.62918	0.197341	hypothetical protein	-3.21
TGGT1_258540	3.61188	0.0708037	phosphoglycerate mutase family protein	-4.95
TGGT1_230210	3.61073	0.00719407	alveolin domain containing intermediate filament IMC10	-4.7
TGGT1_226440	3.6069	#DIV/0!	SWI2/SNF2-containing protein RAD16	-0.56
TGGT1_247550	3.60176	0.000241011	heat shock protein HSP60	-5.1
TGGT1_270150	3.60067	0.117311	hypothetical protein	-4.23
TGGT1_266110	3.59934	0.00731899	DEAD/DEAH box helicase domain-containing protein	-4.47
TGGT1_280710	3.59785	#DIV/0!	putative 20S proteasome subunit beta 7	-4.46
TGGT1_232180	3.5967	0.366635	UBA/TS-N domain-containing protein	-1.57
TGGT1_260240	3.59342	#DIV/0!	ccr4-associated factor family protein	-2.43
TGGT1_248110	3.59154	0.367052	hypothetical protein	-0.1
TGGT1_221600	3.58729	0.0282932	hypothetical protein	-3.95
TGGT1_266970	3.58264	0.367774	hypothetical protein	0.67
TGGT1_286260	3.57961	#DIV/0!	tetratricopeptide repeat-containing protein	-1.38
TGGT1_246580	3.5785	0.368111	hypothetical protein	-3.92
TGGT1_231640	3.57794	6.4455e-06	alveolin domain containing intermediate filament IMC1	-4
TGGT1_250800	3.57684	#DIV/0!	AP2 domain transcription factor AP2XII-8	-4.32
TGGT1_288270	3.56852	#DIV/0!	hypothetical protein	-3.14
TGGT1_218840	3.56587	0.202407	mutS domain protein	-1.51
TGGT1_275690	3.5552	0.00218379	putative ClpB	-4.75
TGGT1_247030	3.55248	#DIV/0!	hypothetical protein	-1.51
TGGT1_253090	3.55206	0.370275	DEAD/DEAH box helicase domain-containing protein	-5.32
TGGT1_308580	3.55026	0.0463665	Lon protease family protein	-3.96
TGGT1_218280	3.549	0.0121736	putative eukaryotic porin	-2.81
TGGT1_269980	3.54862	0.029465	putative preprotein translocase Sec61	-5.15
TGGT1_238950	3.54851	0.370567	putative fatty acyl-CoA desaturase	-3.7
TGGT1_309265	3.54676	#DIV/0!	oxidoreductase, short chain dehydrogenase/reductase family protein	-3.48
TGGT1_205180	3.54193	0.0122914	RNA recognition motif-containing protein	-5.79
TGGT1_291350	3.54108	0.07457	hypothetical protein	-3.31
TGGT1_252210	3.53974	0.371291	pentatricopeptide repeat domain-containing protein	-4.16
TGGT1_314700	3.52448	0.205813	hypothetical protein	1.72
TGGT1_269460	3.52319	#DIV/0!	Ser/Thr phosphatase family protein	-0.81
TGGT1_217820	3.52062	0.0757004	PCI domain-containing protein	-3.09
TGGT1_263580	3.52056	0.372883	bromodomain-containing protein	-2.37
TGGT1_293730	3.51994	0.206192	DHHC zinc finger domain-containing protein	-3.21
TGGT1_267690	3.51163	#DIV/0!	hypothetical protein	-2.35
TGGT1_245610	3.51093	0.206944	hypothetical protein	0.74
TGGT1_267730	3.50704	#DIV/0!	hypothetical protein	1.23
TGGT1_286080	3.50465	0.0084494	elongation factor 2 family protein	-4.92
TGGT1_261250	3.49884	#DIV/0!	histone H2A1	-3.39
TGGT1_309800	3.49373	0.37513	RNA recognition motif-containing protein	-0.84
TGGT1_313830	3.49089	0.124907	AARP2CN (NUC121) domain-containing protein	-4.82
TGGT1_231630	3.48804	0.00165698	alveolin domain containing intermediate filament IMC4	-4.52
TGGT1_310900	3.48251	0.0204486	AP2 domain transcription factor AP2XI-2	-5.07
TGGT1_318700	3.48251	0.376077	putative eukaryotic initiation factor-6	-4.26
TGGT1_318480	3.47947	0.376333	SWI2/SNF2-containing protein RAD5	-0.12
TGGT1_316330	3.47437	#DIV/0!	superoxide dismutase SOD2	-4.09
TGGT1_253350	3.4736	0.210105	hypothetical protein	-2
TGGT1_233500	3.46961	0.37717	triose-phosphate isomerase TPI-II	-4.22
TGGT1_258870B	3.46888	0.210509	hypothetical protein	0.75
TGGT1_251850	3.46692	0.00894932	serine/threonine protein phosphatase	0.05
TGGT1_293350	3.46626	#DIV/0!	mitochondrial carrier superfamily protein	-0.2
TGGT1_210730	3.46515	#DIV/0!	putative ATP-dependent hsl protease ATP-binding subunit hslU	0.47
TGGT1_239330	3.46418	0.210912	ribosomal protein RPL37	-4.25
TGGT1_269250	3.43411	0.213518	Mov34/MPN/PAD-1 family protein	-4.99
TGGT1_289000	3.4285	0.129486	hypothetical protein	-3.93
TGGT1_229340	3.42422	0.0812934	hypothetical protein	-4.68
TGGT1_229210	3.42212	#DIV/0!	putative small nuclear ribonucleoprotein polypeptide A'	-1.7
TGGT1_203010	3.42039	0.214722	aurora kinase	-1.3
TGGT1_270560	3.41691	0.381696	peptidyl-prolyl cis-trans isomerase family 1	-0.46
TGGT1_286440	3.41202	0.0146844	malic enzyme	-4.01
TGGT1_263220	3.41081	#DIV/0!	rhoptry kinase family protein ROP21	0.48
TGGT1_286050	3.40829	#DIV/0!	hypothetical protein	-5.15
TGGT1_249690	3.40775	#DIV/0!	hypothetical protein	-2.85
TGGT1_310440	3.40114	0.00659901	membrane occupation and recognition nexus protein MORN1	-4.55
TGGT1_410360	3.39984	0.383183	putative transmembrane protein	1.95
TGGT1_277090	3.39717	0.13186	carrier superfamily protein	-3.05
TGGT1_248700	3.39583	0.0227235	alveolin domain containing intermediate filament IMC12	-0.17
TGGT1_221922	3.39407	#DIV/0!	NifU family domain-containing protein	-0.76
TGGT1_229010	3.37928	9.64806e-05	rhoptry neck protein RON4	-0.93
TGGT1_225160	3.37898	0.385014	hypothetical protein	2.07
TGGT1_225560	3.3788	0.0102404	hypothetical protein	2.18
TGGT1_278050	3.37244	0.13377	putative proteasome subunit alpha type 1	-4.82
TGGT1_263280	3.37161	#DIV/0!	hypothetical protein	0.88
TGGT1_222220	3.36409	0.00702478	alveolin domain containing intermediate filament IMC7	-0.64
TGGT1_246170	3.36374	#DIV/0!	ARID/BRIGHT DNA binding domain-containing protein	-4.85
TGGT1_205640	3.35308	#DIV/0!	hypothetical protein	-2.98
TGGT1_268890	3.34897	0.0859839	citrate synthase I	-2.4
TGGT1_249440	3.3462	#DIV/0!	hypothetical protein	-0.48
TGGT1_250830	3.34275	0.2217	SAC3/GANP family protein	-5.91
TGGT1_226400	3.3383	0.222109	lipoic acid synthase LIPA	-0.97
TGGT1_292920	3.33747	0.0244046	putative heat shock protein 75	-2.89
TGGT1_278870	3.33601	5.73802e-09	myosin F	-3.55
TGGT1_271740	3.32367	0.0568827	hypothetical protein	0.36
TGGT1_218940	3.32249	0.0877063	hypothetical protein	-3.92
TGGT1_207620	3.3195	0.00111274	pyridine nucleotide-disulfide oxidoreductase domain-containing protein	-1.15
TGGT1_208560	3.30371	0.0114927	carrier superfamily protein	-3.49
TGGT1_266090	3.3001	#DIV/0!	hypothetical protein	0.91
TGGT1_289360	3.29942	0.225725	hypothetical protein	1.09
TGGT1_207760	3.29074	0.0586168	DnaJ C terminal region domain-containing protein	-3.41
TGGT1_246540	3.28885	0.0388228	cytochrome c1, heme protein	-4.36
TGGT1_269190	3.27709	0.000589352	glyceraldehyde-3-phosphate dehydrogenase GAPDH2	-4.4
TGGT1_201700	3.27583	0.227956	WD domain, G-beta repeat-containing protein	-3.65
TGGT1_223600	3.27494	0.394376	hypothetical protein	-2.78
TGGT1_267350	3.2735	0.228178	LSM domain-containing protein	-3.9
TGGT1_410370;TGGT1_279100	3.27028	0.0912172	#N/A	#N/A
TGGT1_262150	3.2648	0.39531	kelch repeat and K+ channel tetramerisation domain containing protein	-3.85
TGGT1_247730	3.26138	0.229337	AP2 domain transcription factor AP2XII-5	-2.05
TGGT1_290600	3.26055	0.229417	succinyl-CoA-synthetase alpha SCSA	-2.03
TGGT1_202030	3.25973	#DIV/0!	hypothetical protein	0.41
TGGT1_216590	3.25878	0.229587	HEAT repeat-containing protein	-5.1
TGGT1_205360	3.25489	0.229961	hypothetical protein	-1.59
TGGT1_290700	3.24956	0.0271885	hypothetical protein	1.31
TGGT1_313070	3.24872	0.396799	hypothetical protein	-0.27
TGGT1_243530	3.24665	0.396991	pentatricopeptide repeat domain-containing protein	-2.95
TGGT1_305180	3.24081	#DIV/0!	Na+/H+ exchanger NHE3	-2.81
TGGT1_309600	3.2385	0.0186651	hypothetical protein	1.5
TGGT1_264040	3.2323	0.145237	hypothetical protein	-2.54
TGGT1_233480	3.23214	0.398343	SAG-related sequence SRS29C	1.51
TGGT1_235150	3.22685	0.398839	transporter, major facilitator family protein	-5.1
TGGT1_258640	3.21946	0.233407	adenylate kinase superfamily protein	-2.05
TGGT1_305520	3.2187	0.00898841	ribosomal protein RPS2	-4.24
TGGT1_252510	3.21218	0.400218	hypothetical protein	-1.46
TGGT1_316610	3.21156	0.0953539	hypothetical protein	-5.3
TGGT1_219710	3.20864	0.0955649	hypothetical protein	-2.03
TGGT1_304720	3.20571	#DIV/0!	hypothetical protein	-4.99
TGGT1_246340	3.20429	#DIV/0!	DnaJ domain-containing protein	-1.72
TGGT1_239930	3.20206	#DIV/0!	putative beta-catenin family protein 1	-4.6
TGGT1_264760	3.18849	0.402462	Oxysterol-binding protein	-6.07
TGGT1_312190	3.18846	0.149059	hypothetical protein	-4.76
TGGT1_243200	3.17371	0.0981313	hypothetical protein	-3.95
TGGT1_289640	3.17148	0.404086	hypothetical protein	-3.38
TGGT1_239740	3.16124	0.40507	dense granule protein GRA14	2
TGGT1_315580	3.15892	#DIV/0!	hypothetical protein	-0.67
TGGT1_202680	3.15721	0.0209021	putative peptidase M16, alpha subunit	-4.3
TGGT1_295360	3.15355	0.0664817	hypothetical protein	1.13
TGGT1_297650	3.14825	0.406324	Ser/Thr phosphatase family protein	1.52
TGGT1_250060	3.14676	#DIV/0!	DNA-directed RNA polymerase I RPA12	-3.75
TGGT1_260320	3.1449	0.152973	Noc2p family protein	-3.4
TGGT1_267420	3.1378	0.407337	putative mago nashi family protein 2	-4.59
TGGT1_215430	3.13515	0.407595	hypothetical protein	-5.1
TGGT1_203540	3.13236	0.0677953	putative RNA binding protein	0.86
TGGT1_305860	3.12871	0.408222	calcium-dependent protein kinase CDPK3	-0.09
TGGT1_319920	3.12775	0.00360233	2-oxo acid dehydrogenases acyltransferase (catalytic domain) domain-containing protein	-1.92
TGGT1_286230	3.12708	#DIV/0!	hypothetical protein	-1.94
TGGT1_261475	3.12479	0.154821	hypothetical protein	-4.09
TGGT1_256990	3.12274	#DIV/0!	glycyl-tRNA synthetase	-4.28
TGGT1_209170	3.1194	0.409132	hypothetical protein	0.82
TGGT1_320220	3.11904	0.0220467	putative ubiquinol cytochrome c oxidoreductase	-5.76
TGGT1_312100	3.11573	0.0688456	plasma membrane-type Ca(2+)-ATPase A1 PMCAA1	-0.42
TGGT1_243250	3.11297	0.155919	myosin H	-3.94
TGGT1_263060	3.1122	0.0322249	Proteasome/cyclosome repeat-containing protein	-3.81
TGGT1_239800	3.11171	0.244305	hypothetical protein	-0.03
TGGT1_226730	3.10786	0.156396	aconitate hydratase ACN/IRP	-4.73
TGGT1_274060	3.10457	0.0109199	2-oxoglutarate/malate translocase OMT	0.58
TGGT1_310360	3.09699	#DIV/0!	hypothetical protein	-4.49
TGGT1_260470	3.09415	#DIV/0!	putative heat shock protein DNAJ pfj4	-5.03
TGGT1_273850	3.09133	#DIV/0!	hypothetical protein	-4.2
TGGT1_203280	3.0887	0.246717	hypothetical protein	-4.17
TGGT1_213900	3.08377	0.0709133	regulator of chromosome condensation RCC1	-5.48
TGGT1_237220	3.07942	0.002836	putative DNA replication licensing factor Mcm7	-4.39
TGGT1_264730	3.07505	0.248162	hypothetical protein	-2.47
TGGT1_234450	3.07169	0.0338892	ribosomal protein RPS15A	-4.6
TGGT1_239070	3.07034	0.159955	hypothetical protein	-0.59
TGGT1_212770	3.06509	0.41451	hypothetical protein	-1.8
TGGT1_306950	3.06161	0.414858	RAP domain-containing protein	-5.35
TGGT1_216000	3.05738	0.0240342	alveolin domain containing intermediate filament IMC3	-4.22
TGGT1_304990	3.05443	#DIV/0!	guanylate-binding protein, N-terminal domain-containing protein	-5.5
TGGT1_208740	3.05099	#DIV/0!	putative microneme protein	2.46
TGGT1_229640	3.04888	0.107946	hypothetical protein	-0.1
TGGT1_252430	3.0474	#DIV/0!	hypothetical protein	-0.59
TGGT1_258860	3.04361	0.0506027	hypothetical protein	-0.76
TGGT1_249730	3.04142	0.41689	hypothetical protein	-4.3
TGGT1_231790	3.04138	#DIV/0!	hypothetical protein	-2.62
TGGT1_217510	3.03916	0.252015	hypothetical protein	2.07
TGGT1_209260	3.03883	0.25205	putative cytochrome c oxidase subunit	-3.07
TGGT1_227870	3.03696	#DIV/0!	Tim10/DDP family zinc finger superfamily protein	-1.38
TGGT1_228210	3.03684	0.0740714	26S proteasome regulatory subunit	-4.96
TGGT1_253890	3.03625	0.417414	peptidase M16 inactive domain-containing protein	-5.93
TGGT1_263730	3.0352	0.163374	FAD-dependent glycerol-3-phosphate dehydrogenase	0.99
TGGT1_215020	3.02239	0.00634789	hypothetical protein	-5.45
TGGT1_237840	3.01652	0.419421	hypothetical protein	-0.66
TGGT1_230118	3.00497	#DIV/0!	hypothetical protein	-0.59
TGGT1_255450	3.00484	0.420618	hypothetical protein	-1.78
TGGT1_227890	3.00282	0.420825	hypothetical protein	-5.09
TGGT1_227900	3.0016	#DIV/0!	AP2 domain transcription factor AP2X-1	-2.94
TGGT1_282180	3.00137	0.0765575	hypothetical protein	-2.46
TGGT1_261210	3.00004	0.421111	putative 26s proteasome subunit p55	-4.01
TGGT1_200400	2.99243	#DIV/0!	hypothetical protein	-3.17
TGGT1_248790	2.98993	0.0375265	hypothetical protein	-4
TGGT1_211090	2.98533	0.422628	aminotransferase, class V superfamily protein	-3.54
TGGT1_293060	2.9841	0.422756	SPRY domain-containing protein	-0.12
TGGT1_290160	2.98143	0.000704202	putative sortilin	-3.67
TGGT1_231070	2.98087	0.00963925	protein kinase	0.22
TGGT1_207990	2.9789	0.423295	ribosomal RNA large subunit methyltransferase J protein	-5.01
TGGT1_297520	2.97446	0.259156	proteophosphoglycan PPG1	-1.62
TGGT1_308060	2.97245	#DIV/0!	hypothetical protein	-1.61
TGGT1_232520	2.972	0.424012	brix domain-containing protein	-5.05
TGGT1_311310	2.97112	0.114605	protein phosphatase 2B catalytic subunit, calcineurin family phosphatse superfamily protein	-3.24
TGGT1_214970	2.96975	0.0271812	putative DNA replication licensing factor	-4.96
TGGT1_263150	2.96848	0.25983	tetratricopeptide repeat-containing protein	-5.29
TGGT1_314750	2.96843	0.259835	hypothetical protein	-5.6
TGGT1_219860	2.96228	0.0274686	putative replication licensing factor	-4.37
TGGT1_223080	2.95188	0.426115	hypothetical protein	-2.95
TGGT1_236210	2.95053	0.0279267	putative peptidase M16 family potein	-4.74
TGGT1_227948	2.9332	0.428082	peptidase M16 inactive domain-containing protein	-0.23
TGGT1_222020	2.9287	0.264365	phosphoglycerate kinase PGKII	-3.58
TGGT1_281640	2.92619	0.0821273	hypothetical protein	-2.02
TGGT1_313140	2.92616	0.174532	isocitrate dehydrogenase	-3.04
TGGT1_243620	2.91757	#DIV/0!	hypothetical protein	-4.1
TGGT1_224210	2.91372	0.430151	hypothetical protein	-0.59
TGGT1_202980	2.9044	0.0417668	hypothetical protein	-4.22
TGGT1_299780	2.90343	0.267297	hypothetical protein	1.13
TGGT1_246000	2.90333	0.120778	large subunit ribosomal protein IMG2	-3.24
TGGT1_260820	2.89948	0.431674	IMC sub-compartment protein ISP1	0.36
TGGT1_230340	2.8981	0.00231044	hypothetical protein	-1.14
TGGT1_248130	2.88404	0.179076	hypothetical protein	0.1
TGGT1_293320	2.8797	#DIV/0!	hypothetical protein	-3.76
TGGT1_300100	2.87819	0.00071449	rhoptry neck protein RON2	-4.63
TGGT1_244870B	2.87794	#DIV/0!	putative quinone oxidoreductase	0.35
TGGT1_206640	2.87533	0.270607	hypothetical protein	-1.45
TGGT1_289310	2.87185	#DIV/0!	cullin family protein	-4.44
TGGT1_224520	2.87035	#DIV/0!	alveolin domain containing intermediate filament IMC8	1.12
TGGT1_260190	2.86571	#DIV/0!	microneme protein MIC13	-0.01
TGGT1_261000	2.84999	0.0882142	MutS domain V domain-containing protein	-0.89
TGGT1_313380	2.84745	0.0233668	hypothetical protein	-4.7
TGGT1_294610	2.84614	0.274101	putative histone lysine methyltransferase, SET	-0.98
TGGT1_283730	2.83369	0.438829	endomembrane protein 70 subfamily protein	-0.78
TGGT1_309740	2.82574	0.185589	LSM domain-containing protein	-4.92
TGGT1_216620	2.81949	0.064676	EF hand domain-containing protein	-1.93
TGGT1_289120	2.81622	#DIV/0!	hypothetical protein	-3.8
TGGT1_308980	2.81387	0.441023	hypothetical protein	-4.69
TGGT1_244570	2.80809	#DIV/0!	hypothetical protein	-2.86
TGGT1_271250	2.8055	0.441955	hypothetical protein	0.03
TGGT1_202900	2.80377	0.279274	zinc finger (CCCH type) motif-containing protein	0.89
TGGT1_214750	2.79917	0.0184481	hypothetical protein	-5.01
TGGT1_223270	2.79435	0.131475	hypothetical protein	-4.34
TGGT1_205010	2.79382	0.189269	putative U2 small nuclear ribonucleoprotein family protein	-4.97
TGGT1_311230	2.79268	4.16009e-06	hypothetical protein	0.74
TGGT1_220930	2.79223	0.0931445	hypothetical protein	-2.62
TGGT1_298040	2.79198	#DIV/0!	hypothetical protein	-2.5
TGGT1_219200	2.78904	0.189826	DEAD/DEAH box RNA helicase family protein	-5.23
TGGT1_210370	2.78636	0.0670791	hypothetical protein	1.07
TGGT1_288400	2.77804	#DIV/0!	LETM1 family protein	-5.15
TGGT1_230850	2.77526	0.0261679	hypothetical protein	-0.38
TGGT1_219590	2.77254	0.133737	RuvB family 1 protein	-4.12
TGGT1_259660	2.76368	#DIV/0!	orotate phosphoribosyltransferase	-1.16
TGGT1_220400	2.76357	0.446676	actin depolymerizing factor ADF	-4.23
TGGT1_270320	2.76343	0.284313	protein phosphatase 2C domain-containing protein	1.24
TGGT1_287500	2.75335	0.00452678	putative T complex chaperonin	-4.89
TGGT1_312490	2.74644	0.28647	hypothetical protein	-0.64
TGGT1_272740	2.74459	0.286705	DNA-directed RNA polymerase III RPC2	-3.38
TGGT1_223390	2.73658	1.74944e-05	putative activating signal cointegrator 1 complex subunit 3 family 1 ASCC3L1	-4.82
TGGT1_286270	2.73044	#DIV/0!	hypothetical protein	-1.83
TGGT1_216040	2.7258	0.052284	putative 30S ribosomal protein S15	-4.51
TGGT1_318400	2.72216	0.0385562	hypothetical protein	-4.28
TGGT1_304740	2.71459	0.139953	rhoptry kinase family protein ROP35	1.1
TGGT1_219700	2.71287	0.0159294	putative DNA replication licensing factor MCM4	-5.43
TGGT1_310300	2.7096	0.00504643	hypothetical protein	-3.8
TGGT1_319340	2.70531	#DIV/0!	hypothetical protein	-3.96
TGGT1_306060	2.70475	3.17918e-06	rhoptry neck protein RON8	-3.26
TGGT1_239400	2.70283	0.00908894	hypothetical protein	-0.91
TGGT1_204050	2.69233	0.0402201	subtilisin SUB1	1.21
TGGT1_230920	2.69057	#DIV/0!	adaptor complexes medium subunit family protein	-1.6
TGGT1_257170	2.68631	#DIV/0!	hypothetical protein	-1.77
TGGT1_286420A;TGGT1_294800A	2.67867	0.143961	#N/A	#N/A
TGGT1_208590	2.67737	0.0555781	putative vacuolar ATP synthase subunit 54kD	-4.78
TGGT1_310290	2.67674	0.295533	regulator of chromosome condensation (RCC1) repeat-containing protein	-6.7
TGGT1_258110	2.67476	0.456954	N-acetylglucosaminylphosphatidylinositol deacetylase	-4.37
TGGT1_243920	2.67461	0.00105136	putative DNA replication licensing factor MCM5	-5.35
TGGT1_310780	2.67062	0.0762235	dense granule protein GRA4	2.36
TGGT1_294890	2.66491	#DIV/0!	hypothetical protein	-3.32
TGGT1_275670	2.66378	0.297257	alveolin domain containing intermediate filament IMC15	-0.92
TGGT1_202630	2.66131	0.0075167	ATP-dependent metallopeptidase HflB subfamily protein	-3.33
TGGT1_263840	2.65629	0.00146586	hypothetical protein	-2.79
TGGT1_214090	2.65347	0.0776836	signal peptidase	-0.3
TGGT1_289200	2.64795	0.207171	RAP domain-containing protein	-3.43
TGGT1_254260	2.63853	0.461259	COX19 cytochrome c oxidase assembly family protein	-3.34
TGGT1_267330	2.63493	0.301141	fumarate hydratase	-3.5
TGGT1_243950	2.62661	0.108952	putative prohibitin	-5.18
TGGT1_219150	2.62275	0.302799	zinc finger, zz type domain-containing protein	-4.1
TGGT1_240090	2.62251	0.0803927	putative rhoptry kinase family protein ROP34	0.5
TGGT1_227960	2.61883	0.303335	PCI domain-containing protein	-3.33
TGGT1_229480	2.61826	0.303413	putative calcium binding protein precursor	0.11
TGGT1_234610	2.61775	0.109873	WD-40 repeat protein	-5.27
TGGT1_246510	2.61578	#DIV/0!	protein phosphatase 2a regulatory b subunit (b56 family) protein	-2.32
TGGT1_300310	2.61294	0.0450099	26S proteasome regulatory subunit, S6a family AAA ATpase	-4.65
TGGT1_315510	2.61123	0.464547	hypothetical protein	-0.05
TGGT1_244290	2.60722	0.465033	adapter-related protein	-4.87
TGGT1_288040	2.60577	#DIV/0!	hypothetical protein	-4.31
TGGT1_243440	2.59288	#DIV/0!	histone lysine acetyltransferase GCN5-B	-2.96
TGGT1_265410	2.57978	0.155644	G-protein beta WD-40 repeat containing protein	-5.01
TGGT1_309920	2.57867	0.468518	hypothetical protein	1.21
TGGT1_226020	2.57634	0.309221	transporter, major facilitator family protein	-3.53
TGGT1_315690	2.57331	#DIV/0!	DnaJ domain-containing protein	-2.9
TGGT1_262730	2.57299	0.0272418	rhoptry protein ROP16	1.11
TGGT1_200360	2.56618	0.470057	hypothetical protein	2.63
TGGT1_320670	2.5645	#DIV/0!	putative vacuolar protein sorting 16	-4.82
TGGT1_309820	2.55963	0.21893	ribosomal protein RPL11	-4.13
TGGT1_209250	2.55531	#DIV/0!	hypothetical protein	-0.51
TGGT1_229750	2.55505	#DIV/0!	hypothetical protein	-4.33
TGGT1_227990	2.55398	0.0125684	hypothetical protein	-3.15
TGGT1_313990	2.5536	0.158902	CBF/Mak21 family protein	-5.38
TGGT1_311470	2.54824	0.000277088	rhoptry neck protein RON5	-4.34
TGGT1_222050	2.54434	0.313747	hypothetical protein	0.65
TGGT1_300000	2.53833	0.0662516	ribosomal protein RPL18	-5.59
TGGT1_283878	2.53317	#DIV/0!	RNA recognition motif-containing protein	-3.9
TGGT1_219800	2.52915	0.0224806	putative vacuolar ATP synthase subunit b	-5.49
TGGT1_251890	2.52758	0.223378	hypothetical protein	-4.34
TGGT1_235020	2.52512	0.00797043	putative COPI protein	-4.46
TGGT1_255190	2.52365	0.0388493	myosin C	2.25
TGGT1_264440	2.51957	0.475871	signal recognition particle receptor beta subunit protein	-4.66
TGGT1_213350	2.51927	0.090142	ribosomal protein RPS15	-5.34
TGGT1_292130	2.51612	0.0516334	ribosomal protein RPL13A	-2.39
TGGT1_249480	2.51565	0.163754	tetratricopeptide repeat-containing protein	-3.39
TGGT1_297880	2.50851	#DIV/0!	dense granule protein DG32	1.88
TGGT1_235670	2.50839	#DIV/0!	hypothetical protein	0.29
TGGT1_311480	2.50614	#DIV/0!	hypothetical protein	0.15
TGGT1_290200	2.50509	0.0306207	NAD/NADP octopine/nopaline dehydrogenase, alpha-helical domain-containing protein	-0.87
TGGT1_263800	2.49886	#DIV/0!	hypothetical protein	-5.54
TGGT1_229920	2.49472	0.479017	hypothetical protein	-3.84
TGGT1_301120	2.49181	0.0313281	acetyl-CoA acetyltransferase	-3.63
TGGT1_223910	2.48973	0.479653	acyltransferase domain-containing protein	-0.11
TGGT1_220600	2.48854	0.479806	hypothetical protein	0.93
TGGT1_211690	2.48629	0.0145591	AAA family protein	-5.05
TGGT1_290640	2.47981	0.480923	putative DNA mismatch repair protein MSH6-1	-0.29
TGGT1_262050	2.47761	0.0321031	rhoptry kinase family protein ROP39	1.97
TGGT1_261430	2.46731	0.232016	hypothetical protein	-3.29
TGGT1_221670	2.46585	0.0327586	transcriptional elongation factor FACT140	-4.55
TGGT1_257470	2.46392	0.325482	myosin J	-3.01
TGGT1_216770	2.46261	#DIV/0!	hypothetical protein	1.22
TGGT1_214880	2.45894	0.0732474	hypothetical protein	0.01
TGGT1_304900	2.45651	#DIV/0!	hypothetical protein	0.8
TGGT1_224850	2.4538	0.00281165	putative polyadenylate binding protein	-4.12
TGGT1_286580	2.45054	0.00361488	hypothetical protein	1.38
TGGT1_229030	2.44793	0.485035	hypothetical protein	-3.87
TGGT1_253430	2.44179	0.173649	putative asparagine synthetase	-0.53
TGGT1_232780	2.43812	0.486311	hypothetical protein	-1.88
TGGT1_223920	2.43582	3.08036e-07	rhoptry neck protein RON3	-4.41
TGGT1_261570	2.43566	0.0126962	ribosomal protein RPL7A	-4.03
TGGT1_209850	2.43244	#DIV/0!	RNA recognition motif-containing protein	1.18
TGGT1_200430	2.42561	#DIV/0!	cytidine and deoxycytidylate deaminase zinc-binding region domain-containing protein	-0.66
TGGT1_219270	2.41851	0.332344	multi-pass transmembrane protein	-3.53
TGGT1_200280	2.41585	0.48923	WD domain, G-beta repeat-containing protein	-1.28
TGGT1_295590	2.4124	0.33328	hypothetical protein	-4.94
TGGT1_311360	2.40585	0.134456	protein kinase G AGC kinase family member PKG	-2.15
TGGT1_222000	2.40364	0.179004	brix domain-containing protein	-3.45
TGGT1_309810	2.40155	0.491119	ribosomal protein RPP2	-5
TGGT1_226560	2.39944	#DIV/0!	zinc finger (CCCH type) motif-containing protein	-4.2
TGGT1_249900	2.39817	0.00859069	putative adenine nucleotide translocator	-3.78
TGGT1_271110	2.39666	0.242612	hypothetical protein	-4.39
TGGT1_227280	2.38878	0.33693	dense granule protein GRA3	2.14
TGGT1_260810	2.38823	0.492889	hypothetical protein	-3.97
TGGT1_315140	2.38812	0.492904	WD domain, G-beta repeat-containing protein	-5.33
TGGT1_248680	2.38733	0.493009	hypothetical protein	-1
TGGT1_270770	2.38638	0.244197	PWI domain-containing protein	-3.73
TGGT1_280560	2.38556	0.0621253	selenide, water dikinase	0.07
TGGT1_259830	2.38398	0.493455	diacylglycerol kinase catalytic domain-containing protein	0.05
TGGT1_294770	2.37672	0.182885	Armadillo/beta-catenin family repeat-containing protein	-3.54
TGGT1_320100	2.37372	0.0491458	RNA recognition motif-containing protein	-0.82
TGGT1_236950	2.37332	0.494882	hypothetical protein	0.96
TGGT1_261580	2.37093	0.495203	histone H2AX	2.95
TGGT1_246590	2.36927	#DIV/0!	hypothetical protein	-0.28
TGGT1_271240	2.36715	0.340314	hypothetical protein	-3.35
TGGT1_255320	2.36691	#DIV/0!	mRNA turnover 4 (MRT4) family protein	-4.8
TGGT1_320030	2.36576	0.0824046	hypothetical protein	-0.19
TGGT1_219550	2.36526	0.340613	dihydrolipoyllysine-residue succinyltransferase component of oxoglutarate dehydrogenase	-4.25
TGGT1_214180	2.35925	0.496775	ENTH domain-containing protein	-0.52
TGGT1_306030	2.35162	0.186583	glutathione s-transferase, n-terminal domain containing protein	0.8
TGGT1_240860	2.3474	0.25031	acyltransferase domain-containing protein	-2.54
TGGT1_232230	2.34656	0.343574	ribosomal protein RPL30	-4.23
TGGT1_204390	2.33423	#DIV/0!	hypothetical protein	-0.43
TGGT1_260180	2.33022	0.111197	hypothetical protein	-4.07
TGGT1_266810	2.32486	0.501449	hypothetical protein	-4.42
TGGT1_313670	2.30714	0.256799	adaptin n terminal region domain-containing protein	-4.27
TGGT1_251590	2.30281	0.350624	hypothetical protein	-4.4
TGGT1_309870	2.29879	#DIV/0!	hypothetical protein	0.82
TGGT1_263810	2.29492	#DIV/0!	hypothetical protein	0.86
TGGT1_312090	2.29409	0.0707032	ribosomal protein RPL23	-4.32
TGGT1_320490	2.29232	0.35234	N-acyl-phosphatidylethanolamine-hydrolyzing phospholipase D family protein	0.13
TGGT1_272290	2.29204	0.195673	pyruvate dehydrogenase complex subunit PD-HE1Beta	-0.18
TGGT1_231480	2.29185	0.25931	putative GCN1	-1.55
TGGT1_223540	2.28736	0.150578	importin-beta N-terminal domain-containing protein	-2.34
TGGT1_268260	2.27931	0.0182012	hypothetical protein	-5.59
TGGT1_227450	2.27074	0.0185623	hydrolase, NUDIX family protein	-1.71
TGGT1_216010	2.26603	0.153682	ribosomal protein RPL24	-3.7
TGGT1_260600	2.26009	0.0296434	Pumilio-family RNA binding repeat-containing protein	-0.34
TGGT1_225690	2.2589	0.029714	hypothetical protein	-0.02
TGGT1_213010	2.25853	0.357934	hypothetical protein	-4.45
TGGT1_210230	2.25686	0.201251	hypothetical protein	-3.37
TGGT1_310380	2.25252	0.265892	brix domain containing protein	-4.7
TGGT1_207800	2.25211	0.0376763	hypothetical protein	-3.97
TGGT1_216860	2.25	0.0752418	DEAD (Asp-Glu-Ala-Asp) box polypeptide DDX39	-5.17
TGGT1_214210	2.24747	0.0243734	rRNA pseudouridine synthase	-4.3
TGGT1_212240;TGGT1_266960	2.24259	#DIV/0!	#N/A	#N/A
TGGT1_211470	2.23696	0.361558	Fcf2 pre-rRNA processing protein	-5.11
TGGT1_200290	2.23592	#DIV/0!	rhomboid protease ROM1	0.75
TGGT1_208530	2.23486	0.514011	nicotinate phosphoribosyltransferase	1.25
TGGT1_218960	2.22923	0.0204117	AP2 domain transcription factor AP2XII-1	-3.73
TGGT1_313370	2.22308	0.0781507	hypothetical protein	-0.86
TGGT1_228150	2.22257	0.271023	hypothetical protein	-1.48
TGGT1_246800	2.21852	#DIV/0!	putative acylaminoacyl-peptidase	0.56
TGGT1_226720	2.21585	0.516727	translin family protein	0.29
TGGT1_275650	2.20539	0.0141437	hypothetical protein	-1.38
TGGT1_220100	2.19834	0.27525	phosphoribosylpyrophosphate synthetase	-4.54
TGGT1_235170	2.19567	0.27572	ATPase, AAA family protein	-5.07
TGGT1_309140	2.19495	0.164487	transducin beta-like protein TBL1	-4.02
TGGT1_320020	2.19231	0.102556	transporter, major facilitator family protein	-4.11
TGGT1_306600	2.19024	#DIV/0!	RNA recognition motif-containing protein	-0.73
TGGT1_291680	2.183	0.0428089	Sec23/Sec24 trunk domain-containing protein	-5.46
TGGT1_263050	2.18254	0.0428459	ribosomal protein RPL13	-3.53
TGGT1_246130	2.17573	0.522532	serpin (serine proteinase inhibitor) superfamily protein	1.24
TGGT1_297940	2.17516	0.522615	single-strand binding protein	-0.61
TGGT1_219682	2.17488	#DIV/0!	putative pyruvate dehydrogenase kinase	-0.83
TGGT1_314090	2.17453	#DIV/0!	proteasome beta subunit	-4.1
TGGT1_261620	2.17297	#DIV/0!	hypothetical protein	-3.46
TGGT1_319530	2.17139	0.523166	splicing factor SF2	-0.02
TGGT1_319950	2.16877	0.523549	putative rRNA-processing protein FCF1	-4.65
TGGT1_240600	2.16849	0.105674	putative chaperonin cpn60	-3.32
TGGT1_245680	2.15768	0.0554801	ribosomal protein RPL21	-3.65
TGGT1_203840	2.15747	0.217906	DEAD/DEAH box helicase domain-containing protein	-3.45
TGGT1_254720	2.15674	0.375422	dense granule protein GRA8	1.56
TGGT1_270060	2.15656	#DIV/0!	hypothetical protein	1.07
TGGT1_269885B;TGGT1_269885A	2.15249	0.218776	#N/A	#N/A
TGGT1_288860	2.15166	0.283594	RuvB family 2 protein	-4.09
TGGT1_289830	2.15151	0.0694862	putative eukaryotic initiation factor-3, delta subunit	-4.89
TGGT1_262670	2.14995	0.0369137	ribosomal protein RPL18A	-4.54
TGGT1_300280	2.14873	0.13599	LSM domain-containing protein	-5.79
TGGT1_269200	2.14739	0.21967	putative crooked neck family 1 protein isoform 2	-2.99
TGGT1_276210	2.14642	0.377251	phosphoglycerate mutase family protein	-2.94
TGGT1_208540	2.14638	0.284553	DEAD/DEAH box helicase domain-containing protein	-4.06
TGGT1_259550	2.14185	0.285379	dihydropteroate synthase	-3.55
TGGT1_202950	2.14045	0.378313	hypothetical protein	-2.73
TGGT1_263700	2.14024	0.109493	ribosomal protein RPS14	-4.59
TGGT1_270270	2.14023	#DIV/0!	hypothetical protein	0.07
TGGT1_220480	2.13551	0.28654	hypothetical protein	-4.41
TGGT1_229420	2.13118	#DIV/0!	putative cytochrome c	0.61
TGGT1_264830	2.11749	#DIV/0!	hypothetical protein	-4.36
TGGT1_261440	2.11232	#DIV/0!	ARM repeats containing protein	-2.1
TGGT1_278660	2.11084	0.17825	putative P-type ATPase4	-4.77
TGGT1_216650	2.10697	#DIV/0!	S15 sporozoite-expressed protein	1.82
TGGT1_293660	2.10217	0.114848	hypothetical protein	-4.16
TGGT1_295070	2.09656	0.293783	helicase associated domain (ha2) protein	-2.44
TGGT1_307570	2.09627	0.534328	putative glycerol-3-phosphate dehydrogenase (gpdh)	-3.03
TGGT1_290920	2.0958	0.0757423	oxidoreductase, 2OG-Fe(II) oxygenase family protein	0.56
TGGT1_290650	2.09316	0.0228684	hypothetical protein	-4.07
TGGT1_206470	2.09217	0.38703	pyruvate dehydrogenase complex subunit PDH-E3II	-3.23
TGGT1_252630	2.08882	0.535454	hypothetical protein	-1.45
TGGT1_293690	2.08813	0.535557	profilin PRF	-4.58
TGGT1_236080	2.08741	0.535667	replication factor-a protein 1 (rpa1) subfamily protein	-3.35
TGGT1_212090	2.08595	0.117206	hypothetical protein	-0.17
TGGT1_310750	2.07668	0.118574	emp24/gp25L/p24 family protein	-6.01
TGGT1_221522	2.07417	0.232929	adaptor complexes medium subunit family protein	-3.64
TGGT1_243610	2.07228	0.390686	C-5 cytosine-specific DNA methylase superfamily protein	-0.6
TGGT1_227360	2.06922	0.0137216	ribosomal protein RPL3	-5.9
TGGT1_293480	2.06901	0.538466	MoeA N-terminal region (domain I and II) domain-containing protein	-1.55
TGGT1_262720	2.06651	#DIV/0!	putative eukaryotic initiation factor-1A	-4.59
TGGT1_214290	2.05979	0.539878	DJ-1 family protein	2
TGGT1_263500	2.05274	0.394318	putative vacuolar protein sorting-associated protein 26	-4.09
TGGT1_314400	2.05024	0.302643	putative pyruvate dehydrogenase E1 component, beta subunit	-1.6
TGGT1_266760	2.04624	0.303422	isocitrate dehydrogenase	0.35
TGGT1_249390	2.04355	0.12359	glutamate/leucine/phenylalanine/valine dehydrogenase family protein	1
TGGT1_318690	2.04311	0.542444	RNA recognition motif-containing protein	-3.22
TGGT1_269770	2.03925	0.239533	WD domain, G-beta repeat-containing protein	-4.26
TGGT1_202370	2.03702	0.305223	putative T-complex protein 1, epsilon subunit (TCP-1-epsilon)	-6.05
TGGT1_297100	2.03304	0.398018	hypothetical protein	-1.1
TGGT1_207390	2.03293	0.39804	putative coatomer protein complex, gamma sub-unit	-4.14
TGGT1_293670	2.03025	0.544434	transcription elongation factor A TFIIS	-5.68
TGGT1_216670	2.02197	0.00223731	FUSE-binding protein 2 / KH-type splicing regulatory protein	-3.31
TGGT1_267800	2.01212	0.401991	dynamin-related protein DRPA	-4.14
TGGT1_223685	2.0065	#DIV/0!	hypothetical protein	1.74
TGGT1_257680	2.00373	0.548576	myosin light chain MLC1	-2.7
TGGT1_267740	2.00193	0.548858	hypothetical protein	1.78
TGGT1_279420	1.99811	#DIV/0!	hypothetical protein	-1.96
TGGT1_231970	1.99773	0.00294488	pre-mRNA processing splicing factor PRP8	-3.84
TGGT1_282040	1.99493	0.0289051	hypothetical protein	-3.2
TGGT1_319658	1.98966	0.550791	CBF/Mak21 family protein	-3.43
TGGT1_277000	1.98627	0.089639	putative transport protein Sec24	-4.58
TGGT1_204400	1.98124	0.0298578	putative ATPase synthase subunit alpha	-3.84
TGGT1_239590	1.97965	0.251228	WD domain, G-beta repeat-containing protein	-4.51
TGGT1_256980	1.9747	0.553162	glycerol-3-phosphate-acyltransferase	-2.36
TGGT1_295850	1.97349	0.553354	cyclic nucleotide-binding domain-containing protein	-1.58
TGGT1_288650	1.96709	0.0441277	dense granule protein GRA12	1.75
TGGT1_255720	1.96626	#DIV/0!	hypothetical protein	-4.16
TGGT1_209290	1.96611	#DIV/0!	ribosomal protein RPS28	-4.07
TGGT1_202500	1.96504	0.411092	GAPM1a	-4.49
TGGT1_232300	1.96223	0.112553	ribosomal protein RPS3	-4.37
TGGT1_215460	1.95626	0.206531	ribosomal protein RPS24	-3.44
TGGT1_218420	1.95461	0.321818	WD domain, G-beta repeat-containing protein	-4.29
TGGT1_306650	1.95331	0.556576	hypothetical protein	-1.8
TGGT1_266400	1.95292	0.413473	hypothetical protein	-5.05
TGGT1_313100	1.95064	0.0946562	signal recognition particle SRP54 protein	-4.16
TGGT1_218410	1.94707	0.114943	ribosomal protein RPP0	-3.16
TGGT1_213730	1.94269	0.558284	lanthionine synthetase C family protein	0.22
TGGT1_312230	1.9397	0.416085	putative DNA topoisomerase 2	-5.3
TGGT1_235660	1.93697	0.559207	hypothetical protein	0.04
TGGT1_261260A	1.93424	#DIV/0!	histone lysine demethylase JMJD6a	1.05
TGGT1_309120	1.93332	0.0200376	ribosomal protein RPL4	-5.62
TGGT1_286790	1.931	0.32674	nuclear factor NF2	-3.2
TGGT1_226960	1.92923	0.0569304	phosphofructokinase PFKII	-5.19
TGGT1_208340	1.92203	0.419608	hypothetical protein	-0.81
TGGT1_222360	1.92028	0.561912	hypothetical protein	-0.96
TGGT1_310860	1.91904	0.562113	U5 snRNP-specific protein	-0.51
TGGT1_204160	1.91873	#DIV/0!	GYF domain-containing protein	-4.57
TGGT1_225730	1.91634	#DIV/0!	putative membrane protein	-3.65
TGGT1_313410	1.91011	0.0353047	proteasome 26S regulatory subunit	-4.77
TGGT1_240810	1.90785	0.563939	hypothetical protein	-5.4
TGGT1_231080	1.90736	0.422556	ribosomal protein RPL38	-5.77
TGGT1_294930	1.90682	#DIV/0!	leucine rich repeat-containing protein	-3.54
TGGT1_297890	1.9049	0.00816629	hypothetical protein	-2.13
TGGT1_268570	1.89882	0.085664	zinc finger (CCCH type) motif-containing protein	-4.23
TGGT1_215040	1.8978	0.565585	HEAT repeat-containing protein	-0.87
TGGT1_276190	1.8934	#DIV/0!	hypothetical protein	-3.94
TGGT1_207770	1.89339	0.425386	PCI domain-containing protein	-5.75
TGGT1_247450	1.89146	0.566627	hypothetical protein	-3.03
TGGT1_314860	1.89118	0.425836	zinc knuckle domain-containing protein	-1.53
TGGT1_290880	1.88926	0.426226	DnaJ domain-containing protein	-2.11
TGGT1_310760	1.88161	0.568251	protein phosphatase 2C domain-containing protein	0.55
TGGT1_210690	1.87946	0.0447724	ribosomal protein RPS6	-4.58
TGGT1_201790	1.87806	0.568839	FHA domain-containing protein	-3.7
TGGT1_258870A;TGGT1_258870B	1.87608	0.428921	#N/A	#N/A
TGGT1_306220	1.87437	0.429272	hypothetical protein	-0.08
TGGT1_232390	1.86505	#DIV/0!	18S rRNA biogenesis protein RCL1 protein	-1.9
TGGT1_310710	1.8645	0.0645141	small ribosomal subunit Rsm22 protein	-4.01
TGGT1_221620;TGGT1_212240;TGGT1_266960	1.86439	0.0462796	#N/A	#N/A
TGGT1_315950	1.86303	0.154648	zinc finger, C3HC4 type (RING finger) domain-containing protein	-1.1
TGGT1_220200	1.8602	0.155188	hypothetical protein	-2.38
TGGT1_288720	1.85896	0.155426	ribosomal protein RPL10	-5.3
TGGT1_240630	1.84355	0.435651	ULK kinase	1.73
TGGT1_206480	1.83548	#DIV/0!	hypothetical protein	-1.8
TGGT1_257530	1.83145	0.438184	transporter, major facilitator family protein	-4.73
TGGT1_212240	1.83107	#DIV/0!	putative beta-1 tubulin	1.12
TGGT1_227290	1.82951	0.438591	histone deacetylase HDAC3	-5.36
TGGT1_306430	1.82926	0.438642	hypothetical protein	-1.24
TGGT1_222860	1.82775	0.0692278	putative eukaryotic translation initiation factor	-4.47
TGGT1_314410	1.81982	0.11542	putative aquarius	-4.86
TGGT1_249790	1.81351	0.164362	hypothetical protein	-2.16
TGGT1_258070	1.80872	0.0843742	hypothetical protein	-5.24
TGGT1_318420	1.8059	0.443583	putative 30S ribosomal protein S16	-3.98
TGGT1_250730	1.80298	0.581465	putative 60S ribosomal protein L7-B	-4.03
TGGT1_229250A	1.80126	0.44457	ribosomal protein RPL28	-6.04
TGGT1_267390	1.79919	0.582113	DNA-directed RNA polymerase I RPAC1	-5.2
TGGT1_410370;TGGT1_411470;TGGT1_279100	1.79468	#DIV/0!	#N/A	#N/A
TGGT1_292220	1.78021	0.144546	PCI domain-containing protein	-4.39
TGGT1_262380	1.77955	0.055682	putative elongation factor Tu	-4.75
TGGT1_304710	1.77912	0.585559	putative eukaryotic peptide chain release factor	-3.05
TGGT1_227800	1.77689	0.295318	EF hand domain-containing protein	-3.19
TGGT1_300260	1.77345	0.172631	threonyl-tRNA synthetase family protein	-4.32
TGGT1_278830	1.76635	0.452081	glucose-6-phosphate 1-dehydrogenase	0.69
TGGT1_215470	1.76549	0.147469	ribosomal protein RPL10A	-4.94
TGGT1_225125	1.76416	0.174601	pre-rRNA processing protein	-4.76
TGGT1_279330	1.7576	0.365263	DEAD/DEAH box helicase family protein	-4.95
TGGT1_214575	1.75291	0.455007	hypothetical protein	2.62
TGGT1_259260	1.75198	0.0509216	membrane protein FtsH1	-4.16
TGGT1_208830	1.73161	0.181669	hypothetical protein	2.28
TGGT1_257500	1.7279	0.460509	hypothetical protein	-1.4
TGGT1_281920	1.72729	0.372439	V-type ATPase, D subunit protein	-4.69
TGGT1_228630	1.72007	0.308936	hypothetical protein	-4.48
TGGT1_229900	1.7199	0.0732839	hypothetical protein	-4.29
TGGT1_243730	1.71422	0.463548	rhoptry protein ROP9	0.85
TGGT1_294360	1.71065	0.186356	putative ubiquitin specific protease 39 isoform 2	-4.82
TGGT1_212290	1.70971	0.18657	ribosomal protein RPS19	-4.49
TGGT1_290950	1.70925	0.0123421	putative clathrin heavy chain	-4.77
TGGT1_320130	1.70904	0.597824	hypothetical protein	-0.84
TGGT1_216790	1.7034	0.598827	putative ATP-binding cassette sub-family E member 1	-4.11
TGGT1_247470	1.70093	0.0659408	putative nucleolar protein	-3.33
TGGT1_286710	1.6988	0.466998	zinc finger, c2h2 type domain-containing protein	-1.94
TGGT1_263300	1.6987	0.18908	eukaryotic porin protein	-3.67
TGGT1_229940	1.69786	0.599814	putative cyclophilin	-3.33
TGGT1_310118	1.69546	0.0769718	hypothetical protein	-5.58
TGGT1_201780	1.69171	0.315948	microneme protein MIC2	-1.17
TGGT1_297900	1.68489	0.602133	hypothetical protein	0.94
TGGT1_305340	1.67368	0.060825	corepressor complex CRC230	-4.69
TGGT1_319900	1.67233	0.604391	hypothetical protein	-1.47
TGGT1_207440	1.67074	0.0808737	ribosomal protein RPS4	-3.44
TGGT1_216480	1.66933	0.321586	NMD3 family protein	-4.98
TGGT1_256770	1.66467	0.145439	putative eukaryotic translation initiation factor 4A, isoform 3	-4.22
TGGT1_205220	1.65724	0.232605	putative U5 snRNP-associated subunit	-5.34
TGGT1_309752	1.656	0.170952	putative succinate-Coenzyme A ligase, beta subunit	-3.19
TGGT1_225380	1.65517	0.0959032	hypothetical protein	-3.96
TGGT1_240650	1.65327	0.0486716	putative coatomer protein complex, subunit alpha	-4.62
TGGT1_201710	1.64946	0.60853	WD domain, G-beta repeat-containing protein	-4
TGGT1_305750	1.63923	0.174832	putative nucleolar gtp-binding protein 2	-3.52
TGGT1_314460	1.63144	#DIV/0!	hypothetical protein	-3.69
TGGT1_291140	1.62902	0.612263	CCR4-Not complex component, Not1 protein	-4.57
TGGT1_281510	1.62802	#DIV/0!	putative ribonuclease H1 large subunit	-1.48
TGGT1_251620	1.62789	0.612471	putative flap structure-specific endonuclease 1	-3.9
TGGT1_219630	1.62398	#DIV/0!	flavodoxin domain-containing protein	-2.78
TGGT1_217600	1.61941	0.614029	calcium-dependent protein kinase CDPK9	0.85
TGGT1_308040	1.61918	0.61407	ZPR1 zinc finger domain-containing protein	-4.58
TGGT1_269840	1.60258	0.403413	proteasome regulatory subunit	-4.73
TGGT1_249610	1.60021	0.339585	hypothetical protein	-4.47
TGGT1_208490	1.5977	0.490287	hypothetical protein	-2.39
TGGT1_237140	1.59691	#DIV/0!	putative ethylene inducible protein	0.59
TGGT1_233100	1.59012	0.342288	SPFH domain / Band 7 family protein	-4.52
TGGT1_232050	1.57588	#DIV/0!	DnaJ domain-containing protein	-4.16
TGGT1_299070	1.57541	0.495579	pyruvate kinase PyKII	-2.76
TGGT1_209030	1.57307	0.0671797	actin ACT1	-4.5
TGGT1_262070	1.56491	0.62417	putative ribosomal rna assembly protein mis3	-2.69
TGGT1_258240	1.55807	0.625459	chromodomain helicase DNA binding protein CHD1/SWI2/SNF2	-0.87
TGGT1_207710	1.55146	#DIV/0!	putative phosphatidylinositol synthase	-3.57
TGGT1_292035	1.55025	0.171893	hypothetical protein	-4.67
TGGT1_204130	1.54116	0.355677	perforin-like protein PLP1	1.13
TGGT1_311000	1.5371	#DIV/0!	hypothetical protein	-1.78
TGGT1_286640	1.53241	0.421886	GTPase	-3.25
TGGT1_308860	1.5128	0.181427	hypothetical protein	-0.37
TGGT1_239260	1.50889	0.272245	histone H4	-4.81
TGGT1_245460	1.50101	0.274508	ribosomal protein RPS8	-4.68
TGGT1_215980	1.49917	0.514117	hypothetical protein	2.11
TGGT1_294310	1.49639	0.637236	hypothetical protein	-3.88
TGGT1_238400	1.49184	0.638116	endonuclease/exonuclease/phosphatase domain-containing protein	-3.7
TGGT1_255260	1.48748	0.188131	apical membrane antigen AMA1	-2.86
TGGT1_272720	1.48709	#DIV/0!	methyltransferase domain-containing protein	-5.07
TGGT1_314790	1.47878	#DIV/0!	putative small nuclear ribonucleoprotein G	-3.87
TGGT1_205510	1.478	0.105031	putative nucleolar protein 5	-4.28
TGGT1_257650	1.47776	0.43681	hypothetical protein	-4.92
TGGT1_313160	1.47193	0.641986	hypothetical protein	-4.02
TGGT1_230380	1.46434	0.643469	protein translocation complex, SEC61 gamma subunit	-4.61
TGGT1_244000	1.46107	0.64411	DEAD/DEAH box helicase domain-containing protein	-5.03
TGGT1_252340	1.45634	0.442784	hypothetical protein	-4.59
TGGT1_238510	1.45601	0.380069	hypothetical protein	-4.38
TGGT1_242660	1.45469	0.525245	putative vacuolar sorting protein 35	-4.39
TGGT1_305920	1.45333	#DIV/0!	endonuclease III family 1 protein	-0.96
TGGT1_318440	1.44314	0.00363152	helicase associated domain (ha2) protein	-0.24
TGGT1_237230	1.43936	0.64838	hypothetical protein	2.83
TGGT1_210790	1.43654	0.529853	putative dihydroorotate dehydrogenase reveal	-2.84
TGGT1_273730	1.43437	0.530407	phospholipase, patatin family protein	-3.17
TGGT1_233410	1.4342	0.202941	Sof1 family domain-containing protein	-4.11
TGGT1_316400B	1.43018	0.0753295	alpha tubulin TUBA1	-4.71
TGGT1_258970	1.42951	0.230315	hypothetical protein	-5.01
TGGT1_312622	1.41707	#DIV/0!	DUF803 domain-containing protein	-4.13
TGGT1_226320	1.41368	0.653478	hypothetical protein	-3.16
TGGT1_277500	1.4117	0.265936	putative 26S proteasome regulatory subunit 7	-3.35
TGGT1_208970	1.4112	0.653973	RNA recognition motif-containing protein	1.96
TGGT1_218540	1.40798	0.537182	putative peptidase S15	0.53
TGGT1_289780	1.40603	0.45711	putative ATP-dependent hsl protease ATP-binding subunit hslU	-1.14
TGGT1_220950;TGGT1_410360	1.40567	0.537781	#N/A	#N/A
TGGT1_217460	1.40454	0.655305	glutaminyl-tRNA synthetase (GlnRS)	-3.72
TGGT1_275802	1.40218	0.189443	SRP72 RNA-binding domain-containing protein	-4.17
TGGT1_209190	1.3994	0.539403	ABC transporter transmembrane region domain-containing protein	0.82
TGGT1_237150	1.39859	0.34716	putative minor histocompatibility antigen h13	-3.96
TGGT1_248480	1.39281	0.241441	ribosomal protein RPS9	-4.26
TGGT1_221620;TGGT1_212240	1.39134	0.541498	#N/A	#N/A
TGGT1_201400	1.38784	0.193626	Sin3-associated polypeptide SAP18	-1.52
TGGT1_273370	1.38709	0.155858	putative coatomer gamma 2-subunit protein	-3.26
TGGT1_260380	1.38489	0.401539	hypothetical protein	0.6
TGGT1_283820	1.3805	0.0770844	glycine cleavage T-protein (aminomethyl transferase) domain-containing protein	-4.69
TGGT1_259640	1.37533	0.545678	nucleoporin autopeptidase	-4.08
TGGT1_234520	1.37259	0.546396	U2 snRNP auxilliary factor, large subunit, splicing factor subfamily protein	-4.61
TGGT1_215590	1.37029	0.467532	flavoprotein subunit of succinate dehydrogenase	-3.96
TGGT1_209580	1.36638	0.468684	RNA methylase family UPF0020 protein	-2.85
TGGT1_218610	1.3643	0.0343553	ATPase (DUF699) protein	-5.23
TGGT1_228190	1.35876	0.359848	putative eukaryotic initiation factor-3, subunit 5	-5.13
TGGT1_231160	1.35857	#DIV/0!	hypothetical protein	-1.6
TGGT1_221180	1.35358	#DIV/0!	hypothetical protein	0.93
TGGT1_278990	1.34926	0.255222	putative phosphate carrier	-2.72
TGGT1_232280	1.34586	0.667182	hypothetical protein	1.22
TGGT1_268870	1.34234	0.41487	tetratricopeptide repeat-containing protein	-1.66
TGGT1_299050	1.3386	0.324814	ribosomal protein RPL17	-5.22
TGGT1_237520	1.32526	0.671414	hypothetical protein	-4.52
TGGT1_319850	1.32373	0.0976812	splicing factor U2AF family SnRNP auxilary factor large subunit, RRM domain-containing protein	-3.52
TGGT1_203780	1.32082	0.29527	hypothetical protein	-3.38
TGGT1_228250	1.31511	0.216061	elongation factor Tu GTP binding domain-containing protein	-3.39
TGGT1_315270	1.31282	0.673986	hypothetical protein	-4.64
TGGT1_313690	1.3092	0.563273	Sel1 repeat-containing protein	-4.61
TGGT1_299110	1.3092	0.425506	cleft lip and palate transmembrane protein 1 (clptm1) protein	-1.99
TGGT1_206610	1.30338	0.564846	pyruvate dehydrogenase complex subunit PDH-E2	-2.97
TGGT1_314810	1.30019	0.244622	ribosomal protein RPL7	-3.44
TGGT1_289970	1.294	0.490463	hypothetical protein	2.08
TGGT1_258050	1.28536	0.569743	actin like protein ALP2a	-4.44
TGGT1_253290	1.28467	0.493333	valyl-tRNA synthetase	-3.82
TGGT1_218520	1.28465	0.433527	microneme protein MIC6	1.05
TGGT1_238040A;TGGT1_238040B;TGGT1_411630	1.28387	0.680013	#N/A	#N/A
TGGT1_214840	1.27971	#DIV/0!	AP2 domain transcription factor AP2X-7	-3.39
TGGT1_248120	1.27319	0.573069	hypothetical protein	-3.19
TGGT1_252400	1.27153	0.388976	HIT zinc finger protein	-4.14
TGGT1_258580	1.26666	0.0617879	rhoptry protein ROP17	1.29
TGGT1_278250	1.26439	0.391444	hypothetical protein	-4.08
TGGT1_242890	1.26371	0.684248	hypothetical protein	-2.43
TGGT1_309570	1.26327	0.257278	DEAD/DEAH box helicase domain-containing protein	-1.94
TGGT1_202200	1.26289	0.160788	hypothetical protein	-1.41
TGGT1_263070	1.26047	0.285346	CMGC kinase, CK2 family	-2.65
TGGT1_289330	1.2466	0.127726	ubiquitin carboxyl-terminal hydrolase family 2 protein	-4.51
TGGT1_312430	1.24533	#DIV/0!	hypothetical protein	-4.88
TGGT1_212220	1.24447	0.218458	hypothetical protein	-4.91
TGGT1_240060	1.23	0.0878923	hypothetical protein	1.44
TGGT1_268640	1.22962	0.58513	BING4CT (NUC141) domain-containing protein	-3.26
TGGT1_222990	1.22501	0.246806	putative ribosomal protein S18	-3.84
TGGT1_266640	1.22071	0.226774	putative Acetyl-coenzyme A synthetase 2	0.59
TGGT1_208790	1.21238	0.45786	putative MC family transporter	0.59
TGGT1_300140	1.20973	0.410743	putative elongation factor 1-gamma	-3.02
TGGT1_211030	1.20957	0.590752	hypothetical protein	1.01
TGGT1_288990	1.20781	0.211946	hypothetical protein	-2.59
TGGT1_242330	1.2076	0.212021	ribosomal protein RPS5	-4.92
TGGT1_260200	1.20702	0.591471	helicase associated domain (ha2) protein	-5.65
TGGT1_232710	1.20431	0.140281	ribosomal protein RPS3A	-4.09
TGGT1_231150	1.20038	0.593346	hypothetical protein	-5.21
TGGT1_288750	1.19831	0.698199	ubiquinol-cytochrome c reductase	-4.04
TGGT1_239820	1.19416	0.236374	D-3-phosphoglycerate dehydrogenase	1.79
TGGT1_267600	1.19009	0.699975	FHA domain-containing protein	0.74
TGGT1_273950	1.18823	0.523807	putative replication factor C subunit 5	-4.8
TGGT1_320210	1.18814	0.201307	WD domain, G-beta repeat domain containing protein	-5.76
TGGT1_247460	1.1879	0.700451	proliferating cell nuclear antigen PCNA1	-4.69
TGGT1_314540	1.18001	0.599131	hypothetical protein	-4.07
TGGT1_247350	1.17581	0.703073	thioredoxin domain-containing protein	0.8
TGGT1_277270;TGGT1_360830	1.17395	0.60086	#N/A	#N/A
TGGT1_243540	1.17371	0.70353	WD domain, G-beta repeat-containing protein	-4.68
TGGT1_211670	1.16587	0.386385	S1 RNA binding domain-containing protein	0.72
TGGT1_280600	1.16395	0.26959	putative histidyl-tRNA synthetase (HisRS)	-4.23
TGGT1_235470	1.16036	0.114269	myosin A	-3.09
TGGT1_315080	1.1595	0.605004	hypothetical protein	-2.27
TGGT1_273460	1.15948	0.14335	eukaryotic translation initiation factor 3 subunit 6 interacting protein	-2.27
TGGT1_224970	1.15675	#DIV/0!	nucleolar protein	0
TGGT1_228320	1.15374	0.325289	hypothetical protein	-3.59
TGGT1_209600	1.15309	0.708034	hypothetical protein	1.9
TGGT1_246050	1.15229	0.708209	hypothetical protein	-4.83
TGGT1_270830	1.15075	0.536056	small nuclear ribonucleoprotein	-2.22
TGGT1_295380	1.1492	0.708886	hypothetical protein	-2.82
TGGT1_235398	1.14279	0.255876	hypothetical protein	-4.79
TGGT1_213392	1.14249	0.710361	surface antigen repeat-containing protein	-5.02
TGGT1_286630	1.13807	0.611192	redoxin domain-containing protein	1.57
TGGT1_257340	1.13765	#DIV/0!	Ras family protein	0.91
TGGT1_233190	1.13609	0.540905	SKIP/SNW domain-containing protein	-4.4
TGGT1_292235	1.13592	0.437974	hypothetical protein	-1.79
TGGT1_308090	1.13538	0.305266	rhoptry protein ROP5	N/A
TGGT1_248880	1.13248	0.712567	GTPase RAB7	-2.67
TGGT1_201390	1.1313	#DIV/0!	hypothetical protein	1.86
TGGT1_233220	1.12924	0.543183	hypothetical protein	0.93
TGGT1_312530	1.12428	0.714378	splicing factor, CC1 family protein	0.33
TGGT1_229740	1.124	0.33716	hypothetical protein	-5.35
TGGT1_253370	1.12276	0.403095	hypothetical protein	-0.24
TGGT1_411430	1.11642	0.547469	rhoptry protein ROP5	N/A
TGGT1_272600	1.11467	0.716509	adaptin c-terminal domain-containing protein	-4.55
TGGT1_233520;TGGT1_216950	1.11434	#DIV/0!	#N/A	#N/A
TGGT1_271390	1.11414	0.492651	hypothetical protein	-5.42
TGGT1_214370	1.11355	0.716757	hypothetical protein	-2.47
TGGT1_301420	1.10269	#DIV/0!	hypothetical protein	-1.62
TGGT1_243760	1.10229	#DIV/0!	hypothetical protein	0.88
TGGT1_262960	1.09674	0.27442	putative U1 snRNP-associated protein Usp106	1.1
TGGT1_253750	1.09321	#DIV/0!	PLU-1 family protein	-4.31
TGGT1_314820	1.09303	#DIV/0!	putative atp synthase F1, epsilon subunit	-3.21
TGGT1_292080	1.08796	0.557074	leucyl-tRNA synthetase	-3.73
TGGT1_272010	1.08737	0.502472	Gar1 protein RNA binding region protein	-1.51
TGGT1_215170	1.08329	0.62725	putative serine/threonine-protein phosphatase 2A catalytic subunit beta isoform	-4.39
TGGT1_238010	1.0809	0.385434	ribosomal protein RPL23A	-4.8
TGGT1_231210	1.07311	0.630273	sarcalumenin/eps15 family protein	-0.5
TGGT1_289250	1.07243	0.562368	putative cyclophilin	-2.62
TGGT1_203790	1.07038	#DIV/0!	hypothetical protein	1.07
TGGT1_268850;TGGT1_268860	1.06834	0.726873	#N/A	#N/A
TGGT1_263650	1.06704	#DIV/0!	putative pre-mRNA-processing protein 8	-4.59
TGGT1_265090	1.05803	0.270571	hypothetical protein	-0.54
TGGT1_226720;TGGT1_216430	1.05762	#DIV/0!	#N/A	#N/A
TGGT1_306380	1.05741	0.364951	U1 zinc finger protein	-0.91
TGGT1_292950	1.05443	0.140008	hypothetical protein	-2.58
TGGT1_310030	1.05345	0.515125	putative cyclase-associated protein	1.17
TGGT1_232130	1.04983	0.255588	hypothetical protein	-0.82
TGGT1_320480	1.04889	#DIV/0!	Rab11b	-5.06
TGGT1_257070	1.04734	0.637975	hypothetical protein	-3.79
TGGT1_249780	1.04376	0.732438	hypothetical protein	1.62
TGGT1_279100	1.0361	#DIV/0!	hypothetical protein	N/A
TGGT1_314480	1.03569	0.521841	hypothetical protein	-2.29
TGGT1_274050	1.03515	#DIV/0!	hypothetical protein	-0.42
TGGT1_262690	1.03408	0.439171	ribosomal protein RPL27	-4.67
TGGT1_312630	1.03118	0.116806	putative anonymous antigen-1	-3.53
TGGT1_227560	1.026	0.378643	putative IWS1 transcription factor	-0.72
TGGT1_240710	1.02581	0.578489	RNA recognition motif-containing protein	-5
TGGT1_216530	1.02542	#DIV/0!	ribosome recycling factor protein	-3.81
TGGT1_217890	1.02403	0.579113	putative alkyl hydroperoxide reductase/ Thiol specific antioxidant/ Mal allergen	0.23
TGGT1_260680	1.02244	0.737297	putative small subunit DNA primase	-4.6
TGGT1_271880	1.02178	#DIV/0!	B-box zinc finger domain-containing protein	-0.3
TGGT1_272350	1.02159	0.579969	mRNA export protein	-3.4
TGGT1_258390	1.01087	0.385371	putative DnaJ protein	-3.22
TGGT1_219520	1.01021	0.649205	histone arginine methyltransferase PRMT1	-0.04
TGGT1_249990	1.00595	0.417519	hypothetical protein	1.91
TGGT1_209150	0.994334	0.456085	non-proton pumping type-II NADH dehydrogenase I	-0.19
TGGT1_294750	0.989075	0.591433	hypothetical protein	-3.85
TGGT1_316570B	0.988357	0.368711	hypothetical protein	-1.68
TGGT1_288830	0.98181	0.371748	NADH dehydrogenase (NDH2-II)	-0.88
TGGT1_235420	0.977984	0.747537	hypothetical protein	-4.8
TGGT1_410370	0.97622	0.747946	putative transmembrane protein	N/A
TGGT1_201200	0.975205	0.659932	zinc finger (CCCH type) motif-containing protein	-3.11
TGGT1_260520	0.961815	0.407781	hypothetical protein	1.9
TGGT1_223050	0.959348	0.508593	ribosomal protein RPS20	-4.19
TGGT1_245670	0.956507	0.603079	pyruvate dehydrogenase complex subunit PDH-E1Alpha	0.15
TGGT1_289530	0.954299	0.55343	ribosomal protein RPL19	-4.38
TGGT1_275750	0.953684	#DIV/0!	putative small nuclear ribonucleoprotein E	-4.38
TGGT1_236970	0.946849	0.556387	SWI2/SNF2-containing PHD finger protein	-1.93
TGGT1_228170	0.933637	0.348517	inner membrane complex protein IMC2A	-3.28
TGGT1_215100	0.93234	#DIV/0!	PP-loop family protein	-4.07
TGGT1_220240	0.926773	0.674995	hypothetical protein	0.9
TGGT1_207430	0.918699	0.616802	putative ATP-dependent RNA helicase DDX1	0.45
TGGT1_267080	0.912153	0.4314	putative 26S protease regulatory subunit 4	-4.66
TGGT1_203310	0.911007	0.320871	dense granule protein GRA7	1.9
TGGT1_251790	0.906109	#DIV/0!	hypothetical protein	2.13
TGGT1_207940	0.903684	0.573732	putative ribosomal protein S9	-5.14
TGGT1_292010	0.902703	0.765194	transcription initiation factor IIB	-4.82
TGGT1_321500	0.90081	0.436927	RNA recognition motif-containing protein	-5.18
TGGT1_251930	0.89976	0.623756	enoyl-acyl carrier reductase ENR	-1.32
TGGT1_244390	0.89907	#DIV/0!	coatomer epsilon subunit protein	-0.92
TGGT1_209430	0.895143	0.625459	putative 40S ribosomal protein S4	-4.73
TGGT1_248810	0.890846	0.415818	nuclear factor NF7	-0.8
TGGT1_272400	0.888719	#DIV/0!	casein kinase ii regulatory subunit protein	-2.86
TGGT1_320050	0.885111	0.418714	ribosomal protein RPL5	-3.66
TGGT1_291180	0.882127	0.770089	hypothetical protein	-4.69
TGGT1_311870	0.879622	0.631208	WD domain, G-beta repeat-containing protein	-3.92
TGGT1_262120	0.876469	0.771439	IQ calmodulin-binding motif domain-containing protein	1.11
TGGT1_244430	0.872687	0.772344	putative pseudouridylate synthase	-3.84
TGGT1_260610	0.870057	0.772973	methyltransferase	-4.97
TGGT1_226940	0.857091	0.697108	ubiquitin carboxyl-terminal hydrolase	-3.8
TGGT1_226870A	0.852409	0.698612	tubulin gamma chain	-4.4
TGGT1_294670	0.850121	0.436684	translation initiation factor 3 subunit	-3.91
TGGT1_266060	0.839494	0.560842	ribosomal protein RPSA	-5.48
TGGT1_251630	0.832312	0.782055	slc30a2 protein	-3.06
TGGT1_316340	0.831926	0.782148	hypothetical protein	-0.27
TGGT1_255350	0.827234	0.276632	putative ATPase	-1.43
TGGT1_222350	0.821363	#DIV/0!	hypothetical protein	-1.31
TGGT1_254580	0.815921	#DIV/0!	UDP-galactose transporter family protein	-4.9
TGGT1_288630	0.811729	0.711772	putative nucleosome assembly protein (NAP)	1.92
TGGT1_203170	0.806778	0.658655	OB-fold nucleic acid binding domain-containing protein	-4.69
TGGT1_290670	0.802675	0.544009	leucyl aminopeptidase LAP	-1.33
TGGT1_315300	0.798902	#DIV/0!	putative transcription factor IIB	1.15
TGGT1_220940	0.798565	0.790255	ribosomal RNA methyltransferase (FtsJ ) family protein	-2.38
TGGT1_309200	0.797627	0.25921	zinc finger (CCCH type) motif-containing protein	0.41
TGGT1_263320	0.789739	0.493582	hypothetical protein	-0.63
TGGT1_280610	0.783122	0.667729	signal recognition particle receptor alpha subunit	-6.1
TGGT1_236820	0.774351	0.724011	hypothetical protein	-4.69
TGGT1_204480	0.77264	0.558717	thioredoxin domain-containing protein	-3.49
TGGT1_312820	0.769767	#DIV/0!	hypothetical protein	-1.24
TGGT1_249270	0.76251	0.727917	putative protein disulfide isomerase-related protein (provisional)	-4.56
TGGT1_213030	0.762146	#DIV/0!	hypothetical protein	-1.04
TGGT1_306400	0.756905	0.598789	hypothetical protein	0.51
TGGT1_252290	0.755333	0.444987	putative importin alpha	-5.32
TGGT1_211300	0.75181	#DIV/0!	putative DUF74 family protein	-0.5
TGGT1_288880	0.751266	0.731638	hypothetical protein	-4.6
TGGT1_205040	0.750991	#DIV/0!	PGAP1 family protein	-2.04
TGGT1_216880	0.745055	0.493713	guanine nucleotide-binding protein	-5.07
TGGT1_222952	0.745015	#DIV/0!	phosphohistidine phosphatase	1.35
TGGT1_227650	0.742539	0.683474	putative microtubule-associated protein RP/EB family	-0.98
TGGT1_280380	0.740393	0.804558	poly(ADP-ribose) glycohydrolase	2.1
TGGT1_205250	0.73979	0.684548	rhoptry protein ROP18	0.89
TGGT1_240250	0.736669	#DIV/0!	macro domain-containing protein	-0.39
TGGT1_212250	0.735222	0.609005	XPG N-terminal domain-containing protein	-0.26
TGGT1_313630	0.734038	#DIV/0!	hypothetical protein	-0.93
TGGT1_268770	0.729349	#DIV/0!	dual specificity phosphatase, catalytic domain-containing protein	0.71
TGGT1_312110	0.715602	0.653384	apicoplast-associated thioredoxin family protein Atrx1	-4.16
TGGT1_230420	0.712487	0.490692	sarco/endoplasmic reticulum Ca2+-ATPase	-5.43
TGGT1_314970	0.710669	0.620695	root hair defective 3 gtp-binding protein (rhd3) protein	-4.38
TGGT1_205440	0.708248	0.563317	CCT chaperonin gamma subunit	-4.52
TGGT1_203490	0.70668	0.437768	GNL3L/Grn1 GTPase	-5.13
TGGT1_251780	0.700918	0.394525	heat shock protein	-5.09
TGGT1_286410	0.697939	0.626807	hypothetical protein	-4.06
TGGT1_244100	0.69134	0.572444	snoRNA binding domain-containing protein	-4.36
TGGT1_268685	0.690234	#DIV/0!	mitochondrial large subunit ribosomal protein	-3.1
TGGT1_273520	0.680744	0.471699	PCI domain-containing protein	-3.26
TGGT1_318340	0.680707	0.75526	hypothetical protein	-3.27
TGGT1_254620	0.676837	0.820422	ribosomal protein RPL39	-3.09
TGGT1_319560	0.675025	0.556816	microneme protein MIC3	2.36
TGGT1_267480	0.674696	0.608337	putative tRNA (guanine(26)-N(2))-dimethyltransferase	-4.81
TGGT1_231120	0.673813	0.757592	putative ribosomal protein S11	-3.39
TGGT1_289560	0.671171	0.758487	RNA recognition motif-containing protein	-3.47
TGGT1_319670	0.670653	0.711896	hypothetical protein	0.67
TGGT1_229490	0.669054	0.822381	tetratricopeptide repeat-containing protein	-4.07
TGGT1_289750;TGGT1_219820	0.665673	0.760351	#N/A	#N/A
TGGT1_263090	0.662083	0.521186	14-3-3 protein	-5.79
TGGT1_295010	0.657617	0.825266	DEAD/DEAH box helicase domain-containing protein	-5.1
TGGT1_273090	0.65253	0.527091	cell division protein CDC48CY	-6.01
TGGT1_207720	0.649594	0.491792	hypothetical protein	-4.83
TGGT1_257990	0.640484	0.465063	putative heat shock protein 101	0.05
TGGT1_307590	0.637253	0.83042	hypothetical protein	-3.04
TGGT1_262710	0.632696	#DIV/0!	Ctr copper transporter family protein	-2.62
TGGT1_265370	0.629199	#DIV/0!	hypothetical protein	1.56
TGGT1_266030	0.629176	0.505241	putative pre-mRNA splicing factor	-6.21
TGGT1_244650	0.625284	#DIV/0!	putative eukaryotic initiation factor-5	-4.08
TGGT1_315700	0.624125	0.433782	hypothetical protein	-1.16
TGGT1_277270;TGGT1_411590;TGGT1_408800	0.617301	#DIV/0!	#N/A	#N/A
TGGT1_258210	0.617205	0.733447	DNA-directed RNA polymerase II RPB2	-5.1
TGGT1_290270	0.616728	0.613724	SPRY domain-containing protein	0.75
TGGT1_269710	0.615323	#DIV/0!	hypothetical protein	-3.16
TGGT1_211040	0.614141	#DIV/0!	Sec61beta family protein	-4.37
TGGT1_258770	0.613913	0.734785	putative polypeptide n-acetylgalactosaminyltransferase 12	-0.07
TGGT1_213710	0.613852	0.551395	WD domain, G-beta repeat-containing protein	-0.32
TGGT1_223125	0.61274	0.699548	ubiquitin family protein	-4.91
TGGT1_269930	0.611559	#DIV/0!	calcium binding egf domain-containing protein	-0.14
TGGT1_269700	0.610605	0.700524	NLI interacting factor family phosphatase	-4.37
TGGT1_225930	0.597602	0.840523	triose-phosphate isomerase TPI-I	-5.1
TGGT1_289770	0.589113	0.842696	mu1 adaptin	-5.03
TGGT1_305240	0.580612	0.789523	XPA binding protein 2 family protein	-2.5
TGGT1_285970	0.568035	0.463146	putative 30S ribosomal protein S5	-4.01
TGGT1_312270	0.567904	0.641588	rhoptry protein ROP13	-0.13
TGGT1_251870;TGGT1_305160	0.566958	0.691599	#N/A	#N/A
TGGT1_246970	0.553858	0.851763	3'-5' exonuclease domain-containing protein	-4.29
TGGT1_250820	0.553641	0.451369	hypothetical protein	0.5
TGGT1_230960	0.548955	0.729003	putative splicing factor 3b, subunit 3	-4.69
TGGT1_310420	0.547722	#DIV/0!	hypothetical protein	1.89
TGGT1_275810	0.542115	0.704258	ribosomal protein RPS10	-5.12
TGGT1_253520	0.54157	0.803109	U3 small nucleolar RNA-associated protein 6 protein	-4.77
TGGT1_208360	0.533119	0.857126	hypothetical protein	1.35
TGGT1_232080	0.532857	0.768129	hypothetical protein	-3.67
TGGT1_278530	0.528993	0.858196	putative multiprotein bridging factor type 1 family transcriptional co-activator	1.07
TGGT1_294980	0.528895	0.807544	hypothetical protein	2.06
TGGT1_235990	0.522876	0.809655	hypothetical protein	-5.27
TGGT1_316350	0.500368	#DIV/0!	hypothetical protein	-1.89
TGGT1_270690	0.497291	0.372496	arginyl-tRNA synthetase	-4.54
TGGT1_225000	0.497215	#DIV/0!	hypothetical protein	-5.36
TGGT1_318410	0.485228	0.653268	putative TCP-1 chaperonin	-5.15
TGGT1_229670	0.484908	0.75916	ribosomal protein RPS23	-3.75
TGGT1_215260	0.475925	0.69577	carbamoylphosphate synthetase	-0.19
TGGT1_232260	0.475002	0.872262	hypothetical protein	-2.47
TGGT1_217000	0.474433	0.792593	hypothetical protein	-0.11
TGGT1_235490	0.467231	0.829287	hypothetical protein	-1.28
TGGT1_261010	0.466206	0.743601	putative tat-binding family protein	-4.61
TGGT1_282140	0.462515	0.745538	cwf21 protein	-3.44
TGGT1_312260	0.45663	0.707397	hypothetical protein	-3.58
TGGT1_308890	0.446576	0.348651	transcription elongation factor SPT6	-4.81
TGGT1_207450	0.446519	0.879735	DNA segment, Chr 10, Wayne State University 52, expressed family protein	0.07
TGGT1_252500	0.442217	0.624767	polo kinase	0.34
TGGT1_202960	0.441704	0.881002	glycine cleavage H-protein	-2.75
TGGT1_268950	0.43986	0.839021	hypothetical protein	-2.62
TGGT1_291930	0.43985	0.839024	RNA recognition motif-containing protein	-4.82
TGGT1_268590	0.436385	#DIV/0!	rhomboid protease ROM4	-1.46
TGGT1_263520	0.436275	0.629384	microtubule associated protein SPM1	1.21
TGGT1_286120	0.435972	#DIV/0!	prolyl endopeptidase	1.15
TGGT1_238180	0.433897	#DIV/0!	putative 26s proteasome regulatory complex subunit	-4.95
TGGT1_229950	0.428091	0.70754	putative 26S proteasome regulatory subunit 6b	-5.53
TGGT1_268850	0.426918	0.725464	enolase 2	-3.38
TGGT1_219850	0.426134	0.613321	prolyl-tRNA synthetase (ProRS)	-4.45
TGGT1_305510	0.42511	#DIV/0!	hypothetical protein	-1.29
TGGT1_235930	0.422847	0.554605	domain K- type RNA binding proteins family protein	-4.28
TGGT1_251500	0.42257	0.66621	putative eukaryotic initiation factor-3, subunit 3	-3.35
TGGT1_222140	0.421478	0.617171	DEAD/DEAH box helicase domain-containing protein	-5.27
TGGT1_213000	0.418798	#DIV/0!	putative replication factor C, subunit 5	-3.59
TGGT1_203620	0.414678	0.817951	hypothetical protein	-4.66
TGGT1_209210	0.413566	0.537175	hypothetical protein	-3.36
TGGT1_273870	0.412375	0.888738	SWI2/SNF2 ISWI-like (AT hook)	-6.34
TGGT1_247510	0.411428	0.68822	fructose-bisphospatase II	-4.77
TGGT1_305850	0.407324	0.652108	RNA recognition motif-containing protein	0.73
TGGT1_318580	0.407074	0.8212	glucosephosphate-mutase GPM2	0.25
TGGT1_208320	0.404042	0.739505	polynucleotide kinase 3 phosphatase	-0.27
TGGT1_270865	0.404033	0.73951	putative adenylate cyclase	-1.12
TGGT1_242830	0.400174	0.778567	putative XRN 5'-3' exonuclease	-4.96
TGGT1_289690	0.399823	0.696505	glyceraldehyde-3-phosphate dehydrogenase GAPDH1	1.38
TGGT1_257750	0.384827	#DIV/0!	homocysteine s-methyltransferase domain-containing protein	1.46
TGGT1_249360	0.383197	0.671328	RED family protein	-3.45
TGGT1_262040	0.377443	0.861389	SAC3/GANP family protein	-0.03
TGGT1_301440	0.372022	#DIV/0!	calcium-dependent protein kinase CDPK1	-3.3
TGGT1_201760	0.368954	0.74615	hypothetical protein	0.54
TGGT1_260990	0.368906	#DIV/0!	hypothetical protein	-2.91
TGGT1_277270;TGGT1_411590	0.368684	#DIV/0!	#N/A	#N/A
TGGT1_221610	0.36584	0.816578	ubiquitin carboxyl-terminal hydrolase	-1.69
TGGT1_202770	0.363424	#DIV/0!	RNA recognition motif-containing protein	-3.03
TGGT1_230630	0.358765	0.752884	hypothetical protein	-5.19
TGGT1_309070	0.358732	0.800826	hypothetical protein	-1.91
TGGT1_243930	0.356268	0.903629	hypothetical protein	0.25
TGGT1_216435	0.355892	0.903729	hypothetical protein	-0.24
TGGT1_270880	0.354103	0.742362	RNA recognition motif-containing protein	-5.73
TGGT1_245620	0.351932	#DIV/0!	ribosomal-ubiquitin protein RPS27A	-4.61
TGGT1_321560	0.347812	0.905882	zinc knuckle domain-containing protein	-3.33
TGGT1_269650	0.344834	0.663384	FFD and TFG box motifs protein	-1.68
TGGT1_221620	0.344665	0.82695	putative beta-tubulin	-2.8
TGGT1_252870	0.338651	#DIV/0!	hypothetical protein	-0.74
TGGT1_222300	0.338494	0.536955	hypothetical protein	-1.86
TGGT1_273720	0.332841	0.877507	hypothetical protein	1
TGGT1_219320	0.33075	0.799917	acid phosphatase GAP50	-3.74
TGGT1_313390	0.326728	0.738298	ribosomal protein RPL6	-3.92
TGGT1_311240	0.322236	0.790556	putative DnaJ family chaperone	-3.96
TGGT1_273060	0.31938	0.839392	putative ribosomal protein S17	-4.29
TGGT1_242800	0.315455	0.860706	putative ribosome biogenesis protein NSA2	-5.18
TGGT1_240400	0.311574	0.885227	hypothetical protein	-1.86
TGGT1_266470	0.310457	0.915866	hypothetical protein	1.04
TGGT1_201680	0.306973	0.646328	putative eukaryotic initiation factor-3 subunit 10	-4.55
TGGT1_300110	0.299139	#DIV/0!	hypothetical protein	-0.42
TGGT1_250090	0.297571	0.868488	hypothetical protein	0.46
TGGT1_236910	0.279396	0.817756	putative U2 snRNP auxiliary factor	-3.26
TGGT1_237280	0.277919	0.733157	TLD protein	-0.16
TGGT1_271888	0.277714	0.860017	putative 3-ketoacyl-CoA reductase	-4.5
TGGT1_308090;TGGT1_411430	0.277004	0.75012	#N/A	#N/A
TGGT1_248850	0.275256	0.898458	methionine aminopeptidase	-3.81
TGGT1_238040A	0.271377	#DIV/0!	protein disulfide-isomerase domain-containing protein	-0.53
TGGT1_258740	0.267289	0.850673	putative eukaryotic initiation factor-2A	-1.21
TGGT1_275480	0.259682	0.773263	Myb family DNA-binding domain-containing protein	-4.24
TGGT1_224260	0.25616	#DIV/0!	PHD-finger domain-containing protein	-5.13
TGGT1_231940	0.251965	#DIV/0!	ThiF family protein	0.55
TGGT1_266960	0.247416	0.861622	beta-tubulin	-4
TGGT1_288530	0.247139	0.809025	NOL1/NOP2/sun family protein	-4.38
TGGT1_248340	0.243492	0.811781	GTP-binding nuclear protein ran/tc4	-4.59
TGGT1_268790	0.241241	#DIV/0!	hypothetical protein	1.63
TGGT1_305780	0.237883	0.757173	putative 5'-3' exoribonuclease	-5.1
TGGT1_310070	0.237848	0.912144	putative methyltransferase	-1.22
TGGT1_320300	0.233418	0.913767	putative SWI2/SNF2 Brahma	-4.41
TGGT1_226590	0.22854	#DIV/0!	putative cytochrome C oxidase subunit IIa	-3.8
TGGT1_230570	0.22658	#DIV/0!	transporter, major facilitator family protein	-0.05
TGGT1_230590	0.224428	0.917065	chitobiosyldiphosphodolichol beta-mannosyltransferase	-2.51
TGGT1_266630	0.219451	#DIV/0!	hypothetical protein	-4.16
TGGT1_260440	0.218636	0.940575	nuclear factor NF3	0.03
TGGT1_277790	0.215898	#DIV/0!	hypothetical protein	-2.65
TGGT1_244910	0.198444	0.899615	MIZ/SP-RING zinc finger domain-containing protein	1.64
TGGT1_263180	0.196057	0.900814	myosin D	1.56
TGGT1_244380	0.193846	0.806342	cactin	-4.92
TGGT1_220950	0.191306	0.947968	hypothetical protein	2.13
TGGT1_211420	0.190051	0.91565	RNA recognition motif-containing protein	-5.22
TGGT1_265110	0.189691	0.827187	putative ribosome biogenesis protein	-4.36
TGGT1_311400	0.18586	#DIV/0!	WD domain, G-beta repeat-containing protein	-5.53
TGGT1_286450	0.184411	0.931777	dense granule protein GRA5	2.58
TGGT1_264610	0.184001	0.871415	RNA recognition motif-containing protein	-3.94
TGGT1_230160	0.18168	0.889054	hypothetical protein	2.11
TGGT1_249850	0.178657	#DIV/0!	GAP40 protein	-3.46
TGGT1_317720	0.158731	0.850136	putative eukaryotic translation initiation factor 3 subunit 7	-4.82
TGGT1_217480	0.141367	0.913532	hypothetical protein	-1.04
TGGT1_291890	0.139436	0.896734	microneme protein MIC1	-0.76
TGGT1_250770	0.137972	0.909265	putative eukaryotic initiation factor-4A	-4.13
TGGT1_285850	0.137363	0.94913	peptidyl-prolyl cis-trans isomerase, FKBP-type domain-containing protein	-0.01
TGGT1_237860	0.137035	#DIV/0!	protein kinase domain-containing protein	-3.24
TGGT1_295050	0.130328	0.964511	tRNA ligase class II core domain (G, H, P, S and T) domain-containing protein	-2.96
TGGT1_227810	0.128143	0.89107	rhoptry kinase family protein ROP11 (incomplete catalytic triad)	0.25
TGGT1_300190	0.128009	0.943095	ribosomal protein RPL37A	-4.82
TGGT1_221970	0.124539	#DIV/0!	hypothetical protein	-1.85
TGGT1_235350	0.118836	0.907376	cwfj family protein	-4.4
TGGT1_272640	0.117729	0.967936	putative eukaryotic initiation factor-2B, epsilon subunit	0.23
TGGT1_315150	0.117535	0.928054	putative eukaryotic initiation factor-4E	-1.99
TGGT1_318160	0.115898	0.968434	MSP (Major sperm protein) domain-containing protein	-3.54
TGGT1_288380	0.110547	0.873939	heat shock protein HSP90	-4.32
TGGT1_277910	0.105039	0.961079	thrombospondin type 1 domain-containing protein	-2.95
TGGT1_233520	0.102913	0.971965	ATP-dependent RNA helicase	-5.53
TGGT1_261250;TGGT1_300200	0.100402	#DIV/0!	#N/A	#N/A
TGGT1_211260	0.0984337	#DIV/0!	rhoptry kinase family protein ROP26 (incomplete catalytic triad)	0.68
TGGT1_203240	0.0924859	0.953078	hypothetical protein	-0.49
TGGT1_307810	0.0906937	0.953986	hypothetical protein	-1.35
TGGT1_260500	0.0887971	#DIV/0!	putative COPI associated protein	-3.3
TGGT1_286590	0.0850904	0.90279	microtubule associated protein SPM2	1.34
TGGT1_207840	0.0827824	0.938561	ribosomal protein RPS17	-3.75
TGGT1_265250	0.0780111	0.928409	RNA recognition motif-containing protein	-0.79
TGGT1_270380	0.0762407	0.949769	ribosomal protein RPS13	-4.6
TGGT1_231460	0.0562584	0.979143	hypothetical protein	-3.32
TGGT1_238230	0.0562403	0.984673	Ser/Thr phosphatase family protein	-4.34
TGGT1_218300	0.0469639	0.961598	zinc finger (CCCH type) motif-containing protein	1.21
TGGT1_230980	0.0387058	0.98945	myosin I	0.21
TGGT1_221980	0.036538	#DIV/0!	U1 zinc finger protein	-2.25
TGGT1_249240	0.0358198	0.990237	putative calmodulin	-5.28
TGGT1_313010	0.030112	0.966295	DEAD (Asp-Glu-Ala-Asp) box polypeptide DDX6	-0.38
TGGT1_215210	0.0293341	#DIV/0!	hypothetical protein	0.49
TGGT1_273920	0.0290237	0.982205	putative aldose reductase	-1.59
TGGT1_212310	0.0264013	#DIV/0!	vacuolar ATP synthetase	-4.29
TGGT1_320010	0.0189823	0.988361	hypothetical protein	-0.47
TGGT1_291070	0.0164302	#DIV/0!	hypothetical protein	0.35
TGGT1_312618	0.00953473	0.991866	hypothetical protein	-4.13
TGGT1_248740	0.00687255	0.998127	hypothetical protein	-4.02
TGGT1_232650	-0.00649247	0.996703	hypothetical protein	1.4
TGGT1_204410	-0.00694114	0.997426	endonuclease/exonuclease/phosphatase family protein	-0.49
TGGT1_246950	-0.00976341	0.993141	hypothetical protein	-3.88
TGGT1_311410	-0.0135239	0.989432	putative M phase phosphoprotein MPP10	-3.57
TGGT1_232340	-0.0158258	0.995686	protein phosphatase 2C domain-containing protein	-0.25
TGGT1_208770	-0.0179523	#DIV/0!	hypothetical protein	1.64
TGGT1_361650	-0.0190629	#DIV/0!	proteasome/cyclosome repeat protein	-4.45
TGGT1_244580	-0.022629	0.991609	L1P family of ribosomal protein	-3.21
TGGT1_244460	-0.0283772	0.972179	hypothetical protein	-1.5
TGGT1_251460	-0.0287213	0.992171	hypothetical protein	-2.98
TGGT1_217540	-0.0291843	0.97613	RNA recognition motif-containing protein	1.98
TGGT1_229990	-0.0331018	0.981364	putative T-complex protein 1 subunit alpha	-4.96
TGGT1_213770	-0.0335239	0.979447	putative Superkiller viralicidic activity 2 family 2	-5.24
TGGT1_311430	-0.0369659	0.960603	fibrillarin	-5.21
TGGT1_239790	-0.0370878	0.97555	BRCA1 C Terminus (BRCT) domain-containing protein	-4.56
TGGT1_206510	-0.0459222	0.979562	toxolysin TLN4	0.51
TGGT1_285980B	-0.0503374	0.986281	glucosephosphate-mutase GPM1	1.5
TGGT1_247700	-0.0630142	0.982827	AP2 domain transcription factor AP2XII-4	-5.12
TGGT1_206670	-0.0670851	0.938412	hypothetical protein	-4.02
TGGT1_223485	-0.0678693	#DIV/0!	hypothetical protein	-1.49
TGGT1_310640	-0.0698086	0.974123	phosphorylase family protein	1.76
TGGT1_294620	-0.0700901	0.900831	putative eukaryotic initiation factor-3, subunit 8	-4.89
TGGT1_309560	-0.0706444	0.973813	nmda receptor glutamate-binding chain	1.21
TGGT1_311720	-0.0713649	0.924032	chaperonin protein BiP	-5.5
TGGT1_233120	-0.0725908	0.95217	AP2 domain transcription factor AP2VIII-2	-3.38
TGGT1_249680	-0.0785165	0.970897	RNA polymerase II associated Paf1 complex component PAF1	-3.45
TGGT1_410070	-0.0838592	#DIV/0!	hypothetical protein	-0.57
TGGT1_311720;TGGT1_273760	-0.0840466	0.9771	#N/A	#N/A
TGGT1_205710	-0.0857755	0.961841	lysine-tRNA ligase	-5.22
TGGT1_324600	-0.0869951	0.92894	heat shock protein	2.64
TGGT1_229460	-0.0900696	#DIV/0!	SWI2/SNF2-containing protein	-2.52
TGGT1_292120	-0.0954154	0.964641	membrane occupation and recognition nexus protein MORN2	-0.04
TGGT1_273960	-0.0980141	0.939972	chaperonin GroS protein	-4.02
TGGT1_232410	-0.100876	0.925174	PDI family protein	0.99
TGGT1_223940	-0.107703	0.945373	GAP45 protein	-4.14
TGGT1_294710	-0.109447	0.959449	RNA recognition motif-containing protein	-4.81
TGGT1_236780	-0.114286	#DIV/0!	zinc finger, C3HC4 type (RING finger) domain-containing protein	-0.67
TGGT1_282070	-0.116216	0.876622	hypothetical protein	-2.7
TGGT1_263680	-0.120349	0.946492	hypothetical protein	-4.3
TGGT1_209280	-0.122555	0.914106	hypothetical protein	-0.2
TGGT1_224580	-0.123534	0.913424	RNA recognition motif-containing protein	-3.8
TGGT1_241840	-0.134957	0.963253	hypothetical protein	0.4
TGGT1_236540	-0.138118	0.861277	RNA recognition motif-containing protein	-4.66
TGGT1_308870	-0.140349	0.901707	hypothetical protein	-1.73
TGGT1_241170	-0.144796	0.918659	hypothetical protein	0.03
TGGT1_300200	-0.14531	0.946195	histone H2AZ	-5.08
TGGT1_256760	-0.158894	0.876407	pyruvate kinase PyK1	-4.03
TGGT1_254160	-0.163447	#DIV/0!	hypothetical protein	-0.63
TGGT1_221950	-0.164378	0.955266	putative splicesome-associated protein	-6
TGGT1_237560	-0.167697	0.954366	iron-sulfur cluster protein ISCU	-5.99
TGGT1_240690	-0.173938	#DIV/0!	S-adenosyl methionine synthetase	-4.44
TGGT1_220490	-0.176462	0.86957	putative pre-rRNA-processing protein PNO1	-2.21
TGGT1_253830	-0.177127	0.95181	hypothetical protein	-2.94
TGGT1_232720	-0.181466	#DIV/0!	putative Lsm12	0.53
TGGT1_264130	-0.184863	0.949713	hypothetical protein	-3.25
TGGT1_218820	-0.192174	0.873934	alba 2	0.68
TGGT1_286420A;TGGT1_294800B;TGGT1_359490;TGGT1_286420B	-0.194275	0.928146	#N/A	#N/A
TGGT1_297500	-0.196357	0.889907	T-complex protein 1 eta subunit	-5.99
TGGT1_306000	-0.196645	0.946523	AP2 domain transcription factor AP2IX-8	-2.64
TGGT1_274190	-0.20111	#DIV/0!	putative eukaryotic initiation factor 2B epsilon subunit	-5.07
TGGT1_225790	-0.202703	0.925046	PDI family protein	1.98
TGGT1_265530	-0.205776	0.874486	RNA recognition motif-containing protein	-5.33
TGGT1_215775	-0.20769	0.883611	rhoptry protein ROP8	1.08
TGGT1_213310	-0.208615	0.786208	hypothetical protein	-2.26
TGGT1_316900	-0.211007	0.789618	Sas10 C-terminal domain-containing protein	-4.15
TGGT1_238100	-0.214103	#DIV/0!	transmembrane protein	-4.44
TGGT1_265150	-0.216654	0.890482	hypothetical protein	-0.25
TGGT1_223668	-0.221576	0.939781	LYAR-type C2HC zinc finger protein	0.52
TGGT1_271350	-0.221813	#DIV/0!	bifunctional protein FolC subfamily protein	-5.14
TGGT1_219540	-0.223661	0.826818	cytosolic tRNA-Ala synthetase	-4.53
TGGT1_275990	-0.224277	0.810723	hypothetical protein	-3.75
TGGT1_226670	-0.232409	0.936856	hypothetical protein	-3.51
TGGT1_259200B	-0.24494	#DIV/0!	Na+/H+ exchanger NHE1	-1.46
TGGT1_293230	-0.248939	0.826783	hypothetical protein	0.43
TGGT1_246570	-0.249676	0.860375	hypothetical protein	1.66
TGGT1_312960	-0.25499	0.887092	hypothetical protein	0.93
TGGT1_284050	-0.256739	0.801782	DEAD/DEAH box helicase domain-containing protein	-1.02
TGGT1_236650	-0.259698	0.630747	DEAD (Asp-Glu-Ala-Asp) box polypeptide 17	-5.58
TGGT1_240850	-0.263059	#DIV/0!	WD domain, G-beta repeat-containing protein	-2.82
TGGT1_313240	-0.27064	0.732371	putative ethylene-responsive RNA helicase	-4.89
TGGT1_248510	-0.281998	#DIV/0!	hypothetical protein	-4.26
TGGT1_243710	-0.288515	0.811942	t-complex protein beta subunit	-4.79
TGGT1_226570	-0.293075	#DIV/0!	hypothetical protein	2.46
TGGT1_272910	-0.299859	0.780539	T-complex protein 1 delta subunit	-4.41
TGGT1_240240	-0.301086	#DIV/0!	subtilisin SUB5	-0.85
TGGT1_254940	-0.303488	0.816018	MIF4G domain-containing protein	-2.13
TGGT1_294585	-0.304216	#DIV/0!	hypothetical protein	1.8
TGGT1_277270	-0.304996	#DIV/0!	NTPase II	N/A
TGGT1_295125	-0.308292	0.828207	rhoptry protein ROP4	1.68
TGGT1_209720	-0.310735	0.915792	hypothetical protein	-1.64
TGGT1_291960	-0.314194	0.747942	rhoptry kinase family protein ROP40 (incomplete catalytic triad)	1.13
TGGT1_233460	-0.319771	0.754741	SAG-related sequence SRS29B	-0.07
TGGT1_246220	-0.321773	#DIV/0!	hypothetical protein	0.29
TGGT1_201140	-0.324232	0.775871	hypothetical protein	-1.19
TGGT1_214990	-0.331296	#DIV/0!	hypothetical protein	-1.09
TGGT1_295320	-0.331666	0.784608	putative embryo sac development arrest EDA7	-5.23
TGGT1_216750	-0.335153	0.876669	Paf1/RNA polymerase II complex component LEO1	-0.55
TGGT1_252360	-0.336516	0.730799	rhoptry kinase family protein ROP24 (incomplete catalytic triad)	1.34
TGGT1_310050	-0.339599	0.794713	RNA recognition motif-containing protein	-0.77
TGGT1_231600	-0.342154	0.874133	HEAT repeat-containing protein	-2.41
TGGT1_278440	-0.343516	#DIV/0!	putative SWI2/SNF2 Brahma	-5.11
TGGT1_313350	-0.343517	#DIV/0!	hypothetical protein	0.08
TGGT1_265330	-0.349483	#DIV/0!	putative cell-cycle-associated protein kinase GSK	-4.12
TGGT1_411760	-0.364625	0.749008	actin	N/A
TGGT1_221460	-0.367178	0.900724	phosphoglycerate mutase family protein	-0.52
TGGT1_312600	-0.367952	#DIV/0!	heat shock protein HSP21	0.55
TGGT1_215400	-0.371375	#DIV/0!	RNA recognition motif-containing protein	-3.45
TGGT1_294560	-0.374929	0.545927	rhoptry kinase family protein ROP37 (incomplete catalytic triad)	-1.55
TGGT1_256970	-0.375353	0.862142	putative vacuolar ATP synthase subunit A	-3.61
TGGT1_269800	-0.378538	#DIV/0!	putative glutamine-dependent NAD(+) synthetase protein	0.04
TGGT1_270640	-0.378711	0.810295	RNA recognition motif-containing protein	0.74
TGGT1_218780	-0.381405	0.896943	putative phosphoserine aminotransferase	0.69
TGGT1_232250	-0.384418	0.768539	catalase	2.08
TGGT1_263040	-0.385834	0.750757	ribosomal protein RPS16	-3.98
TGGT1_218570	-0.395932	0.685934	Nin one binding (NOB1) Zn-ribbon family protein	-4.79
TGGT1_295680	-0.399292	0.8922	putative periodic tryptophan protein PWP2	-5.3
TGGT1_239770	-0.399372	0.853504	alveolin domain containing intermediate filament IMC11	1.53
TGGT1_304760	-0.401909	0.525072	RNA recognition motif-containing protein	-0.76
TGGT1_267400	-0.403854	0.739621	ribosomal protein RPL32	-2.81
TGGT1_308920	-0.408647	0.690201	splicing factor U2AF protein	-4.57
TGGT1_238240	-0.409764	#DIV/0!	bystin protein	-5.07
TGGT1_202380	-0.414043	#DIV/0!	putative rab GDI alpha	-5.31
TGGT1_278960	-0.415698	#DIV/0!	hypothetical protein	-2.1
TGGT1_211290	-0.421107	0.747357	rhoptry protein ROP15	0.16
TGGT1_275440	-0.423032	0.885923	dense granule protein GRA6	1.84
TGGT1_226250	-0.425159	0.438745	DEAD (Asp-Glu-Ala-Asp) box polypeptide DDX3X	-4.25
TGGT1_232310	-0.426281	#DIV/0!	endonuclease/exonuclease/phosphatase family protein	-0.61
TGGT1_271100	-0.442741	0.734978	NUC153 domain-containing protein	-4.14
TGGT1_284660	-0.451649	#DIV/0!	putative mitochondrial ribosomal protein s6-2	-2.47
TGGT1_306880	-0.454143	#DIV/0!	hypothetical protein	-0.29
TGGT1_255420	-0.457653	0.832688	hypothetical protein	1.74
TGGT1_264805	-0.459672	#DIV/0!	hypothetical protein	0.21
TGGT1_281900	-0.463653	0.875236	SET domain containing lysine methyltransferase KMTox	0.55
TGGT1_239410	-0.470463	0.766036	hypothetical protein	-3.68
TGGT1_251690	-0.475926	0.69577	putative seryl-tRNA synthetase, cytoplasmic	-4.13
TGGT1_262620	-0.480707	0.595265	RNA recognition motif-containing protein	-2.1
TGGT1_272340	-0.48787	0.786937	hypothetical protein	-3.36
TGGT1_227860	-0.48866	0.651005	hypothetical protein	-4.34
TGGT1_263310	-0.48997	0.868349	putative step ii splicing factor	-2.58
TGGT1_245470	-0.490474	0.667767	mitotic checkpoint protein, BUB3 family protein	-0.38
TGGT1_233000	-0.491701	0.707288	KOW motif domain-containing protein	-4.24
TGGT1_231960	-0.506388	0.815449	putative omega secalin	1.48
TGGT1_216220	-0.513291	0.719083	AP2 domain transcription factor AP2XI-5	-4.57
TGGT1_223410	-0.514857	0.77563	putative eukaryotic initiation factor-4E	-4.41
TGGT1_205470	-0.518363	0.480332	putative translation elongation factor 2 family protein	-4.31
TGGT1_298610	-0.518809	0.631287	GYF domain-containing protein	-2.16
TGGT1_215060	-0.521314	0.772935	putative small GTP-binding protein sar1	-6.29
TGGT1_290910	-0.521712	0.595179	hypothetical protein	-1.39
TGGT1_267060	-0.524075	0.740652	ribosomal protein RPL14	-3.07
TGGT1_315720	-0.537219	#DIV/0!	Smg-4/UPF3 family protein	-0.39
TGGT1_230180	-0.545262	0.481008	hypothetical protein	2.86
TGGT1_260630	-0.54612	0.853762	DnaJ family Sec63 protein	-3.8
TGGT1_321570	-0.548293	0.800761	beta-hydroxyacyl-acyl carrier protein dehydratase (FABZ)	0.67
TGGT1_285230	-0.554783	0.672327	PRP38 family protein	-2.95
TGGT1_269410	-0.556237	0.671531	hypothetical protein	-0.12
TGGT1_229470	-0.567087	0.753959	hypothetical protein	-1.49
TGGT1_297730	-0.56795	0.848132	putative transcription elongation factor 1	-0.49
TGGT1_214770;TGGT1_313190	-0.569934	#DIV/0!	#N/A	#N/A
TGGT1_308020	-0.572993	0.717832	SAG-related sequence SRS57	1.03
TGGT1_262920	-0.573143	0.414227	trypsin domain-containing protein	0.56
TGGT1_275330	-0.57767	0.790543	ribosomal protein RPL29	-4.53
TGGT1_289650	-0.584398	0.788212	PEP-carboxykinase I	1.9
TGGT1_318525	-0.586363	#DIV/0!	hypothetical protein	0.93
TGGT1_221350	-0.58894	#DIV/0!	Ctr copper transporter family protein	0.49
TGGT1_264640	-0.603115	0.646129	bromodomain-containing protein	-4.94
TGGT1_271050	-0.605222	0.738325	SAG-related sequence SRS34A	1.72
TGGT1_314430	-0.60587	0.780798	serine/threonine specific protein phosphatase	0.97
TGGT1_239430	-0.606786	#DIV/0!	EF hand domain-containing protein	1.07
TGGT1_293630	-0.610015	0.431291	hypothetical protein	-6.17
TGGT1_313290	-0.611215	0.735883	MORN repeat-containing protein	0.13
TGGT1_227850	-0.612232	0.593354	peptidyl-prolyl cis-trans isomerase, cyclophilin-type domain-containing protein	-4.8
TGGT1_233170	-0.614399	0.777864	hypothetical protein	-3.72
TGGT1_225080	-0.617431	0.54912	ribosomal protein RPS18	-4.15
TGGT1_229020	-0.622394	#DIV/0!	putative cell-cycle-associated protein kinase CDK	-4.09
TGGT1_288290	-0.622614	0.635712	hypothetical protein	-4.28
TGGT1_207640	-0.622623	0.77504	isoleucyl-tRNA synthetase family protein	-4.61
TGGT1_279320	-0.622858	0.610272	hypothetical protein	-2.18
TGGT1_316490	-0.62861	0.832615	hypothetical protein	-3.36
TGGT1_290850	-0.634203	0.469368	WD-40 repeat protein	-4.51
TGGT1_273760	-0.644192	0.294203	heat shock protein HSP70	-4.97
TGGT1_363030	-0.662575	0.40654	rhoptry protein ROP8	N/A
TGGT1_258500	-0.672078	0.711326	hypothetical protein	-3.81
TGGT1_251810	-0.67672	0.756608	putative translation initiation factor eIF-5A	-4.32
TGGT1_313270	-0.682683	#DIV/0!	hypothetical protein	-3.31
TGGT1_205580	-0.694388	0.628517	nuclear factor NF4	-4.01
TGGT1_246730	-0.701481	0.699626	hypothetical protein	-3.05
TGGT1_210830	-0.705355	0.813274	RIO1 family protein	-4.64
TGGT1_270510	-0.706078	0.405939	asparaginyl-tRNA synthetase (NOB+tRNA synthase)	-3.93
TGGT1_305940	-0.7066	0.305495	peptidyl-prolyl cis-trans isomerase, cyclophilin-type domain-containing protein	-4.26
TGGT1_203450	-0.709363	#DIV/0!	DUF3228 domain-containing protein	-3
TGGT1_244560	-0.710655	0.324361	putative heat shock protein 90	-4.39
TGGT1_268200	-0.712971	0.58865	RNA recognition motif-containing protein	-3.27
TGGT1_243960	-0.716563	0.207992	nuclear transport factor 2 (ntf2) domain-containing protein	-2.28
TGGT1_235380	-0.719456	0.318545	hypothetical protein	1.44
TGGT1_259520	-0.727104	#DIV/0!	hypothetical protein	-4.82
TGGT1_238050	-0.738622	0.685005	nuclease and tudor domain-containing protein	-0.44
TGGT1_306330	-0.744568	0.471873	phospholipase	0.67
TGGT1_288500	-0.752002	0.409683	FAD Malate-dehydrogenase (MDH-FAD)	-0.79
TGGT1_301440;TGGT1_305860	-0.762168	#DIV/0!	#N/A	#N/A
TGGT1_226680	-0.764424	0.674955	hypothetical protein	-0.24
TGGT1_235970	-0.764873	0.56256	putative eukaryotic initiation factor-2 gamma	-5.01
TGGT1_283850	-0.770795	0.797056	peptidyl-prolyl cis-trans isomerase	-1.59
TGGT1_254440	-0.773829	0.62804	ribosomal protein RPL12	-5.1
TGGT1_256820	-0.778891	0.376523	zinc finger (CCCH type) motif-containing protein	-4.96
TGGT1_258780	-0.791473	0.664516	OTU family cysteine protease	0.74
TGGT1_290180	-0.793878	0.7176	AP2 domain transcription factor AP2IX-6	-3.53
TGGT1_286600	-0.799022	0.258402	hypothetical protein	0.43
TGGT1_258560	-0.805937	#DIV/0!	hypothetical protein	-4.22
TGGT1_216060	-0.806059	0.415891	hypothetical protein	0.12
TGGT1_292140	-0.816064	0.655114	NIMA-related protein kinase NIMA1	-2.99
TGGT1_233110	-0.82004	0.569641	IMP dehydrogenasa	-1.21
TGGT1_312950	-0.827336	#DIV/0!	hypothetical protein	1
TGGT1_223490	-0.827698	0.605131	hypothetical protein	-4.03
TGGT1_314450	-0.828791	#DIV/0!	hypothetical protein	-1.43
TGGT1_219310	-0.830225	0.60407	DnaK family protein	-2.04
TGGT1_264010	-0.833291	0.781818	hypothetical protein	-4.11
TGGT1_206590;TGGT1_242400	-0.834559	#DIV/0!	#N/A	#N/A
TGGT1_205700	-0.852432	#DIV/0!	cyclophilin precursor	0.08
TGGT1_310820	-0.855922	0.368536	putative SLU7 splicing factor	-0.29
TGGT1_226970	-0.8569	0.433162	ribosomal protein RPS11	-3.75
TGGT1_243570	-0.857625	0.696936	ribosomal protein RPS26	-5.14
TGGT1_239100	-0.85958	0.347936	ribosomal protein RPS7	-5.53
TGGT1_214590	-0.870497	0.380819	micro-fibrillar-associated protein 1	-4.25
TGGT1_276140	-0.872343	0.772426	ADP ribosylation factor ARF1	-1.44
TGGT1_235140	-0.873278	0.772202	hypothetical protein	1.41
TGGT1_306960	-0.878547	0.690244	phenylalanine--tRNA ligase, beta subunit protein	-3.92
TGGT1_205540	-0.882204	0.582498	DEAD/DEAH box helicase domain-containing protein	-5.86
TGGT1_226430	-0.89037	0.768125	reticulon protein	2.39
TGGT1_236570	-0.895804	0.625215	lysine decarboxylase family protein	-3.75
TGGT1_248250	-0.898888	0.7661	putative translation initiation factor IF-2	-2.7
TGGT1_267620	-0.916238	0.678305	multi-pass transmembrane protein	-4.9
TGGT1_214770	-0.919069	0.761322	putative small GTP binding protein rab1a	-5.27
TGGT1_261250;TGGT1_261580	-0.923454	#DIV/0!	#N/A	#N/A
TGGT1_204020	-0.925371	0.425023	ribosomal protein RPL8	-4.99
TGGT1_215280	-0.926609	#DIV/0!	succinate dehydrogenase [ubiquinone] iron-sulfur protein	-2
TGGT1_318510	-0.933625	0.611359	putative N-ethylmaleimide-sensitive fusion protein	-4.36
TGGT1_312990	-0.952696	0.318836	DEAD/DEAH box ATP-dependent RNA helicase	-4.27
TGGT1_220260	-0.954913	0.265575	hypothetical protein	-0.65
TGGT1_211020	-0.956439	0.359486	RNA recognition motif-containing protein	-1.92
TGGT1_299210	-0.958539	0.508934	CTP synthase	-5.67
TGGT1_311150	-0.959815	#DIV/0!	hypothetical protein	-4.2
TGGT1_232440	-0.972583	0.546219	Brf1p family coiled coil protein	0.34
TGGT1_264485	-0.973179	#DIV/0!	AP2 domain transcription factor AP2IX-3	-3.67
TGGT1_284610	-0.976552	#DIV/0!	hypothetical protein	0.82
TGGT1_297430	-0.977067	0.32748	hypothetical protein	-4
TGGT1_305290	-0.982518	0.593764	putative vacuolar atp synthase subunit e	-1.4
TGGT1_290630	-0.982818	#DIV/0!	AP2 domain transcription factor AP2IX-7	-4.22
TGGT1_291330	-0.988455	0.221294	RNA recognition motif-containing protein	1.3
TGGT1_223930	-0.989247	0.395136	RNA recognition motif-containing protein	-1.67
TGGT1_208350	-0.9963	0.588871	hypothetical protein	0.93
TGGT1_221380	-0.998826	0.339516	alba 1	-0.16
TGGT1_251670	-1.00068	#DIV/0!	putative werner helicase interacting protein 1	0.01
TGGT1_306195	-1.00076	0.742274	hypothetical protein	0.29
TGGT1_266080	-1.00454	0.38821	hypothetical protein	1.77
TGGT1_253380	-1.00851	#DIV/0!	AP2 domain transcription factor AP2III-2	-3.22
TGGT1_309730	-1.01114	0.739887	thioredoxin reductase	-1.98
TGGT1_242380	-1.01766	0.738392	fatty acid elongase	-0.95
TGGT1_316570A	-1.01907	0.287725	hypothetical protein	-3.94
TGGT1_295110;TGGT1_295125	-1.0229	0.443883	#N/A	#N/A
TGGT1_294350	-1.02297	0.526692	DEAD/DEAH box helicase domain-containing protein	-4.32
TGGT1_230940	-1.02734	0.0344031	hypothetical protein	-4.92
TGGT1_307000	-1.03646	0.476806	hypothetical protein	-1.06
TGGT1_235130	-1.05194	#DIV/0!	transmembrane protein	0.91
TGGT1_210980	-1.05743	0.313281	putative alternative splicing type 3 and	-5.1
TGGT1_219280	-1.06645	#DIV/0!	actin like protein ALP1	-2.53
TGGT1_313130	-1.07435	0.357725	hypothetical protein	-5.73
TGGT1_205380	-1.07903	0.628511	fructose-bisphospatase I	-1.67
TGGT1_269180	-1.10259	0.0830126	MIF4G domain-containing protein	-3.86
TGGT1_316310	-1.10422	#DIV/0!	superoxide dismutase	-4.42
TGGT1_212960A	-1.10858	#DIV/0!	hypothetical protein	-4.87
TGGT1_263440	-1.11057	0.315341	hypothetical protein	-3.99
TGGT1_250810	-1.11141	0.717232	ribosomal protein RPL35	-5.04
TGGT1_230410	-1.11287	0.493112	peroxiredoxin PRX3	0.4
TGGT1_215220	-1.13431	0.712164	hypothetical protein	1.04
TGGT1_248390	-1.13559	0.280724	ribosomal protein RPL26	-3.23
TGGT1_286420A;TGGT1_294800A;TGGT1_294800B;TGGT1_359490	-1.15813	0.605397	#N/A	#N/A
TGGT1_320600	-1.17646	0.702933	cold-shock DNA-binding domain-containing protein	0.66
TGGT1_202530	-1.17666	0.470283	aspartate-tRNA ligase	-5.13
TGGT1_205500	-1.18636	0.343475	hypothetical protein	-4.61
TGGT1_270680	-1.19305	#DIV/0!	hypothetical protein	1.62
TGGT1_318230	-1.20893	0.276871	phosphoglycerate kinase PGKI	-4.52
TGGT1_363030;TGGT1_215775	-1.21776	0.588452	#N/A	#N/A
TGGT1_286420A;TGGT1_294800A;TGGT1_294800B	-1.22533	#DIV/0!	#N/A	#N/A
TGGT1_312050	-1.22826	0.58551	putative small GTPase Rab2	-2.83
TGGT1_280490	-1.22998	0.691404	U-box domain-containing protein	-2.72
TGGT1_202870	-1.23056	#DIV/0!	SAP domain-containing protein	-3.88
TGGT1_235740	-1.2463	#DIV/0!	hypothetical protein	-2.11
TGGT1_244310	-1.28819	0.0972736	GTP-binding protein	-3.71
TGGT1_297760	-1.29307	0.567643	hypothetical protein	-0.7
TGGT1_231440	-1.29379	0.339969	LsmAD domain-containing protein	-1.65
TGGT1_213400	-1.29545	0.429985	zinc finger (CCCH type) motif-containing protein	-0.94
TGGT1_237250	-1.30547	0.56428	hypothetical protein	-3.51
TGGT1_293510	-1.31127	0.562714	poly(ADP-ribose) polymerase and DNA-Ligase Zn-finger region domain-containing protein	1.42
TGGT1_288360	-1.31733	0.373452	tryptophanyl-tRNA synthetase (TrpRS2)	-4.56
TGGT1_315610	-1.31919	#DIV/0!	hypothetical protein	1.33
TGGT1_214590;TGGT1_272760	-1.32061	#DIV/0!	#N/A	#N/A
TGGT1_256030	-1.32475	0.370985	hypothetical protein	-5.03
TGGT1_244335	-1.3288	#DIV/0!	hypothetical protein	1.72
TGGT1_209160	-1.33402	0.669609	myristoyl CoA:protein N-myristoyltransferase	-4.96
TGGT1_259990	-1.33457	0.669496	SAC3/GANP family protein	-4.33
TGGT1_299670	-1.34279	0.414726	hypothetical protein	0.35
TGGT1_304670	-1.3582	0.550186	leucine rich repeat-containing protein	2.39
TGGT1_208030	-1.35935	0.409496	microneme protein MIC4	0.83
TGGT1_255340	-1.4063	0.654954	tetratricopeptide repeat-containing protein	-2.27
TGGT1_226870B	-1.41532	#DIV/0!	tubulin gamma chain	-3.96
TGGT1_320450	-1.41932	0.534261	ribosome biogenesis regulatory protein (rrs1) protein	-1.87
TGGT1_270930	-1.42111	0.533801	hypothetical protein	-4.34
TGGT1_203630	-1.42154	0.533691	ribosomal protein RPL44	-4.1
TGGT1_289680	-1.43159	#DIV/0!	Ras-related protein Rab11	-3.58
TGGT1_313470	-1.44175	#DIV/0!	helix-hairpin-helix motif domain-containing protein	0.24
TGGT1_275680	-1.44402	#DIV/0!	hypothetical protein	-0.28
TGGT1_262935	-1.46312	0.0451067	hypothetical protein	1.55
TGGT1_310490	-1.46782	0.376599	ribosomal protein RPL27A	-5.95
TGGT1_313665	-1.47059	0.192722	hypothetical protein	0.19
TGGT1_205558	-1.47688	0.437053	NAC domain-containing protein	-3.68
TGGT1_219790A	-1.4769	0.437047	pre-mRNA processing factor PRP3	-4.7
TGGT1_290290	-1.50097	0.316271	ubiquitin-activating enzyme E1 family protein	-4.25
TGGT1_209950	-1.52491	0.309399	putative thioredoxin	-5.2
TGGT1_245560	-1.56341	0.349534	hypothetical protein	-0.29
TGGT1_253850	-1.56688	#DIV/0!	hypothetical protein	-2.46
TGGT1_263540	-1.56794	0.623601	hypothetical protein	0.28
TGGT1_221470	-1.57262	0.622722	hypothetical protein	-1.49
TGGT1_297780	-1.5746	#DIV/0!	ATPase/histidine kinase/DNA gyrase B/HSP90 domain-containing protein	-2.93
TGGT1_318140	-1.61898	0.0530038	SART-1 family protein	-3.58
TGGT1_257350	-1.6235	0.134097	putative eukaryotic translation initiation factor	-4.05
TGGT1_295110	-1.62719	0.177665	rhoptry protein ROP7	N/A
TGGT1_278490	-1.63781	0.131069	Zn-finger, RING domain containing protein	-0.01
TGGT1_309590	-1.64152	0.202603	rhoptry protein ROP1	1.59
TGGT1_306210	-1.64378	0.14998	RNA polymerase II accessory factor CDC73	-1.59
TGGT1_242680	-1.64923	0.391552	ribosomal protein RPL24e	-3.94
TGGT1_209860	-1.65782	0.232461	SRP40, C-terminal domain-containing protein	-3.42
TGGT1_319720	-1.68289	#DIV/0!	hypothetical protein	-4.47
TGGT1_295350	-1.68731	0.601699	putative nucleoside diphosphate kinase	2.45
TGGT1_277690	-1.68994	#DIV/0!	hypothetical protein	-2.66
TGGT1_212960B	-1.69694	0.119197	hypothetical protein	-3.59
TGGT1_259010	-1.70297	0.466063	putative vacuolar ATP synthase subunit d	-4.84
TGGT1_264690	-1.70841	0.376977	putative cyclin 4	-1.63
TGGT1_212300	-1.72226	0.461761	hypothetical protein	0.69
TGGT1_285950	-1.73022	0.594081	hypothetical protein	-0.44
TGGT1_306895	-1.73529	0.593188	hypothetical protein	1.36
TGGT1_314740	-1.74439	0.0600723	PSP protein	-4.31
TGGT1_321680	-1.76679	0.015287	hypothetical protein	-0.07
TGGT1_310670	-1.77764	0.204317	putative glycogen phosphorylase 1	1.01
TGGT1_254650	-1.7848	0.358936	zinc finger protein	-3.31
TGGT1_214270	-1.80136	0.581742	putative translation initiation factor IF-2	-5.99
TGGT1_247520	-1.80169	0.581685	hypothetical protein	0.68
TGGT1_210360	-1.80957	0.353268	DEAD (Asp-Glu-Ala-Asp) box polypeptide 41 family protein	-6.63
TGGT1_217360	-1.81265	#DIV/0!	hypothetical protein	-3.33
TGGT1_233010	-1.83454	0.030703	putative cell-cycle-assocaited protein kinase ERK7	-1.53
TGGT1_240570	-1.83646	0.437133	hypothetical protein	-0.02
TGGT1_217570	-1.8473	#DIV/0!	ribosomal protein RPS27	-3
TGGT1_202460	-1.8532	0.0558718	diacylglycerol kinase accessory domain (presumed) domain-containing protein	-3.89
TGGT1_203080	-1.85768	0.432714	RNA recognition motif-containing protein	-3.43
TGGT1_251840	-1.86655	#DIV/0!	hypothetical protein	1.98
TGGT1_313230	-1.88025	0.271987	eukaryotic initiation factor-2, alpha subunit	-4.65
TGGT1_309040	-1.88511	0.567674	hypothetical protein	-4.58
TGGT1_277060	-1.90762	#DIV/0!	hypothetical protein	-2.32
TGGT1_298020	-1.9115	0.120734	DEAD-family helicase	-4.44
TGGT1_210440	-1.91976	0.420063	polynucleotide adenylyltransferase	-3.52
TGGT1_263850	-1.93346	#DIV/0!	hypothetical protein	1.12
TGGT1_308840	-1.94166	0.324508	SAG-related sequence SRS51	1.84
TGGT1_235402	-1.95064	#DIV/0!	CorA family Mg2+ transporter protein	-1.57
TGGT1_231140	-1.95242	0.13845	ribosomal protein RPS25	-3.46
TGGT1_214080	-1.96262	0.112492	toxofilin	1.56
TGGT1_234310	-1.97672	0.552841	hypothetical protein	-0.39
TGGT1_226910	-1.99177	#DIV/0!	Amylo-alpha-1,6-glucosidase	-0.24
TGGT1_289690;TGGT1_269190	-1.9949	#DIV/0!	#N/A	#N/A
TGGT1_231850	-2.00496	0.548382	serine-threonine phosophatase 2C (PP2C)	-4.39
TGGT1_265360	-2.00636	0.403092	hypothetical protein	1.25
TGGT1_234380	-2.01281	0.401858	hypothetical protein	2.66
TGGT1_321620	-2.04286	#DIV/0!	dynamin-related protein DRPB	-4.91
TGGT1_263870	-2.0649	0.299809	glutamate-tRNA ligase	-4.2
TGGT1_236040	-2.1712	0.215525	fructose-1,6-bisphosphate aldolase	-3.46
TGGT1_261240;TGGT1_218260	-2.18024	#DIV/0!	#N/A	#N/A
TGGT1_286690	-2.18501	0.277606	DNA/RNA-binding protein KIN17 domain-containing protein	-4.14
TGGT1_293180	-2.2221	0.364082	NADP-specific glutamate dehydrogenase	1.34
TGGT1_275830	-2.22827	#DIV/0!	hypothetical protein	-5.45
TGGT1_206590	-2.23767	0.0765606	calcium-dependent protein kinase CDPK2A	-2.05
TGGT1_232800	-2.24167	#DIV/0!	hypothetical protein	-1.98
TGGT1_278950	-2.25286	0.155628	LSM domain-containing protein	-3.56
TGGT1_315770	-2.25294	0.358869	cytochrome p450 superfamily protein	0.8
TGGT1_227620	-2.33723	0.251933	dense granule protein GRA2	2.47
TGGT1_223140	-2.37838	0.338553	tRNA binding domain-containing protein	0.21
TGGT1_309210	-2.37989	0.182424	putative peroxiredoxin 6	1
TGGT1_267340	-2.4009	#DIV/0!	hypothetical protein	-3.58
TGGT1_216080	-2.44089	0.235919	apical complex lysine methyltransferase	-4.3
TGGT1_289800	-2.44567	#DIV/0!	hypothetical protein	-3.23
TGGT1_229350	-2.44925	#DIV/0!	HEAT repeat-containing protein	-4.84
TGGT1_294898	-2.4665	#DIV/0!	tetratricopeptide repeat-containing protein	-0.32
TGGT1_263560	-2.48751	#DIV/0!	hypothetical protein	0.47
TGGT1_227600	-2.52245	0.316891	ribosomal protein RPL34	-5.27
TGGT1_218920	-2.5227	#DIV/0!	putative proteasome subunit beta type	-4.4
TGGT1_265450	-2.52856	0.22324	hexokinase	-1.37
TGGT1_305790	-2.53901	0.31451	hypothetical protein	-0.37
TGGT1_291850	-2.5533	#DIV/0!	ribosomal protein RPS30	-3.26
TGGT1_249590	-2.5637	0.470363	putative proteasome subunit alpha type 5-2	-4.64
TGGT1_297060	-2.58666	0.215253	phosphoglycerate mutase PGMII	-4.54
TGGT1_244110	-2.59279	0.306926	nucleosome assembly protein (nap) protein	-0.88
TGGT1_277500;TGGT1_228210;TGGT1_261010	-2.59716	#DIV/0!	#N/A	#N/A
TGGT1_255250	-2.65119	0.459746	putative tRNA (cytosine(34)-C(5))-methyltransferase	-0.92
TGGT1_315320	-2.71405	0.452358	SAG-related sequence SRS52A	-0.48
TGGT1_225050	-2.71567	0.198633	putative adenosylhomocysteinase	-1.58
TGGT1_229360	-2.78787	0.281246	transaldolase	0.33
TGGT1_236520	-2.7886	0.443848	hypothetical protein	-3.91
TGGT1_253320	-2.82021	0.18622	hypothetical protein	-1.47
TGGT1_260000	-2.82548	#DIV/0!	hypothetical protein	-0.49
TGGT1_236040;TGGT1_236050	-2.83522	0.184512	#N/A	#N/A
TGGT1_225330	-2.94675	#DIV/0!	hypothetical protein	0.39
TGGT1_232350	-2.9503	0.0279357	lactate dehydrogenase LDH1	0.78
TGGT1_236840	-3.05262	0.0347034	putative zinc finger (C-x8-C-x5-C-x3-H)-2	-3.3
TGGT1_248460	-3.06667	0.414351	putative ubiquitin	1.18
TGGT1_286420A;TGGT1_294800A;TGGT1_294800B;TGGT1_359490;TGGT1_286420B	-3.07443	0.07153	#N/A	#N/A
TGGT1_211680	-3.16478	0.00683978	protein disulfide isomerase	-5.65
TGGT1_289300	-3.24336	#DIV/0!	methionyl-tRNA synthetase	-5.07
TGGT1_290005	-3.26017	#DIV/0!	putative proteasome subunit beta type 1	-3.7
TGGT1_311090	-3.32949	0.222922	ubiquitin carboxyl-terminal hydrolase	-1.12
TGGT1_313080	-3.37405	#DIV/0!	hypothetical protein	-4.43
TGGT1_313340	-3.44293	#DIV/0!	hypothetical protein	-0.18
TGGT1_230060	-3.50969	#DIV/0!	acetyltransferase, GNAT family protein	-0.04
TGGT1_279370	-3.51193	#DIV/0!	SNARE associated Golgi protein	-2.36
TGGT1_221200B	-3.53315	0.121916	CW-type Zinc Finger protein	-1.91
TGGT1_304970	-3.58431	0.367638	putative cell-cycle-associated protein kinase CDK	-4.39
TGGT1_312280	-3.59518	#DIV/0!	putative pre-mRNA-splicing factor ATP-dependent RNA helicase	-4.56
TGGT1_306320	-3.60154	#DIV/0!	Myb family DNA-binding domain-containing protein	0.9
TGGT1_227030	-3.61053	0.365519	hypothetical protein	1.06
TGGT1_265310	-3.6543	0.36203	putative heat shock protein 40	-0.07
TGGT1_262170	-3.74504	0.354981	hypothetical protein	-3.05
TGGT1_214350	-3.76236	0.353663	putative GTP-binding protein	0.6
TGGT1_250700	-3.7951	#DIV/0!	hypothetical protein	-1.67
TGGT1_277700	-3.87204	#DIV/0!	putative ribosomal protein S14 precursor	-4.37
TGGT1_211710	-3.87774	#DIV/0!	TB2/DP1, HVA22 family protein	1.92
TGGT1_239760	-3.91033	0.176785	ribosomal protein RPL22	-4.32
TGGT1_318430	-3.95641	0.339481	malate dehydrogenase MDH	1.63
TGGT1_300330	-3.96081	#DIV/0!	hypothetical protein	-4.61
TGGT1_235540	-4.09664	0.00209801	putative eukaryotic initiation factor-2 beta	-5.6
TGGT1_241850	-4.10426	0.329348	hypothetical protein	-5.8
TGGT1_238250	-4.3022	0.1527	ribosomal protein RPL36	-4.6
TGGT1_226830	-4.41221	0.309923	DnaK family protein	-5.4
TGGT1_230190	-4.57138	0.138702	hypothetical protein	1.36
TGGT1_282055	-4.74721	#DIV/0!	protein phosphatase PP2C-hn	0.9
TGGT1_209985	-4.83102	0.03077	cAMP-dependent protein kinase	1.2
TGGT1_279390	-5.16003	0.270576	putative proliferation-associated protein 2G4	-0.88
TGGT1_314422	-5.224	#DIV/0!	rhodanese family domain-containing protein	-0.53
TGGT1_248200	-5.23692	#DIV/0!	putative ribosomal RNA (adenine(1779)-N(6)/adenine(1780)-N(6))- dimethyltransferase	-3.76
TGGT1_292340	-5.61661	#DIV/0!	zinc finger, C3HC4 type (RING finger) domain-containing protein	0.75
TGGT1_294812	-5.65902	#DIV/0!	RNA recognition motif-containing protein	-0.47
TGGT1_411470;TGGT1_279100	-5.71807	#DIV/0!	#N/A	#N/A
TGGT1_210095;TGGT1_410590;TGGT1_410600	-5.93548	#DIV/0!	#N/A	#N/A
TGGT1_295110;TGGT1_365080;TGGT1_295105;TGGT1_295125	-6.0509	#DIV/0!	#N/A	#N/A
TGGT1_235360	-6.33876	#DIV/0!	hypothetical protein	-2.55
TGGT1_261730	-6.4972	#DIV/0!	hypothetical protein	-0.09
TGGT1_209985;TGGT1_210095;TGGT1_410590	-7.11535	#DIV/0!	#N/A	#N/A
TGGT1_237100	-8.31863	#DIV/0!	RAP domain-containing protein	-3.97
TGGT1_277930	-8.34227	#DIV/0!	hypothetical protein	1.06

## Sheet: Sig_mtAP2-2-HA_Rep1
Proteins	Protein Log2FC	p-Value	Product Description	Phenotype score	mt-proteome	hyper-LOPIT
TGGT1_223500	6.87942	6.09531e-16	hypothetical protein	-3.13	Both	mitochondrion - soluble
TGGT1_300030	5.92627	5.1455e-12	hypothetical protein	-5.27	Both	mitochondrion - soluble
TGGT1_237010	6.00177	3.47635e-11	hypothetical protein	-4.09	APEX	mitochondrion - soluble
TGGT1_269885A	4.67666	9.26195e-11	rhoptry metalloprotease toxolysin TLN1	-1.37
TGGT1_229620	6.3424	2.21526e-10	hypothetical protein	-4.47	BirA	mitochondrion - soluble
TGGT1_204550	6.2875	2.65359e-10	hypothetical protein	-5.23	BirA	mitochondrion - soluble
TGGT1_462963	7.6274	1.20876e-09	AP2 domain-containing protein	-4.98		mitochondrion - soluble
TGGT1_213420	6.04345	5.76287e-09	RAP domain-containing protein	-4.73	Both	mitochondrion - soluble
TGGT1_278870	3.33441	5.79495e-09	myosin F	-3.55		nucleus - chromatin
TGGT1_263750	4.52102	1.68282e-08	hypothetical protein	1.4	Both	mitochondrion - membranes
TGGT1_254230	6.81761	1.87623e-08	hypothetical protein	-3.38	BirA	mitochondrion - soluble
TGGT1_231750	6.4367	2.04187e-08	hypothetical protein	-5.09	BirA	mitochondrion - soluble
TGGT1_286720	7.60412	5.63403e-08	heat shock protein HSP28	1.1		mitochondrion - membranes
TGGT1_290460	5.74364	2.54063e-07	hypothetical protein	-4.72	Both	mitochondrion - soluble
TGGT1_285272	6.31491	3.01666e-07	hypothetical protein	-2.49	BirA	mitochondrion - soluble
TGGT1_259850	6.59198	3.83302e-07	hypothetical protein	-3.55	Both	mitochondrion - soluble
TGGT1_254810	5.07924	4.14966e-07	hypothetical protein	-4.1	BirA	mitochondrion - soluble
TGGT1_260790	7.40259	5.22411e-07	RAP domain-containing protein	-3.03	Both
TGGT1_280660	5.69733	5.85193e-07	HECT-domain (ubiquitin-transferase) domain-containing protein	-1.29		nucleus - chromatin
TGGT1_267040	6.80211	5.98512e-07	hypothetical protein	-4.17	Both	mitochondrion - soluble
TGGT1_202350	6.84362	1.31935e-06	putative 50S ribosomal protein L21	-5.07	Both	mitochondrion - soluble
TGGT1_263550	6.77672	1.47909e-06	putative 39S ribosomal protein L47, mitochondrial precursor	-3.59		mitochondrion - soluble
TGGT1_314295	7.17158	1.88609e-06	ribosomal l25 family protein	-4.48	BirA	mitochondrion - soluble
TGGT1_253800	6.10722	2.22972e-06	putative ribosomal protein L15	-1.91	BirA	mitochondrion - soluble
TGGT1_294190	4.835	2.8647e-06	enoyl-CoA hydratase/isomerase family protein	-3.75		mitochondrion - soluble
TGGT1_213610	4.77205	3.41383e-06	hypothetical protein	1.8		mitochondrion - membranes
TGGT1_231640	3.60056	5.86727e-06	alveolin domain containing intermediate filament IMC1	-4		IMC
TGGT1_309790	6.4218	6.22069e-06	hypothetical protein	-3.64
TGGT1_223660	7.43641	8.30184e-06	putative 50S ribosomal protein L4	-3.06	BirA	mitochondrion - soluble
TGGT1_313960	7.30282	9.84742e-06	ribosomal protein L19 protein	-4.44	Both
TGGT1_264660	4.77402	1.10478e-05	SAG-related sequence SRS44	0.85		dense granules
TGGT1_261510	7.18862	1.14151e-05	hypothetical protein	-5.21	BirA	mitochondrion - soluble
TGGT1_204310	3.97398	1.33303e-05	hypothetical protein	-3.52		Golgi
TGGT1_309390	6.86812	1.74349e-05	hypothetical protein	-4.95		mitochondrion - soluble
TGGT1_239720	7.05596	3.35098e-05	putative 50S ribosomal protein l24	-3.92	BirA
TGGT1_267775	4.53854	3.50713e-05	hypothetical protein	-2.35	APEX	mitochondrion - soluble
TGGT1_224060	4.7261	4.02476e-05	putative thioredoxin	-1.29		Golgi
TGGT1_254400	5.00992	4.03791e-05	putative LSU ribosomal protein L2P	-5.44	BirA
TGGT1_261950	3.89469	4.32744e-05	ATP synthase beta subunit ATP-B	-4.84	Both	mitochondrion - membranes
TGGT1_260660	6.67925	5.3136e-05	putative 50S ribosomal protein L23	-2.83	BirA	mitochondrion - soluble
TGGT1_226280	7.0849	8.04991e-05	putative ribosomal protein L28	-4.91	BirA	mitochondrion - soluble
TGGT1_229010	3.37003	9.94419e-05	rhoptry neck protein RON4	-0.93		rhoptries 1
TGGT1_230050	6.17083	0.000101839	putative 50S ribosomal protein L3	-4.5	BirA	mitochondrion - soluble
TGGT1_214870	5.59705	0.000107581	ribosomal protein L9, N-terminal domain-containing protein	-2.04	BirA	mitochondrion - soluble
TGGT1_246550	5.12705	0.000116616	aspartyl protease ASP3	-1.87		rhoptries 2
TGGT1_297170	6.70362	0.000122529	putative 50S ribosomal protein L17	-4.67		mitochondrion - soluble
TGGT1_225810	6.41623	0.000170014	BIR protein	-3.11		mitochondrion - soluble
TGGT1_231350	5.76961	0.000174335	glucosamine-fructose-6-phosphate aminotransferase	-4.57		mitochondrion - soluble
TGGT1_260540	5.22712	0.000191131	alveolin domain containing intermediate filament IMC14	1.75		IMC
TGGT1_221320	3.84735	0.000195033	acetyl-CoA carboxylase ACC1	-3.6		apicoplast
TGGT1_220150	7.03396	0.000211479	putative 50S ribosomal protein L16	-2.48
TGGT1_265470	3.8032	0.00021826	hypothetical protein	-2.53	BirA	mitochondrion - soluble
TGGT1_247550	3.62174	0.000228017	heat shock protein HSP60	-5.1	Both	mitochondrion - soluble
TGGT1_239610	4.98238	0.000282837	hypothetical protein	-2.3		mitochondrion - membranes
TGGT1_313700	6.67449	0.000301543	hypothetical protein	-1.08	BirA	mitochondrion - soluble
TGGT1_234420	4.37685	0.00044979	ATPase, AAA family protein	-5.08	Both	mitochondrion - membranes
TGGT1_268835	4.3009	0.000518319	hypothetical protein	-2.02
TGGT1_269190	3.3146	0.000530774	glyceraldehyde-3-phosphate dehydrogenase GAPDH2	-4.4		apicoplast
TGGT1_269885B	3.99812	0.000565734	rhoptry metalloprotease toxolysin TLN1	-2.07
TGGT1_313910	3.67173	0.00072521	RNA recognition motif 2 protein	-5.42		nucleus - non-chromatin
TGGT1_310010	3.87281	0.000734083	rhoptry neck protein RON1	-0.34		rhoptries 1
TGGT1_266990	3.86439	0.000747114	beta-COP	-4.77		nucleus - chromatin
TGGT1_254880	4.29386	0.000895471	Alpha-galactosidase	-1.37		rhoptries 2
TGGT1_270240	4.49843	0.0011125	MAG1 protein	1.25		dense granules
TGGT1_207620	3.30223	0.00116028	pyridine nucleotide-disulfide oxidoreductase domain-containing protein	-1.15	APEX	mitochondrion - soluble
TGGT1_280370	4.12123	0.00120898	hypothetical protein	-2.14		nucleus - non-chromatin
TGGT1_235340	4.10807	0.00123719	hypothetical protein	0.29	BirA	IMC
TGGT1_252270	4.34144	0.00142134	L1P family of ribosomal protein	-3.56		mitochondrion - soluble
TGGT1_266260	4.70121	0.00148572	hypothetical protein	-2.47	BirA	mitochondrion - soluble
TGGT1_254380	5.87469	0.00151119	putative ribosomal protein L11	-3.52
TGGT1_231630	3.45345	0.00178317	alveolin domain containing intermediate filament IMC4	-4.52	BirA	IMC
TGGT1_276130	4.56743	0.00178818	cathepsin CPC2	-1.18		rhoptries 2
TGGT1_275690	3.61196	0.00195116	putative ClpB	-4.75		apicoplast
TGGT1_284560	5.57455	0.00202576	ribosomal protein RPL9	-5.37		60S ribosome
TGGT1_264450	3.78416	0.00219893	putative DNA topoisomerase III beta-1	-0.02		60S ribosome
TGGT1_204340	4.75748	0.0025405	hypothetical protein	1.54		dense granules
TGGT1_231410	3.68579	0.00262569	hypothetical protein	-5.37	Both	mitochondrion - membranes
TGGT1_313400	5.30171	0.00266593	DnaJ domain-containing protein	-1.33		nucleus - chromatin
TGGT1_237220	3.09612	0.0027263	putative DNA replication licensing factor Mcm7	-4.39		cytosol
TGGT1_320700	7.36785	0.00279289	AP2 domain transcription factor AP2IV-1	-4.19	BirA	mitochondrion - soluble
TGGT1_308930	7.20548	0.00307858	putative 50S ribosomal protein L33	-1.69
TGGT1_260360	4.60079	0.00308262	GTP-binding protein	-5.4
TGGT1_244200	4.13928	0.00328707	putative 2-oxoglutarate dehydrogenase e1 component, mitochondrial precursor	-4.8	Both	mitochondrion - soluble
TGGT1_289140	7.07012	0.00334317	putative ribosomal protein l22/l43	-1.9	BirA	mitochondrion - soluble
TGGT1_275840	5.04842	0.00346476	protein phosphatase 2C domain-containing protein	-0.14		mitochondrion - soluble
TGGT1_319920	3.14241	0.0034876	2-oxo acid dehydrogenases acyltransferase (catalytic domain) domain-containing protein	-1.92	Both	mitochondrion - membranes
TGGT1_301250	4.993	0.00367265	hypothetical protein	-2.04		nucleus - chromatin
TGGT1_240870	3.70429	0.00397488	putative beta adaptin protein	-2.83		nucleus - chromatin
TGGT1_220270	4.00634	0.00398996	alveolin domain containing intermediate filament IMC6	-3.19		IMC
TGGT1_225240	5.63057	0.00405721	putative 50S ribosomal protein L13	-3.34	BirA	mitochondrion - soluble
TGGT1_217680	3.94157	0.0043884	hypothetical protein	0.99		dense granules
TGGT1_305980	3.92464	0.00449937	pyruvate dehydrogenase complex subunit PDH-E3I	-1.38		apicoplast
TGGT1_293590	4.23951	0.0048699	putative 3-oxoacyl-acyl-carrier protein synthase I/II	-1.21		apicoplast
TGGT1_223040	6.29018	0.00550541	hypothetical protein	-4.49		mitochondrion - membranes
TGGT1_235160	4.57925	0.0057356	hypothetical protein	-1.04		nucleus - chromatin
TGGT1_238000	4.47532	0.00643429	peptidyl-prolyl isomerase	-6.27	BirA	mitochondrion - soluble
TGGT1_209460	4.02472	0.00643836	hypothetical protein	-1.57
TGGT1_215020	3.01275	0.0064695	hypothetical protein	-5.45	BirA	mitochondrion - soluble
TGGT1_230210	3.65788	0.00669718	alveolin domain containing intermediate filament IMC10	-4.7		IMC
TGGT1_310440	3.37312	0.00691508	membrane occupation and recognition nexus protein MORN1	-4.55		cytosol
TGGT1_222220	3.36526	0.00700749	alveolin domain containing intermediate filament IMC7	-0.64		IMC
TGGT1_266110	3.5987	0.00732273	DEAD/DEAH box helicase domain-containing protein	-4.47
TGGT1_263110	7.31891	0.00773134	hypothetical protein	-4.63		mitochondrion - soluble
TGGT1_269920	4.30292	0.0078063	phosphatidylserine decarboxylase	0.52		dense granules
TGGT1_217740	3.84685	0.00814542	3-ketoacyl-(acyl-carrier-protein) reductase	-1.89		apicoplast
TGGT1_286080	3.50196	0.00848025	elongation factor 2 family protein	-4.92		nucleus - non-chromatin
TGGT1_305520	3.24998	0.00851902	ribosomal protein RPS2	-4.24		40S ribosome
TGGT1_251850	3.48939	0.00864411	serine/threonine protein phosphatase	0.05		cytosol
TGGT1_225560	3.40734	0.00979798	hypothetical protein	2.18		IMC
TGGT1_224990	6.58214	0.0111899	hypothetical protein	1.03		mitochondrion - soluble
TGGT1_208560	3.31907	0.0112193	carrier superfamily protein	-3.49		apicoplast
TGGT1_274060	3.08477	0.011291	2-oxoglutarate/malate translocase OMT	0.58	APEX	mitochondrion - membranes
TGGT1_213660	4.49984	0.0112997	zinc finger (CCCH type) motif-containing protein	0.32
TGGT1_218280	3.56516	0.0119037	putative eukaryotic porin	-2.81		mitochondrion - membranes
TGGT1_205180	3.5576	0.0120269	RNA recognition motif-containing protein	-5.79		nucleus - non-chromatin
TGGT1_278220	4.42701	0.0121223	hypothetical protein	-3.89	BirA	mitochondrion - soluble
TGGT1_269010	4.41504	0.0122637	AP2 domain transcription factor AP2VIII-7	-1.01		nucleus - chromatin
TGGT1_310700	3.89147	0.0125431	serine/threonine phosophatase PP1	-4.72		nucleus - non-chromatin
TGGT1_225550	5.11756	0.0126848	phosphatidylserine decarboxylase	-4.01	APEX	mitochondrion - membranes
AP2XII-10	8.70101	0.0133229	#N/A	#N/A
TGGT1_203020	4.31829	0.013476	ribosome biogenesis GTPase Der protein	-4.23	BirA
TGGT1_239087	6.21365	0.0136182	hypothetical protein	-4.24	BirA	mitochondrion - soluble
TGGT1_313480	4.29304	0.0138138	hypothetical protein	-1.68		apical 2
TGGT1_258870A	4.23964	0.0145592	hypothetical protein	1.32
TGGT1_286440	3.4131	0.0146568	malic enzyme	-4.01		nucleus - non-chromatin
TGGT1_293310	8.29621	0.0151908	putative ribosomal protein L20	-4.56		mitochondrion - soluble
TGGT1_227970	4.87432	0.0152957	histone family DNA-binding protein	-2.15		apicoplast
TGGT1_276890	3.97762	0.0189186	hypothetical protein	-0.58		dense granules
TGGT1_321640	3.96566	0.0191491	cell division protein CDC48AP	-4.08		apicoplast
TGGT1_309600	3.20895	0.0194408	hypothetical protein	1.5		dense granules
TGGT1_310900	3.48075	0.0204849	AP2 domain transcription factor AP2XI-2	-5.07		nucleus - chromatin
TGGT1_310350	3.89915	0.0204885	PGAP1 family protein	-2.41		mitochondrion - membranes
TGGT1_320220	3.16842	0.02057	putative ubiquinol cytochrome c oxidoreductase	-5.76	Both	mitochondrion - membranes
TGGT1_287180	3.88644	0.020756	hypothetical protein	-4.54		nucleolus
TGGT1_258470	4.46894	0.0211337	hypothetical protein	2.12		IMC
TGGT1_258410	4.447	0.0215155	photosensitized INA-labeled protein PHIL1	1.74		IMC
TGGT1_231910	4.44406	0.0215674	ATP synthase F1 gamma subunit	-3.94	Both	mitochondrion - membranes
TGGT1_202680	3.13325	0.0216051	putative peptidase M16, alpha subunit	-4.3	Both	mitochondrion - membranes
TGGT1_248700	3.42346	0.0219629	alveolin domain containing intermediate filament IMC12	-0.17		IMC
TGGT1_239490	3.81587	0.0223115	dehydrogenase E1 component family protein	-1.89	APEX	mitochondrion - soluble
TGGT1_240510	3.78213	0.0230998	hypothetical protein	-4.06		dense granules
TGGT1_292920	3.377	0.023244	putative heat shock protein 75	-2.89	Both	mitochondrion - soluble
TGGT1_272520	3.75293	0.0238064	hypothetical protein	1.87		IMC
TGGT1_216000	3.04746	0.024362	alveolin domain containing intermediate filament IMC3	-4.22		IMC
TGGT1_221600	3.66177	0.0261671	hypothetical protein	-3.95
TGGT1_290700	3.2334	0.0277266	hypothetical protein	1.31		dense granules
TGGT1_269980	3.60256	0.0278357	putative preprotein translocase Sec61	-5.15		ER 1
TGGT1_266070	6.29115	0.0317911	ribosomal protein RPL31	-3.75		60S ribosome
TGGT1_263060	3.07069	0.0339205	Proteasome/cyclosome repeat-containing protein	-3.81		19S proteasome
TGGT1_234450	3.0524	0.0347017	ribosomal protein RPS15A	-4.6		40S ribosome
TGGT1_222660	3.86629	0.035093	leucine rich repeat-containing protein	-4.6	BirA	cytosol
TGGT1_310500	5.94497	0.0367568	hypothetical protein	-4.1		mitochondrion - soluble
TGGT1_312390	3.812	0.0367899	hypothetical protein	-3.87		mitochondrion - soluble
TGGT1_246540	3.33194	0.0370621	cytochrome c1, heme protein	-4.36	Both	mitochondrion - membranes
TGGT1_266840	4.50709	0.0379683	hypothetical protein	-4.53	BirA	mitochondrion - soluble
TGGT1_247590	4.41815	0.0402825	methyltransferase domain-containing protein	0.03		mitochondrion - membranes
TGGT1_237180	3.66593	0.0418251	hypothetical protein	1.39		rhoptries 1
TGGT1_226690	4.33876	0.0424888	hypothetical protein	-1.59		rhoptries 1
TGGT1_216910	5.58025	0.0431123	hypothetical protein	-0.71
TGGT1_308580	3.58631	0.044887	Lon protease family protein	-3.96	Both	mitochondrion - soluble
TGGT1_258860	3.05855	0.0497729	hypothetical protein	-0.76		mitochondrion - membranes
TGGT1_240270	6.42799	#DIV/0!	hypothetical protein	-4.65
TGGT1_320005	7.75403	#DIV/0!	hypothetical protein	-4.99
TGGT1_222180	3.82528	0.34895	hypothetical protein	-3.96
TGGT1_312680	4.68519	0.133316	putative 60S ribosomal protein L27	-1.34
TGGT1_201830	6.66521	0.214559	ribosomal protein L37	-4.94
TGGT1_207020	6.12951	0.231754	hypothetical protein	-3.03
TGGT1_248490	8.68835	#DIV/0!	hypothetical protein	-4.28
TGGT1_212920	7.15257	#DIV/0!	hypothetical protein	-0.11
		Log2FC>3			The red indicates LSU mitoribosomal proteins.
		p<0.05

## Sheet: mtAP2-2-HA_Rep2
Proteins	Protein Log2FC	p-Value	Product Description	Phenotype score
TGGT1_223500	7.01492	6.05485e-18	hypothetical protein	-3.13
TGGT1_300030	6.90761	8.72191e-16	hypothetical protein	-5.27
TGGT1_229620	7.2478	1.2976e-13	hypothetical protein	-4.47
TGGT1_263750	5.52485	2.68456e-12	hypothetical protein	1.4
TGGT1_237010	7.5274	6.08331e-12	hypothetical protein	-4.09
TGGT1_231750	6.40028	1.51221e-11	hypothetical protein	-5.09
TGGT1_254810	5.88515	2.16567e-11	hypothetical protein	-4.1
TGGT1_204550	6.41229	1.75376e-10	hypothetical protein	-5.23
TGGT1_254230	6.66655	4.44477e-10	hypothetical protein	-3.38
TGGT1_202350	7.62155	6.18205e-10	putative 50S ribosomal protein L21	-5.07
TGGT1_290460	5.83875	5.23627e-09	hypothetical protein	-4.72
TGGT1_259850	7.05983	5.72685e-09	hypothetical protein	-3.55
TGGT1_285272	6.84304	9.43424e-09	hypothetical protein	-2.49
TGGT1_292035	4.63498	2.60549e-08	hypothetical protein	-4.67
TGGT1_260790	6.749	2.83513e-08	RAP domain-containing protein	-3.03
TGGT1_213420	6.26567	3.76244e-08	RAP domain-containing protein	-4.73
TGGT1_267040	6.4599	5.44963e-08	hypothetical protein	-4.17
TGGT1_253800	7.16309	7.40678e-08	putative ribosomal protein L15	-1.91
TGGT1_213610	5.35077	9.91789e-08	hypothetical protein	1.8
TGGT1_313960	7.14746	1.93956e-07	ribosomal protein L19 protein	-4.44
TGGT1_223660	6.85068	3.32568e-07	putative 50S ribosomal protein L4	-3.06
TGGT1_309390	7.26722	4.04799e-07	hypothetical protein	-4.95
TGGT1_261510	6.25005	4.57385e-07	hypothetical protein	-5.21
TGGT1_263550	6.06469	6.75923e-07	putative 39S ribosomal protein L47, mitochondrial precursor	-3.59
TGGT1_314295	5.80635	1.17948e-06	ribosomal l25 family protein	-4.48
TGGT1_313700	7.58425	1.74592e-06	hypothetical protein	-1.08
TGGT1_267775	4.33235	4.15331e-06	hypothetical protein	-2.35
TGGT1_214870	6.40783	4.16533e-06	ribosomal protein L9, N-terminal domain-containing protein	-2.04
TGGT1_265470	4.72531	4.20027e-06	hypothetical protein	-2.53
TGGT1_230050	6.20803	5.84327e-06	putative 50S ribosomal protein L3	-4.5
TGGT1_297170	6.55613	7.75773e-06	putative 50S ribosomal protein L17	-4.67
TGGT1_280660	6.01422	8.16919e-06	HECT-domain (ubiquitin-transferase) domain-containing protein	-1.29
TGGT1_271110	4.40596	1.01532e-05	hypothetical protein	-4.39
TGGT1_309790	5.4852	1.02131e-05	hypothetical protein	-3.64
TGGT1_294190	3.60419	1.80171e-05	enoyl-CoA hydratase/isomerase family protein	-3.75
TGGT1_226280	6.47187	2.08909e-05	putative ribosomal protein L28	-4.91
TGGT1_239610	6.4579	2.13083e-05	hypothetical protein	-2.3
TGGT1_286410	4.80007	4.16489e-05	hypothetical protein	-4.06
TGGT1_239720	6.45224	5.08939e-05	putative 50S ribosomal protein l24	-3.92
TGGT1_260660	8.1928	5.51449e-05	putative 50S ribosomal protein L23	-2.83
TGGT1_320700	7.10967	5.76866e-05	AP2 domain transcription factor AP2IV-1	-4.19
TGGT1_266110	4.85165	7.05828e-05	DEAD/DEAH box helicase domain-containing protein	-4.47
TGGT1_231640	3.2088	7.60598e-05	alveolin domain containing intermediate filament IMC1	-4
TGGT1_316610	4.92511	0.000117067	hypothetical protein	-5.3
TGGT1_254400	4.85033	0.000134079	putative LSU ribosomal protein L2P	-5.44
TGGT1_225810	7.21235	0.00013542	BIR protein	-3.11
TGGT1_263840	3.25941	0.000135492	hypothetical protein	-2.79
TGGT1_225240	6.13386	0.000176768	putative 50S ribosomal protein L13	-3.34
TGGT1_271240	5.01787	0.000192885	hypothetical protein	-3.35
TGGT1_252270	5.33833	0.000234609	L1P family of ribosomal protein	-3.56
TGGT1_289140	6.49046	0.000278565	putative ribosomal protein l22/l43	-1.9
TGGT1_278220	5.57647	0.000353633	hypothetical protein	-3.89
TGGT1_462963	5.34955	0.000474671	AP2 domain-containing protein	-4.98
TGGT1_266260	5.87541	0.00053872	hypothetical protein	-2.47
TGGT1_230850	4.55127	0.000773208	hypothetical protein	-0.38
TGGT1_220150	5.54303	0.000783871	putative 50S ribosomal protein L16	-2.48
TGGT1_209460	3.62055	0.000915622	hypothetical protein	-1.57
TGGT1_301120	3.67894	0.00127804	acetyl-CoA acetyltransferase	-3.63
TGGT1_254380	5.54638	0.00166997	putative ribosomal protein L11	-3.52
TGGT1_237100	3.7723	0.0017086	RAP domain-containing protein	-3.97
TGGT1_319920	3.52918	0.00173277	2-oxo acid dehydrogenases acyltransferase (catalytic domain) domain-containing protein	-1.92
TGGT1_214370	4.83543	0.00182447	hypothetical protein	-2.47
TGGT1_229900	3.68498	0.00200937	hypothetical protein	-4.29
TGGT1_278250	3.68254	0.00201852	hypothetical protein	-4.08
TGGT1_238000	4.28944	0.00206878	peptidyl-prolyl isomerase	-6.27
TGGT1_207800	3.24674	0.00209473	hypothetical protein	-3.97
TGGT1_225380	2.67097	0.0023554	hypothetical protein	-3.96
mtAP2-4	7.2754	0.00247893	mtAP2-4	#N/A
TGGT1_268260	2.98439	0.00266798	hypothetical protein	-5.59
TGGT1_260540	4.97048	0.00304607	alveolin domain containing intermediate filament IMC14	1.75
TGGT1_297890	1.98444	0.0031909	hypothetical protein	-2.13
TGGT1_295590	3.98393	0.00325764	hypothetical protein	-4.94
TGGT1_215020	3.14478	0.00383459	hypothetical protein	-5.45
TGGT1_230210	4.67849	0.00419283	alveolin domain containing intermediate filament IMC10	-4.7
TGGT1_306950	4.15405	0.00437818	RAP domain-containing protein	-5.35
TGGT1_293310	8.22392	0.00441137	putative ribosomal protein L20	-4.56
TGGT1_239087	8.01322	0.00484781	hypothetical protein	-4.24
TGGT1_246000	5.2078	0.00486865	large subunit ribosomal protein IMG2	-3.24
TGGT1_288990	3.7067	0.00497287	hypothetical protein	-2.59
TGGT1_310300	2.85584	0.00505529	hypothetical protein	-3.8
TGGT1_260360	5.14092	0.00517427	GTP-binding protein	-5.4
TGGT1_290160	2.48622	0.00523901	putative sortilin	-3.67
TGGT1_295360	4.36847	0.00595216	hypothetical protein	1.13
TGGT1_290270	-2.78149	0.00598367	SPRY domain-containing protein	0.75
TGGT1_203020	4.36173	0.00599848	ribosome biogenesis GTPase Der protein	-4.23
TGGT1_286580	3.50795	0.00677504	hypothetical protein	1.38
TGGT1_247550	3.03156	0.00696844	heat shock protein HSP60	-5.1
TGGT1_216010	5.61377	0.00748142	ribosomal protein RPL24	-3.7
TGGT1_222220	4.14984	0.00767333	alveolin domain containing intermediate filament IMC7	-0.64
TGGT1_308890	-1.09966	0.00779852	transcription elongation factor SPT6	-4.81
TGGT1_289640	5.48753	0.00820794	hypothetical protein	-3.38
TGGT1_231630	3.68467	0.00828513	alveolin domain containing intermediate filament IMC4	-4.52
TGGT1_220260	-2.39242	0.00870003	hypothetical protein	-0.65
TGGT1_235398	2.89778	0.00903409	hypothetical protein	-4.79
TGGT1_263110	6.68101	0.00926061	hypothetical protein	-4.63
TGGT1_230940	-1.11816	0.0095306	hypothetical protein	-4.92
TGGT1_243490	5.25324	0.00978395	putative BCS1 family isoform 9	-4.15
TGGT1_220270	3.55204	0.00996928	alveolin domain containing intermediate filament IMC6	-3.19
TGGT1_224990	6.52284	0.0100649	hypothetical protein	1.03
TGGT1_228170	2.68157	0.0101544	inner membrane complex protein IMC2A	-3.28
TGGT1_311230	1.89465	0.0107305	hypothetical protein	0.74
TGGT1_270690	1.67539	0.0108802	arginyl-tRNA synthetase	-4.54
TGGT1_268890	4.35549	0.0109551	citrate synthase I	-2.4
TGGT1_243960	-1.34064	0.0109608	nuclear transport factor 2 (ntf2) domain-containing protein	-2.28
TGGT1_222300	-2.13289	0.0110479	hypothetical protein	-1.86
TGGT1_235340	5.06194	0.0113331	hypothetical protein	0.29
TGGT1_308930	6.29196	0.0113968	putative 50S ribosomal protein L33	-1.69
TGGT1_275650	2.26906	0.0119304	hypothetical protein	-1.38
TGGT1_244570	3.77473	0.01202	hypothetical protein	-2.86
TGGT1_248700	3.69133	0.0133103	alveolin domain containing intermediate filament IMC12	-0.17
TGGT1_203840	4.14393	0.0135596	DEAD/DEAH box helicase domain-containing protein	-3.45
TGGT1_313380	3.31238	0.0139955	hypothetical protein	-4.7
TGGT1_205180	3.64799	0.0140388	RNA recognition motif-containing protein	-5.79
TGGT1_236840	-2.40331	0.0141025	putative zinc finger (C-x8-C-x5-C-x3-H)-2	-3.3
TGGT1_225690	2.51443	0.0144493	hypothetical protein	-0.02
TGGT1_250700	3.28891	0.0144729	hypothetical protein	-1.67
TGGT1_278870	1.30189	0.0145089	myosin F	-3.55
TGGT1_209550	4.04638	0.0149852	hypothetical protein	-3.74
TGGT1_216000	3.57348	0.0153928	alveolin domain containing intermediate filament IMC3	-4.22
TGGT1_269885A	1.49065	0.0154833	rhoptry metalloprotease toxolysin TLN1	-1.37
TGGT1_231970	1.59858	0.0165821	pre-mRNA processing splicing factor PRP8	-3.84
TGGT1_202550	3.93291	0.0168542	NLI interacting factor family phosphatase	-0.39
TGGT1_310118	2.21988	0.0169598	hypothetical protein	-5.58
TGGT1_214790	5.51776	0.0177295	glycoprotein	-3.48
TGGT1_223270	3.42465	0.018533	hypothetical protein	-4.34
TGGT1_227360	1.76482	0.0191534	ribosomal protein RPL3	-5.9
TGGT1_257390	3.38827	0.0194001	ribosome biogenesis GTP-binding protein YsxC protein	-3.96
TGGT1_280370	2.8402	0.0197276	hypothetical protein	-2.14
TGGT1_297430	-2.8178	0.02046	hypothetical protein	-4
TGGT1_217680	3.34523	0.0204816	hypothetical protein	0.99
TGGT1_290650	2.62291	0.020801	hypothetical protein	-4.07
TGGT1_266840	5.19732	0.021549	hypothetical protein	-4.53
TGGT1_227140	5.17288	0.0218789	hypothetical protein	-2.42
TGGT1_288880	5.12257	0.022577	hypothetical protein	-4.6
TGGT1_262935	-1.61259	0.0233717	hypothetical protein	1.55
TGGT1_211690	2.4084	0.0234642	AAA family protein	-5.05
TGGT1_231480	3.22968	0.0237135	putative GCN1	-1.55
TGGT1_310500	4.96597	0.0249265	hypothetical protein	-4.1
TGGT1_294620	-1.17859	0.0278772	putative eukaryotic initiation factor-3, subunit 8	-4.89
TGGT1_321680	-1.36381	0.0282241	hypothetical protein	-0.07
TGGT1_227800	-2.81016	0.0289746	EF hand domain-containing protein	-3.19
TGGT1_216080	2.59511	0.0294233	apical complex lysine methyltransferase	-4.3
TGGT1_305340	2.40063	0.0309861	corepressor complex CRC230	-4.69
TGGT1_316900	-1.6748	0.0336195	Sas10 C-terminal domain-containing protein	-4.15
TGGT1_209540	2.93536	0.0346157	hypothetical protein	-4.06
TGGT1_213310	-1.77064	0.0352312	hypothetical protein	-2.26
TGGT1_213770	2.32263	0.0356263	putative Superkiller viralicidic activity 2 family 2	-5.24
TGGT1_207620	2.9029	0.0361047	pyridine nucleotide-disulfide oxidoreductase domain-containing protein	-1.15
TGGT1_314740	-1.75266	0.0368845	PSP protein	-4.31
TGGT1_221600	3.17297	0.0382834	hypothetical protein	-3.95
TGGT1_202240	4.29951	0.0388143	RAP domain-containing protein	-4.54
TGGT1_228470	5.54923	0.0395713	ribosomal protein RPL15	-4.94
TGGT1_219850	1.93251	0.0402507	prolyl-tRNA synthetase (ProRS)	-4.45
TGGT1_270930	-0.975713	0.0405479	hypothetical protein	-4.34
TGGT1_209860	-2.54553	0.0427682	SRP40, C-terminal domain-containing protein	-3.42
TGGT1_258410	3.48636	0.0432641	photosensitized INA-labeled protein PHIL1	1.74
TGGT1_248790	2.76312	0.0433134	hypothetical protein	-4
TGGT1_222990	2.20496	0.0439438	putative ribosomal protein S18	-3.84
TGGT1_216620	2.52474	0.0441003	EF hand domain-containing protein	-1.93
TGGT1_251850	3.03298	0.0447817	serine/threonine protein phosphatase	0.05
TGGT1_324600	2.31156	0.0467601	heat shock protein	2.64
TGGT1_294750	2.96725	0.0482268	hypothetical protein	-3.85
TGGT1_269650	-1.69744	0.0492659	FFD and TFG box motifs protein	-1.68
TGGT1_233520	3.33551	0.0497781	ATP-dependent RNA helicase	-5.53
TGGT1_286720	3.87402	0.0524783	heat shock protein HSP28	1.1
TGGT1_235540	-2.24016	0.0525265	putative eukaryotic initiation factor-2 beta	-5.6
TGGT1_210490	3.86877	0.0526789	hypothetical protein	-3.62
TGGT1_310710	2.22362	0.0539587	small ribosomal subunit Rsm22 protein	-4.01
TGGT1_290880	3.76145	0.0569793	DnaJ domain-containing protein	-2.11
TGGT1_207020	4.76262	0.0576159	hypothetical protein	-3.03
TGGT1_231070	2.78686	0.0591935	protein kinase	0.22
TGGT1_313240	1.34178	0.0606078	putative ethylene-responsive RNA helicase	-4.89
TGGT1_214750	2.50414	0.0608273	hypothetical protein	-5.01
TGGT1_269180	-0.763918	0.0628073	MIF4G domain-containing protein	-3.86
TGGT1_228150	3.57769	0.0653167	hypothetical protein	-1.48
TGGT1_227990	1.78538	0.0653332	hypothetical protein	-3.15
TGGT1_232350	2.25341	0.0657958	lactate dehydrogenase LDH1	0.78
TGGT1_209580	3.56216	0.0660829	RNA methylase family UPF0020 protein	-2.85
TGGT1_306195	-3.56064	0.0661585	hypothetical protein	0.29
TGGT1_244310	-1.37366	0.0679469	GTP-binding protein	-3.71
TGGT1_229010	1.41107	0.068482	rhoptry neck protein RON4	-0.93
TGGT1_272520	4.40835	0.0691109	hypothetical protein	1.87
TGGT1_264760	3.50038	0.0692356	Oxysterol-binding protein	-6.07
TGGT1_254440	-3.45457	0.0716833	ribosomal protein RPL12	-5.1
TGGT1_277000	1.91953	0.0726734	putative transport protein Sec24	-4.58
TGGT1_214880	2.60604	0.0728192	hypothetical protein	0.01
TGGT1_219540	2.9309	0.0731701	cytosolic tRNA-Ala synthetase	-4.53
TGGT1_260600	2.03473	0.0732526	Pumilio-family RNA binding repeat-containing protein	-0.34
TGGT1_313480	2.91717	0.0741481	hypothetical protein	-1.68
TGGT1_236820	3.40073	0.0746878	hypothetical protein	-4.69
TGGT1_320020	2.90443	0.0750687	transporter, major facilitator family protein	-4.11
TGGT1_289750;TGGT1_219820	-4.23654	0.0757135	#N/A	#N/A
TGGT1_204340	2.88841	0.076243	hypothetical protein	1.54
TGGT1_246050	3.34987	0.0776567	hypothetical protein	-4.83
TGGT1_291350	4.16524	0.0786817	hypothetical protein	-3.31
TGGT1_269290	4.08515	0.0821894	hypothetical protein	-5.45
TGGT1_251950	3.27323	0.0823868	ribosomal protein l7/l12 c-terminal domain-containing protein	-3.6
TGGT1_229740	1.74567	0.0831993	hypothetical protein	-5.35
TGGT1_312390	2.79297	0.0836582	hypothetical protein	-3.87
TGGT1_285970	1.16623	0.0849732	putative 30S ribosomal protein S5	-4.01
TGGT1_240570	4.00878	0.0857149	hypothetical protein	-0.02
TGGT1_269200	2.75226	0.087051	putative crooked neck family 1 protein isoform 2	-2.99
TGGT1_292220	2.06124	0.0872171	PCI domain-containing protein	-4.39
TGGT1_262920	-1.27661	0.0879549	trypsin domain-containing protein	0.56
TGGT1_291330	-1.50195	0.0881828	RNA recognition motif-containing protein	1.3
TGGT1_278490	-1.62717	0.0893116	Zn-finger, RING domain containing protein	-0.01
TGGT1_283820	1.20363	0.0897616	glycine cleavage T-protein (aminomethyl transferase) domain-containing protein	-4.69
TGGT1_218570	-1.90541	0.0901109	Nin one binding (NOB1) Zn-ribbon family protein	-4.79
TGGT1_246550	3.14267	0.0912097	aspartyl protease ASP3	-1.87
TGGT1_248490	5.63737	0.091403	hypothetical protein	-4.28
TGGT1_244200	3.89205	0.0914702	putative 2-oxoglutarate dehydrogenase e1 component, mitochondrial precursor	-4.8
TGGT1_258970	1.6931	0.0916558	hypothetical protein	-5.01
TGGT1_229340	3.12532	0.0924595	hypothetical protein	-4.68
TGGT1_310010	1.60805	0.0926986	rhoptry neck protein RON1	-0.34
TGGT1_309600	2.1741	0.0938828	hypothetical protein	1.5
TGGT1_289330	1.46393	0.0957013	ubiquitin carboxyl-terminal hydrolase family 2 protein	-4.51
TGGT1_411760	-1.86306	0.0963857	actin	N/A
TGGT1_261570	1.46009	0.0964925	ribosomal protein RPL7A	-4.03
TGGT1_234610	2.14868	0.0970659	WD-40 repeat protein	-5.27
TGGT1_293510	-2.62996	0.0981461	poly(ADP-ribose) polymerase and DNA-Ligase Zn-finger region domain-containing protein	1.42
TGGT1_255350	-1.35109	0.0983545	putative ATPase	-1.43
TGGT1_262960	-1.50926	0.0985734	putative U1 snRNP-associated protein Usp106	1.1
TGGT1_273520	-1.34983	0.0986429	PCI domain-containing protein	-3.26
TGGT1_258470	3.01471	0.100893	hypothetical protein	2.12
TGGT1_318400	2.30853	0.102637	hypothetical protein	-4.28
TGGT1_214210	1.81752	0.10359	rRNA pseudouridine synthase	-4.3
TGGT1_258870A	2.98123	0.103612	hypothetical protein	1.32
TGGT1_223920	0.825069	0.10382	rhoptry neck protein RON3	-4.41
TGGT1_216910	2.96881	0.104641	hypothetical protein	-0.71
TGGT1_410370;TGGT1_411470	2.08246	0.10586	#N/A	#N/A
TGGT1_245560	2.27674	0.106479	hypothetical protein	-0.29
TGGT1_253830	5.1567	0.106482	hypothetical protein	-2.94
TGGT1_230410	2.26265	0.108226	peroxiredoxin PRX3	0.4
TGGT1_210230	3.5825	0.109177	hypothetical protein	-3.37
TGGT1_243710	2.90995	0.109674	t-complex protein beta subunit	-4.79
TGGT1_266960	-2.51597	0.109825	beta-tubulin	-4
TGGT1_313400	3.51265	0.113731	DnaJ domain-containing protein	-1.33
TGGT1_231410	2.21838	0.113907	hypothetical protein	-5.37
TGGT1_213970	2.86093	0.114068	putative ribosomal RNA small subunit methyltransferase B	-4.41
TGGT1_239100	-1.37704	0.115053	ribosomal protein RPS7	-5.53
TGGT1_290920	1.5605	0.116581	oxidoreductase, 2OG-Fe(II) oxygenase family protein	0.56
TGGT1_255510	2.81671	0.118199	ankyrin repeat-containing protein	-4.4
TGGT1_288650	1.55231	0.118304	dense granule protein GRA12	1.75
TGGT1_220200	2.17675	0.119519	hypothetical protein	-2.38
TGGT1_248740	2.79126	0.120651	hypothetical protein	-4.02
TGGT1_294310	4.71738	0.12354	hypothetical protein	-3.88
TGGT1_236910	1.82074	0.123557	putative U2 snRNP auxiliary factor	-3.26
TGGT1_214970	1.80275	0.126784	putative DNA replication licensing factor	-4.96
TGGT1_320220	2.72258	0.127546	putative ubiquinol cytochrome c oxidoreductase	-5.76
TGGT1_235970	-2.1137	0.128539	putative eukaryotic initiation factor-2 gamma	-5.01
TGGT1_288720	1.93082	0.128989	ribosomal protein RPL10	-5.3
TGGT1_219270	4.59298	0.129065	multi-pass transmembrane protein	-3.53
TGGT1_233490	2.69274	0.130674	hypothetical protein	-3.13
TGGT1_239400	2.34042	0.130699	hypothetical protein	-0.91
TGGT1_209950	2.34021	0.130726	putative thioredoxin	-5.2
TGGT1_251690	2.681	0.131928	putative seryl-tRNA synthetase, cytoplasmic	-4.13
TGGT1_285170	4.48351	0.134216	putative ribosomal RNA large subunit methyltransferase I	-0.49
TGGT1_267500	4.44338	0.136177	hypothetical protein	-0.72
TGGT1_219770	4.41954	0.13736	putative 30S ribosomal protein S12	-4.28
TGGT1_244110	4.40096	0.138292	nucleosome assembly protein (nap) protein	-0.88
TGGT1_271970	3.18549	0.138341	glideosome-associated protein with multiple-membrane spans GAPM3	-2.6
TGGT1_300100	1.12868	0.13852	rhoptry neck protein RON2	-4.63
TGGT1_280380	3.17333	0.139371	poly(ADP-ribose) glycohydrolase	2.1
TGGT1_263520	-1.23595	0.140157	microtubule associated protein SPM1	1.21
TGGT1_285840	3.14845	0.141508	RAP domain-containing protein	-3.3
TGGT1_249900	1.11863	0.141856	putative adenine nucleotide translocator	-3.78
TGGT1_216060	-1.22427	0.143676	hypothetical protein	0.12
[truncated: 1,286 more rows]

## Sheet: Sig_mtAP2-2-HA_Rep2
Proteins	Protein Log2FC	p-Value	Product Description	Phenotype score	mt-proteome	hyper-LOPIT
[truncated: 127 more rows]

[truncated: 28 more sheets: mtAP2-3-HA_Rep1, Sig_mtAP2-3-HA_Rep1, mtAP2-3-HA_Rep2, Sig_mtAP2-3-HA_Rep2, mtAP2-1-Ty_Ctrl_Rep1, Sig_mtAP2-1-Ty_Ctrl_Rep1, mtAP2-1-Ty_Ctrl_Rep2, Sig_mtAP2-1-Ty_Ctrl_Rep2, mtAP2-1-Ty_ATc_Rep1, Sig_mtAP2-1-Ty_ATc_Rep1, mtAP2-1-Ty_ATc_Rep2, Sig_mtAP2-1-Ty_ATc_Rep2, mtAP2-3-Ty_Ctrl_Rep1, Sig_mtAP2-3-Ty_Ctrl_Rep1, mtAP2-3-Ty_Ctrl_Rep2, Sig_mtAP2-3-Ty_Ctrl_Rep2, mtAP2-1-HA+Mg_Rep1, Sig_mtAP2-1-HA+Mg_Rep1, mtAP2-1-HA+Mg_Rep2, Sig_mtAP2-1-HA+Mg_Rep2 …]
