# Supplementary material for: Apicomplexan mitoribosome from highly fragmented rRNAs to a functional machine
Source: Nat Commun. 2024 Dec 17;15:10689. doi: 10.1038/s41467-024-55033-z (PMC11652630; doi:10.1038/s41467-024-55033-z)
Supplement: Supplementary file 7 — Supplementary Data 5 [file 41467_2024_55033_MOESM7_ESM.xlsx]

## Sheet: Description
Samples	Strains	Proteins	IP antibodies	vs compared	+/-ATc
uL4m-FLAG_Rep1	uL4m-FLAG	all proteins	FLAG	uL4m vs RH	-
Sig_uL4m-FLAG_Rep1		significantly enriched proteins
uL4m-FLAG_Rep2		all proteins	FLAG		-
Sig_uL4m-FLAG_Rep2		significantly enriched proteins
bL27m-FLAG_Rep1	bL27m-FLAG	all proteins	FLAG	bL27m vs RH	-
Sig_bL27m-FLAG_Rep1		significantly enriched proteins
bL27m-FLAG_Rep2		all proteins	FLAG		-
Sig_bL27m-FLAG_Rep2		significantly enriched proteins
uL4m-FLAG/mtAP2-1 iKD_Rep1	uL4m-FLAG/mtAP2-1-Ty iKD	all proteins	FLAG	uL4m-FLAG/mtAP2-1-Ty iKD vs mtAP2-1-Ty iKD	-
Sig_uL4m-FLAG/mtAP2-1 iKD_Rep1		significantly enriched proteins
uL4m-FLAG/mtAP2-1 iKD_Rep2		all proteins	FLAG		-
Sig_uL4m-FLAG/mtAP2-1 iKD_Rep2		significantly enriched proteins
uL4m-FLAG/mtAP2-2 iKD_Rep1	uL4m-FLAG/mtAP2-2-Ty iKD	all proteins	FLAG	uL4m-FLAG/mtAP2-2-Ty iKD vs mtAP2-2-Ty iKD	-
Sig_uL4m-FLAG/mtAP2-2 iKD_Rep1		significantly enriched proteins
uL4m-FLAG/mtAP2-2 iKD_Rep2		all proteins	FLAG		-
Sig_uL4m-FLAG/mtAP2-2 iKD_Rep2		significantly enriched proteins
uL4m-FLAG/mtAP2-4 iKD_Rep1	uL4m-FLAG/mtAP2-4 iKD	all proteins	FLAG	uL4m-FLAG/mtAP2-4 iKD vs mtAP2-4 iKD	-
Sig_uL4m-FLAG/mtAP2-4 iKD_Rep1		significantly enriched proteins
uL4m-FLAG/mtAP2-4 iKD_Rep2		all proteins	FLAG		-
Sig_uL4m-FLAG/mtAP2-4 iKD_Rep2		significantly enriched proteins
uS5m-FLAG/mtAP2-1 iKD_Rep1	uS5m-FLAG/mtAP2-1-Ty iKD	all proteins	FLAG	uS5m-FLAG/mtAP2-1-Ty iKD vs mtAP2-1-Ty iKD	-
Sig_uS5m-FLAG/mtAP2-1 iKD_Rep1		significantly enriched proteins
uS5m-FLAG/mtAP2-1 iKD_Rep2		all proteins	FLAG		-
Sig_uS5m-FLAG/mtAP2-1 iKD_Rep2		significantly enriched proteins
uS5m-FLAG/mtAP2-2 iKD_Rep1	uS5m-FLAG/mtAP2-2-Ty iKD	all proteins	FLAG	uS5m-FLAG/mtAP2-2-Ty iKD vs mtAP2-2-Ty iKD	-
Sig_uS5m-FLAG/mtAP2-2 iKD_Rep1		significantly enriched proteins
uS5m-FLAG/mtAP2-2 iKD_Rep2		all proteins	FLAG		-
Sig_uS5m-FLAG/mtAP2-2 iKD_Rep2		significantly enriched proteins
uS5m-FLAG/mtAP2-3 iKD_Rep1	uS5m-FLAG/mtAP2-3-Ty iKD	all proteins	FLAG	uS5m-FLAG/mtAP2-3-Ty iKD vs mtAP2-3-Ty iKD	-
Sig_uS5m-FLAG/mtAP2-3 iKD_Rep1		significantly enriched proteins
uS5m-FLAG/mtAP2-3 iKD_Rep2		all proteins	FLAG		-
Sig_uS5m-FLAG/mtAP2-3 iKD_Rep2		significantly enriched proteins
uS5m-FLAG/mtAP2-4 iKD_Rep1	uS5m-FLAG/mtAP2-4 iKD	all proteins	FLAG	uS5m-FLAG/mtAP2-4 iKD vs mtAP2-4 iKD	-
Sig_uS5m-FLAG/mtAP2-4 iKD_Rep1		significantly enriched proteins
uS5m-FLAG/mtAP2-4 iKD_Rep2		all proteins	FLAG		-
Sig_uS5m-FLAG/mtAP2-4 iKD_Rep2		significantly enriched proteins
	Table S5: Identification of interacting proteins using known LSU or SSU proteins as bait.
	Description: We labeled known large subunit ribosomal proteins uL4m and bL27m, and small subunit protein uS5m, in either RH strain or mtAP2s-regulatable strains. LC-MS/MS analysis identified LSU and SSU components in the pull-down products. Quantitative and characteristic analyses of enriched proteins followed methods detailed in Table S5.

## Sheet: uL4m-FLAG_Rep1
Proteins	Protein Log2FC	p-Value	Product Description	Phenotype score
mtAP2-4	7.97719	0.0101515	mtAP2-4	#N/A
TGGT1_200250	-3.79892	0.399052	microneme protein MIC17A	N/A
TGGT1_200250;TGGT1_200240;TGGT1_200230	-2.07452	#DIV/0!	#N/A	#N/A
TGGT1_201140	-0.407188	0.872876	hypothetical protein	-1.19
TGGT1_201380	-4.19005	#DIV/0!	putative chorismate synthase	-2.84
TGGT1_201390	-1.3655	#DIV/0!	hypothetical protein	1.86
TGGT1_201400	3.19989	0.198578	Sin3-associated polypeptide SAP18	-1.52
TGGT1_201680	-0.74709	0.485227	putative eukaryotic initiation factor-3 subunit 10	-4.55
TGGT1_201700	-1.26442	0.725766	WD domain, G-beta repeat-containing protein	-3.65
TGGT1_201760	-0.708391	0.67429	hypothetical protein	0.54
TGGT1_201780	-2.90054	0.0729625	microneme protein MIC2	-1.17
TGGT1_201830	7.44757	#DIV/0!	ribosomal protein L37	-4.94
TGGT1_202200	2.17349	0.22952	hypothetical protein	-1.41
TGGT1_202240	2.6868	0.0450054	RAP domain-containing protein	-4.54
TGGT1_202350	8.13304	8.73967e-08	putative 50S ribosomal protein L21	-5.07
TGGT1_202360	-1.84742	#DIV/0!	putative methylase	-1.12
TGGT1_202370	-3.01138	#DIV/0!	putative T-complex protein 1, epsilon subunit (TCP-1-epsilon)	-6.05
TGGT1_202380	-3.55374	#DIV/0!	putative rab GDI alpha	-5.31
TGGT1_202390	-3.67744	#DIV/0!	S15 sporozoite-expressed protein	0.8
TGGT1_202440	0.0804199	#DIV/0!	hypothetical protein	-2.71
TGGT1_202460	-0.745712	0.690334	diacylglycerol kinase accessory domain (presumed) domain-containing protein	-3.89
TGGT1_202530	-2.09027	0.205067	aspartate-tRNA ligase	-5.13
TGGT1_202540	5.44031	#DIV/0!	3'5'-cyclic nucleotide phosphodiesterase domain-containing protein	-2.43
TGGT1_202630	2.5133	0.222158	ATP-dependent metallopeptidase HflB subfamily protein	-3.33
TGGT1_202680	1.89747	0.285861	putative peptidase M16, alpha subunit	-4.3
TGGT1_202770	1.33972	#DIV/0!	RNA recognition motif-containing protein	-3.03
TGGT1_202890	-2.55449	#DIV/0!	hypothetical protein	-0.96
TGGT1_202980	3.82972	0.230362	hypothetical protein	-4.22
TGGT1_203020	2.4299	0.235109	ribosome biogenesis GTPase Der protein	-4.23
TGGT1_203080	2.3926	0.544337	RNA recognition motif-containing protein	-3.43
TGGT1_203240	0.102426	0.961324	hypothetical protein	-0.49
TGGT1_203280	3.45024	#DIV/0!	hypothetical protein	-4.17
TGGT1_203310	-0.652159	0.590518	dense granule protein GRA7	1.9
TGGT1_203390	0.0883693	#DIV/0!	CRAL/TRIO domain-containing protein	-0.37
TGGT1_203490	3.255	0.0957594	GNL3L/Grn1 GTPase	-5.13
TGGT1_203540	2.1972	0.571004	putative RNA binding protein	0.86
TGGT1_203600	-0.835294	#DIV/0!	hypothetical protein	2.29
TGGT1_203620	2.08455	#DIV/0!	hypothetical protein	-4.66
TGGT1_203630	-0.280426	0.935339	ribosomal protein RPL44	-4.1
TGGT1_203780	0.587758	0.818088	hypothetical protein	-3.38
TGGT1_203840	4.05965	0.379195	DEAD/DEAH box helicase domain-containing protein	-3.45
TGGT1_203900	-0.231238	#DIV/0!	hypothetical protein	-1.11
TGGT1_203990	2.86637	0.330133	rhoptry protein ROP12	1.63
TGGT1_204020	0.233174	0.870204	ribosomal protein RPL8	-4.99
TGGT1_204050	-1.44709	0.36314	subtilisin SUB1	1.21
TGGT1_204130	-0.398124	0.812079	perforin-like protein PLP1	1.13
TGGT1_204340	2.01983	0.596862	hypothetical protein	1.54
TGGT1_204400	1.3218	0.286203	putative ATPase synthase subunit alpha	-3.84
TGGT1_204410	-1.01734	#DIV/0!	endonuclease/exonuclease/phosphatase family protein	-0.49
TGGT1_204480	-0.334687	0.874367	thioredoxin domain-containing protein	-3.49
TGGT1_204530	-1.23631	0.731156	microneme protein MIC11	1.77
TGGT1_204550	7.64888	5.36652e-12	hypothetical protein	-5.23
TGGT1_205180	5.17733	0.0125139	RNA recognition motif-containing protein	-5.79
TGGT1_205220	-2.52918	0.377182	putative U5 snRNP-associated subunit	-5.34
TGGT1_205250	-2.83988	0.24049	rhoptry protein ROP18	0.89
TGGT1_205320	-1.77056	0.635985	hypothetical protein	0.85
TGGT1_205340	2.70661	0.351506	ribosomal protein RPS12	-4.83
TGGT1_205350	0.591249	#DIV/0!	putative integral membrane protein, GNS1/SUR4 family protein	0.24
TGGT1_205360	3.00383	#DIV/0!	hypothetical protein	-1.59
TGGT1_205380	1.17127	0.743787	fructose-bisphospatase I	-1.67
TGGT1_205440	-1.44215	0.225566	CCT chaperonin gamma subunit	-4.52
TGGT1_205470	-1.46422	0.108764	putative translation elongation factor 2 family protein	-4.31
TGGT1_205500	-0.957632	#DIV/0!	hypothetical protein	-4.61
TGGT1_205510	2.54593	0.0852781	putative nucleolar protein 5	-4.28
TGGT1_205540	-0.153657	0.951692	DEAD/DEAH box helicase domain-containing protein	-5.86
TGGT1_205558	-2.39475	0.30607	NAC domain-containing protein	-3.68
TGGT1_205562	-8.07478	#DIV/0!	hypothetical protein	-3.33
TGGT1_205580	0.256536	0.919516	nuclear factor NF4	-4.01
TGGT1_205700	-1.80683	0.42155	cyclophilin precursor	0.08
TGGT1_205710	-1.02034	0.773925	lysine-tRNA ligase	-5.22
TGGT1_206320	-1.81786	#DIV/0!	hypothetical protein	-0.84
TGGT1_206470	3.20988	0.138858	pyruvate dehydrogenase complex subunit PDH-E3II	-3.23
TGGT1_206510	-0.837799	0.745016	toxolysin TLN4	0.51
TGGT1_206590	-3.45055	0.174243	calcium-dependent protein kinase CDPK2A	-2.05
TGGT1_206610	-2.83808	0.490133	pyruvate dehydrogenase complex subunit PDH-E2	-2.97
TGGT1_206670	-0.627723	0.662003	hypothetical protein	-4.02
TGGT1_207020	6.66603	0.249207	hypothetical protein	-3.03
TGGT1_207060	0.38589	0.879426	ribonucleoside-diphosphate reductase small subunit	-4.35
TGGT1_207430	2.71084	0.504732	putative ATP-dependent RNA helicase DDX1	0.45
TGGT1_207440	2.22326	0.0617602	ribosomal protein RPS4	-3.44
TGGT1_207450	3.94277	#DIV/0!	DNA segment, Chr 10, Wayne State University 52, expressed family protein	0.07
TGGT1_207620	0.457161	0.749387	pyridine nucleotide-disulfide oxidoreductase domain-containing protein	-1.15
TGGT1_207640	-0.946457	0.513615	isoleucyl-tRNA synthetase family protein	-4.61
TGGT1_207710	0.3351	#DIV/0!	putative phosphatidylinositol synthase	-3.57
TGGT1_207720	0.896934	0.799385	hypothetical protein	-4.83
TGGT1_207760	3.47266	0.262192	DnaJ C terminal region domain-containing protein	-3.41
TGGT1_207770	0.998178	0.700265	PCI domain-containing protein	-5.75
TGGT1_207800	4.72531	0.335681	hypothetical protein	-3.97
TGGT1_207830	-3.83399	0.396276	MORN repeat-containing protein	1.53
TGGT1_207840	4.37433	0.0401349	ribosomal protein RPS17	-3.75
TGGT1_208030	-0.670203	0.619331	microneme protein MIC4	0.83
TGGT1_208320	4.88649	0.161625	polynucleotide kinase 3 phosphatase	-0.27
TGGT1_208350	0.639407	#DIV/0!	hypothetical protein	0.93
TGGT1_208370	-2.2031	#DIV/0!	putative myosin heavy chain	1.79
TGGT1_208530	1.07504	0.762872	nicotinate phosphoribosyltransferase	1.25
TGGT1_208540	2.61005	#DIV/0!	DEAD/DEAH box helicase domain-containing protein	-4.06
TGGT1_208560	2.25731	0.264328	carrier superfamily protein	-3.49
TGGT1_208590	1.33946	0.54062	putative vacuolar ATP synthase subunit 54kD	-4.78
TGGT1_208790	-0.225058	0.929339	putative MC family transporter	0.59
TGGT1_208830	1.19309	0.583081	hypothetical protein	2.28
TGGT1_208970	0.03842	#DIV/0!	RNA recognition motif-containing protein	1.96
TGGT1_209030	0.619727	0.56146	actin ACT1	-4.5
TGGT1_209030;TGGT1_411760	5.11627	#DIV/0!	#N/A	#N/A
TGGT1_209108	-3.15557	#DIV/0!	hypothetical protein	-2.54
TGGT1_209150	-1.17635	0.588091	non-proton pumping type-II NADH dehydrogenase I	-0.19
TGGT1_209210	-1.62492	0.128106	hypothetical protein	-3.36
TGGT1_209260	2.27184	0.41834	putative cytochrome c oxidase subunit	-3.07
TGGT1_209280	0.528374	0.752917	hypothetical protein	-0.2
TGGT1_209290	4.08076	#DIV/0!	ribosomal protein RPS28	-4.07
TGGT1_209430	1.502	0.681889	putative 40S ribosomal protein S4	-4.73
TGGT1_209460	4.40521	0.00593014	hypothetical protein	-1.57
TGGT1_209540	4.45513	0.0377908	hypothetical protein	-4.06
TGGT1_209550	5.36668	0.301597	hypothetical protein	-3.74
TGGT1_209580	4.16546	#DIV/0!	RNA methylase family UPF0020 protein	-2.85
TGGT1_209600	-0.61803	0.809052	hypothetical protein	1.9
TGGT1_209720	2.2058	0.569791	hypothetical protein	-1.64
TGGT1_209800	2.51913	#DIV/0!	formate/nitrite transporter protein	1.1
TGGT1_209850	1.44866	#DIV/0!	RNA recognition motif-containing protein	1.18
TGGT1_209860	-0.968807	0.568597	SRP40, C-terminal domain-containing protein	-3.42
TGGT1_209910	1.25294	0.63313	histone H2Bv	-4.05
TGGT1_209950	-3.24418	0.0504772	putative thioredoxin	-5.2
TGGT1_209985	3.56889	0.418116	cAMP-dependent protein kinase	1.2
TGGT1_209985;TGGT1_410590;TGGT1_210095	0.0014103	#DIV/0!	#N/A	#N/A
TGGT1_210230	2.47611	0.38528	hypothetical protein	-3.37
TGGT1_210360	-3.57496	#DIV/0!	DEAD (Asp-Glu-Ala-Asp) box polypeptide 41 family protein	-6.63
TGGT1_210370	5.01377	0.155311	hypothetical protein	1.07
TGGT1_210440	3.49609	#DIV/0!	polynucleotide adenylyltransferase	-3.52
TGGT1_210490	1.73887	0.374221	hypothetical protein	-3.62
TGGT1_210690	2.88158	0.0570347	ribosomal protein RPS6	-4.58
TGGT1_210960	-4.48984	#DIV/0!	putative replication factor C subunit 4	-4.12
TGGT1_210980	-0.226806	0.873711	putative alternative splicing type 3 and	-5.1
TGGT1_211020	-0.222715	0.875966	RNA recognition motif-containing protein	-1.92
TGGT1_211030	-1.72676	0.28484	hypothetical protein	1.01
TGGT1_211040	-2.52588	0.377681	Sec61beta family protein	-4.37
TGGT1_211260	3.05404	0.466848	rhoptry kinase family protein ROP26 (incomplete catalytic triad)	0.68
TGGT1_211290	-1.70225	0.527728	rhoptry protein ROP15	0.16
TGGT1_211300	-0.44296	#DIV/0!	putative DUF74 family protein	-0.5
TGGT1_211420	0.376946	#DIV/0!	RNA recognition motif-containing protein	-5.22
TGGT1_211670	1.01938	0.589473	S1 RNA binding domain-containing protein	0.72
TGGT1_211680	-1.97678	0.045759	protein disulfide isomerase	-5.65
TGGT1_211690	4.66989	#DIV/0!	AAA family protein	-5.05
TGGT1_212220	2.49959	0.289088	hypothetical protein	-4.91
TGGT1_212240	0.21434	#DIV/0!	putative beta-1 tubulin	1.12
TGGT1_212240;TGGT1_221620	-0.149207	0.965511	#N/A	#N/A
TGGT1_212250	-0.0655831	0.979362	XPG N-terminal domain-containing protein	-0.26
TGGT1_212260	0.0094543	0.996428	Sjogren's syndrome/scleroderma autoantigen 1 (Autoantigen p27) protein	-4.5
TGGT1_212290	2.4742	0.293109	ribosomal protein RPS19	-4.49
TGGT1_212300	-2.01886	#DIV/0!	hypothetical protein	0.69
TGGT1_212920	5.52359	0.133163	hypothetical protein	-0.11
TGGT1_212960A	-1.24878	#DIV/0!	hypothetical protein	-4.87
TGGT1_212960B	-0.108704	0.924646	hypothetical protein	-3.59
TGGT1_213030	-4.54981	#DIV/0!	hypothetical protein	-1.04
TGGT1_213310	-2.86646	0.0756814	hypothetical protein	-2.26
TGGT1_213350	1.42809	0.40986	ribosomal protein RPS15	-5.34
TGGT1_213420	7.4785	2.5583e-08	RAP domain-containing protein	-4.73
TGGT1_213610	5.51655	0.00512472	hypothetical protein	1.8
TGGT1_213710	-2.31558	0.136217	WD domain, G-beta repeat-containing protein	-0.32
TGGT1_213730	-3.10793	0.461315	lanthionine synthetase C family protein	0.22
TGGT1_213770	1.82859	0.416616	putative Superkiller viralicidic activity 2 family 2	-5.24
TGGT1_213900	2.63978	0.36093	regulator of chromosome condensation RCC1	-5.48
TGGT1_213910	-3.74267	#DIV/0!	hypothetical protein	-3.24
TGGT1_213970	4.35136	0.0667275	putative ribosomal RNA small subunit methyltransferase B	-4.41
TGGT1_214080	-4.01715	0.0223389	toxofilin	1.56
TGGT1_214150	3.70733	#DIV/0!	putative mitochondrial inner membrane translocase subunit TIM17	-4.5
TGGT1_214180	-0.699809	0.841442	ENTH domain-containing protein	-0.52
TGGT1_214210	0.732808	0.610744	rRNA pseudouridine synthase	-4.3
TGGT1_214270	-2.33229	0.408236	putative translation initiation factor IF-2	-5.99
TGGT1_214290	0.560595	0.826235	DJ-1 family protein	2
TGGT1_214320	-3.05456	0.466794	facilitative glucose transporter GT1	-1.01
TGGT1_214350	-4.01658	0.215697	putative GTP-binding protein	0.6
TGGT1_214370	5.34951	0.00185703	hypothetical protein	-2.47
TGGT1_214440	-3.73748	0.403996	4'-phosphopantetheinyl transferase superfamily protein	2.14
TGGT1_214490	-1.00129	#DIV/0!	peptidase M16 inactive domain-containing protein	-4.1
TGGT1_214590	-0.883355	0.541255	micro-fibrillar-associated protein 1	-4.25
TGGT1_214590;TGGT1_272760	-0.509514	#DIV/0!	#N/A	#N/A
TGGT1_214750	3.96218	0.085077	hypothetical protein	-5.01
TGGT1_214770	-2.91958	0.48113	putative small GTP binding protein rab1a	-5.27
TGGT1_214770;TGGT1_313190	-1.01712	#DIV/0!	#N/A	#N/A
TGGT1_214790	0.518502	0.881421	glycoprotein	-3.48
TGGT1_214840	-1.86296	#DIV/0!	AP2 domain transcription factor AP2X-7	-3.39
TGGT1_214870	7.86347	9.65468e-06	ribosomal protein L9, N-terminal domain-containing protein	-2.04
TGGT1_214940	-1.72874	#DIV/0!	MIC2-associated protein M2AP	1.59
TGGT1_214970	1.15177	0.463327	putative DNA replication licensing factor	-4.96
TGGT1_215020	2.2515	0.421801	hypothetical protein	-5.45
TGGT1_215060	-1.13916	0.599332	putative small GTP-binding protein sar1	-6.29
TGGT1_215220	-3.62422	0.105701	hypothetical protein	1.04
TGGT1_215260	-0.790327	0.5367	carbamoylphosphate synthetase	-0.19
TGGT1_215280	-3.61397	#DIV/0!	succinate dehydrogenase [ubiquinone] iron-sulfur protein	-2
TGGT1_215420	3.99135	#DIV/0!	SNARE protein	-4.66
TGGT1_215430	3.04776	#DIV/0!	hypothetical protein	-5.1
TGGT1_215460	1.2866	0.454786	ribosomal protein RPS24	-3.44
TGGT1_215470	2.30639	0.0936419	ribosomal protein RPL10A	-4.94
TGGT1_215590	0.699007	0.678286	flavoprotein subunit of succinate dehydrogenase	-3.96
TGGT1_215700	-0.798865	#DIV/0!	phosphatidylinositol 3- and 4-kinase	-3.88
TGGT1_215775	5.16728	0.041168	rhoptry protein ROP8	1.08
TGGT1_215980	1.85007	0.623146	hypothetical protein	2.11
TGGT1_216000	0.85265	0.614454	alveolin domain containing intermediate filament IMC3	-4.22
TGGT1_216010	7.37637	0.00561504	ribosomal protein RPL24	-3.7
TGGT1_216020	7.55165	#DIV/0!	peptidase family c78 protein	-0.45
TGGT1_216060	-2.97294	0.0897218	hypothetical protein	0.12
TGGT1_216080	2.64257	0.512847	apical complex lysine methyltransferase	-4.3
TGGT1_216180	-5.57644	#DIV/0!	hypothetical protein	2.17
TGGT1_216220	-1.38192	0.424126	AP2 domain transcription factor AP2XI-5	-4.57
TGGT1_216260	0.291348	0.932839	putative eukaryotic initiation factor-2B, gamma subunit	-4.15
TGGT1_216450	-3.65365	#DIV/0!	peptidase, T1 family protein	-4.1
TGGT1_216480	0.770553	#DIV/0!	NMD3 family protein	-4.98
TGGT1_216590	3.76863	0.401476	HEAT repeat-containing protein	-5.1
TGGT1_216650	0.637502	0.803266	S15 sporozoite-expressed protein	1.82
TGGT1_216670	1.53015	0.0470642	FUSE-binding protein 2 / KH-type splicing regulatory protein	-3.31
TGGT1_216680	-1.9769	#DIV/0!	ankyrin repeat-containing protein	0.9
TGGT1_216750	-1.95409	0.476106	Paf1/RNA polymerase II complex component LEO1	-0.55
TGGT1_216790	-2.396	0.397881	putative ATP-binding cassette sub-family E member 1	-4.11
TGGT1_216860	-1.07691	0.527916	DEAD (Asp-Glu-Ala-Asp) box polypeptide DDX39	-5.17
TGGT1_216880	-1.08228	0.457259	guanine nucleotide-binding protein	-5.07
TGGT1_216910	5.22082	0.0399346	hypothetical protein	-0.71
TGGT1_217000	-1.71263	0.645553	hypothetical protein	-0.11
TGGT1_217460	-3.72927	0.151111	glutaminyl-tRNA synthetase (GlnRS)	-3.72
TGGT1_217480	-2.3152	0.554679	hypothetical protein	-1.04
TGGT1_217540	1.66366	0.209359	RNA recognition motif-containing protein	1.98
TGGT1_217570	0.458163	0.894955	ribosomal protein RPS27	-3
TGGT1_217680	3.55749	#DIV/0!	hypothetical protein	0.99
TGGT1_217740	2.05388	0.457099	3-ketoacyl-(acyl-carrier-protein) reductase	-1.89
TGGT1_217820	-0.669915	0.753322	PCI domain-containing protein	-3.09
TGGT1_217890	-2.19556	0.341204	putative alkyl hydroperoxide reductase/ Thiol specific antioxidant/ Mal allergen	0.23
TGGT1_218240	-3.73023	#DIV/0!	hypothetical protein	-2.87
TGGT1_218280	-0.398844	0.908355	putative eukaryotic porin	-2.81
TGGT1_218300	1.13239	0.507818	zinc finger (CCCH type) motif-containing protein	1.21
TGGT1_218410	2.87214	0.0752212	ribosomal protein RPP0	-3.16
TGGT1_218420	-0.704275	0.840472	WD domain, G-beta repeat-containing protein	-4.29
TGGT1_218490	4.00392	2.88047e-05	hypothetical protein	-5.12
TGGT1_218520	-0.523842	0.778391	microneme protein MIC6	1.05
TGGT1_218540	0.917126	0.588733	putative peptidase S15	0.53
TGGT1_218570	0.265719	0.833844	Nin one binding (NOB1) Zn-ribbon family protein	-4.79
TGGT1_218610	-0.825292	0.394787	ATPase (DUF699) protein	-5.23
TGGT1_218780	-2.57702	0.27718	putative phosphoserine aminotransferase	0.69
TGGT1_218820	4.19433	0.0459563	alba 2	0.68
TGGT1_218840	0.841385	0.811072	mutS domain protein	-1.51
TGGT1_218920	-4.12708	0.37434	putative proteasome subunit beta type	-4.4
TGGT1_218950	8.06702	#DIV/0!	hypothetical protein	-4.19
TGGT1_218960	3.61528	#DIV/0!	AP2 domain transcription factor AP2XII-1	-3.73
TGGT1_219150	3.00385	0.220295	zinc finger, zz type domain-containing protein	-4.1
TGGT1_219170	-1.20353	#DIV/0!	hypothetical protein	-0.98
TGGT1_219200	2.81801	0.336435	DEAD/DEAH box RNA helicase family protein	-5.23
TGGT1_219270	-3.90659	#DIV/0!	multi-pass transmembrane protein	-3.53
TGGT1_219310	-3.01301	0.0863993	DnaK family protein	-2.04
TGGT1_219320	-0.943534	0.48769	acid phosphatase GAP50	-3.74
TGGT1_219540	-1.20771	0.205379	cytosolic tRNA-Ala synthetase	-4.53
TGGT1_219590	1.95934	0.475084	RuvB family 1 protein	-4.12
TGGT1_219700	-0.974548	#DIV/0!	putative DNA replication licensing factor MCM4	-5.43
TGGT1_219750	1.13257	0.751406	putative cytochrome c	-3.51
TGGT1_219790A	1.9572	0.606381	pre-mRNA processing factor PRP3	-4.7
TGGT1_219790B	-3.69386	#DIV/0!	pre-mRNA processing factor PRP3	-4.43
TGGT1_219800	-0.0386047	0.975656	putative vacuolar ATP synthase subunit b	-5.49
TGGT1_219850	-1.51179	0.128729	prolyl-tRNA synthetase (ProRS)	-4.45
TGGT1_219860	-2.43585	0.538684	putative replication licensing factor	-4.37
TGGT1_220100	-2.03008	0.373427	phosphoribosylpyrophosphate synthetase	-4.54
TGGT1_220150	8.02393	0.000108768	putative 50S ribosomal protein L16	-2.48
TGGT1_220200	4.49608	0.0610878	hypothetical protein	-2.38
TGGT1_220240	-0.0863457	0.980028	hypothetical protein	0.9
TGGT1_220260	-1.14712	0.308736	hypothetical protein	-0.65
TGGT1_220270	-1.499	0.437587	alveolin domain containing intermediate filament IMC6	-3.19
TGGT1_220400	0.0758101	0.976145	actin depolymerizing factor ADF	-4.23
TGGT1_220490	1.62035	0.466035	putative pre-rRNA-processing protein PNO1	-2.21
TGGT1_220510	2.72942	#DIV/0!	hypothetical protein	0.89
TGGT1_220600	-0.0905703	#DIV/0!	hypothetical protein	0.93
TGGT1_220930	3.69323	0.407622	hypothetical protein	-2.62
TGGT1_220950	-3.25977	0.446293	hypothetical protein	2.13
TGGT1_221170	-1.22661	0.733027	CAAX metallo endopeptidase	-0.25
TGGT1_221210	1.43704	#DIV/0!	cyclophilin	-1.6
TGGT1_221320	-1.83509	0.499838	acetyl-CoA carboxylase ACC1	-3.6
TGGT1_221380	-0.903131	0.481652	alba 1	-0.16
TGGT1_221470	-3.46356	0.263074	hypothetical protein	-1.49
TGGT1_221522	-3.24975	#DIV/0!	adaptor complexes medium subunit family protein	-3.64
TGGT1_221600	3.71319	0.152344	hypothetical protein	-3.95
TGGT1_221610	-2.14925	0.439683	ubiquitin carboxyl-terminal hydrolase	-1.69
TGGT1_221620	0.23998	#DIV/0!	putative beta-tubulin	-2.8
TGGT1_221630	-1.06477	#DIV/0!	hypothetical protein	-1.97
TGGT1_221670	1.84966	0.296803	transcriptional elongation factor FACT140	-4.55
TGGT1_221950	-0.52376	#DIV/0!	putative splicesome-associated protein	-6
TGGT1_222000	4.44838	#DIV/0!	brix domain-containing protein	-3.45
TGGT1_222070	0.495883	#DIV/0!	elongation factor Tu GTP binding domain-containing protein	-0.48
TGGT1_222140	0.640931	0.678225	DEAD/DEAH box helicase domain-containing protein	-5.27
TGGT1_222160	-0.329847	0.896735	aldehyde dehydrogenase	-0.64
TGGT1_222180	6.52343	0.0439616	hypothetical protein	-3.96
TGGT1_222220	-0.996984	0.597363	alveolin domain containing intermediate filament IMC7	-0.64
TGGT1_222300	-1.46962	0.107552	hypothetical protein	-1.86
TGGT1_222360	-0.913093	0.796012	hypothetical protein	-0.96
TGGT1_222380	3.77536	0.234873	importin-beta N-terminal domain-containing protein	-3.51
TGGT1_222660	1.48317	#DIV/0!	leucine rich repeat-containing protein	-4.6
TGGT1_222860	0.875316	0.494884	putative eukaryotic translation initiation factor	-4.47
TGGT1_222952	-2.68668	0.507581	phosphohistidine phosphatase	1.35
TGGT1_222990	5.27631	0.143318	putative ribosomal protein S18	-3.84
TGGT1_223040	0.165084	0.961849	hypothetical protein	-4.49
TGGT1_223050	1.52306	0.430853	ribosomal protein RPS20	-4.19
TGGT1_223140	-2.19247	0.341779	tRNA binding domain-containing protein	0.21
TGGT1_223390	1.66877	0.0864878	putative activating signal cointegrator 1 complex subunit 3 family 1 ASCC3L1	-4.82
TGGT1_223410	0.947181	0.714298	putative eukaryotic initiation factor-4E	-4.41
TGGT1_223485	4.25653	#DIV/0!	hypothetical protein	-1.49
TGGT1_223490	0.180651	0.931874	hypothetical protein	-4.03
TGGT1_223500	7.82595	3.59971e-16	hypothetical protein	-3.13
TGGT1_223540	1.90905	0.283266	importin-beta N-terminal domain-containing protein	-2.34
TGGT1_223590	-0.897855	0.728048	proteasome subunit	-1.57
TGGT1_223660	7.8363	6.37397e-08	putative 50S ribosomal protein L4	-3.06
TGGT1_223685	2.39262	#DIV/0!	hypothetical protein	1.74
TGGT1_223910	-3.8608	#DIV/0!	acyltransferase domain-containing protein	-0.11
TGGT1_223920	3.09695	2.43782e-05	rhoptry neck protein RON3	-4.41
TGGT1_223930	-1.77207	0.3661	RNA recognition motif-containing protein	-1.67
TGGT1_223940	-0.431337	0.796838	GAP45 protein	-4.14
TGGT1_223960	2.4347	0.391737	ubiquitin interaction motif family protein	-5.08
TGGT1_224050	1.32096	#DIV/0!	AP2 domain transcription factor AP2X-4	-3.71
TGGT1_224060	-2.28675	0.324639	putative thioredoxin	-1.29
TGGT1_224090	3.94761	#DIV/0!	enoyl-CoA hydratase/isomerase family protein	-1.24
TGGT1_224350A	-2.63982	0.203865	putative aminopeptidase N	-1.16
TGGT1_224580	-0.810499	0.752809	RNA recognition motif-containing protein	-3.8
TGGT1_224740	-4.38242	0.190375	hypothetical protein	-1.12
TGGT1_224850	1.90622	0.046726	putative polyadenylate binding protein	-4.12
TGGT1_224900	-0.807179	0.753761	putative adenylate kinase	-4.02
TGGT1_224990	8.49043	0.00816592	hypothetical protein	1.03
TGGT1_225050	-3.08771	0.0805363	putative adenosylhomocysteinase	-1.58
TGGT1_225080	0.643215	0.613782	ribosomal protein RPS18	-4.15
TGGT1_225125	2.13472	0.287191	pre-rRNA processing protein	-4.76
TGGT1_225130	1.18169	0.741748	hypothetical protein	-5.75
TGGT1_225150	4.47199	0.184787	hypothetical protein	0.53
TGGT1_225160	0.0768399	0.982226	hypothetical protein	2.07
TGGT1_225240	7.05915	0.000280895	putative 50S ribosomal protein L13	-3.34
TGGT1_225250	6.35767	0.105475	putative LSU ribosomal protein L14P	-3.94
TGGT1_225380	1.67476	0.651909	hypothetical protein	-3.96
TGGT1_225550	5.89073	0.278181	phosphatidylserine decarboxylase	-4.01
TGGT1_225730	-0.615761	#DIV/0!	putative membrane protein	-3.65
TGGT1_225810	8.31841	0.00051771	BIR protein	-3.11
TGGT1_225930	-2.95456	0.226163	triose-phosphate isomerase TPI-I	-5.1
TGGT1_226030	1.45613	0.690123	AGC kinase	-3.04
TGGT1_226068	0.365402	0.730943	DnaJ domain-containing protein	-4.72
TGGT1_226090	2.71437	0.504318	DEAD/DEAH box helicase domain-containing protein	-3.96
TGGT1_226250	-0.842714	0.20877	DEAD (Asp-Glu-Ala-Asp) box polypeptide DDX3X	-4.25
TGGT1_226280	8.05887	1.81087e-05	putative ribosomal protein L28	-4.91
TGGT1_226380	3.59543	0.161743	hypothetical protein	1.98
TGGT1_226410	-2.10421	0.24261	EF-1 guanine nucleotide exchange domain-containing protein	2.47
TGGT1_226430	-1.30073	#DIV/0!	reticulon protein	2.39
TGGT1_226580	7.3842	#DIV/0!	hypothetical protein	-4.07
TGGT1_226590	-0.715268	#DIV/0!	putative cytochrome C oxidase subunit IIa	-3.8
TGGT1_226660	-1.09294	0.613513	hypothetical protein	-6.49
TGGT1_226720	1.53525	0.675993	translin family protein	0.29
TGGT1_226730	-1.4688	0.397594	aconitate hydratase ACN/IRP	-4.73
TGGT1_226830	-3.58593	0.017192	DnaK family protein	-5.4
TGGT1_226860	4.30018	#DIV/0!	SAG-related sequence SRS67	1.88
TGGT1_226940	-4.37495	#DIV/0!	ubiquitin carboxyl-terminal hydrolase	-3.8
TGGT1_226960	0.328553	0.766007	phosphofructokinase PFKII	-5.19
TGGT1_226970	0.902264	0.482061	ribosomal protein RPS11	-3.75
TGGT1_227030	-0.469945	0.892305	hypothetical protein	1.06
TGGT1_227140	4.97748	0.157076	hypothetical protein	-2.42
TGGT1_227280	1.09003	0.523115	dense granule protein GRA3	2.14
TGGT1_227290	0.296295	#DIV/0!	histone deacetylase HDAC3	-5.36
TGGT1_227360	3.71995	0.000821309	ribosomal protein RPL3	-5.9
TGGT1_227560	-1.00515	0.488728	putative IWS1 transcription factor	-0.72
TGGT1_227600	1.15298	0.658865	ribosomal protein RPL34	-5.27
TGGT1_227620	-1.44939	0.51034	dense granule protein GRA2	2.47
TGGT1_227650	-1.50538	0.681288	putative microtubule-associated protein RP/EB family	-0.98
TGGT1_227800	-0.238598	0.925111	EF hand domain-containing protein	-3.19
TGGT1_227810	-0.799052	0.636327	rhoptry kinase family protein ROP11 (incomplete catalytic triad)	0.25
TGGT1_227850	-0.371589	0.860726	peptidyl-prolyl cis-trans isomerase, cyclophilin-type domain-containing protein	-4.8
TGGT1_227860	0.162716	0.962395	hypothetical protein	-4.34
TGGT1_227948	-0.361166	0.864572	peptidase M16 inactive domain-containing protein	-0.23
TGGT1_227990	3.71045	0.0211286	hypothetical protein	-3.15
TGGT1_228150	-1.34224	0.61083	hypothetical protein	-1.48
TGGT1_228170	1.93995	0.173103	inner membrane complex protein IMC2A	-3.28
TGGT1_228190	2.06893	0.589543	putative eukaryotic initiation factor-3, subunit 5	-5.13
TGGT1_228210	0.758253	0.722754	26S proteasome regulatory subunit	-4.96
TGGT1_228470	2.82741	0.179531	ribosomal protein RPL15	-4.94
TGGT1_228490	0.466622	0.893052	hypothetical protein	-3.71
TGGT1_228630	3.43852	0.265523	hypothetical protein	-4.48
TGGT1_229000	0.85808	#DIV/0!	kelch repeat-containing protein	0.84
TGGT1_229010	1.0595	0.25071	rhoptry neck protein RON4	-0.93
TGGT1_229030	3.25781	#DIV/0!	hypothetical protein	-3.87
TGGT1_229180	-4.52034	0.181863	HEAT repeat-containing protein	-5.05
TGGT1_229210	-1.11498	0.668856	putative small nuclear ribonucleoprotein polypeptide A'	-1.7
TGGT1_229250A	3.65085	0.103888	ribosomal protein RPL28	-6.04
TGGT1_229360	-1.77872	0.634652	transaldolase	0.33
TGGT1_229470	-2.39503	0.398037	hypothetical protein	-1.49
TGGT1_229480	-2.08575	0.362268	putative calcium binding protein precursor	0.11
TGGT1_229620	8.32918	9.19107e-12	hypothetical protein	-4.47
TGGT1_229670	1.80095	0.308329	ribosomal protein RPS23	-3.75
TGGT1_229740	3.37489	0.181211	hypothetical protein	-5.35
TGGT1_229900	4.80335	0.0901542	hypothetical protein	-4.29
TGGT1_229920	1.81093	0.629423	hypothetical protein	-3.84
TGGT1_229930	-0.15018	0.965286	p25-alpha family protein	1.91
TGGT1_229940	1.45283	0.690721	putative cyclophilin	-3.33
TGGT1_229950	-0.254458	0.90422	putative 26S proteasome regulatory subunit 6b	-5.53
TGGT1_229990	-1.33315	0.334098	putative T-complex protein 1 subunit alpha	-4.96
TGGT1_230050	6.37878	7.1344e-05	putative 50S ribosomal protein L3	-4.5
TGGT1_230160	-0.928824	0.584137	hypothetical protein	2.11
TGGT1_230180	-1.62133	0.158859	hypothetical protein	2.86
TGGT1_230210	-0.476817	0.776134	alveolin domain containing intermediate filament IMC10	-4.7
TGGT1_230340	2.13696	0.236338	hypothetical protein	-1.14
TGGT1_230350	-0.897896	#DIV/0!	hypothetical protein	-3.25
TGGT1_230410	2.46926	0.293898	peroxiredoxin PRX3	0.4
TGGT1_230420	1.07088	0.406754	sarco/endoplasmic reticulum Ca2+-ATPase	-5.43
TGGT1_230450	-0.812222	0.817261	bifunctional GMP synthase/glutamine amidotransferase protein	-4.16
TGGT1_230480	-1.88814	#DIV/0!	hypothetical protein	2.59
TGGT1_230520	0.328322	#DIV/0!	putative cyclophilin 1	-1.69
TGGT1_230570	-1.69108	#DIV/0!	transporter, major facilitator family protein	-0.05
TGGT1_230850	1.97434	0.472182	hypothetical protein	-0.38
TGGT1_230940	0.0886309	0.879256	hypothetical protein	-4.92
TGGT1_230960	-1.5698	0.326853	putative splicing factor 3b, subunit 3	-4.69
TGGT1_231070	-0.63377	#DIV/0!	protein kinase	0.22
TGGT1_231080	3.01797	0.311282	ribosomal protein RPL38	-5.77
TGGT1_231140	1.70903	0.444384	ribosomal protein RPS25	-3.46
TGGT1_231150	2.10666	#DIV/0!	hypothetical protein	-5.21
TGGT1_231160	-1.29332	#DIV/0!	hypothetical protein	-1.6
TGGT1_231175	-1.34337	#DIV/0!	hypothetical protein	1.83
TGGT1_231210	-1.17229	0.743588	sarcalumenin/eps15 family protein	-0.5
TGGT1_231410	0.310269	0.883426	hypothetical protein	-5.37
TGGT1_231440	-3.2925	0.189163	LsmAD domain-containing protein	-1.65
TGGT1_231480	0.620506	0.739421	putative GCN1	-1.55
TGGT1_231600	-0.992272	0.701881	HEAT repeat-containing protein	-2.41
TGGT1_231630	-1.30152	0.31774	alveolin domain containing intermediate filament IMC4	-4.52
TGGT1_231640	-1.24304	0.206343	alveolin domain containing intermediate filament IMC1	-4
TGGT1_231750	7.48677	9.64553e-11	hypothetical protein	-5.09
TGGT1_231850	-2.12574	0.288938	serine-threonine phosophatase 2C (PP2C)	-4.39
TGGT1_231910	-3.90729	#DIV/0!	ATP synthase F1 gamma subunit	-3.94
TGGT1_231920	-3.03625	#DIV/0!	oxidoreductase, short chain dehydrogenase/reductase family protein	0.4
TGGT1_231960	-3.90425	0.390817	putative omega secalin	1.48
TGGT1_231970	2.07428	0.0674895	pre-mRNA processing splicing factor PRP8	-3.84
TGGT1_232050	-0.599945	0.747637	DnaJ domain-containing protein	-4.16
TGGT1_232130	1.24779	0.394553	hypothetical protein	-0.82
TGGT1_232180	2.79706	#DIV/0!	UBA/TS-N domain-containing protein	-1.57
TGGT1_232230	0.767393	0.826843	ribosomal protein RPL30	-4.23
TGGT1_232250	-3.31003	0.0916317	catalase	2.08
TGGT1_232260	-1.50407	#DIV/0!	hypothetical protein	-2.47
TGGT1_232280	-3.16826	0.142766	hypothetical protein	1.22
TGGT1_232300	4.22902	0.0179652	ribosomal protein RPS3	-4.37
TGGT1_232340	-1.93045	0.329479	protein phosphatase 2C domain-containing protein	-0.25
TGGT1_232350	-0.696435	0.565956	lactate dehydrogenase LDH1	0.78
TGGT1_232410	-1.43199	0.301671	PDI family protein	0.99
TGGT1_232440	-3.10038	0.149395	Brf1p family coiled coil protein	0.34
TGGT1_232520	4.46313	#DIV/0!	brix domain-containing protein	-5.05
TGGT1_232650	-1.18525	#DIV/0!	hypothetical protein	1.4
TGGT1_232710	1.14431	0.291135	ribosomal protein RPS3A	-4.09
TGGT1_232830	-0.50489	0.884465	putative vacuolar proton translocating ATPase subunit A	-3.73
TGGT1_233000	-4.88357	#DIV/0!	KOW motif domain-containing protein	-4.24
TGGT1_233010	-3.16444	0.00942816	putative cell-cycle-assocaited protein kinase ERK7	-1.53
TGGT1_233080	-2.81188	#DIV/0!	G-patch domain-containing protein	-4.9
TGGT1_233100	-0.0811407	0.969354	SPFH domain / Band 7 family protein	-4.52
TGGT1_233110	0.0295591	0.985874	IMP dehydrogenasa	-1.21
TGGT1_233120	-2.15216	0.577418	AP2 domain transcription factor AP2VIII-2	-3.38
TGGT1_233190	-2.15146	#DIV/0!	SKIP/SNW domain-containing protein	-4.4
TGGT1_233220	0.19861	0.846134	hypothetical protein	0.93
TGGT1_233410	-0.834133	#DIV/0!	Sof1 family domain-containing protein	-4.11
TGGT1_233460	-0.606344	0.60009	SAG-related sequence SRS29B	-0.07
TGGT1_233480	1.25969	0.72667	SAG-related sequence SRS29C	1.51
TGGT1_233490	4.64643	0.0328242	hypothetical protein	-3.13
TGGT1_233500	-4.28841	0.363158	triose-phosphate isomerase TPI-II	-4.22
TGGT1_233520	1.8041	0.358416	ATP-dependent RNA helicase	-5.53
TGGT1_233520;TGGT1_216950	2.88642	#DIV/0!	#N/A	#N/A
TGGT1_234190	-2.10082	0.584856	putative serine hydroxymethyltransferase 2	-4.23
TGGT1_234200	0.737964	#DIV/0!	hypothetical protein	-1.58
TGGT1_234310	-1.06945	#DIV/0!	hypothetical protein	-0.39
TGGT1_234380	-3.32511	0.18597	hypothetical protein	2.66
TGGT1_234420	4.41454	0.0641952	ATPase, AAA family protein	-5.08
TGGT1_234450	2.94873	0.0692845	ribosomal protein RPS15A	-4.6
TGGT1_234610	0.345295	#DIV/0!	WD-40 repeat protein	-5.27
TGGT1_235020	0.524564	0.679899	putative COPI protein	-4.46
TGGT1_235140	3.48056	#DIV/0!	hypothetical protein	1.41
TGGT1_235160	4.54856	0.0591791	hypothetical protein	-1.04
TGGT1_235170	-1.95076	0.607372	ATPase, AAA family protein	-5.07
TGGT1_235350	-1.58332	0.41436	cwfj family protein	-4.4
TGGT1_235380	0.072965	0.94721	hypothetical protein	1.44
TGGT1_235398	3.36366	0.0877887	hypothetical protein	-4.79
TGGT1_235402	-1.4183	#DIV/0!	CorA family Mg2+ transporter protein	-1.57
TGGT1_235470	-0.754437	0.332316	myosin A	-3.09
TGGT1_235490	0.0464628	0.989251	hypothetical protein	-1.28
TGGT1_235540	-0.886261	0.539963	putative eukaryotic initiation factor-2 beta	-5.6
TGGT1_235660	3.14314	#DIV/0!	hypothetical protein	0.04
TGGT1_235930	-0.471688	0.624013	domain K- type RNA binding proteins family protein	-4.28
TGGT1_235970	-2.75329	0.110359	putative eukaryotic initiation factor-2 gamma	-5.01
TGGT1_236040	-1.70057	0.333316	fructose-1,6-bisphosphate aldolase	-3.46
TGGT1_236040;TGGT1_236050	-2.17863	0.278792	#N/A	#N/A
TGGT1_236070	-0.224601	#DIV/0!	pyrroline-5-carboxylate reductase	0.79
TGGT1_236210	1.11097	0.515513	putative peptidase M16 family potein	-4.74
TGGT1_236540	0.131801	0.894027	RNA recognition motif-containing protein	-4.66
TGGT1_236570	-1.21043	0.577926	lysine decarboxylase family protein	-3.75
TGGT1_236650	-0.75521	0.273182	DEAD (Asp-Glu-Ala-Asp) box polypeptide 17	-5.58
TGGT1_236840	-1.98763	0.225269	putative zinc finger (C-x8-C-x5-C-x3-H)-2	-3.3
TGGT1_236910	-1.13959	0.46785	putative U2 snRNP auxiliary factor	-3.26
TGGT1_236930	5.52253	#DIV/0!	hypothetical protein	-5.59
TGGT1_236950	-0.897124	#DIV/0!	hypothetical protein	0.96
TGGT1_237010	8.34208	1.24451e-10	hypothetical protein	-4.09
TGGT1_237015	4.00596	#DIV/0!	hypothetical protein	2.4
TGGT1_237100	4.94296	0.15878	RAP domain-containing protein	-3.97
TGGT1_237110	3.93278	#DIV/0!	putative replication factor C subunit 2	-4.12
TGGT1_237150	-1.08892	0.565407	putative minor histocompatibility antigen h13	-3.96
TGGT1_237170	-0.958818	#DIV/0!	hypothetical protein	1.23
TGGT1_237180	3.10803	0.107766	hypothetical protein	1.39
TGGT1_237220	1.65418	0.457669	putative DNA replication licensing factor Mcm7	-4.39
TGGT1_237250	-0.945991	#DIV/0!	hypothetical protein	-3.51
TGGT1_237280	-0.555241	0.765638	TLD protein	-0.16
TGGT1_238000	5.49864	0.00283989	peptidyl-prolyl isomerase	-6.27
TGGT1_238010	1.70574	0.254966	ribosomal protein RPL23A	-4.8
TGGT1_238040A	-2.23443	#DIV/0!	protein disulfide-isomerase domain-containing protein	-0.53
TGGT1_238040A;TGGT1_238040B;TGGT1_411630	-3.57122	#DIV/0!	#N/A	#N/A
TGGT1_238050	-3.22677	0.0112752	nuclease and tudor domain-containing protein	-0.44
TGGT1_238100	-1.89131	#DIV/0!	transmembrane protein	-4.44
TGGT1_238150	-5.00268	#DIV/0!	hypothetical protein	1.24
TGGT1_238190	4.06655	0.378693	DNA-directed RNA polymerase II RPB3	-4.42
TGGT1_238250	0.700878	0.84121	ribosomal protein RPL36	-4.6
TGGT1_238510	-5.94108	#DIV/0!	hypothetical protein	-4.38
TGGT1_238950	-0.227328	0.947521	putative fatty acyl-CoA desaturase	-3.7
TGGT1_239087	8.54036	0.00799911	hypothetical protein	-4.24
TGGT1_239100	1.56615	0.234986	ribosomal protein RPS7	-5.53
TGGT1_239260	1.31344	0.492384	histone H4	-4.81
TGGT1_239330	3.2851	0.443865	ribosomal protein RPL37	-4.25
TGGT1_239490	-2.12264	0.355053	dehydrogenase E1 component family protein	-1.89
TGGT1_239500	-3.59269	0.416072	putative proteasome subunit alpha type	-4.94
TGGT1_239610	4.74029	0.0107541	hypothetical protein	-2.3
TGGT1_239720	7.79483	2.45691e-05	putative 50S ribosomal protein l24	-3.92
TGGT1_239740	-1.46248	0.581855	dense granule protein GRA14	2
TGGT1_239752	-3.09915	0.462209	hypothetical protein	-1.36
TGGT1_239760	0.925366	0.720358	ribosomal protein RPL22	-4.32
TGGT1_239770	-0.80677	#DIV/0!	alveolin domain containing intermediate filament IMC11	1.53
TGGT1_239790	1.09664	0.562774	BRCA1 C Terminus (BRCT) domain-containing protein	-4.56
TGGT1_239820	0.765318	0.549394	D-3-phosphoglycerate dehydrogenase	1.79
TGGT1_240060	-0.29464	0.751931	hypothetical protein	1.44
TGGT1_240090	0.780149	0.824108	putative rhoptry kinase family protein ROP34	0.5
TGGT1_240270	7.61835	0.220641	hypothetical protein	-4.65
TGGT1_240280	-0.230495	0.927641	S1/P1nuclease	-2
TGGT1_240510	3.70556	0.406606	hypothetical protein	-4.06
TGGT1_240590	1.5999	0.664699	DNA-directed RNA polymerase II RPB5	-5.78
TGGT1_240600	0.641346	0.703097	putative chaperonin cpn60	-3.32
TGGT1_240640	-4.65106	#DIV/0!	casein kinase I	-4.35
TGGT1_240650	-0.130323	0.927183	putative coatomer protein complex, subunit alpha	-4.62
TGGT1_240710	-1.80676	0.421567	RNA recognition motif-containing protein	-5
TGGT1_240810	0.90214	0.798297	hypothetical protein	-5.4
TGGT1_240850	0.121853	#DIV/0!	WD domain, G-beta repeat-containing protein	-2.82
TGGT1_240860	4.12644	0.374386	acyltransferase domain-containing protein	-2.54
TGGT1_240870	0.529909	0.80301	putative beta adaptin protein	-2.83
TGGT1_240980	-3.63383	#DIV/0!	hypothetical protein	-0.98
TGGT1_241150	3.0642	#DIV/0!	hypothetical protein	-3.41
TGGT1_241170	3.6472	0.411453	hypothetical protein	0.03
TGGT1_242070	-3.40323	0.178565	cAMP-dependent protein kinase regulatory subunit	-5.46
TGGT1_242290	-2.84084	0.333442	putative proteasome subunit alpha1	-4.48
TGGT1_242330	3.07067	0.0454277	ribosomal protein RPS5	-4.92
TGGT1_242680	-0.443706	0.898213	ribosomal protein RPL24e	-3.94
TGGT1_242730	-1.59963	#DIV/0!	guanylate kinase family protein	-4.62
TGGT1_242800	2.15367	#DIV/0!	putative ribosome biogenesis protein NSA2	-5.18
TGGT1_242830	-0.765614	0.827225	putative XRN 5'-3' exonuclease	-4.96
TGGT1_243200	-2.10399	0.584393	hypothetical protein	-3.95
TGGT1_243490	2.30306	0.413088	putative BCS1 family isoform 9	-4.15
TGGT1_243530	4.25227	0.365611	pentatricopeptide repeat domain-containing protein	-2.95
TGGT1_243540	-1.32232	0.615749	WD domain, G-beta repeat-containing protein	-4.68
TGGT1_243570	0.502353	0.81295	ribosomal protein RPS26	-5.14
TGGT1_243620	2.19226	#DIV/0!	hypothetical protein	-4.1
TGGT1_243710	-0.818898	0.570411	t-complex protein beta subunit	-4.79
TGGT1_243730	-3.07243	0.0453313	rhoptry protein ROP9	0.85
TGGT1_243800	-3.72347	0.151554	putative long-chain fatty acid CoA ligase	0.25
TGGT1_243920	2.39992	0.124592	putative DNA replication licensing factor MCM5	-5.35
TGGT1_243930	-4.76502	0.333369	hypothetical protein	0.25
TGGT1_243950	-0.344436	0.85275	putative prohibitin	-5.18
TGGT1_243960	-1.12711	0.10588	nuclear transport factor 2 (ntf2) domain-containing protein	-2.28
TGGT1_244100	1.98614	0.601958	snoRNA binding domain-containing protein	-4.36
TGGT1_244110	-3.37401	0.271967	nucleosome assembly protein (nap) protein	-0.88
TGGT1_244200	2.91684	0.23077	putative 2-oxoglutarate dehydrogenase e1 component, mitochondrial precursor	-4.8
TGGT1_244210	-2.42064	0.540661	RNA polymerase-associated protein RTF1	-4.72
TGGT1_244250	-3.76173	#DIV/0!	hypothetical protein	0.79
TGGT1_244310	0.363343	0.732394	GTP-binding protein	-3.71
TGGT1_244335	-1.00355	#DIV/0!	hypothetical protein	1.72
TGGT1_244370	1.52737	#DIV/0!	putative TDC1	-3.06
TGGT1_244380	-0.972652	0.449583	cactin	-4.92
TGGT1_244390	-2.35855	0.548852	coatomer epsilon subunit protein	-0.92
TGGT1_244460	-0.826725	0.440905	hypothetical protein	-1.5
TGGT1_244560	-1.31234	0.0978417	putative heat shock protein 90	-4.39
TGGT1_244570	6.44585	#DIV/0!	hypothetical protein	-2.86
TGGT1_244650	-6.08639	0.270289	putative eukaryotic initiation factor-5	-4.08
TGGT1_244690	1.88901	#DIV/0!	hypothetical protein	0.68
TGGT1_244870B	1.26826	#DIV/0!	putative quinone oxidoreductase	0.35
TGGT1_245460	2.15682	0.113537	ribosomal protein RPS8	-4.68
TGGT1_245470	0.454114	0.750989	mitotic checkpoint protein, BUB3 family protein	-0.38
TGGT1_245490	0.273128	0.914348	microneme protein MIC8	-1.71
TGGT1_245560	-0.548183	#DIV/0!	hypothetical protein	-0.29
TGGT1_245620	0.379085	#DIV/0!	ribosomal-ubiquitin protein RPS27A	-4.61
TGGT1_245670	-2.84974	0.332284	pyruvate dehydrogenase complex subunit PDH-E1Alpha	0.15
TGGT1_245680	2.5773	0.103159	ribosomal protein RPL21	-3.65
TGGT1_246000	6.68044	0.00844566	large subunit ribosomal protein IMG2	-3.24
TGGT1_246050	4.34321	0.11175	hypothetical protein	-4.83
TGGT1_246130	-0.721566	0.699668	serpin (serine proteinase inhibitor) superfamily protein	1.24
TGGT1_246220	0.255909	#DIV/0!	hypothetical protein	0.29
TGGT1_246340	-1.65004	#DIV/0!	DnaJ domain-containing protein	-1.72
TGGT1_246500	-0.95478	#DIV/0!	surp module domain-containing protein	-5.56
TGGT1_246540	3.88471	#DIV/0!	cytochrome c1, heme protein	-4.36
TGGT1_246550	1.30825	0.717444	aspartyl protease ASP3	-1.87
TGGT1_246570	0.443941	0.834174	hypothetical protein	1.66
TGGT1_246580	1.54997	0.673402	hypothetical protein	-3.92
TGGT1_246730	-0.771625	0.680389	hypothetical protein	-3.05
TGGT1_246940	3.3285	#DIV/0!	hypothetical protein	0.75
TGGT1_246950	-4.73248	0.335261	hypothetical protein	-3.88
TGGT1_247000	-0.100416	#DIV/0!	tetratricopeptide repeat-containing protein	-3.6
TGGT1_247350	-3.67015	0.155704	thioredoxin domain-containing protein	0.8
TGGT1_247410	-1.25601	#DIV/0!	hypothetical protein	-3.9
TGGT1_247450	0.437595	0.836491	hypothetical protein	-3.03
TGGT1_247460	0.733579	#DIV/0!	proliferating cell nuclear antigen PCNA1	-4.69
TGGT1_247470	2.15285	0.193578	putative nucleolar protein	-3.33
TGGT1_247510	0.254759	0.849183	fructose-bisphospatase II	-4.77
TGGT1_247550	1.10153	0.220813	heat shock protein HSP60	-5.1
TGGT1_247700	-3.90998	#DIV/0!	AP2 domain transcription factor AP2XII-4	-5.12
TGGT1_247760	-1.25058	0.63373	AMP-binding enzyme domain-containing protein	1.35
TGGT1_248340	0.0542634	0.967655	GTP-binding nuclear protein ran/tc4	-4.59
TGGT1_248390	-0.0217629	0.987024	ribosomal protein RPL26	-3.23
TGGT1_248460	-0.565728	0.790164	putative ubiquitin	1.18
TGGT1_248480	2.57284	0.0825839	ribosomal protein RPS9	-4.26
TGGT1_248490	7.05411	0.0361012	hypothetical protein	-4.28
TGGT1_248640	5.58015	#DIV/0!	regulator of chromosome condensation (RCC1) repeat-containing protein	-2.54
TGGT1_248700	0.865297	0.737217	alveolin domain containing intermediate filament IMC12	-0.17
TGGT1_248740	-0.596508	0.864085	hypothetical protein	-4.02
TGGT1_248810	1.65955	0.302239	nuclear factor NF7	-0.8
TGGT1_248880	-3.77076	0.147982	GTPase RAB7	-2.67
TGGT1_249180	-2.88914	0.327215	bifunctional dihydrofolate reductase-thymidylate synthase	N/A
TGGT1_249250	4.99599	0.320477	ribosomal protein RPL35A	-5.08
TGGT1_249270	-2.35925	0.403818	putative protein disulfide isomerase-related protein (provisional)	-4.56
TGGT1_249360	-0.612698	0.715585	RED family protein	-3.45
TGGT1_249390	-1.74244	0.245824	glutamate/leucine/phenylalanine/valine dehydrogenase family protein	1
TGGT1_249530	-0.296985	0.859046	putative exportin 1	-3.78
TGGT1_249590	-1.42426	0.695912	putative proteasome subunit alpha type 5-2	-4.64
TGGT1_249610	2.70154	0.352211	hypothetical protein	-4.47
TGGT1_249630	-2.25552	#DIV/0!	glutathione S-transferase, N-terminal domain-containing protein	1.63
TGGT1_249680	5.80241	#DIV/0!	RNA polymerase II associated Paf1 complex component PAF1	-3.45
TGGT1_249730	1.80661	#DIV/0!	hypothetical protein	-4.3
TGGT1_249780	-2.22781	0.335251	hypothetical protein	1.62
TGGT1_249790	2.61715	#DIV/0!	hypothetical protein	-2.16
TGGT1_249850	-1.4646	0.688594	GAP40 protein	-3.46
TGGT1_249900	0.733757	0.492905	putative adenine nucleotide translocator	-3.78
TGGT1_249990	2.40723	0.542415	hypothetical protein	1.91
TGGT1_250710	-2.35784	0.548946	microneme protein MIC10	2.38
TGGT1_250730	4.80681	#DIV/0!	putative 60S ribosomal protein L7-B	-4.03
TGGT1_250770	-0.195487	0.84852	putative eukaryotic initiation factor-4A	-4.13
TGGT1_250810	2.28028	0.416913	ribosomal protein RPL35	-5.04
TGGT1_250820	-1.13222	0.437642	hypothetical protein	0.5
TGGT1_250830	-1.52819	0.566535	SAC3/GANP family protein	-5.91
TGGT1_251500	-0.781491	0.614249	putative eukaryotic initiation factor-3, subunit 3	-3.35
TGGT1_251620	-0.430624	0.83904	putative flap structure-specific endonuclease 1	-3.9
TGGT1_251680	-2.2546	0.421272	putative histamine-releasing factor	-1.37
TGGT1_251690	-1.85881	0.189724	putative seryl-tRNA synthetase, cytoplasmic	-4.13
TGGT1_251760	1.39034	#DIV/0!	putative subunit of proteaseome activator complex	0.2
TGGT1_251780	1.59128	0.135548	heat shock protein	-5.09
TGGT1_251810	-2.74029	0.346867	putative translation initiation factor eIF-5A	-4.32
TGGT1_251870;TGGT1_305160	1.97277	0.385261	#N/A	#N/A
TGGT1_251880	-2.85271	0.331899	tRNA synthetases class I family protein	-6.31
TGGT1_251890	4.37327	#DIV/0!	hypothetical protein	-4.34
TGGT1_251950	1.29626	0.719711	ribosomal protein l7/l12 c-terminal domain-containing protein	-3.6
TGGT1_252220	0.14808	#DIV/0!	tetratricopeptide repeat domain containing protein	-1.03
TGGT1_252270	7.37941	9.0258e-05	L1P family of ribosomal protein	-3.56
TGGT1_252290	1.18923	0.334649	putative importin alpha	-5.32
TGGT1_252340	-0.222203	#DIV/0!	hypothetical protein	-4.59
TGGT1_252360	1.2304	0.40083	rhoptry kinase family protein ROP24 (incomplete catalytic triad)	1.34
TGGT1_252400	-0.290594	0.908915	HIT zinc finger protein	-4.14
TGGT1_252500	0.78479	0.612788	polo kinase	0.34
TGGT1_252630	-2.65258	#DIV/0!	hypothetical protein	-1.45
TGGT1_253290	-2.98096	0.31576	valyl-tRNA synthetase	-3.82
TGGT1_253370	-0.616888	0.809392	hypothetical protein	-0.24
TGGT1_253430	-1.72376	0.327395	putative asparagine synthetase	-0.53
TGGT1_253800	8.3807	3.41787e-07	putative ribosomal protein L15	-1.91
TGGT1_253830	7.43952	#DIV/0!	hypothetical protein	-2.94
TGGT1_253880	0.812187	0.704421	GNS1/SUR4 family protein	-0.02
TGGT1_254230	7.88804	1.6367e-10	hypothetical protein	-3.38
TGGT1_254365	-1.59789	0.665048	phosphatidate cytidylyltransferase	0.08
TGGT1_254370	-2.97525	#DIV/0!	guanylyl cyclase	-3.56
TGGT1_254380	7.84582	0.00177015	putative ribosomal protein L11	-3.52
TGGT1_254400	7.51944	7.74033e-05	putative LSU ribosomal protein L2P	-5.44
TGGT1_254440	0.850014	0.741546	ribosomal protein RPL12	-5.1
TGGT1_254570	0.274645	#DIV/0!	hypothetical protein	-5.14
TGGT1_254580	0.448631	#DIV/0!	UDP-galactose transporter family protein	-4.9
TGGT1_254650	-1.27213	0.628282	zinc finger protein	-3.31
TGGT1_254720	-3.28255	0.444109	dense granule protein GRA8	1.56
TGGT1_254810	5.40569	3.78539e-08	hypothetical protein	-4.1
TGGT1_254880	0.892542	0.800305	Alpha-galactosidase	-1.37
TGGT1_254900	0.990195	0.780079	putative proteasome subunit beta type 2	-5.07
TGGT1_254940	-5.06441	0.152892	MIF4G domain-containing protein	-2.13
TGGT1_255190	1.58881	0.552726	myosin C	2.25
TGGT1_255260	2.79278	0.0634592	apical membrane antigen AMA1	-2.86
TGGT1_255340	-0.348338	0.919829	tetratricopeptide repeat-containing protein	-2.27
TGGT1_255350	-0.287524	0.786526	putative ATPase	-1.43
TGGT1_255410	-2.85999	#DIV/0!	hypothetical protein	0.77
TGGT1_255420	-0.424386	0.867599	hypothetical protein	1.74
TGGT1_255890	-1.23003	0.732366	pyridine nucleotide-disulfide oxidoreductase domain-containing protein	0.57
TGGT1_255900	-3.86288	#DIV/0!	putative Bax inhibitor-1	1.51
TGGT1_256000	5.9506	#DIV/0!	endoplasmic reticulum retention receptor	-4.76
TGGT1_256030	-3.45659	0.173701	hypothetical protein	-5.03
TGGT1_256050	4.67228	#DIV/0!	signal recognition particle 14kd protein	-0.87
TGGT1_256760	-2.36786	0.0486506	pyruvate kinase PyK1	-4.03
TGGT1_256770	0.433042	0.864947	putative eukaryotic translation initiation factor 4A, isoform 3	-4.22
TGGT1_256820	-0.891232	0.537755	zinc finger (CCCH type) motif-containing protein	-4.96
TGGT1_256970	-0.171772	0.93521	putative vacuolar ATP synthase subunit A	-3.61
TGGT1_256980	-0.698714	0.84168	glycerol-3-phosphate-acyltransferase	-2.36
TGGT1_256990	-3.81938	0.0931875	glycyl-tRNA synthetase	-4.28
TGGT1_257040	-1.55504	#DIV/0!	TB2/DP1, HVA22 family protein	1.65
TGGT1_257070	-5.46281	#DIV/0!	hypothetical protein	-3.79
TGGT1_257180	-1.26616	#DIV/0!	RecF/RecN/SMC N terminal domain-containing protein	-3.59
TGGT1_257350	-1.66272	0.301399	putative eukaryotic translation initiation factor	-4.05
TGGT1_257390	2.65849	0.510937	ribosome biogenesis GTP-binding protein YsxC protein	-3.96
TGGT1_257680	-3.44112	0.265268	myosin light chain MLC1	-2.7
TGGT1_257740	-3.52825	0.25688	UMP-CMP kinase	-3.2
TGGT1_257750	4.45503	#DIV/0!	homocysteine s-methyltransferase domain-containing protein	1.46
TGGT1_257990	1.16332	0.540407	putative heat shock protein 101	0.05
TGGT1_258030	-0.530501	#DIV/0!	DNA polymerase	-4.45
TGGT1_258070	1.60241	0.470525	hypothetical protein	-5.24
TGGT1_258110	3.81469	0.397799	N-acetylglucosaminylphosphatidylinositol deacetylase	-4.37
TGGT1_258130	0.669447	0.848058	Rab1 protein	-3.58
TGGT1_258150	-6.46601	#DIV/0!	putative proteasome subunit alpha type 7	-4.46
TGGT1_258240	-4.14619	#DIV/0!	chromodomain helicase DNA binding protein CHD1/SWI2/SNF2	-0.87
TGGT1_258390	-0.982123	0.498397	putative DnaJ protein	-3.22
TGGT1_258410	-0.921428	#DIV/0!	photosensitized INA-labeled protein PHIL1	1.74
TGGT1_258470	-1.01189	#DIV/0!	hypothetical protein	2.12
TGGT1_258500	3.32096	0.277414	hypothetical protein	-3.81
TGGT1_258580	1.49066	0.0797203	rhoptry protein ROP17	1.29
TGGT1_258740	0.971653	0.783885	putative eukaryotic initiation factor-2A	-1.21
TGGT1_258826	0.837076	#DIV/0!	hypothetical protein	-3.88
TGGT1_258870A	2.56268	0.214828	hypothetical protein	1.32
TGGT1_258870B	3.40525	0.432646	hypothetical protein	0.75
TGGT1_258870B;TGGT1_258870A	-0.47956	0.890144	#N/A	#N/A
TGGT1_258950	-1.68029	0.451303	lectin family protein	1.16
TGGT1_258970	0.390739	0.910192	hypothetical protein	-5.01
TGGT1_259010	-2.77371	0.497434	putative vacuolar ATP synthase subunit d	-4.84
TGGT1_259200B	1.62177	#DIV/0!	Na+/H+ exchanger NHE1	-1.46
TGGT1_259240	-2.6867	#DIV/0!	ribosomal protein RPS21	-4.87
TGGT1_259260	-4.56377	0.179288	membrane protein FtsH1	-4.16
TGGT1_259550	-2.4577	0.145736	dihydropteroate synthase	-3.55
TGGT1_259660	0.398366	0.908463	orotate phosphoribosyltransferase	-1.16
TGGT1_259830	2.18827	#DIV/0!	diacylglycerol kinase catalytic domain-containing protein	0.05
TGGT1_259850	6.93661	4.02566e-08	hypothetical protein	-3.55
TGGT1_260170	3.83315	#DIV/0!	putative elongation factor EF-G	-4.87
TGGT1_260180	-0.851242	0.808988	hypothetical protein	-4.07
TGGT1_260260	4.6606	0.339511	ribosomal protein RPP1	-4.98
TGGT1_260320	3.43843	0.429632	Noc2p family protein	-3.4
TGGT1_260360	4.14992	0.00538169	GTP-binding protein	-5.4
TGGT1_260440	-1.1274	0.752429	nuclear factor NF3	0.03
TGGT1_260520	-2.53315	0.135773	hypothetical protein	1.9
TGGT1_260540	1.10248	0.757382	alveolin domain containing intermediate filament IMC14	1.75
TGGT1_260600	0.884262	0.540852	Pumilio-family RNA binding repeat-containing protein	-0.34
TGGT1_260610	-3.62661	#DIV/0!	methyltransferase	-4.97
TGGT1_260630	-0.902154	0.726843	DnaJ family Sec63 protein	-3.8
TGGT1_260660	7.38455	0.000202164	putative 50S ribosomal protein L23	-2.83
TGGT1_260790	7.1383	2.45303e-06	RAP domain-containing protein	-3.03
TGGT1_260820	1.09175	0.759524	IMC sub-compartment protein ISP1	0.36
TGGT1_261010	0.563286	0.762385	putative tat-binding family protein	-4.61
TGGT1_261210	-2.66497	0.357343	putative 26s proteasome subunit p55	-4.01
TGGT1_261250	1.88176	#DIV/0!	histone H2A1	-3.39
TGGT1_261250;TGGT1_261580	1.27967	#DIV/0!	#N/A	#N/A
TGGT1_261250;TGGT1_300200	0.818227	#DIV/0!	#N/A	#N/A
TGGT1_261400	-4.05167	#DIV/0!	hypothetical protein	1.14
TGGT1_261430	2.94603	#DIV/0!	hypothetical protein	-3.29
TGGT1_261460	1.81871	#DIV/0!	transcriptional elongation factor FACT80	-4.17
TGGT1_261510	7.62657	4.86287e-07	hypothetical protein	-5.21
TGGT1_261520	3.66777	0.409734	putative nucleolar GTP-binding protein 1	-5.23
TGGT1_261570	2.19873	0.064289	ribosomal protein RPL7A	-4.03
TGGT1_261580	0.962094	#DIV/0!	histone H2AX	2.95
TGGT1_261850	0.49659	#DIV/0!	putative helicase	-5.28
TGGT1_261950	-0.302777	0.783829	ATP synthase beta subunit ATP-B	-4.84
TGGT1_262040	-1.16789	0.590635	SAC3/GANP family protein	-0.03
TGGT1_262050	1.7382	0.437459	rhoptry kinase family protein ROP39	1.97
TGGT1_262070	0.655371	0.851136	putative ribosomal rna assembly protein mis3	-2.69
TGGT1_262380	2.45576	0.0192558	putative elongation factor Tu	-4.75
TGGT1_262620	0.330734	0.755513	RNA recognition motif-containing protein	-2.1
TGGT1_262670	1.11552	0.321684	ribosomal protein RPL18A	-4.54
TGGT1_262690	1.0066	0.519248	ribosomal protein RPL27	-4.67
TGGT1_262710	-1.12303	#DIV/0!	Ctr copper transporter family protein	-2.62
TGGT1_262720	2.2504	0.56356	putative eukaryotic initiation factor-1A	-4.59
TGGT1_262730	0.598793	0.778385	rhoptry protein ROP16	1.11
TGGT1_262920	0.441132	0.678365	trypsin domain-containing protein	0.56
TGGT1_262935	-1.3501	0.171788	hypothetical protein	1.55
TGGT1_262960	1.20104	0.411593	putative U1 snRNP-associated protein Usp106	1.1
TGGT1_263040	3.35033	0.0629685	ribosomal protein RPS16	-3.98
TGGT1_263050	1.85291	0.166371	ribosomal protein RPL13	-3.53
TGGT1_263060	-1.93664	0.277167	Proteasome/cyclosome repeat-containing protein	-3.81
TGGT1_263070	-3.80443	0.0413892	CMGC kinase, CK2 family	-2.65
TGGT1_263090	-2.12247	0.100549	14-3-3 protein	-5.79
TGGT1_263110	7.54841	0.000396168	hypothetical protein	-4.63
TGGT1_263130	-0.781165	0.761237	putative citrate synthase	1.86
TGGT1_263180	-1.11411	0.556855	myosin D	1.56
TGGT1_263300	0.255273	0.86791	eukaryotic porin protein	-3.67
TGGT1_263310	-1.33981	#DIV/0!	putative step ii splicing factor	-2.58
TGGT1_263320	2.2328	0.268755	hypothetical protein	-0.63
TGGT1_263440	1.0364	0.631175	hypothetical protein	-3.99
TGGT1_263500	0.0664538	0.979088	putative vacuolar protein sorting-associated protein 26	-4.09
TGGT1_263520	-1.16535	0.424961	microtubule associated protein SPM1	1.21
TGGT1_263530	-3.01187	#DIV/0!	putative chaperonin	-2.96
TGGT1_263550	8.39969	8.16755e-07	putative 39S ribosomal protein L47, mitochondrial precursor	-3.59
TGGT1_263580	-0.555358	0.82781	bromodomain-containing protein	-2.37
TGGT1_263680	-0.607066	#DIV/0!	hypothetical protein	-4.3
TGGT1_263700	3.12601	0.106217	ribosomal protein RPS14	-4.59
TGGT1_263750	4.7228	1.79591e-06	hypothetical protein	1.4
TGGT1_263810	1.69202	0.649003	hypothetical protein	0.86
TGGT1_263840	2.55351	0.168866	hypothetical protein	-2.79
TGGT1_263850	-3.21348	0.288879	hypothetical protein	1.12
TGGT1_263870	-0.422712	0.820019	glutamate-tRNA ligase	-4.2
TGGT1_264010	0.691232	0.843308	hypothetical protein	-4.11
TGGT1_264040	2.07704	0.588346	hypothetical protein	-2.54
TGGT1_264130	0.956043	0.787102	hypothetical protein	-3.25
TGGT1_264160	4.45174	0.352428	DEAD/DEAH box helicase domain-containing protein	-3.95
TGGT1_264440	3.17582	#DIV/0!	signal recognition particle receptor beta subunit protein	-4.66
TGGT1_264450	2.28361	0.416351	putative DNA topoisomerase III beta-1	-0.02
TGGT1_264610	-0.994265	0.493283	RNA recognition motif-containing protein	-3.94
TGGT1_264640	-6.00682	0.273447	bromodomain-containing protein	-4.94
TGGT1_264660	3.255	0.0196379	SAG-related sequence SRS44	0.85
TGGT1_264690	-4.20004	0.202473	putative cyclin 4	-1.63
TGGT1_264790	4.32659	#DIV/0!	hypothetical protein	-1.6
TGGT1_264830	0.294145	#DIV/0!	hypothetical protein	-4.36
TGGT1_265090	-1.59528	0.41115	hypothetical protein	-0.54
TGGT1_265110	-3.61827	0.10611	putative ribosome biogenesis protein	-4.36
TGGT1_265180	-2.5687	#DIV/0!	hypothetical protein	-1.61
TGGT1_265250	-4.18019	0.0741807	RNA recognition motif-containing protein	-0.79
TGGT1_265310	-4.44241	#DIV/0!	putative heat shock protein 40	-0.07
TGGT1_265360	4.58119	#DIV/0!	hypothetical protein	1.25
TGGT1_265450	-0.679874	0.749844	hexokinase	-1.37
TGGT1_265470	6.31308	2.65091e-06	hypothetical protein	-2.53
TGGT1_265530	1.38815	0.346558	RNA recognition motif-containing protein	-5.33
TGGT1_265780	-0.658092	#DIV/0!	flagellar/basal body protein	-3.47
TGGT1_266030	1.43518	0.273445	putative pre-mRNA splicing factor	-6.21
TGGT1_266060	-0.756355	0.654059	ribosomal protein RPSA	-5.48
TGGT1_266070	1.7429	0.373226	ribosomal protein RPL31	-3.75
TGGT1_266080	0.633216	0.659272	hypothetical protein	1.77
TGGT1_266110	3.80186	0.00886125	DEAD/DEAH box helicase domain-containing protein	-4.47
TGGT1_266260	6.01906	0.00325337	hypothetical protein	-2.47
TGGT1_266470	-0.782343	#DIV/0!	hypothetical protein	1.04
TGGT1_266630	-4.84313	#DIV/0!	hypothetical protein	-4.16
TGGT1_266640	-0.910329	0.434878	putative Acetyl-coenzyme A synthetase 2	0.59
TGGT1_266760	1.72881	0.522032	isocitrate dehydrogenase	0.35
TGGT1_266840	6.10696	0.0246849	hypothetical protein	-4.53
TGGT1_266960	-0.347034	0.869796	beta-tubulin	-4
TGGT1_266960;TGGT1_212240;TGGT1_221620	1.32302	0.243743	#N/A	#N/A
TGGT1_266960;TGGT1_221620	3.22744	0.449423	#N/A	#N/A
TGGT1_266990	1.32811	0.614314	beta-COP	-4.77
TGGT1_267040	7.6353	9.33652e-08	hypothetical protein	-4.17
TGGT1_267060	0.62396	0.738045	ribosomal protein RPL14	-3.07
TGGT1_267080	0.37992	0.820474	putative 26S protease regulatory subunit 4	-4.66
TGGT1_267330	2.54292	0.217732	fumarate hydratase	-3.5
TGGT1_267370	7.71186	#DIV/0!	kinesin motor domain-containing protein	-2.7
TGGT1_267400	-1.28139	0.417099	ribosomal protein RPL32	-2.81
TGGT1_267430	-0.0956886	0.92809	DnaJ domain-containing protein	-4.61
TGGT1_267480	-1.22469	0.475571	putative tRNA (guanine(26)-N(2))-dimethyltransferase	-4.81
TGGT1_267775	5.84308	2.03209e-06	hypothetical protein	-2.35
TGGT1_267810	0.18135	0.943012	Rab 5	-4.48
TGGT1_268200	-0.924627	0.585783	RNA recognition motif-containing protein	-3.27
TGGT1_268260	3.49575	0.170227	hypothetical protein	-5.59
TGGT1_268570	1.88902	0.183377	zinc finger (CCCH type) motif-containing protein	-4.23
TGGT1_268590	-0.460467	0.894437	rhomboid protease ROM4	-1.46
TGGT1_268640	-0.893122	0.800183	BING4CT (NUC141) domain-containing protein	-3.26
TGGT1_268740	-2.20572	#DIV/0!	hypothetical protein	-1.61
TGGT1_268835	-0.931793	0.718569	hypothetical protein	-2.02
TGGT1_268850	-1.45677	0.293948	enolase 2	-3.38
TGGT1_268850;TGGT1_268860	-0.249758	#DIV/0!	#N/A	#N/A
TGGT1_268870	-7.43616	#DIV/0!	tetratricopeptide repeat-containing protein	-1.66
TGGT1_268890	1.20989	0.525162	citrate synthase I	-2.4
TGGT1_268950	-0.687548	0.747169	hypothetical protein	-2.62
TGGT1_269180	-1.66794	0.0573889	MIF4G domain-containing protein	-3.86
TGGT1_269190	-0.759531	0.512894	glyceraldehyde-3-phosphate dehydrogenase GAPDH2	-4.4
TGGT1_269200	-0.462954	#DIV/0!	putative crooked neck family 1 protein isoform 2	-2.99
TGGT1_269250	-4.90416	#DIV/0!	Mov34/MPN/PAD-1 family protein	-4.99
TGGT1_269410	-3.09094	0.302678	hypothetical protein	-0.12
TGGT1_269650	0.326149	0.726505	FFD and TFG box motifs protein	-1.68
TGGT1_269700	-0.829464	0.813597	NLI interacting factor family phosphatase	-4.37
TGGT1_269710	-2.98295	#DIV/0!	hypothetical protein	-3.16
TGGT1_269800	-2.09427	#DIV/0!	putative glutamine-dependent NAD(+) synthetase protein	0.04
TGGT1_269885A	2.51911	0.0112924	rhoptry metalloprotease toxolysin TLN1	-1.37
TGGT1_269885B	0.557213	0.76484	rhoptry metalloprotease toxolysin TLN1	-2.07
TGGT1_269885B;TGGT1_269885A	2.35473	0.404555	#N/A	#N/A
TGGT1_269920	2.5459	#DIV/0!	phosphatidylserine decarboxylase	0.52
TGGT1_269950	-1.47572	#DIV/0!	hypothetical protein	0.44
TGGT1_269980	-0.0537497	0.974317	putative preprotein translocase Sec61	-5.15
TGGT1_270240	1.92174	0.239168	MAG1 protein	1.25
TGGT1_270270	-1.6533	0.655545	hypothetical protein	0.07
TGGT1_270320	-0.869702	0.735972	protein phosphatase 2C domain-containing protein	1.24
TGGT1_270380	0.349069	0.806991	ribosomal protein RPS13	-4.6
TGGT1_270510	-0.384044	0.68065	asparaginyl-tRNA synthetase (NOB+tRNA synthase)	-3.93
TGGT1_270550	1.621	#DIV/0!	putative gamma-glutamyl phosphate reductase	-0.69
TGGT1_270560	1.56751	0.670329	peptidyl-prolyl cis-trans isomerase family 1	-0.46
TGGT1_270640	1.61231	0.406612	RNA recognition motif-containing protein	0.74
TGGT1_270770	-0.995035	#DIV/0!	PWI domain-containing protein	-3.73
TGGT1_270830	3.87874	0.226393	small nuclear ribonucleoprotein	-2.22
TGGT1_270865	-2.56829	0.37134	putative adenylate cyclase	-1.12
TGGT1_270880	-2.25448	0.120379	RNA recognition motif-containing protein	-5.73
TGGT1_270930	5.00611	#DIV/0!	hypothetical protein	-4.34
TGGT1_271050	-1.66533	0.300708	SAG-related sequence SRS34A	1.72
TGGT1_271100	-0.149013	0.928907	NUC153 domain-containing protein	-4.14
TGGT1_271110	2.9587	0.0232404	hypothetical protein	-4.39
TGGT1_271240	4.31995	0.00175252	hypothetical protein	-3.35
TGGT1_271280	4.22069	#DIV/0!	putative 60S ribosome subunit biogenesis protein NIP7	-5.04
TGGT1_271350	-0.89739	#DIV/0!	bifunctional protein FolC subfamily protein	-5.14
TGGT1_271390	-1.96242	0.474488	hypothetical protein	-5.42
TGGT1_271740	3.37705	#DIV/0!	hypothetical protein	0.36
TGGT1_271810	-3.42717	0.266643	putative lanp	-3.59
TGGT1_271888	1.55343	0.482975	putative 3-ketoacyl-CoA reductase	-4.5
TGGT1_271930	-0.515773	#DIV/0!	hypothetical protein	2.09
TGGT1_272010	-0.789897	0.711966	Gar1 protein RNA binding region protein	-1.51
TGGT1_272290	-1.77306	0.635576	pyruvate dehydrogenase complex subunit PD-HE1Beta	-0.18
TGGT1_272340	-7.7759	#DIV/0!	hypothetical protein	-3.36
TGGT1_272350	-5.61197	0.290198	mRNA export protein	-3.4
TGGT1_272400	2.59778	#DIV/0!	casein kinase ii regulatory subunit protein	-2.86
TGGT1_272640	-0.684047	#DIV/0!	putative eukaryotic initiation factor-2B, epsilon subunit	0.23
TGGT1_272910	-1.44841	0.296536	T-complex protein 1 delta subunit	-4.41
TGGT1_273060	2.54786	0.524445	putative ribosomal protein S17	-4.29
TGGT1_273090	-1.5462	0.17747	cell division protein CDC48CY	-6.01
TGGT1_273370	-0.80195	0.605221	putative coatomer gamma 2-subunit protein	-3.26
TGGT1_273460	-0.924347	0.471712	eukaryotic translation initiation factor 3 subunit 6 interacting protein	-2.27
TGGT1_273490	-1.30008	#DIV/0!	putative glutamine synthetase, type I	-0.48
TGGT1_273520	-1.32352	0.225421	PCI domain-containing protein	-3.26
TGGT1_273560	-2.47005	#DIV/0!	putative kinesin heavy chain	-0.94
TGGT1_273630	6.7198	#DIV/0!	DnaJ domain-containing protein	-3.58
TGGT1_273760	-1.43637	0.077309	heat shock protein HSP70	-4.97
TGGT1_273840	4.35918	#DIV/0!	brix domain-containing protein	-3.18
TGGT1_273905	-1.40039	#DIV/0!	hypothetical protein	-0.53
TGGT1_273920	-1.38834	#DIV/0!	putative aldose reductase	-1.59
TGGT1_273950	-0.880333	0.802864	putative replication factor C subunit 5	-4.8
TGGT1_273960	-2.19134	0.18681	chaperonin GroS protein	-4.02
TGGT1_274060	0.341409	0.838321	2-oxoglutarate/malate translocase OMT	0.58
TGGT1_275440	-7.40789	#DIV/0!	dense granule protein GRA6	1.84
TGGT1_275480	-0.371356	0.794995	Myb family DNA-binding domain-containing protein	-4.24
TGGT1_275650	1.88598	0.0814882	hypothetical protein	-1.38
TGGT1_275680	-0.420803	0.903385	hypothetical protein	-0.28
TGGT1_275690	-0.678899	0.614866	putative ClpB	-4.75
TGGT1_275750	5.34269	#DIV/0!	putative small nuclear ribonucleoprotein E	-4.38
TGGT1_275802	0.939494	0.51662	SRP72 RNA-binding domain-containing protein	-4.17
TGGT1_275810	1.03167	0.58517	ribosomal protein RPS10	-5.12
TGGT1_275860	4.33679	#DIV/0!	hypothetical protein	2.13
TGGT1_275990	-2.79037	0.13934	hypothetical protein	-3.75
TGGT1_276140	-0.163292	0.938398	ADP ribosylation factor ARF1	-1.44
TGGT1_276170	2.59864	#DIV/0!	phosphatidylinositol 3- and 4-kinase	-3.91
TGGT1_276210	-0.345798	0.920408	phosphoglycerate mutase family protein	-2.94
TGGT1_277000	2.75443	0.34494	putative transport protein Sec24	-4.58
TGGT1_277080	-7.10349	#DIV/0!	microneme protein MIC5	2.56
TGGT1_277270	1.6005	#DIV/0!	NTPase II	N/A
TGGT1_277270;TGGT1_360830	-2.11111	0.357292	#N/A	#N/A
TGGT1_277270;TGGT1_411590	-3.60896	0.414685	#N/A	#N/A
TGGT1_277500	-0.130191	0.959056	putative 26S proteasome regulatory subunit 7	-3.35
TGGT1_277500;TGGT1_228210;TGGT1_261010	-0.826506	#DIV/0!	#N/A	#N/A
TGGT1_277720	-1.24418	0.635354	GDA1/CD39 (nucleoside phosphatase) family protein	0.28
TGGT1_277760	4.5525	#DIV/0!	putative adenylosuccinate lyase	-0.63
TGGT1_277910	-2.46766	0.386587	thrombospondin type 1 domain-containing protein	-2.95
TGGT1_278050	-1.92344	0.39573	putative proteasome subunit alpha type 1	-4.82
TGGT1_278220	7.36328	0.000466618	hypothetical protein	-3.89
TGGT1_278250	4.55932	0.00117901	hypothetical protein	-4.08
TGGT1_278370;TGGT1_278390	1.35563	#DIV/0!	#N/A	#N/A
TGGT1_278440	-0.304683	#DIV/0!	putative SWI2/SNF2 Brahma	-5.11
TGGT1_278490	1.4474	0.327708	Zn-finger, RING domain containing protein	-0.01
TGGT1_278660	-3.73772	0.0982114	putative P-type ATPase4	-4.77
TGGT1_278830	-1.18053	0.586836	glucose-6-phosphate 1-dehydrogenase	0.69
TGGT1_278830;TGGT1_294200	3.43855	#DIV/0!	#N/A	#N/A
TGGT1_278870	2.63739	0.00130661	myosin F	-3.55
TGGT1_278950	-2.9911	#DIV/0!	LSM domain-containing protein	-3.56
TGGT1_278960	-2.9287	#DIV/0!	hypothetical protein	-2.1
TGGT1_278990	-1.03845	0.44647	putative phosphate carrier	-2.72
TGGT1_279320	-2.37208	0.157896	hypothetical protein	-2.18
TGGT1_279330	-1.47228	0.687212	DEAD/DEAH box helicase family protein	-4.95
TGGT1_279380	2.97327	0.475343	hypothetical protein	1.96
TGGT1_279390	-3.15353	0.0556205	putative proliferation-associated protein 2G4	-0.88
TGGT1_279420	2.39518	0.543998	hypothetical protein	-1.96
TGGT1_280370	1.76742	0.430621	hypothetical protein	-2.14
TGGT1_280380	-2.98999	0.473564	poly(ADP-ribose) glycohydrolase	2.1
TGGT1_280490	-0.414688	#DIV/0!	U-box domain-containing protein	-2.72
TGGT1_280560	1.41091	0.594134	selenide, water dikinase	0.07
TGGT1_280600	1.76995	0.239159	putative histidyl-tRNA synthetase (HisRS)	-4.23
TGGT1_280610	-1.36425	0.70696	signal recognition particle receptor alpha subunit	-6.1
TGGT1_280660	7.11296	1.18863e-05	HECT-domain (ubiquitin-transferase) domain-containing protein	-1.29
TGGT1_280710	-3.33696	0.438964	putative 20S proteasome subunit beta 7	-4.46
TGGT1_281920	2.36327	0.548223	V-type ATPase, D subunit protein	-4.69
TGGT1_282070	-3.3526	0.044958	hypothetical protein	-2.7
TGGT1_282140	-0.424863	0.867453	cwf21 protein	-3.44
TGGT1_283510	0.819856	0.815637	hypothetical protein	1.51
TGGT1_283780	-0.0122492	0.995372	glucose-6-phosphate isomerase GPI	-2.52
TGGT1_283780;CON__Q3ZBD7	-3.22408	#DIV/0!	#N/A	#N/A
TGGT1_283850	-0.451914	0.896363	peptidyl-prolyl cis-trans isomerase	-1.59
TGGT1_284050	1.17172	0.589481	DEAD/DEAH box helicase domain-containing protein	-1.02
TGGT1_284190	0.180967	#DIV/0!	pyruvate carboxylase	-0.61
TGGT1_284540	1.29037	#DIV/0!	ATP synthase F1, delta subunit protein	-3.94
TGGT1_284560	3.4954	0.0550167	ribosomal protein RPL9	-5.37
TGGT1_285170	4.16411	0.37172	putative ribosomal RNA large subunit methyltransferase I	-0.49
TGGT1_285230	-0.407596	0.872751	PRP38 family protein	-2.95
TGGT1_285240	0.68791	#DIV/0!	3-oxo-5-alpha-steroid 4-dehydrogenase	-3.49
TGGT1_285272	7.76165	1.68313e-07	hypothetical protein	-2.49
TGGT1_285510	-1.40354	#DIV/0!	hypothetical protein	-1.87
TGGT1_285720	2.65233	#DIV/0!	putative ATP binding protein	-4.14
TGGT1_285850	1.88502	0.617609	peptidyl-prolyl cis-trans isomerase, FKBP-type domain-containing protein	-0.01
TGGT1_285870	-2.34044	0.406895	SAG-related sequence SRS20A	1.74
TGGT1_285970	2.98596	0.473993	putative 30S ribosomal protein S5	-4.01
TGGT1_285980B	-3.69201	0.407722	glucosephosphate-mutase GPM1	1.5
TGGT1_286080	1.21187	0.479959	elongation factor 2 family protein	-4.92
TGGT1_286120	-3.50414	0.0545723	prolyl endopeptidase	1.15
TGGT1_286230	3.80477	#DIV/0!	hypothetical protein	-1.94
TGGT1_286410	4.42276	4.26209e-05	hypothetical protein	-4.06
TGGT1_286420A;TGGT1_294800A	1.33804	0.484828	#N/A	#N/A
TGGT1_286420A;TGGT1_294800A;TGGT1_294800B	-1.46027	#DIV/0!	#N/A	#N/A
TGGT1_286420A;TGGT1_294800A;TGGT1_294800B;TGGT1_359490	-1.47487	0.578938	#N/A	#N/A
TGGT1_286420A;TGGT1_294800A;TGGT1_294800B;TGGT1_359490;TGGT1_286420B	-1.19384	0.486179	#N/A	#N/A
TGGT1_286420A;TGGT1_294800B;TGGT1_359490;TGGT1_286420B	-1.67106	0.453545	#N/A	#N/A
TGGT1_286440	4.02587	0.0817176	malic enzyme	-4.01
TGGT1_286450	-2.03346	0.460923	dense granule protein GRA5	2.58
TGGT1_286580	1.53861	0.198073	hypothetical protein	1.38
TGGT1_286590	-0.095893	0.930663	microtubule associated protein SPM2	1.34
TGGT1_286600	-0.048812	0.963277	hypothetical protein	0.43
TGGT1_286630	-2.15564	0.348718	redoxin domain-containing protein	1.57
TGGT1_286690	-2.40964	0.5421	DNA/RNA-binding protein KIN17 domain-containing protein	-4.14
TGGT1_286710	3.03471	0.309282	zinc finger, c2h2 type domain-containing protein	-1.94
TGGT1_286720	-1.89153	0.616585	heat shock protein HSP28	1.1
TGGT1_286730	0.463701	0.893709	SRP19 protein	-3.47
TGGT1_286790	-1.74843	#DIV/0!	nuclear factor NF2	-3.2
TGGT1_286920	-0.63681	#DIV/0!	SWIRM domain-containing protein	-5.1
TGGT1_287500	0.0136759	0.992346	putative T complex chaperonin	-4.89
TGGT1_288290	-1.29488	0.719972	hypothetical protein	-4.28
TGGT1_288360	-0.519122	0.683007	tryptophanyl-tRNA synthetase (TrpRS2)	-4.56
TGGT1_288380	-1.72563	0.0499511	heat shock protein HSP90	-4.32
TGGT1_288500	0.865301	0.438261	FAD Malate-dehydrogenase (MDH-FAD)	-0.79
TGGT1_288530	1.1084	0.417649	NOL1/NOP2/sun family protein	-4.38
TGGT1_288630	-3.84472	0.229138	putative nucleosome assembly protein (NAP)	1.92
TGGT1_288650	1.11126	0.287338	dense granule protein GRA12	1.75
TGGT1_288720	2.37663	0.194876	ribosomal protein RPL10	-5.3
TGGT1_288750	4.07243	#DIV/0!	ubiquinol-cytochrome c reductase	-4.04
TGGT1_288830	0.698296	0.74343	NADH dehydrogenase (NDH2-II)	-0.88
TGGT1_288860	-4.71143	0.336495	RuvB family 2 protein	-4.09
TGGT1_288880	4.75352	0.0523539	hypothetical protein	-4.6
TGGT1_289140	7.87426	0.00425951	putative ribosomal protein l22/l43	-1.9
TGGT1_289250	0.567753	0.870453	putative cyclophilin	-2.62
TGGT1_289300	0.323482	0.898706	methionyl-tRNA synthetase	-5.07
TGGT1_289320	2.60189	#DIV/0!	putative casein kinase I	-0.97
TGGT1_289330	-4.74188	0.0306214	ubiquitin carboxyl-terminal hydrolase family 2 protein	-4.51
TGGT1_289350	0.984283	#DIV/0!	ATP-binding cassette G family transporter ABCG84	0.35
TGGT1_289530	1.75154	0.517204	ribosomal protein RPL19	-4.38
TGGT1_289560	3.01458	0.470967	RNA recognition motif-containing protein	-3.47
TGGT1_289580	-1.16326	0.745358	strictosidine synthase subfamily protein	1.18
TGGT1_289640	5.02048	0.319163	hypothetical protein	-3.38
TGGT1_289650	-0.248431	0.89338	PEP-carboxykinase I	1.9
TGGT1_289680	-0.25165	0.941936	Ras-related protein Rab11	-3.58
TGGT1_289680;TGGT1_320480	-1.27197	#DIV/0!	#N/A	#N/A
TGGT1_289690	1.31289	0.313769	glyceraldehyde-3-phosphate dehydrogenase GAPDH1	1.38
TGGT1_289750	1.71923	0.644455	ribosomal-ubiquitin protein RPL40	-4.59
TGGT1_289750;TGGT1_219820	0.142774	0.955107	#N/A	#N/A
TGGT1_289770	4.51824	#DIV/0!	mu1 adaptin	-5.03
TGGT1_289780	2.45583	0.296055	putative ATP-dependent hsl protease ATP-binding subunit hslU	-1.14
TGGT1_289830	-0.377866	0.805818	putative eukaryotic initiation factor-3, delta subunit	-4.89
TGGT1_289970	2.45546	0.231062	hypothetical protein	2.08
TGGT1_290005	1.73225	#DIV/0!	putative proteasome subunit beta type 1	-3.7
TGGT1_290030	2.23202	#DIV/0!	hypothetical protein	-3.88
TGGT1_290160	3.0505	0.0465437	putative sortilin	-3.67
TGGT1_290200	-0.77968	0.615052	NAD/NADP octopine/nopaline dehydrogenase, alpha-helical domain-containing protein	-0.87
TGGT1_290270	-3.53596	0.420973	SPRY domain-containing protein	0.75
TGGT1_290290	-1.76145	0.241202	ubiquitin-activating enzyme E1 family protein	-4.25
TGGT1_290460	7.0832	6.07003e-08	hypothetical protein	-4.72
TGGT1_290600	1.01977	0.636433	succinyl-CoA-synthetase alpha SCSA	-2.03
TGGT1_290640	2.02427	0.462655	putative DNA mismatch repair protein MSH6-1	-0.29
TGGT1_290650	2.13265	0.442664	hypothetical protein	-4.07
TGGT1_290660	-1.74767	0.372053	RNA recognition motif-containing protein	-3.91
TGGT1_290670	0.809781	0.549797	leucyl aminopeptidase LAP	-1.33
TGGT1_290700	2.19553	0.43149	hypothetical protein	1.31
TGGT1_290840	2.60397	#DIV/0!	serine protease	-1.87
TGGT1_290850	-0.164452	0.88625	WD-40 repeat protein	-4.51
TGGT1_290880	4.08055	0.0209227	DnaJ domain-containing protein	-2.11
TGGT1_290910	0.611676	0.716032	hypothetical protein	-1.39
TGGT1_290950	-0.674585	0.472046	putative clathrin heavy chain	-4.77
TGGT1_290980	3.98233	#DIV/0!	putative glycine C-acetyltransferase	-0.62
TGGT1_291300	-4.92237	#DIV/0!	putative RER1 protein	-5.12
TGGT1_291330	-0.768859	0.456816	RNA recognition motif-containing protein	1.3
TGGT1_291680	-0.177489	0.915384	Sec23/Sec24 trunk domain-containing protein	-5.46
TGGT1_291890	-0.356855	0.778378	microneme protein MIC1	-0.76
TGGT1_291930	0.217854	0.887094	RNA recognition motif-containing protein	-4.82
TGGT1_291960	-1.31247	0.247311	rhoptry kinase family protein ROP40 (incomplete catalytic triad)	1.13
TGGT1_292035	4.49587	5.90917e-06	hypothetical protein	-4.67
TGGT1_292080	-1.37405	0.386216	leucyl-tRNA synthetase	-3.73
TGGT1_292120	-4.01023	#DIV/0!	membrane occupation and recognition nexus protein MORN2	-0.04
TGGT1_292130	4.13125	0.0198584	ribosomal protein RPL13A	-2.39
TGGT1_292220	0.406697	0.761877	PCI domain-containing protein	-4.39
TGGT1_292920	1.58323	0.186333	putative heat shock protein 75	-2.89
TGGT1_292950	-3.07216	0.152247	hypothetical protein	-2.58
TGGT1_293180	-2.69372	0.0714677	NADP-specific glutamate dehydrogenase	1.34
TGGT1_293230	-0.409044	0.790251	hypothetical protein	0.43
TGGT1_293310	8.16567	0.0680552	putative ribosomal protein L20	-4.56
TGGT1_293340	-3.93122	0.0867661	putative ran binding family protein 1	-4.84
TGGT1_293430	-1.69478	0.648539	hypothetical protein	1.48
TGGT1_293470	-3.74112	#DIV/0!	hypothetical protein	1.52
TGGT1_293510	-3.15545	0.295314	poly(ADP-ribose) polymerase and DNA-Ligase Zn-finger region domain-containing protein	1.42
TGGT1_293580	-1.90921	#DIV/0!	prefoldin subunit protein	-4.84
TGGT1_293590	-0.881241	#DIV/0!	putative 3-oxoacyl-acyl-carrier protein synthase I/II	-1.21
TGGT1_293630	-0.631349	0.585344	hypothetical protein	-6.17
TGGT1_293670	-1.35223	0.709195	transcription elongation factor A TFIIS	-5.68
TGGT1_293690	1.40928	0.594525	profilin PRF	-4.58
TGGT1_293870	0.0154368	#DIV/0!	putative thioredoxin	-4.53
TGGT1_293900	-0.184114	#DIV/0!	sporozoite protein with an altered thrombospondin repeat SPATR	0.1
TGGT1_294040	-3.13998	#DIV/0!	putative KDEL endoplasmic reticulum proteinretention receptor 2 (KDELR2)	-2.72
TGGT1_294190	5.61016	0.000743647	enoyl-CoA hydratase/isomerase family protein	-3.75
TGGT1_294200	-0.45102	0.831591	glucose-6-phosphate 1-dehydrogenase	1.49
TGGT1_294290	-0.0309434	#DIV/0!	Der1ER1	-1.28
TGGT1_294310	6.20633	0.109854	hypothetical protein	-3.88
TGGT1_294350	0.773359	0.679726	DEAD/DEAH box helicase domain-containing protein	-4.32
TGGT1_294560	-0.341713	0.639938	rhoptry kinase family protein ROP37 (incomplete catalytic triad)	-1.55
TGGT1_294620	0.0288495	0.967346	putative eukaryotic initiation factor-3, subunit 8	-4.89
TGGT1_294640	1.51236	#DIV/0!	ribonucleoside-diphosphate reductase large chain	-4.79
TGGT1_294670	4.25178	0.070954	translation initiation factor 3 subunit	-3.91
TGGT1_294710	-1.76872	0.43032	RNA recognition motif-containing protein	-4.81
TGGT1_294750	1.25758	#DIV/0!	hypothetical protein	-3.85
TGGT1_294790	1.65523	#DIV/0!	hypothetical protein	-0.59
TGGT1_294800B;TGGT1_359490;TGGT1_286420B	-0.7355	#DIV/0!	#N/A	#N/A
TGGT1_294898	-0.583275	0.728516	tetratricopeptide repeat-containing protein	-0.32
TGGT1_295040	3.41412	0.431837	HEAT repeat-containing protein	-5.63
TGGT1_295070	2.03208	#DIV/0!	helicase associated domain (ha2) protein	-2.44
TGGT1_295080	-1.52296	#DIV/0!	hypothetical protein	-0.68
TGGT1_295110	0.0445093	0.975093	rhoptry protein ROP7	N/A
TGGT1_295110;TGGT1_295125	-0.0584518	0.972072	#N/A	#N/A
TGGT1_295125	0.754142	0.68709	rhoptry protein ROP4	1.68
TGGT1_295320	1.64269	0.540717	putative embryo sac development arrest EDA7	-5.23
TGGT1_295350	1.08323	0.677292	putative nucleoside diphosphate kinase	2.45
TGGT1_295360	-0.560742	0.826191	hypothetical protein	1.13
TGGT1_295590	3.91358	0.223624	hypothetical protein	-4.94
TGGT1_297060	-1.91466	0.178139	phosphoglycerate mutase PGMII	-4.54
TGGT1_297170	7.37971	0.000203142	putative 50S ribosomal protein L17	-4.67
TGGT1_297430	0.271497	0.821661	hypothetical protein	-4
TGGT1_297500	-0.865917	0.577489	T-complex protein 1 eta subunit	-5.99
TGGT1_297730	-4.63558	#DIV/0!	putative transcription elongation factor 1	-0.49
TGGT1_297760	0.296382	#DIV/0!	hypothetical protein	-0.7
TGGT1_297780	-1.05557	#DIV/0!	ATPase/histidine kinase/DNA gyrase B/HSP90 domain-containing protein	-2.93
TGGT1_297890	3.8482	0.228855	hypothetical protein	-2.13
TGGT1_297940	0.365369	#DIV/0!	single-strand binding protein	-0.61
TGGT1_297960B	0.944828	0.78942	rhoptry neck protein RON6	-3.48
TGGT1_297970	-1.37556	#DIV/0!	aspartyl aminopeptidase	-2.06
TGGT1_298020	1.10867	0.344857	DEAD-family helicase	-4.44
TGGT1_298610	-1.13192	0.408258	GYF domain-containing protein	-2.16
TGGT1_299050	3.09284	0.210125	ribosomal protein RPL17	-5.22
TGGT1_299060	3.77208	#DIV/0!	sodium/hydrogen exchanger NHE2	-1.07
TGGT1_299070	1.49349	0.57458	pyruvate kinase PyKII	-2.76
TGGT1_299110	-0.399439	0.90822	cleft lip and palate transmembrane protein 1 (clptm1) protein	-1.99
TGGT1_299210	-2.65086	0.202344	CTP synthase	-5.67
TGGT1_299670	-1.04081	#DIV/0!	hypothetical protein	0.35
TGGT1_299810	-4.23084	0.200359	cysteine-tRNA synthetase (CysRS)	-3.87
TGGT1_300000	4.1452	0.0304138	ribosomal protein RPL18	-5.59
TGGT1_300030	8.1331	5.07991e-13	hypothetical protein	-5.27
TGGT1_300060	-3.3395	#DIV/0!	signal peptidase subunit protein	-5
TGGT1_300100	2.19752	0.0333192	rhoptry neck protein RON2	-4.63
TGGT1_300140	0.724443	0.667484	putative elongation factor 1-gamma	-3.02
TGGT1_300190	0.184467	0.93044	ribosomal protein RPL37A	-4.82
TGGT1_300200	2.53002	0.377056	histone H2AZ	-5.08
TGGT1_300260	0.191504	0.886275	threonyl-tRNA synthetase family protein	-4.32
TGGT1_300270	-4.53412	#DIV/0!	hypothetical protein	-0.33
TGGT1_300280	2.58915	0.211002	LSM domain-containing protein	-5.79
TGGT1_300310	1.4089	0.69872	26S proteasome regulatory subunit, S6a family AAA ATpase	-4.65
TGGT1_300330	4.30209	0.362237	hypothetical protein	-4.61
TGGT1_301120	4.73543	0.00648549	acetyl-CoA acetyltransferase	-3.63
TGGT1_301440	0.984156	0.647792	calcium-dependent protein kinase CDPK1	-3.3
TGGT1_301440;TGGT1_305860	-7.97036	#DIV/0!	#N/A	#N/A
TGGT1_304670	-1.14675	#DIV/0!	leucine rich repeat-containing protein	2.39
TGGT1_304710	1.5184	0.678974	putative eukaryotic peptide chain release factor	-3.05
TGGT1_304740	1.59271	#DIV/0!	rhoptry kinase family protein ROP35	1.1
TGGT1_304760	-0.466191	0.638683	RNA recognition motif-containing protein	-0.76
TGGT1_305180	3.78963	#DIV/0!	Na+/H+ exchanger NHE3	-2.81
TGGT1_305240	0.443972	#DIV/0!	XPA binding protein 2 family protein	-2.5
TGGT1_305270	3.58388	0.1627	hypothetical protein	-1.08
TGGT1_305290	-0.656441	0.850902	putative vacuolar atp synthase subunit e	-1.4
TGGT1_305340	-0.189543	0.894296	corepressor complex CRC230	-4.69
TGGT1_305520	4.0204	0.014673	ribosomal protein RPS2	-4.24
TGGT1_305750	-1.79933	0.507199	putative nucleolar gtp-binding protein 2	-3.52
TGGT1_305780	-1.8701	0.0953853	putative 5'-3' exoribonuclease	-5.1
TGGT1_305790	-3.77694	#DIV/0!	hypothetical protein	-0.37
TGGT1_305850	0.722922	0.615475	RNA recognition motif-containing protein	0.73
TGGT1_305860	-3.79948	#DIV/0!	calcium-dependent protein kinase CDPK3	-0.09
TGGT1_305940	-1.36299	0.155558	peptidyl-prolyl cis-trans isomerase, cyclophilin-type domain-containing protein	-4.26
TGGT1_305980	-1.28529	0.721791	pyruvate dehydrogenase complex subunit PDH-E3I	-1.38
TGGT1_306030	3.52502	0.257185	glutathione s-transferase, n-terminal domain containing protein	0.8
TGGT1_306060	1.52974	0.0240461	rhoptry neck protein RON8	-3.26
TGGT1_306195	-2.08964	0.450485	hypothetical protein	0.29
TGGT1_306210	2.08067	0.247214	RNA polymerase II accessory factor CDC73	-1.59
TGGT1_306330	-0.954451	0.574147	phospholipase	0.67
TGGT1_306338B	6.37972	#DIV/0!	putative dynein gamma chain, flagellar outer arm	-1.5
TGGT1_306380	-0.638937	0.704144	U1 zinc finger protein	-0.91
TGGT1_306400	-0.416746	0.822499	hypothetical protein	0.51
TGGT1_306600	-1.59872	0.664904	RNA recognition motif-containing protein	-0.73
TGGT1_306650	-1.40583	0.699283	hypothetical protein	-1.8
TGGT1_306660	-1.64999	#DIV/0!	RNA pseudouridine synthase superfamily protein	-4.59
TGGT1_306895	-5.81867	#DIV/0!	hypothetical protein	1.36
TGGT1_306930	-1.09386	#DIV/0!	putative proteasome subunit beta type 7 precursor	-3.43
TGGT1_306950	2.69609	0.259867	RAP domain-containing protein	-5.35
TGGT1_306960	-1.03319	0.69074	phenylalanine--tRNA ligase, beta subunit protein	-3.92
TGGT1_307000	-0.160913	0.930771	hypothetical protein	-1.06
TGGT1_307570	-0.587611	0.866053	putative glycerol-3-phosphate dehydrogenase (gpdh)	-3.03
TGGT1_307810	-0.321137	0.899433	hypothetical protein	-1.35
TGGT1_307850	1.08267	0.761342	6-phosphogluconate dehydrogenase	-1.88
TGGT1_308020	-0.25709	0.889697	SAG-related sequence SRS57	1.03
TGGT1_308090	1.84152	0.298704	rhoptry protein ROP5	N/A
TGGT1_308090;TGGT1_411430	1.05747	0.388599	#N/A	#N/A
TGGT1_308840	-1.4714	0.445416	SAG-related sequence SRS51	1.84
TGGT1_308860	0.70215	0.676946	hypothetical protein	-0.37
TGGT1_308870	-1.20954	0.442287	hypothetical protein	-1.73
TGGT1_308890	-1.333	0.0540659	transcription elongation factor SPT6	-4.81
TGGT1_308920	0.826814	0.518495	splicing factor U2AF protein	-4.57
TGGT1_308930	6.7609	0.00804527	putative 50S ribosomal protein L33	-1.69
TGGT1_309120	3.98952	0.000137915	ribosomal protein RPL4	-5.62
TGGT1_309140	-2.03311	0.460988	transducin beta-like protein TBL1	-4.02
TGGT1_309200	-1.40654	0.168777	zinc finger (CCCH type) motif-containing protein	0.41
TGGT1_309210	-1.17813	0.49165	putative peroxiredoxin 6	1
TGGT1_309265	0.235201	0.945712	oxidoreductase, short chain dehydrogenase/reductase family protein	-3.48
TGGT1_309390	8.5386	6.72626e-07	hypothetical protein	-4.95
TGGT1_309560	-4.69382	0.337535	nmda receptor glutamate-binding chain	1.21
TGGT1_309570	0.652858	0.726579	DEAD/DEAH box helicase domain-containing protein	-1.94
TGGT1_309590	0.455792	0.767108	rhoptry protein ROP1	1.59
TGGT1_309600	2.58421	0.21171	hypothetical protein	1.5
TGGT1_309730	-5.39721	#DIV/0!	thioredoxin reductase	-1.98
TGGT1_309740	2.01578	0.464262	LSM domain-containing protein	-4.92
TGGT1_309752	0.425247	0.799625	putative succinate-Coenzyme A ligase, beta subunit	-3.19
TGGT1_309790	7.80743	1.03653e-05	hypothetical protein	-3.64
TGGT1_309800	3.63456	0.158547	RNA recognition motif-containing protein	-0.84
TGGT1_309810	1.25623	#DIV/0!	ribosomal protein RPP2	-5
TGGT1_309820	3.63514	0.0707956	ribosomal protein RPL11	-4.13
TGGT1_310010	3.10583	0.0183911	rhoptry neck protein RON1	-0.34
TGGT1_310030	-0.99445	0.644496	putative cyclase-associated protein	1.17
TGGT1_310050	-3.47358	0.116632	RNA recognition motif-containing protein	-0.77
TGGT1_310070	-2.05473	0.591648	putative methyltransferase	-1.22
TGGT1_310080	-0.826262	0.567034	AMP-binding enzyme domain-containing protein	-2.53
TGGT1_310118	4.69432	0.337505	hypothetical protein	-5.58
TGGT1_310150	-1.75454	0.433623	AMP-binding enzyme domain-containing protein	0.26
TGGT1_310300	3.65883	0.069489	hypothetical protein	-3.8
TGGT1_310370	-3.3177	#DIV/0!	hypothetical protein	-1.87
TGGT1_310380	2.11362	0.356804	brix domain containing protein	-4.7
TGGT1_310440	0.232679	#DIV/0!	membrane occupation and recognition nexus protein MORN1	-4.55
TGGT1_310490	-1.12912	0.551802	ribosomal protein RPL27A	-5.95
TGGT1_310500	5.81216	0.0146133	hypothetical protein	-4.1
TGGT1_310640	-2.08444	0.24647	phosphorylase family protein	1.76
TGGT1_310670	-3.18432	0.101349	putative glycogen phosphorylase 1	1.01
TGGT1_310700	2.39815	0.397538	serine/threonine phosophatase PP1	-4.72
TGGT1_310710	2.43454	0.391762	small ribosomal subunit Rsm22 protein	-4.01
TGGT1_310750	-0.07518	0.982609	emp24/gp25L/p24 family protein	-6.01
TGGT1_310780	0.431423	0.838748	dense granule protein GRA4	2.36
TGGT1_310820	0.382658	0.803419	putative SLU7 splicing factor	-0.29
TGGT1_310850	-1.96912	0.604554	MYND finger domain-containing protein	-2.81
TGGT1_310860	-2.66388	#DIV/0!	U5 snRNP-specific protein	-0.51
TGGT1_311090	-1.4583	0.507949	ubiquitin carboxyl-terminal hydrolase	-1.12
TGGT1_311230	-0.329841	0.805676	hypothetical protein	0.74
TGGT1_311240	-0.816584	0.629125	putative DnaJ family chaperone	-3.96
TGGT1_311310	2.64488	0.3602	protein phosphatase 2B catalytic subunit, calcineurin family phosphatse superfamily protein	-3.24
TGGT1_311360	-1.88699	#DIV/0!	protein kinase G AGC kinase family member PKG	-2.15
TGGT1_311400	-0.0547591	0.965476	WD domain, G-beta repeat-containing protein	-5.53
TGGT1_311410	0.769205	0.648694	putative M phase phosphoprotein MPP10	-3.57
TGGT1_311430	0.018183	0.984413	fibrillarin	-5.21
TGGT1_311470	1.33414	0.080761	rhoptry neck protein RON5	-4.34
TGGT1_311480	1.16529	#DIV/0!	hypothetical protein	0.15
TGGT1_311690	-1.34962	#DIV/0!	UBA/TS-N domain-containing protein	-0.08
TGGT1_311720	-0.789302	0.292608	chaperonin protein BiP	-5.5
TGGT1_311720;TGGT1_273760	-0.761106	0.828194	#N/A	#N/A
TGGT1_311840	1.17341	#DIV/0!	hypothetical protein	1.83
TGGT1_311870	-1.82609	0.501679	WD domain, G-beta repeat-containing protein	-3.92
TGGT1_311890	-2.94215	0.478684	hypothetical protein	0.62
TGGT1_312050	-1.10098	0.757682	putative small GTPase Rab2	-2.83
TGGT1_312090	4.11715	0.048732	ribosomal protein RPL23	-4.32
TGGT1_312110	-0.345104	0.87051	apicoplast-associated thioredoxin family protein Atrx1	-4.16
TGGT1_312150	-1.2762	0.723519	hypothetical protein	-0.23
TGGT1_312200	-0.464512	#DIV/0!	serine/threonine protein phosphatase	0.71
TGGT1_312260	-1.17825	0.742421	hypothetical protein	-3.58
TGGT1_312270	-0.533053	0.691878	rhoptry protein ROP13	-0.13
TGGT1_312390	4.70844	0.336671	hypothetical protein	-3.87
TGGT1_312480	-0.892826	0.800245	putative uracil phosphoribosyltransferase FUR1	0.43
TGGT1_312490	0.243583	#DIV/0!	hypothetical protein	-0.64
TGGT1_312530	-1.87874	0.618599	splicing factor, CC1 family protein	0.33
TGGT1_312600	-2.77849	0.496886	heat shock protein HSP21	0.55
TGGT1_312618	-1.24082	0.431188	hypothetical protein	-4.13
TGGT1_312630	-1.38582	0.127718	putative anonymous antigen-1	-3.53
TGGT1_312680	5.78341	0.123542	putative 60S ribosomal protein L27	-1.34
TGGT1_312820	0.300339	#DIV/0!	hypothetical protein	-1.24
TGGT1_312960	2.94	0.32081	hypothetical protein	0.93
TGGT1_312990	-0.971139	0.385894	DEAD/DEAH box ATP-dependent RNA helicase	-4.27
TGGT1_313010	-0.0335227	0.969669	DEAD (Asp-Glu-Ala-Asp) box polypeptide DDX6	-0.38
TGGT1_313080	-2.19473	0.275772	hypothetical protein	-4.43
TGGT1_313100	0.9644	0.536311	signal recognition particle SRP54 protein	-4.16
TGGT1_313130	0.595495	0.864309	hypothetical protein	-5.73
TGGT1_313140	-0.726507	0.733664	isocitrate dehydrogenase	-3.04
TGGT1_313230	-1.39203	0.525966	eukaryotic initiation factor-2, alpha subunit	-4.65
TGGT1_313240	-1.01106	0.408998	putative ethylene-responsive RNA helicase	-4.89
TGGT1_313270	0.00386065	#DIV/0!	hypothetical protein	-3.31
TGGT1_313290	-1.41448	0.593275	MORN repeat-containing protein	0.13
TGGT1_313350	-0.9004	#DIV/0!	hypothetical protein	0.08
TGGT1_313370	-0.0713334	#DIV/0!	hypothetical protein	-0.86
TGGT1_313380	-1.71595	0.329379	hypothetical protein	-4.7
TGGT1_313390	2.12274	0.14035	ribosomal protein RPL6	-3.92
TGGT1_313400	4.90298	#DIV/0!	DnaJ domain-containing protein	-1.33
TGGT1_313410	-0.13066	0.937638	proteasome 26S regulatory subunit	-4.77
TGGT1_313560	0.549991	#DIV/0!	putative 60S ribosomal protein L7a	-4.94
TGGT1_313665	-1.85154	0.347295	hypothetical protein	0.19
TGGT1_313670	1.99745	0.600241	adaptin n terminal region domain-containing protein	-4.27
TGGT1_313690	-1.69211	0.648987	Sel1 repeat-containing protein	-4.61
TGGT1_313700	8.2281	0.000552677	hypothetical protein	-1.08
TGGT1_313770	2.20536	#DIV/0!	hypothetical protein	-1.54
TGGT1_313830	3.42222	#DIV/0!	AARP2CN (NUC121) domain-containing protein	-4.82
TGGT1_313910	2.49873	0.140233	RNA recognition motif 2 protein	-5.42
TGGT1_313960	6.84263	9.31325e-07	ribosomal protein L19 protein	-4.44
TGGT1_313990	2.13395	0.580041	CBF/Mak21 family protein	-5.38
TGGT1_314080	-0.488203	#DIV/0!	hypothetical protein	2.05
TGGT1_314100	-3.66893	0.409637	tetratricopeptide repeat-containing protein	-1.97
TGGT1_314260	-4.18916	#DIV/0!	hypothetical protein	1.53
TGGT1_314295	7.28768	1.91447e-06	ribosomal l25 family protein	-4.48
TGGT1_314362	0.316589	#DIV/0!	hypothetical protein	-0.12
TGGT1_314400	1.94128	0.608835	putative pyruvate dehydrogenase E1 component, beta subunit	-1.6
TGGT1_314410	2.22836	0.33515	putative aquarius	-4.86
TGGT1_314430	2.11171	#DIV/0!	serine/threonine specific protein phosphatase	0.97
TGGT1_314480	1.38667	0.527445	hypothetical protein	-2.29
TGGT1_314740	-0.550832	0.605266	PSP protein	-4.31
TGGT1_314750	4.82195	0.330104	hypothetical protein	-5.6
TGGT1_314790	6.68496	0.248571	putative small nuclear ribonucleoprotein G	-3.87
TGGT1_314810	2.26104	0.144274	ribosomal protein RPL7	-3.44
TGGT1_314820	-1.83159	#DIV/0!	putative atp synthase F1, epsilon subunit	-3.21
TGGT1_314910	-1.51336	#DIV/0!	starch binding domain-containing protein	0.68
TGGT1_314970	-1.70347	0.527463	root hair defective 3 gtp-binding protein (rhd3) protein	-4.38
TGGT1_315220	0.706203	#DIV/0!	rhoptry protein ROP14	-0.78
TGGT1_315270	-5.56352	0.131618	hypothetical protein	-4.64
TGGT1_315320	-2.77538	0.248982	SAG-related sequence SRS52A	-0.48
TGGT1_315490	-0.0152571	0.99647	rhoptry protein ROP10	-0.96
TGGT1_315610	-0.0386185	0.991065	hypothetical protein	1.33
TGGT1_315690	3.91115	0.390287	DnaJ domain-containing protein	-2.9
TGGT1_315700	-1.90082	0.209554	hypothetical protein	-1.16
TGGT1_315740	-1.80052	#DIV/0!	SAG-related sequence SRS54	0.8
TGGT1_315770	-1.55798	0.55971	cytochrome p450 superfamily protein	0.8
TGGT1_315930	5.25592	#DIV/0!	putative integral membrane protein, DUF56 family protein	-3.84
TGGT1_316110	1.55253	0.560953	ribosomal protein RPS15	-6.71
TGGT1_316140	-5.26821	#DIV/0!	hypothetical protein	-3.23
TGGT1_316310	-0.406013	0.873237	superoxide dismutase	-4.42
TGGT1_316340	-0.994853	0.779125	hypothetical protein	-0.27
TGGT1_316350	-0.480948	0.889833	hypothetical protein	-1.89
TGGT1_316400B	2.33572	0.0427217	alpha tubulin TUBA1	-4.71
TGGT1_316400B;TGGT1_231770	-0.114574	#DIV/0!	#N/A	#N/A
TGGT1_316490	-1.27381	#DIV/0!	hypothetical protein	-3.36
TGGT1_316570A	4.39212	0.356278	hypothetical protein	-3.94
TGGT1_316570B	2.95422	#DIV/0!	hypothetical protein	-1.68
TGGT1_316610	4.66462	0.0115888	hypothetical protein	-5.3
TGGT1_316660	5.26043	#DIV/0!	cullin family protein	-2.26
TGGT1_316760	4.59673	#DIV/0!	hypothetical protein	-5.16
TGGT1_316900	0.212758	0.82449	Sas10 C-terminal domain-containing protein	-4.15
TGGT1_317720	-0.904134	0.400394	putative eukaryotic translation initiation factor 3 subunit 7	-4.82
TGGT1_318140	0.212163	0.814822	SART-1 family protein	-3.58
TGGT1_318160	-2.83977	0.333582	MSP (Major sperm protein) domain-containing protein	-3.54
TGGT1_318230	-3.69128	0.00507502	phosphoglycerate kinase PGKI	-4.52
TGGT1_318310	-2.24031	0.423719	transketolase	-1.14
TGGT1_318410	-1.46318	0.322828	putative TCP-1 chaperonin	-5.15
TGGT1_318430	-3.11135	0.300323	malate dehydrogenase MDH	1.63
TGGT1_318440	0.658754	0.361437	helicase associated domain (ha2) protein	-0.24
TGGT1_318510	-3.30289	0.279302	putative N-ethylmaleimide-sensitive fusion protein	-4.36
TGGT1_318580	0.326566	#DIV/0!	glucosephosphate-mutase GPM2	0.25
TGGT1_319350	-2.02517	0.59606	SAG-related sequence SRS17B	-0.34
TGGT1_319530	4.0403	0.213924	splicing factor SF2	-0.02
TGGT1_319560	2.11203	0.0868002	microneme protein MIC3	2.36
TGGT1_319658	-0.370738	#DIV/0!	CBF/Mak21 family protein	-3.43
TGGT1_319670	-0.710553	0.83911	hypothetical protein	0.67
TGGT1_319850	-1.00435	0.303024	splicing factor U2AF family SnRNP auxilary factor large subunit, RRM domain-containing protein	-3.52
TGGT1_319920	2.4767	0.114835	2-oxo acid dehydrogenases acyltransferase (catalytic domain) domain-containing protein	-1.92
TGGT1_320005	7.36457	0.0817985	hypothetical protein	-4.99
TGGT1_320010	-1.75136	0.320463	hypothetical protein	-0.47
TGGT1_320020	-1.16777	0.495278	transporter, major facilitator family protein	-4.11
TGGT1_320030	-3.54828	0.4199	hypothetical protein	-0.19
TGGT1_320050	0.961217	0.431708	ribosomal protein RPL5	-3.66
TGGT1_320100	3.11461	0.0785256	RNA recognition motif-containing protein	-0.82
TGGT1_320210	0.809151	0.527261	WD domain, G-beta repeat domain containing protein	-5.76
TGGT1_320220	-1.72135	0.441449	putative ubiquinol cytochrome c oxidoreductase	-5.76
TGGT1_320450	3.1384	#DIV/0!	ribosome biogenesis regulatory protein (rrs1) protein	-1.87
TGGT1_320480	-3.02282	0.470102	Rab11b	-5.06
TGGT1_320570	-2.02323	0.374822	putative elongation factor Tu	-4.9
TGGT1_320600	-3.85575	0.394571	cold-shock DNA-binding domain-containing protein	0.66
TGGT1_320700	7.44946	0.000992457	AP2 domain transcription factor AP2IV-1	-4.19
TGGT1_321500	-1.59251	0.254418	RNA recognition motif-containing protein	-5.18
TGGT1_321520	-4.69354	#DIV/0!	hypothetical protein	-1.24
TGGT1_321560	-2.97798	#DIV/0!	zinc knuckle domain-containing protein	-3.33
TGGT1_321570	3.27883	#DIV/0!	beta-hydroxyacyl-acyl carrier protein dehydratase (FABZ)	0.67
TGGT1_321620	-1.42371	0.459209	dynamin-related protein DRPB	-4.91
TGGT1_321640	-0.36799	#DIV/0!	cell division protein CDC48AP	-4.08
TGGT1_321680	-0.110543	0.895264	hypothetical protein	-0.07
TGGT1_324600	-0.913549	0.590142	heat shock protein	2.64
TGGT1_360830	-0.91033	#DIV/0!	nucleoside-triphosphatase	N/A
TGGT1_361320	7.17763	#DIV/0!	hypothetical protein	0.2
TGGT1_361650	-2.34468	0.550706	proteasome/cyclosome repeat protein	-4.45
TGGT1_363030	1.33734	0.220886	rhoptry protein ROP8	N/A
TGGT1_363030;TGGT1_215775	0.234215	0.899434	#N/A	#N/A
TGGT1_408820	-1.87606	#DIV/0!	NTPase	N/A
TGGT1_408820;TGGT1_408800;TGGT1_277270;TGGT1_411590	3.56095	#DIV/0!	#N/A	#N/A
TGGT1_410360	-0.34507	#DIV/0!	putative transmembrane protein	1.95
TGGT1_410360;TGGT1_220950	0.0282998	#DIV/0!	#N/A	#N/A
TGGT1_410360;TGGT1_410370;TGGT1_279100;TGGT1_411470	-0.238584	0.944935	#N/A	#N/A
TGGT1_410370	-0.560959	#DIV/0!	putative transmembrane protein	N/A
TGGT1_410370;TGGT1_279100	5.70019	#DIV/0!	#N/A	#N/A
TGGT1_410370;TGGT1_279100;TGGT1_411470	0.168935	#DIV/0!	#N/A	#N/A
TGGT1_410370;TGGT1_411470	-0.90841	#DIV/0!	#N/A	#N/A
TGGT1_410590;TGGT1_210095;TGGT1_411410;TGGT1_410600;TGGT1_356400;TGGT1_410610	4.3019	#DIV/0!	#N/A	#N/A
TGGT1_410610	3.47185	#DIV/0!	hypothetical protein	N/A
TGGT1_411430	0.712088	0.672719	rhoptry protein ROP5	N/A
TGGT1_411760	0.632167	0.766576	actin	N/A
TGGT1_462963	7.55912	7.41309e-05	AP2 domain-containing protein	-4.98

## Sheet: Sig_uL4m-FLAG_Rep1
Proteins	Protein Log2FC	p-Value	Product Description	Phenotype score	mt-proteome	hyper-LOPIT
TGGT1_223500	7.82595	3.59971e-16	hypothetical protein	-3.13	Both	mitochondrion - soluble
TGGT1_300030	8.1331	5.07991e-13	hypothetical protein	-5.27	Both	mitochondrion - soluble
TGGT1_204550	7.64888	5.36652e-12	hypothetical protein	-5.23	BirA	mitochondrion - soluble
TGGT1_229620	8.32918	9.19107e-12	hypothetical protein	-4.47	BirA	mitochondrion - soluble
TGGT1_231750	7.48677	9.64553e-11	hypothetical protein	-5.09	BirA	mitochondrion - soluble
TGGT1_237010	8.34208	1.24451e-10	hypothetical protein	-4.09	APEX	mitochondrion - soluble
TGGT1_254230	7.88804	1.6367e-10	hypothetical protein	-3.38	BirA	mitochondrion - soluble
TGGT1_213420	7.4785	2.5583e-08	RAP domain-containing protein	-4.73	Both	mitochondrion - soluble
TGGT1_254810	5.40569	3.78539e-08	hypothetical protein	-4.1	BirA	mitochondrion - soluble
TGGT1_259850	6.93661	4.02566e-08	hypothetical protein	-3.55	Both	mitochondrion - soluble
TGGT1_290460	7.0832	6.07003e-08	hypothetical protein	-4.72	Both	mitochondrion - soluble
TGGT1_223660	7.8363	6.37397e-08	putative 50S ribosomal protein L4	-3.06	BirA	mitochondrion - soluble
TGGT1_202350	8.13304	8.73967e-08	putative 50S ribosomal protein L21	-5.07	Both	mitochondrion - soluble
TGGT1_267040	7.6353	9.33652e-08	hypothetical protein	-4.17	Both	mitochondrion - soluble
TGGT1_285272	7.76165	1.68313e-07	hypothetical protein	-2.49	BirA	mitochondrion - soluble
TGGT1_253800	8.3807	3.41787e-07	putative ribosomal protein L15	-1.91	BirA	mitochondrion - soluble
TGGT1_261510	7.62657	4.86287e-07	hypothetical protein	-5.21	BirA	mitochondrion - soluble
TGGT1_309390	8.5386	6.72626e-07	hypothetical protein	-4.95		mitochondrion - soluble
TGGT1_263550	8.39969	8.16755e-07	putative 39S ribosomal protein L47, mitochondrial precursor	-3.59		mitochondrion - soluble
TGGT1_313960	6.84263	9.31325e-07	ribosomal protein L19 protein	-4.44	Both
TGGT1_263750	4.7228	1.79591e-06	hypothetical protein	1.4	Both	mitochondrion - membranes
TGGT1_314295	7.28768	1.91447e-06	ribosomal l25 family protein	-4.48	BirA	mitochondrion - soluble
TGGT1_267775	5.84308	2.03209e-06	hypothetical protein	-2.35	APEX	mitochondrion - soluble
TGGT1_260790	7.1383	2.45303e-06	RAP domain-containing protein	-3.03	Both
TGGT1_265470	6.31308	2.65091e-06	hypothetical protein	-2.53	BirA	mitochondrion - soluble
TGGT1_292035	4.49587	5.90917e-06	hypothetical protein	-4.67	BirA
TGGT1_214870	7.86347	9.65468e-06	ribosomal protein L9, N-terminal domain-containing protein	-2.04	BirA	mitochondrion - soluble
TGGT1_309790	7.80743	1.03653e-05	hypothetical protein	-3.64
TGGT1_280660	7.11296	1.18863e-05	HECT-domain (ubiquitin-transferase) domain-containing protein	-1.29		nucleus - chromatin
TGGT1_226280	8.05887	1.81087e-05	putative ribosomal protein L28	-4.91	BirA	mitochondrion - soluble
TGGT1_223920	3.09695	2.43782e-05	rhoptry neck protein RON3	-4.41		rhoptries 1
TGGT1_239720	7.79483	2.45691e-05	putative 50S ribosomal protein l24	-3.92	BirA
TGGT1_218490	4.00392	2.88047e-05	hypothetical protein	-5.12
TGGT1_286410	4.42276	4.26209e-05	hypothetical protein	-4.06	BirA
TGGT1_230050	6.37878	7.1344e-05	putative 50S ribosomal protein L3	-4.5	BirA	mitochondrion - soluble
TGGT1_462963	7.55912	7.41309e-05	AP2 domain-containing protein	-4.98		mitochondrion - soluble
TGGT1_254400	7.51944	7.74033e-05	putative LSU ribosomal protein L2P	-5.44	BirA
TGGT1_252270	7.37941	9.0258e-05	L1P family of ribosomal protein	-3.56		mitochondrion - soluble
TGGT1_220150	8.02393	0.000108768	putative 50S ribosomal protein L16	-2.48
TGGT1_309120	3.98952	0.000137915	ribosomal protein RPL4	-5.62		60S ribosome
TGGT1_260660	7.38455	0.000202164	putative 50S ribosomal protein L23	-2.83	BirA	mitochondrion - soluble
TGGT1_297170	7.37971	0.000203142	putative 50S ribosomal protein L17	-4.67		mitochondrion - soluble
TGGT1_225240	7.05915	0.000280895	putative 50S ribosomal protein L13	-3.34	BirA	mitochondrion - soluble
TGGT1_263110	7.54841	0.000396168	hypothetical protein	-4.63		mitochondrion - soluble
TGGT1_278220	7.36328	0.000466618	hypothetical protein	-3.89	BirA	mitochondrion - soluble
TGGT1_225810	8.31841	0.00051771	BIR protein	-3.11		mitochondrion - soluble
TGGT1_313700	8.2281	0.000552677	hypothetical protein	-1.08	BirA	mitochondrion - soluble
TGGT1_294190	5.61016	0.000743647	enoyl-CoA hydratase/isomerase family protein	-3.75		mitochondrion - soluble
TGGT1_227360	3.71995	0.000821309	ribosomal protein RPL3	-5.9	BirA	60S ribosome
TGGT1_320700	7.44946	0.000992457	AP2 domain transcription factor AP2IV-1	-4.19	BirA	mitochondrion - soluble
TGGT1_278250	4.55932	0.00117901	hypothetical protein	-4.08	Both	mitochondrion - soluble
TGGT1_271240	4.31995	0.00175252	hypothetical protein	-3.35
TGGT1_254380	7.84582	0.00177015	putative ribosomal protein L11	-3.52
TGGT1_214370	5.34951	0.00185703	hypothetical protein	-2.47	BirA	mitochondrion - soluble
TGGT1_238000	5.49864	0.00283989	peptidyl-prolyl isomerase	-6.27	BirA	mitochondrion - soluble
TGGT1_266260	6.01906	0.00325337	hypothetical protein	-2.47	BirA	mitochondrion - soluble
TGGT1_289140	7.87426	0.00425951	putative ribosomal protein l22/l43	-1.9	BirA	mitochondrion - soluble
TGGT1_213610	5.51655	0.00512472	hypothetical protein	1.8		mitochondrion - membranes
TGGT1_260360	4.14992	0.00538169	GTP-binding protein	-5.4
TGGT1_216010	7.37637	0.00561504	ribosomal protein RPL24	-3.7	BirA	mitochondrion - soluble
TGGT1_209460	4.40521	0.00593014	hypothetical protein	-1.57
TGGT1_301120	4.73543	0.00648549	acetyl-CoA acetyltransferase	-3.63	Both	mitochondrion - soluble
TGGT1_239087	8.54036	0.00799911	hypothetical protein	-4.24	BirA	mitochondrion - soluble
TGGT1_308930	6.7609	0.00804527	putative 50S ribosomal protein L33	-1.69
TGGT1_224990	8.49043	0.00816592	hypothetical protein	1.03		mitochondrion - soluble
TGGT1_246000	6.68044	0.00844566	large subunit ribosomal protein IMG2	-3.24		mitochondrion - soluble
TGGT1_266110	3.80186	0.00886125	DEAD/DEAH box helicase domain-containing protein	-4.47
mtAP2-4	7.97719	0.0101515	mtAP2-4	#N/A
TGGT1_239610	4.74029	0.0107541	hypothetical protein	-2.3		mitochondrion - membranes
TGGT1_316610	4.66462	0.0115888	hypothetical protein	-5.3	BirA
TGGT1_205180	5.17733	0.0125139	RNA recognition motif-containing protein	-5.79		nucleus - non-chromatin
TGGT1_310500	5.81216	0.0146133	hypothetical protein	-4.1		mitochondrion - soluble
TGGT1_305520	4.0204	0.014673	ribosomal protein RPS2	-4.24		40S ribosome
TGGT1_232300	4.22902	0.0179652	ribosomal protein RPS3	-4.37		40S ribosome
TGGT1_310010	3.10583	0.0183911	rhoptry neck protein RON1	-0.34		rhoptries 1
TGGT1_264660	3.255	0.0196379	SAG-related sequence SRS44	0.85		dense granules
TGGT1_292130	4.13125	0.0198584	ribosomal protein RPL13A	-2.39		60S ribosome
TGGT1_290880	4.08055	0.0209227	DnaJ domain-containing protein	-2.11
TGGT1_227990	3.71045	0.0211286	hypothetical protein	-3.15	Both	mitochondrion - soluble
TGGT1_266840	6.10696	0.0246849	hypothetical protein	-4.53	BirA	mitochondrion - soluble
TGGT1_300000	4.1452	0.0304138	ribosomal protein RPL18	-5.59		60S ribosome
TGGT1_233490	4.64643	0.0328242	hypothetical protein	-3.13
TGGT1_248490	7.05411	0.0361012	hypothetical protein	-4.28
TGGT1_209540	4.45513	0.0377908	hypothetical protein	-4.06
TGGT1_216910	5.22082	0.0399346	hypothetical protein	-0.71
TGGT1_207840	4.37433	0.0401349	ribosomal protein RPS17	-3.75		40S ribosome
TGGT1_215775	5.16728	0.041168	rhoptry protein ROP8	1.08		rhoptries 1
TGGT1_222180	6.52343	0.0439616	hypothetical protein	-3.96
TGGT1_242330	3.07067	0.0454277	ribosomal protein RPS5	-4.92		40S ribosome
TGGT1_218820	4.19433	0.0459563	alba 2	0.68		nucleus - non-chromatin
TGGT1_290160	3.0505	0.0465437	putative sortilin	-3.67	BirA	Golgi
TGGT1_312090	4.11715	0.048732	ribosomal protein RPL23	-4.32		60S ribosome
TGGT1_225250	6.35767	0.105475	putative LSU ribosomal protein L14P	-3.94
TGGT1_293310	8.16567	0.0680552	putative ribosomal protein L20	-4.56
TGGT1_240270	7.61835	0.220641	hypothetical protein	-4.65
TGGT1_320005	7.36457	0.0817985	hypothetical protein	-4.99
TGGT1_312680	5.78341	0.123542	putative 60S ribosomal protein L27	-1.34
TGGT1_201830	7.44757	#DIV/0!	ribosomal protein L37	-4.94
TGGT1_207020	6.66603	0.249207	hypothetical protein	-3.03
TGGT1_294310	6.20633	0.109854	hypothetical protein	-3.88
TGGT1_316760	4.59673	#DIV/0!	hypothetical protein	-5.16
TGGT1_253830	7.43952	#DIV/0!	hypothetical protein	-2.94
TGGT1_212920	5.52359	0.133163	hypothetical protein	-0.11
		Log2FC>3		Red indicates LSU mitoribosomal proteins
		p<0.05

## Sheet: uL4m-FLAG_Rep2
Proteins	Protein Log2FC	p-Value	Product Description	Phenotype score
mtAP2-4	8.22397	0.00714019	mtAP2-4	#N/A
TGGT1_200250	-3.51524	0.401392	microneme protein MIC17A	N/A
TGGT1_200250;TGGT1_200240;TGGT1_200230	-3.05678	#DIV/0!	#N/A	#N/A
TGGT1_201140	-0.625651	0.793378	hypothetical protein	-1.19
TGGT1_201380	-4.19385	#DIV/0!	putative chorismate synthase	-2.84
TGGT1_201390	-1.85248	#DIV/0!	hypothetical protein	1.86
TGGT1_201400	1.85016	0.382897	Sin3-associated polypeptide SAP18	-1.52
TGGT1_201680	-0.610593	0.525128	putative eukaryotic initiation factor-3 subunit 10	-4.55
TGGT1_201700	0.585434	0.857185	WD domain, G-beta repeat-containing protein	-3.65
TGGT1_201760	0.618169	0.693766	hypothetical protein	0.54
TGGT1_201780	-2.98409	0.0529162	microneme protein MIC2	-1.17
TGGT1_201830	5.9341	#DIV/0!	ribosomal protein L37	-4.94
TGGT1_202200	-0.101277	0.943532	hypothetical protein	-1.41
TGGT1_202240	3.78946	0.0091922	RAP domain-containing protein	-4.54
TGGT1_202350	7.57136	8.9498e-08	putative 50S ribosomal protein L21	-5.07
TGGT1_202360	8.74974	#DIV/0!	putative methylase	-1.12
TGGT1_202370	-3.50797	0.236009	putative T-complex protein 1, epsilon subunit (TCP-1-epsilon)	-6.05
TGGT1_202380	-3.1524	0.434912	putative rab GDI alpha	-5.31
TGGT1_202390	-2.99771	#DIV/0!	S15 sporozoite-expressed protein	0.8
TGGT1_202440	-1.06449	#DIV/0!	hypothetical protein	-2.71
TGGT1_202460	-0.569795	0.7432	diacylglycerol kinase accessory domain (presumed) domain-containing protein	-3.89
TGGT1_202530	-3.28108	0.0376823	aspartate-tRNA ligase	-5.13
TGGT1_202540	7.54227	#DIV/0!	3'5'-cyclic nucleotide phosphodiesterase domain-containing protein	-2.43
TGGT1_202630	1.34307	0.406155	ATP-dependent metallopeptidase HflB subfamily protein	-3.33
TGGT1_202680	-1.51196	0.277071	putative peptidase M16, alpha subunit	-4.3
TGGT1_202770	-4.03672	0.360444	RNA recognition motif-containing protein	-3.03
TGGT1_202890	2.86849	#DIV/0!	hypothetical protein	-0.96
TGGT1_202950	-3.50941	#DIV/0!	hypothetical protein	-2.73
TGGT1_202980	3.48137	0.238437	hypothetical protein	-4.22
TGGT1_203020	3.25817	0.0550886	ribosome biogenesis GTPase Der protein	-4.23
TGGT1_203080	1.48642	0.665719	RNA recognition motif-containing protein	-3.43
TGGT1_203240	1.56689	0.4513	hypothetical protein	-0.49
TGGT1_203280	0.989486	#DIV/0!	hypothetical protein	-4.17
TGGT1_203310	-0.99273	0.343383	dense granule protein GRA7	1.9
TGGT1_203390	-3.97176	#DIV/0!	CRAL/TRIO domain-containing protein	-0.37
TGGT1_203490	1.7313	0.29519	GNL3L/Grn1 GTPase	-5.13
TGGT1_203540	3.02747	0.447563	putative RNA binding protein	0.86
TGGT1_203600	-2.74747	#DIV/0!	hypothetical protein	2.29
TGGT1_203620	2.43088	#DIV/0!	hypothetical protein	-4.66
TGGT1_203630	-2.24261	0.542717	ribosomal protein RPL44	-4.1
TGGT1_203780	-1.83872	0.320478	hypothetical protein	-3.38
TGGT1_203840	2.86578	0.304741	DEAD/DEAH box helicase domain-containing protein	-3.45
TGGT1_203900	0.0442632	#DIV/0!	hypothetical protein	-1.11
TGGT1_203990	0.479197	0.840329	rhoptry protein ROP12	1.63
TGGT1_204020	2.06684	0.151191	ribosomal protein RPL8	-4.99
TGGT1_204050	-2.29764	0.144885	subtilisin SUB1	1.21
TGGT1_204130	-3.0048	0.070979	perforin-like protein PLP1	1.13
TGGT1_204340	-0.876866	0.716196	hypothetical protein	1.54
TGGT1_204400	0.201919	0.864209	putative ATPase synthase subunit alpha	-3.84
TGGT1_204410	-0.289852	#DIV/0!	endonuclease/exonuclease/phosphatase family protein	-0.49
TGGT1_204480	-0.635894	0.74913	thioredoxin domain-containing protein	-3.49
TGGT1_204530	-2.16271	0.410393	microneme protein MIC11	1.77
TGGT1_204550	7.00495	8.29223e-12	hypothetical protein	-5.23
TGGT1_205010	-1.74962	#DIV/0!	putative U2 small nuclear ribonucleoprotein family protein	-4.97
TGGT1_205180	3.7271	0.0832284	RNA recognition motif-containing protein	-5.79
TGGT1_205220	-2.15028	0.412611	putative U5 snRNP-associated subunit	-5.34
TGGT1_205250	-3.10368	0.128353	rhoptry protein ROP18	0.89
TGGT1_205320	-3.78835	0.378984	hypothetical protein	0.85
TGGT1_205340	-0.204124	0.931264	ribosomal protein RPS12	-4.83
TGGT1_205350	-7.80156	#DIV/0!	putative integral membrane protein, GNS1/SUR4 family protein	0.24
TGGT1_205360	1.96939	#DIV/0!	hypothetical protein	-1.59
TGGT1_205380	0.692578	0.832155	fructose-bisphospatase I	-1.67
TGGT1_205440	-1.6101	0.107713	CCT chaperonin gamma subunit	-4.52
TGGT1_205470	-2.33256	0.00799027	putative translation elongation factor 2 family protein	-4.31
TGGT1_205500	-0.586054	#DIV/0!	hypothetical protein	-4.61
TGGT1_205510	0.855891	0.499261	putative nucleolar protein 5	-4.28
TGGT1_205540	0.623463	0.79407	DEAD/DEAH box helicase domain-containing protein	-5.86
TGGT1_205558	-2.03651	0.277799	NAC domain-containing protein	-3.68
TGGT1_205562	-7.20439	#DIV/0!	hypothetical protein	-3.33
TGGT1_205580	-1.40663	0.494655	nuclear factor NF4	-4.01
TGGT1_205700	-1.58	0.447903	cyclophilin precursor	0.08
TGGT1_205710	-2.59675	0.247735	lysine-tRNA ligase	-5.22
TGGT1_205740	-1.48707	#DIV/0!	hypothetical protein	-5.03
TGGT1_206320	-1.99231	0.579672	hypothetical protein	-0.84
TGGT1_206470	-4.33597	0.0556868	pyruvate dehydrogenase complex subunit PDH-E3II	-3.23
TGGT1_206510	-2.43888	0.160596	toxolysin TLN4	0.51
TGGT1_206590	-1.87938	0.260398	calcium-dependent protein kinase CDPK2A	-2.05
TGGT1_206610	-2.05439	0.570174	pyruvate dehydrogenase complex subunit PDH-E2	-2.97
TGGT1_206670	-1.79415	0.204657	hypothetical protein	-4.02
TGGT1_207020	3.15449	0.271077	hypothetical protein	-3.03
TGGT1_207060	-4.30178	0.176421	ribonucleoside-diphosphate reductase small subunit	-4.35
TGGT1_207430	0.800116	0.807556	putative ATP-dependent RNA helicase DDX1	0.45
TGGT1_207440	0.381362	0.700504	ribosomal protein RPS4	-3.44
TGGT1_207450	0.514319	#DIV/0!	DNA segment, Chr 10, Wayne State University 52, expressed family protein	0.07
TGGT1_207620	-1.65242	0.238663	pyridine nucleotide-disulfide oxidoreductase domain-containing protein	-1.15
TGGT1_207640	-0.768083	0.543132	isoleucyl-tRNA synthetase family protein	-4.61
TGGT1_207710	-0.455298	#DIV/0!	putative phosphatidylinositol synthase	-3.57
TGGT1_207720	-2.76034	0.225491	hypothetical protein	-4.83
TGGT1_207760	2.59505	0.247978	DnaJ C terminal region domain-containing protein	-3.41
TGGT1_207770	-2.27874	0.390326	PCI domain-containing protein	-5.75
TGGT1_207800	4.22014	0.102511	hypothetical protein	-3.97
TGGT1_207830	-1.6105	#DIV/0!	MORN repeat-containing protein	1.53
TGGT1_207840	2.92594	0.10522	ribosomal protein RPS17	-3.75
TGGT1_208030	-2.30373	0.0932895	microneme protein MIC4	0.83
TGGT1_208320	-0.693503	0.772079	polynucleotide kinase 3 phosphatase	-0.27
TGGT1_208350	-0.126054	#DIV/0!	hypothetical protein	0.93
TGGT1_208370	-0.886266	0.788265	putative myosin heavy chain	1.79
TGGT1_208530	-2.03907	0.572496	nicotinate phosphoribosyltransferase	1.25
TGGT1_208540	2.82248	0.469688	DEAD/DEAH box helicase domain-containing protein	-4.06
TGGT1_208560	0.225611	0.896143	carrier superfamily protein	-3.49
TGGT1_208590	-0.662917	0.703813	putative vacuolar ATP synthase subunit 54kD	-4.78
TGGT1_208790	-0.259515	0.912738	putative MC family transporter	0.59
TGGT1_208830	-1.64957	0.430263	hypothetical protein	2.28
TGGT1_208970	0.996999	0.764053	RNA recognition motif-containing protein	1.96
TGGT1_209030	-0.753175	0.451258	actin ACT1	-4.5
TGGT1_209030;TGGT1_411760	-2.00675	#DIV/0!	#N/A	#N/A
TGGT1_209108	0.297314	0.926557	hypothetical protein	-2.54
TGGT1_209150	-1.8163	0.325683	non-proton pumping type-II NADH dehydrogenase I	-0.19
TGGT1_209210	0.721446	0.438836	hypothetical protein	-3.36
TGGT1_209260	-1.95033	0.586221	putative cytochrome c oxidase subunit	-3.07
TGGT1_209280	0.820881	0.603345	hypothetical protein	-0.2
TGGT1_209290	3.5982	#DIV/0!	ribosomal protein RPS28	-4.07
TGGT1_209430	-0.0449221	0.988855	putative 40S ribosomal protein S4	-4.73
TGGT1_209460	4.61015	0.00106094	hypothetical protein	-1.57
TGGT1_209540	3.33986	0.0738458	hypothetical protein	-4.06
TGGT1_209550	4.28833	0.343248	hypothetical protein	-3.74
TGGT1_209580	1.0807	0.74621	RNA methylase family UPF0020 protein	-2.85
TGGT1_209600	-1.53375	0.540259	hypothetical protein	1.9
TGGT1_209690	-1.61204	#DIV/0!	small nuclear ribonucleoprotein	-1.3
TGGT1_209720	-1.16936	#DIV/0!	hypothetical protein	-1.64
TGGT1_209800	-2.40969	0.51996	formate/nitrite transporter protein	1.1
TGGT1_209850	0.53682	#DIV/0!	RNA recognition motif-containing protein	1.18
TGGT1_209860	-0.725192	0.615938	SRP40, C-terminal domain-containing protein	-3.42
TGGT1_209910	0.0647022	0.978166	histone H2Bv	-4.05
TGGT1_209950	-4.34559	0.00705481	putative thioredoxin	-5.2
TGGT1_209985	-6.87836	#DIV/0!	cAMP-dependent protein kinase	1.2
TGGT1_209985;TGGT1_410590;TGGT1_210095	-0.0296992	#DIV/0!	#N/A	#N/A
TGGT1_210230	3.99157	0.0430614	hypothetical protein	-3.37
TGGT1_210360	-3.0923	#DIV/0!	DEAD (Asp-Glu-Ala-Asp) box polypeptide 41 family protein	-6.63
TGGT1_210370	0.342906	0.885025	hypothetical protein	1.07
TGGT1_210440	0.895647	#DIV/0!	polynucleotide adenylyltransferase	-3.52
TGGT1_210490	2.56676	0.110437	hypothetical protein	-3.62
TGGT1_210690	1.64984	0.209683	ribosomal protein RPS6	-4.58
TGGT1_210790	-4.17321	#DIV/0!	putative dihydroorotate dehydrogenase reveal	-2.84
TGGT1_210960	-0.277063	#DIV/0!	putative replication factor C subunit 4	-4.12
TGGT1_210980	-0.103761	0.933743	putative alternative splicing type 3 and	-5.1
TGGT1_211020	0.0997162	0.940219	RNA recognition motif-containing protein	-1.92
TGGT1_211030	-2.83723	0.0626457	hypothetical protein	1.01
TGGT1_211040	-1.57835	0.529812	Sec61beta family protein	-4.37
TGGT1_211260	-3.45621	0.15287	rhoptry kinase family protein ROP26 (incomplete catalytic triad)	0.68
TGGT1_211290	1.51718	0.660035	rhoptry protein ROP15	0.16
TGGT1_211300	-5.10747	#DIV/0!	putative DUF74 family protein	-0.5
TGGT1_211420	-0.274247	0.93221	RNA recognition motif-containing protein	-5.22
TGGT1_211670	0.245937	0.886871	S1 RNA binding domain-containing protein	0.72
TGGT1_211680	-1.45806	0.106427	protein disulfide isomerase	-5.65
TGGT1_211690	1.9723	#DIV/0!	AAA family protein	-5.05
TGGT1_211710	-1.0988	#DIV/0!	TB2/DP1, HVA22 family protein	1.92
TGGT1_212220	3.15279	0.180637	hypothetical protein	-4.91
TGGT1_212240	-0.055146	#DIV/0!	putative beta-1 tubulin	1.12
TGGT1_212240;TGGT1_221620	-0.41523	0.897857	#N/A	#N/A
TGGT1_212250	-0.740751	0.71045	XPG N-terminal domain-containing protein	-0.26
TGGT1_212260	3.16998	0.178917	Sjogren's syndrome/scleroderma autoantigen 1 (Autoantigen p27) protein	-4.5
TGGT1_212290	-0.214875	0.927662	ribosomal protein RPS19	-4.49
TGGT1_212300	-0.844066	#DIV/0!	hypothetical protein	0.69
TGGT1_212310	-4.45939	#DIV/0!	vacuolar ATP synthetase	-4.29
TGGT1_212920	6.25019	0.247982	hypothetical protein	-0.11
TGGT1_212960A	-2.10156	0.563106	hypothetical protein	-4.87
TGGT1_212960B	0.182789	0.858903	hypothetical protein	-3.59
TGGT1_213030	-1.15071	#DIV/0!	hypothetical protein	-1.04
TGGT1_213280	-4.30669	#DIV/0!	SAG-related sequence SRS25	2.11
TGGT1_213310	-1.72575	0.191468	hypothetical protein	-2.26
TGGT1_213350	1.79648	0.238138	ribosomal protein RPS15	-5.34
TGGT1_213420	7.46168	8.50249e-09	RAP domain-containing protein	-4.73
TGGT1_213600	1.49291	#DIV/0!	hypothetical protein	-2.51
TGGT1_213610	4.05931	0.0252867	hypothetical protein	1.8
TGGT1_213710	-3.40171	0.0328628	WD domain, G-beta repeat-containing protein	-0.32
TGGT1_213730	-1.23401	0.714604	lanthionine synthetase C family protein	0.22
TGGT1_213770	0.350901	0.88238	putative Superkiller viralicidic activity 2 family 2	-5.24
TGGT1_213900	1.83091	0.474293	regulator of chromosome condensation RCC1	-5.48
TGGT1_213910	-4.23711	#DIV/0!	hypothetical protein	-3.24
TGGT1_213970	3.7126	0.133229	putative ribosomal RNA small subunit methyltransferase B	-4.41
TGGT1_214080	-2.79905	0.0493622	toxofilin	1.56
TGGT1_214150	-3.25895	#DIV/0!	putative mitochondrial inner membrane translocase subunit TIM17	-4.5
TGGT1_214180	-2.53192	0.504222	ENTH domain-containing protein	-0.52
TGGT1_214210	0.948528	0.455495	rRNA pseudouridine synthase	-4.3
TGGT1_214270	-2.84106	0.215331	putative translation initiation factor IF-2	-5.99
TGGT1_214290	-2.33615	0.288201	DJ-1 family protein	2
TGGT1_214320	-1.31604	0.698282	facilitative glucose transporter GT1	-1.01
TGGT1_214350	-0.0440852	0.98214	putative GTP-binding protein	0.6
TGGT1_214370	4.24679	0.00190128	hypothetical protein	-2.47
TGGT1_214440	-5.20001	0.131125	4'-phosphopantetheinyl transferase superfamily protein	2.14
TGGT1_214490	-1.62807	0.640033	peptidase M16 inactive domain-containing protein	-4.1
TGGT1_214590	0.0939311	0.940005	micro-fibrillar-associated protein 1	-4.25
TGGT1_214590;TGGT1_272760	7.00053	#DIV/0!	#N/A	#N/A
TGGT1_214750	3.71433	0.0839526	hypothetical protein	-5.01
TGGT1_214770	-3.88368	0.204929	putative small GTP binding protein rab1a	-5.27
TGGT1_214770;TGGT1_313190	-1.69511	#DIV/0!	#N/A	#N/A
TGGT1_214790	3.00495	0.449909	glycoprotein	-3.48
TGGT1_214840	2.48656	#DIV/0!	AP2 domain transcription factor AP2X-7	-3.39
TGGT1_214870	7.49711	3.24563e-06	ribosomal protein L9, N-terminal domain-containing protein	-2.04
TGGT1_214940	-1.29878	#DIV/0!	MIC2-associated protein M2AP	1.59
TGGT1_214970	0.965005	0.476443	putative DNA replication licensing factor	-4.96
TGGT1_215020	4.96452	0.141284	hypothetical protein	-5.45
TGGT1_215060	-1.00887	0.616938	putative small GTP-binding protein sar1	-6.29
TGGT1_215220	-2.05781	0.273537	hypothetical protein	1.04
TGGT1_215260	-0.949391	0.405852	carbamoylphosphate synthetase	-0.19
TGGT1_215280	-1.39942	#DIV/0!	succinate dehydrogenase [ubiquinone] iron-sulfur protein	-2
TGGT1_215420	-2.82954	0.468897	SNARE protein	-4.66
TGGT1_215430	-3.38871	0.412565	hypothetical protein	-5.1
TGGT1_215460	0.601092	0.701686	ribosomal protein RPS24	-3.44
TGGT1_215470	-0.27502	0.815945	ribosomal protein RPL10A	-4.94
TGGT1_215590	-0.000232672	0.99987	flavoprotein subunit of succinate dehydrogenase	-3.96
TGGT1_215700	-4.13156	#DIV/0!	phosphatidylinositol 3- and 4-kinase	-3.88
TGGT1_215775	0.532416	0.788298	rhoptry protein ROP8	1.08
TGGT1_215980	1.95254	0.585873	hypothetical protein	2.11
TGGT1_216000	-2.54651	0.191661	alveolin domain containing intermediate filament IMC3	-4.22
TGGT1_216010	6.52794	0.00697723	ribosomal protein RPL24	-3.7
TGGT1_216020	2.38499	0.523231	peptidase family c78 protein	-0.45
TGGT1_216060	-1.21599	0.374763	hypothetical protein	0.12
TGGT1_216080	3.08319	0.278938	apical complex lysine methyltransferase	-4.3
TGGT1_216180	-2.04862	0.571047	hypothetical protein	2.17
TGGT1_216220	-0.538091	0.73127	AP2 domain transcription factor AP2XI-5	-4.57
TGGT1_216260	-2.96107	0.201156	putative eukaryotic initiation factor-2B, gamma subunit	-4.15
TGGT1_216450	-6.32468	#DIV/0!	peptidase, T1 family protein	-4.1
TGGT1_216480	0.334403	#DIV/0!	NMD3 family protein	-4.98
TGGT1_216590	-1.88166	0.375922	HEAT repeat-containing protein	-5.1
TGGT1_216650	-1.85956	0.468377	S15 sporozoite-expressed protein	1.82
TGGT1_216670	-0.107073	0.877079	FUSE-binding protein 2 / KH-type splicing regulatory protein	-3.31
TGGT1_216680	-0.887293	#DIV/0!	ankyrin repeat-containing protein	0.9
TGGT1_216750	0.925726	0.77956	Paf1/RNA polymerase II complex component LEO1	-0.55
TGGT1_216790	-1.64692	0.367542	putative ATP-binding cassette sub-family E member 1	-4.11
TGGT1_216860	-2.76077	0.068408	DEAD (Asp-Glu-Ala-Asp) box polypeptide DDX39	-5.17
TGGT1_216880	-0.780746	0.562013	guanine nucleotide-binding protein	-5.07
TGGT1_216910	4.48647	0.0291253	hypothetical protein	-0.71
TGGT1_217000	3.38231	#DIV/0!	hypothetical protein	-0.11
TGGT1_217010	-1.86353	#DIV/0!	hypothetical protein	-3.68
TGGT1_217460	-2.21255	0.0706981	glutaminyl-tRNA synthetase (GlnRS)	-3.72
TGGT1_217480	3.92653	#DIV/0!	hypothetical protein	-1.04
TGGT1_217540	1.30126	0.28607	RNA recognition motif-containing protein	1.98
TGGT1_217570	2.46623	0.512587	ribosomal protein RPS27	-3
TGGT1_217680	-2.29943	#DIV/0!	hypothetical protein	0.99
TGGT1_217740	-0.329264	0.867554	3-ketoacyl-(acyl-carrier-protein) reductase	-1.89
TGGT1_217820	-1.25	0.540334	PCI domain-containing protein	-3.09
TGGT1_217890	-2.53576	0.256628	putative alkyl hydroperoxide reductase/ Thiol specific antioxidant/ Mal allergen	0.23
TGGT1_218240	-5.37624	#DIV/0!	hypothetical protein	-2.87
TGGT1_218280	-4.10887	0.188865	putative eukaryotic porin	-2.81
TGGT1_218300	-0.410973	0.792551	zinc finger (CCCH type) motif-containing protein	1.21
TGGT1_218410	0.446613	0.737972	ribosomal protein RPP0	-3.16
TGGT1_218490	3.40457	2.40026e-05	hypothetical protein	-5.12
TGGT1_218520	-2.20793	0.245247	microneme protein MIC6	1.05
TGGT1_218540	-2.67349	0.174791	putative peptidase S15	0.53
TGGT1_218570	-3.25274	0.0195682	Nin one binding (NOB1) Zn-ribbon family protein	-4.79
TGGT1_218610	-2.10242	0.0179165	ATPase (DUF699) protein	-5.23
TGGT1_218780	-4.06059	0.0407346	putative phosphoserine aminotransferase	0.69
TGGT1_218820	-1.9463	0.296556	alba 2	0.68
TGGT1_218840	2.43164	0.517078	mutS domain protein	-1.51
TGGT1_218920	-4.89161	0.307531	putative proteasome subunit beta type	-4.4
TGGT1_218960	4.06115	#DIV/0!	AP2 domain transcription factor AP2XII-1	-3.73
TGGT1_219150	3.69307	#DIV/0!	zinc finger, zz type domain-containing protein	-4.1
TGGT1_219170	-0.30534	#DIV/0!	hypothetical protein	-0.98
TGGT1_219200	3.99621	#DIV/0!	DEAD/DEAH box RNA helicase family protein	-5.23
TGGT1_219270	-0.401024	0.901295	multi-pass transmembrane protein	-3.53
TGGT1_219280	-0.853157	#DIV/0!	actin like protein ALP1	-2.53
TGGT1_219310	-2.95713	0.0222001	DnaK family protein	-2.04
TGGT1_219320	-3.41558	0.0223568	acid phosphatase GAP50	-3.74
TGGT1_219520	-2.25032	0.395137	histone arginine methyltransferase PRMT1	-0.04
TGGT1_219540	-2.54993	0.00669636	cytosolic tRNA-Ala synthetase	-4.53
TGGT1_219590	-0.482763	0.780893	RuvB family 1 protein	-4.12
TGGT1_219630	4.7792	#DIV/0!	flavodoxin domain-containing protein	-2.78
TGGT1_219700	-1.296	0.702231	putative DNA replication licensing factor MCM4	-5.43
TGGT1_219750	-3.012	0.449173	putative cytochrome c	-3.51
TGGT1_219790A	-0.621181	0.84878	pre-mRNA processing factor PRP3	-4.7
TGGT1_219790B	1.62865	0.639932	pre-mRNA processing factor PRP3	-4.43
TGGT1_219800	-0.230992	0.829501	putative vacuolar ATP synthase subunit b	-5.49
TGGT1_219850	-1.09777	0.203787	prolyl-tRNA synthetase (ProRS)	-4.45
TGGT1_219860	-1.97023	#DIV/0!	putative replication licensing factor	-4.37
TGGT1_220100	-2.76732	0.163325	phosphoribosylpyrophosphate synthetase	-4.54
TGGT1_220150	7.21735	0.000142667	putative 50S ribosomal protein L16	-2.48
TGGT1_220200	4.5162	0.0885389	hypothetical protein	-2.38
TGGT1_220240	-2.33046	0.381742	hypothetical protein	0.9
TGGT1_220260	0.00269866	0.997742	hypothetical protein	-0.65
TGGT1_220270	-2.0836	0.268462	alveolin domain containing intermediate filament IMC6	-3.19
TGGT1_220400	-1.83778	0.472867	actin depolymerizing factor ADF	-4.23
TGGT1_220490	0.537693	0.757009	putative pre-rRNA-processing protein PNO1	-2.21
TGGT1_220510	-2.44444	#DIV/0!	hypothetical protein	0.89
TGGT1_220600	-3.97318	#DIV/0!	hypothetical protein	0.93
TGGT1_220930	-0.51735	0.873332	hypothetical protein	-2.62
TGGT1_220950	-3.71875	0.384483	hypothetical protein	2.13
TGGT1_221170	-3.71272	0.384967	CAAX metallo endopeptidase	-0.25
TGGT1_221210	-5.02117	#DIV/0!	cyclophilin	-1.6
TGGT1_221320	-1.6564	0.365081	acetyl-CoA carboxylase ACC1	-3.6
TGGT1_221380	-0.437455	0.711864	alba 1	-0.16
TGGT1_221470	-2.74238	0.227822	hypothetical protein	-1.49
TGGT1_221522	-4.62186	#DIV/0!	adaptor complexes medium subunit family protein	-3.64
TGGT1_221600	4.27781	0.0206058	hypothetical protein	-3.95
TGGT1_221610	-1.65895	0.511426	ubiquitin carboxyl-terminal hydrolase	-1.69
TGGT1_221620	-0.554808	#DIV/0!	putative beta-tubulin	-2.8
TGGT1_221630	0.225968	#DIV/0!	hypothetical protein	-1.97
TGGT1_221670	-0.0382551	0.984501	transcriptional elongation factor FACT140	-4.55
TGGT1_221950	-1.10716	#DIV/0!	putative splicesome-associated protein	-6
TGGT1_222000	-3.60267	#DIV/0!	brix domain-containing protein	-3.45
TGGT1_222070	-3.96224	#DIV/0!	elongation factor Tu GTP binding domain-containing protein	-0.48
TGGT1_222140	0.563926	0.67349	DEAD/DEAH box helicase domain-containing protein	-5.27
TGGT1_222160	-2.82086	0.310437	aldehyde dehydrogenase	-0.64
TGGT1_222180	4.05817	0.111288	hypothetical protein	-3.96
TGGT1_222220	-1.27665	0.47543	alveolin domain containing intermediate filament IMC7	-0.64
TGGT1_222300	-1.66041	0.0489099	hypothetical protein	-1.86
TGGT1_222360	-2.41644	0.519071	hypothetical protein	-0.96
TGGT1_222380	-0.892794	0.711467	importin-beta N-terminal domain-containing protein	-3.51
TGGT1_222660	1.78347	#DIV/0!	leucine rich repeat-containing protein	-4.6
TGGT1_222860	-1.27022	0.27259	putative eukaryotic translation initiation factor	-4.47
TGGT1_222952	-4.03603	0.360493	phosphohistidine phosphatase	1.35
TGGT1_222990	0.272764	0.932574	putative ribosomal protein S18	-3.84
TGGT1_223040	1.76253	0.616809	hypothetical protein	-4.49
TGGT1_223050	-1.16562	0.566287	ribosomal protein RPS20	-4.19
TGGT1_223140	0.0279323	0.990572	tRNA binding domain-containing protein	0.21
TGGT1_223390	0.856887	0.280533	putative activating signal cointegrator 1 complex subunit 3 family 1 ASCC3L1	-4.82
TGGT1_223410	-1.1743	0.563574	putative eukaryotic initiation factor-4E	-4.41
TGGT1_223485	-3.75132	#DIV/0!	hypothetical protein	-1.49
TGGT1_223490	-0.605329	0.760602	hypothetical protein	-4.03
TGGT1_223500	7.77655	4.25513e-17	hypothetical protein	-3.13
TGGT1_223540	-0.691056	0.632301	importin-beta N-terminal domain-containing protein	-2.34
TGGT1_223590	-3.68436	0.220698	proteasome subunit	-1.57
TGGT1_223660	7.19866	7.94765e-08	putative 50S ribosomal protein L4	-3.06
TGGT1_223910	-0.0526643	#DIV/0!	acyltransferase domain-containing protein	-0.11
TGGT1_223920	2.04466	0.00132555	rhoptry neck protein RON3	-4.41
TGGT1_223930	-0.241088	0.86624	RNA recognition motif-containing protein	-1.67
TGGT1_223940	-2.0943	0.216551	GAP45 protein	-4.14
TGGT1_223960	-2.32251	0.383048	ubiquitin interaction motif family protein	-5.08
TGGT1_224050	-2.51551	#DIV/0!	AP2 domain transcription factor AP2X-4	-3.71
TGGT1_224060	-1.52298	0.401104	putative thioredoxin	-1.29
TGGT1_224090	1.10342	0.741437	enoyl-CoA hydratase/isomerase family protein	-1.24
TGGT1_224350A	-4.56211	0.0274775	putative aminopeptidase N	-1.16
TGGT1_224580	-0.375902	0.849125	RNA recognition motif-containing protein	-3.8
TGGT1_224740	-3.01771	0.194831	hypothetical protein	-1.12
TGGT1_224850	1.23108	0.145652	putative polyadenylate binding protein	-4.12
TGGT1_224900	-3.91061	0.073561	putative adenylate kinase	-4.02
TGGT1_224990	7.48247	0.00994747	hypothetical protein	1.03
TGGT1_225050	-2.791	0.0498776	putative adenosylhomocysteinase	-1.58
TGGT1_225060	-3.52068	0.400923	nucleoredoxin family protein	-0.9
TGGT1_225080	-0.681537	0.567161	ribosomal protein RPS18	-4.15
TGGT1_225125	1.27773	0.427806	pre-rRNA processing protein	-4.76
TGGT1_225130	0.875908	0.790564	hypothetical protein	-5.75
TGGT1_225150	1.60621	0.523387	hypothetical protein	0.53
TGGT1_225160	-2.12181	0.56011	hypothetical protein	2.07
TGGT1_225240	7.4826	0.000641771	putative 50S ribosomal protein L13	-3.34
TGGT1_225250	5.97205	0.104175	putative LSU ribosomal protein L14P	-3.94
TGGT1_225380	3.39655	0.157916	hypothetical protein	-3.96
TGGT1_225550	1.00535	0.762255	phosphatidylserine decarboxylase	-4.01
TGGT1_225690	-0.332111	0.918051	hypothetical protein	-0.02
TGGT1_225730	-0.972384	#DIV/0!	putative membrane protein	-3.65
TGGT1_225810	7.39742	0.000686808	BIR protein	-3.11
TGGT1_225930	-3.88526	0.0748176	triose-phosphate isomerase TPI-I	-5.1
TGGT1_226030	-1.32688	0.696155	AGC kinase	-3.04
TGGT1_226068	1.35357	0.17053	DnaJ domain-containing protein	-4.72
TGGT1_226090	0.321049	0.920752	DEAD/DEAH box helicase domain-containing protein	-3.96
TGGT1_226250	-0.858959	0.152927	DEAD (Asp-Glu-Ala-Asp) box polypeptide DDX3X	-4.25
TGGT1_226280	6.61716	2.63049e-05	putative ribosomal protein L28	-4.91
TGGT1_226380	-0.00697765	0.997173	hypothetical protein	1.98
TGGT1_226410	-0.938759	0.519207	EF-1 guanine nucleotide exchange domain-containing protein	2.47
TGGT1_226430	-6.57937	0.236712	reticulon protein	2.39
TGGT1_226580	2.82146	#DIV/0!	hypothetical protein	-4.07
TGGT1_226590	-1.12835	#DIV/0!	putative cytochrome C oxidase subunit IIa	-3.8
TGGT1_226660	-0.120155	0.951362	hypothetical protein	-6.49
TGGT1_226670	-3.60322	#DIV/0!	hypothetical protein	-3.51
TGGT1_226680	-3.12072	#DIV/0!	hypothetical protein	-0.24
TGGT1_226720	-0.616214	0.849945	translin family protein	0.29
TGGT1_226730	-0.990617	0.497273	aconitate hydratase ACN/IRP	-4.73
TGGT1_226830	-3.04197	0.0194335	DnaK family protein	-5.4
TGGT1_226860	-4.24609	#DIV/0!	SAG-related sequence SRS67	1.88
TGGT1_226940	1.43274	#DIV/0!	ubiquitin carboxyl-terminal hydrolase	-3.8
TGGT1_226960	-2.54302	0.0210923	phosphofructokinase PFKII	-5.19
TGGT1_226970	1.51412	0.219558	ribosomal protein RPS11	-3.75
TGGT1_227030	-2.16962	0.55313	hypothetical protein	1.06
TGGT1_227140	5.16989	0.132367	hypothetical protein	-2.42
TGGT1_227280	1.48043	0.363482	dense granule protein GRA3	2.14
TGGT1_227290	-2.81276	#DIV/0!	histone deacetylase HDAC3	-5.36
TGGT1_227360	2.70012	0.00735371	ribosomal protein RPL3	-5.9
TGGT1_227560	-0.744268	0.555418	putative IWS1 transcription factor	-0.72
TGGT1_227600	0.660217	0.782489	ribosomal protein RPL34	-5.27
TGGT1_227620	-2.20381	0.31136	dense granule protein GRA2	2.47
TGGT1_227650	-2.55657	0.501138	putative microtubule-associated protein RP/EB family	-0.98
TGGT1_227800	0.959804	0.77211	EF hand domain-containing protein	-3.19
TGGT1_227810	-0.820209	0.571666	rhoptry kinase family protein ROP11 (incomplete catalytic triad)	0.25
TGGT1_227850	0.135545	0.930646	peptidyl-prolyl cis-trans isomerase, cyclophilin-type domain-containing protein	-4.8
TGGT1_227860	3.351	0.415999	hypothetical protein	-4.34
TGGT1_227948	-2.16958	0.20291	peptidase M16 inactive domain-containing protein	-0.23
TGGT1_227960	-2.97152	#DIV/0!	PCI domain-containing protein	-3.33
TGGT1_227990	3.03027	0.0366326	hypothetical protein	-3.15
TGGT1_228150	1.82482	0.475559	hypothetical protein	-1.48
TGGT1_228170	-0.235961	0.818573	inner membrane complex protein IMC2A	-3.28
TGGT1_228190	-1.21153	0.62149	putative eukaryotic initiation factor-3, subunit 5	-5.13
TGGT1_228210	-2.70592	0.232637	26S proteasome regulatory subunit	-4.96
TGGT1_228290	-2.55871	#DIV/0!	phospholipase/carboxylesterase	0.93
TGGT1_228470	1.76458	0.337986	ribosomal protein RPL15	-4.94
TGGT1_228490	-1.10025	0.742102	hypothetical protein	-3.71
TGGT1_228630	-2.61527	0.245101	hypothetical protein	-4.48
TGGT1_229000	-4.25107	0.345701	kelch repeat-containing protein	0.84
TGGT1_229010	-0.532892	0.508642	rhoptry neck protein RON4	-0.93
TGGT1_229030	-0.930647	#DIV/0!	hypothetical protein	-3.87
TGGT1_229180	-3.00205	0.137986	HEAT repeat-containing protein	-5.05
TGGT1_229210	-0.136458	0.953989	putative small nuclear ribonucleoprotein polypeptide A'	-1.7
TGGT1_229250A	3.03824	0.134469	ribosomal protein RPL28	-6.04
TGGT1_229360	-1.9873	0.287887	transaldolase	0.33
TGGT1_229470	0.537471	0.786363	hypothetical protein	-1.49
TGGT1_229480	0.0793912	0.963325	putative calcium binding protein precursor	0.11
TGGT1_229620	7.88733	6.50107e-12	hypothetical protein	-4.47
TGGT1_229650	-3.70596	#DIV/0!	josephin protein	0.33
TGGT1_229670	0.542307	0.729273	ribosomal protein RPS23	-3.75
TGGT1_229740	3.17769	0.178152	hypothetical protein	-5.35
TGGT1_229900	3.7588	0.0814603	hypothetical protein	-4.29
TGGT1_229920	1.2442	0.712554	hypothetical protein	-3.84
TGGT1_229930	-3.56444	0.397187	p25-alpha family protein	1.91
TGGT1_229940	-0.7681	0.749036	putative cyclophilin	-3.33
TGGT1_229950	-0.560488	0.747191	putative 26S proteasome regulatory subunit 6b	-5.53
TGGT1_229990	-1.73211	0.14445	putative T-complex protein 1 subunit alpha	-4.96
TGGT1_230050	5.85489	8.24015e-05	putative 50S ribosomal protein L3	-4.5
TGGT1_230118	2.13727	#DIV/0!	hypothetical protein	-0.59
TGGT1_230160	-1.64888	0.274541	hypothetical protein	2.11
TGGT1_230180	-1.18636	0.2613	hypothetical protein	2.86
TGGT1_230210	-2.36819	0.134953	alveolin domain containing intermediate filament IMC10	-4.7
TGGT1_230340	0.0546554	0.977859	hypothetical protein	-1.14
TGGT1_230350	0.00327673	0.999187	hypothetical protein	-3.25
TGGT1_230380	-3.65573	#DIV/0!	protein translocation complex, SEC61 gamma subunit	-4.61
TGGT1_230410	-0.254546	0.882951	peroxiredoxin PRX3	0.4
TGGT1_230420	-1.67018	0.157841	sarco/endoplasmic reticulum Ca2+-ATPase	-5.43
TGGT1_230450	-2.193	0.405046	bifunctional GMP synthase/glutamine amidotransferase protein	-4.16
TGGT1_230480	-4.49703	#DIV/0!	hypothetical protein	2.59
TGGT1_230520	-0.847672	0.79686	putative cyclophilin 1	-1.69
TGGT1_230570	-1.87318	#DIV/0!	transporter, major facilitator family protein	-0.05
TGGT1_230850	-1.83556	0.473325	hypothetical protein	-0.38
TGGT1_230940	-0.425165	0.430952	hypothetical protein	-4.92
TGGT1_230960	-1.18512	0.386324	putative splicing factor 3b, subunit 3	-4.69
TGGT1_231070	-2.47718	#DIV/0!	protein kinase	0.22
TGGT1_231080	0.947581	0.695361	ribosomal protein RPL38	-5.77
TGGT1_231140	-0.184285	0.925501	ribosomal protein RPS25	-3.46
TGGT1_231160	-1.41588	#DIV/0!	hypothetical protein	-1.6
TGGT1_231175	6.47649	#DIV/0!	hypothetical protein	1.83
TGGT1_231210	-0.916777	0.704385	sarcalumenin/eps15 family protein	-0.5
TGGT1_231410	-0.442057	0.823207	hypothetical protein	-5.37
TGGT1_231440	-0.32988	0.86731	LsmAD domain-containing protein	-1.65
TGGT1_231480	-1.23576	0.442173	putative GCN1	-1.55
TGGT1_231600	-2.48573	0.11986	HEAT repeat-containing protein	-2.41
TGGT1_231630	-1.19558	0.32461	alveolin domain containing intermediate filament IMC4	-4.52
TGGT1_231640	-1.0032	0.256971	alveolin domain containing intermediate filament IMC1	-4
TGGT1_231750	7.1825	1.02209e-11	hypothetical protein	-5.09
TGGT1_231850	-4.23377	0.0354856	serine-threonine phosophatase 2C (PP2C)	-4.39
TGGT1_231910	-1.28073	0.705257	ATP synthase F1 gamma subunit	-3.94
TGGT1_231920	-3.69717	#DIV/0!	oxidoreductase, short chain dehydrogenase/reductase family protein	0.4
TGGT1_231960	-2.31805	0.532258	putative omega secalin	1.48
TGGT1_231970	1.05852	0.294858	pre-mRNA processing splicing factor PRP8	-3.84
TGGT1_232050	-2.43471	0.207902	DnaJ domain-containing protein	-4.16
TGGT1_232130	-0.850976	0.501656	hypothetical protein	-0.82
TGGT1_232180	0.474793	#DIV/0!	UBA/TS-N domain-containing protein	-1.57
TGGT1_232230	0.344995	0.914909	ribosomal protein RPL30	-4.23
TGGT1_232250	-2.88098	0.0595714	catalase	2.08
TGGT1_232260	-1.69904	0.627637	hypothetical protein	-2.47
TGGT1_232280	-1.17888	0.507772	hypothetical protein	1.22
TGGT1_232300	3.03559	0.0363828	ribosomal protein RPS3	-4.37
TGGT1_232340	-0.0454018	0.979019	protein phosphatase 2C domain-containing protein	-0.25
TGGT1_232350	-2.70505	0.0329606	lactate dehydrogenase LDH1	0.78
TGGT1_232370	-3.9661	#DIV/0!	CW-type Zinc Finger protein	-0.62
TGGT1_232410	-0.747231	0.553881	PDI family protein	0.99
TGGT1_232440	-1.59857	0.329805	Brf1p family coiled coil protein	0.34
TGGT1_232520	0.762471	#DIV/0!	brix domain-containing protein	-5.05
TGGT1_232600	-5.01202	#DIV/0!	phospholipase, patatin family protein	0.44
TGGT1_232650	-1.74487	#DIV/0!	hypothetical protein	1.4
TGGT1_232660	-3.68971	#DIV/0!	Hsp70 interacting protein HIP	1.67
TGGT1_232710	1.65168	0.112305	ribosomal protein RPS3A	-4.09
TGGT1_232830	-3.72327	0.384122	putative vacuolar proton translocating ATPase subunit A	-3.73
TGGT1_233000	-5.81349	#DIV/0!	KOW motif domain-containing protein	-4.24
TGGT1_233010	-2.0049	0.0504484	putative cell-cycle-assocaited protein kinase ERK7	-1.53
TGGT1_233080	3.78402	#DIV/0!	G-patch domain-containing protein	-4.9
TGGT1_233100	-0.0887113	0.964075	SPFH domain / Band 7 family protein	-4.52
TGGT1_233110	-2.50354	0.117723	IMP dehydrogenasa	-1.21
TGGT1_233120	3.1544	#DIV/0!	AP2 domain transcription factor AP2VIII-2	-3.38
TGGT1_233140	-5.11417	0.296028	putative deoxyuridine 5'-triphosphate nucleotidohydrolase	-4.26
TGGT1_233190	-0.682962	#DIV/0!	SKIP/SNW domain-containing protein	-4.4
TGGT1_233220	-0.32748	0.740985	hypothetical protein	0.93
TGGT1_233350	-2.70754	#DIV/0!	putative nuclear transport factor 2	-3.46
TGGT1_233410	-2.26807	0.539153	Sof1 family domain-containing protein	-4.11
TGGT1_233460	-1.6773	0.137613	SAG-related sequence SRS29B	-0.07
TGGT1_233480	-1.58799	0.647174	SAG-related sequence SRS29C	1.51
TGGT1_233490	2.86766	0.151935	hypothetical protein	-3.13
TGGT1_233500	-2.3437	0.379579	triose-phosphate isomerase TPI-II	-4.22
TGGT1_233520	2.4536	0.205062	ATP-dependent RNA helicase	-5.53
TGGT1_233520;TGGT1_216950	-0.365872	#DIV/0!	#N/A	#N/A
TGGT1_234190	-3.17153	0.269239	putative serine hydroxymethyltransferase 2	-4.23
TGGT1_234310	-0.754814	#DIV/0!	hypothetical protein	-0.39
TGGT1_234380	-5.45101	0.121385	hypothetical protein	2.66
TGGT1_234420	1.83514	0.321305	ATPase, AAA family protein	-5.08
TGGT1_234450	1.62142	0.191267	ribosomal protein RPS15A	-4.6
TGGT1_234505	-3.72125	#DIV/0!	putative phenylalanyl-tRNA synthetase alpha chain A	-4.4
TGGT1_234610	2.11931	#DIV/0!	WD-40 repeat protein	-5.27
TGGT1_235020	0.224245	0.857527	putative COPI protein	-4.46
TGGT1_235140	-3.77701	#DIV/0!	hypothetical protein	1.41
TGGT1_235160	0.0413528	0.978809	hypothetical protein	-1.04
TGGT1_235170	-1.25633	0.710121	ATPase, AAA family protein	-5.07
TGGT1_235350	-1.50797	0.405341	cwfj family protein	-4.4
TGGT1_235380	-1.11491	0.237981	hypothetical protein	1.44
TGGT1_235398	3.53353	0.146609	hypothetical protein	-4.79
TGGT1_235402	-0.490681	#DIV/0!	CorA family Mg2+ transporter protein	-1.57
TGGT1_235470	-0.936104	0.183477	myosin A	-3.09
TGGT1_235490	-4.42744	#DIV/0!	hypothetical protein	-1.28
TGGT1_235540	0.0586325	0.967286	putative eukaryotic initiation factor-2 beta	-5.6
TGGT1_235930	-1.03377	0.257306	domain K- type RNA binding proteins family protein	-4.28
TGGT1_235970	-1.93289	0.107717	putative eukaryotic initiation factor-2 gamma	-5.01
TGGT1_236040	-1.97558	0.199795	fructose-1,6-bisphosphate aldolase	-3.46
TGGT1_236040;TGGT1_236050	-2.01805	0.347108	#N/A	#N/A
TGGT1_236070	-2.76536	0.476172	pyrroline-5-carboxylate reductase	0.79
TGGT1_236210	-0.739367	0.638873	putative peptidase M16 family potein	-4.74
TGGT1_236540	-1.10995	0.225297	RNA recognition motif-containing protein	-4.66
TGGT1_236570	-2.26259	0.235675	lysine decarboxylase family protein	-3.75
TGGT1_236650	-1.15608	0.0765356	DEAD (Asp-Glu-Ala-Asp) box polypeptide 17	-5.58
TGGT1_236840	-0.826683	0.539848	putative zinc finger (C-x8-C-x5-C-x3-H)-2	-3.3
TGGT1_236910	-1.31629	0.374227	putative U2 snRNP auxiliary factor	-3.26
TGGT1_236930	5.48605	#DIV/0!	hypothetical protein	-5.59
TGGT1_236950	-4.29373	#DIV/0!	hypothetical protein	0.96
TGGT1_237010	6.59923	1.43584e-09	hypothetical protein	-4.09
TGGT1_237015	-1.15634	#DIV/0!	hypothetical protein	2.4
TGGT1_237100	1.85574	0.381653	RAP domain-containing protein	-3.97
TGGT1_237110	2.53661	#DIV/0!	putative replication factor C subunit 2	-4.12
TGGT1_237140	-1.09644	0.742901	putative ethylene inducible protein	0.59
TGGT1_237150	1.32148	0.46114	putative minor histocompatibility antigen h13	-3.96
TGGT1_237170	-0.266111	#DIV/0!	hypothetical protein	1.23
TGGT1_237180	1.90262	0.255288	hypothetical protein	1.39
TGGT1_237220	-0.180661	0.92696	putative DNA replication licensing factor Mcm7	-4.39
TGGT1_237230	2.91601	#DIV/0!	hypothetical protein	2.83
TGGT1_237250	3.35304	#DIV/0!	hypothetical protein	-3.51
TGGT1_237280	-2.13478	0.170572	TLD protein	-0.16
TGGT1_238000	5.21773	0.00476577	peptidyl-prolyl isomerase	-6.27
TGGT1_238010	0.220785	0.868226	ribosomal protein RPL23A	-4.8
TGGT1_238040A	3.44692	#DIV/0!	protein disulfide-isomerase domain-containing protein	-0.53
TGGT1_238040A;TGGT1_238040B;TGGT1_411630	-5.62889	#DIV/0!	#N/A	#N/A
TGGT1_238050	-1.24063	0.223147	nuclease and tudor domain-containing protein	-0.44
TGGT1_238100	-2.21375	#DIV/0!	transmembrane protein	-4.44
TGGT1_238150	-3.0363	0.446649	hypothetical protein	1.24
TGGT1_238190	-0.138416	0.965689	DNA-directed RNA polymerase II RPB3	-4.42
TGGT1_238250	0.537265	0.86859	ribosomal protein RPL36	-4.6
TGGT1_238950	-0.2564	0.913778	putative fatty acyl-CoA desaturase	-3.7
TGGT1_239087	7.55652	0.00961304	hypothetical protein	-4.24
TGGT1_239100	-0.0798017	0.94329	ribosomal protein RPS7	-5.53
TGGT1_239100;TGGT1_312510	4.30338	#DIV/0!	#N/A	#N/A
TGGT1_239260	-0.255672	0.882438	histone H4	-4.81
TGGT1_239330	0.00848077	0.997896	ribosomal protein RPL37	-4.25
TGGT1_239490	1.99792	0.28568	dehydrogenase E1 component family protein	-1.89
TGGT1_239500	-4.06617	0.358352	putative proteasome subunit alpha type	-4.94
TGGT1_239610	4.4028	0.0109554	hypothetical protein	-2.3
TGGT1_239720	7.2385	1.09763e-05	putative 50S ribosomal protein l24	-3.92
TGGT1_239740	-3.76571	0.214075	dense granule protein GRA14	2
TGGT1_239752	-0.238315	0.919819	hypothetical protein	-1.36
TGGT1_239760	0.62768	0.792736	ribosomal protein RPL22	-4.32
TGGT1_239770	-0.97315	#DIV/0!	alveolin domain containing intermediate filament IMC11	1.53
TGGT1_239790	-0.381687	0.846847	BRCA1 C Terminus (BRCT) domain-containing protein	-4.56
TGGT1_239820	0.028072	0.980034	D-3-phosphoglycerate dehydrogenase	1.79
TGGT1_240060	-0.188018	0.814719	hypothetical protein	1.44
TGGT1_240090	-0.802335	0.807055	putative rhoptry kinase family protein ROP34	0.5
TGGT1_240270	6.97531	0.22439	hypothetical protein	-4.65
TGGT1_240280	-3.59512	0.228277	S1/P1nuclease	-2
TGGT1_240500	-1.20481	#DIV/0!	hypothetical protein	0.91
TGGT1_240510	1.46341	0.670011	hypothetical protein	-4.06
TGGT1_240590	-0.944482	0.775451	DNA-directed RNA polymerase II RPB5	-5.78
TGGT1_240600	-2.12484	0.210916	putative chaperonin cpn60	-3.32
TGGT1_240640	-2.63378	#DIV/0!	casein kinase I	-4.35
TGGT1_240650	-0.513627	0.682274	putative coatomer protein complex, subunit alpha	-4.62
TGGT1_240710	-2.58969	0.248746	RNA recognition motif-containing protein	-5
TGGT1_240810	-1.57851	0.648878	hypothetical protein	-5.4
TGGT1_240850	-0.708548	#DIV/0!	WD domain, G-beta repeat-containing protein	-2.82
TGGT1_240860	1.9119	0.45777	acyltransferase domain-containing protein	-2.54
TGGT1_240870	-0.928915	0.597658	putative beta adaptin protein	-2.83
TGGT1_240980	-1.30091	#DIV/0!	hypothetical protein	-0.98
TGGT1_241150	-0.791396	#DIV/0!	hypothetical protein	-3.41
TGGT1_241170	-1.00341	0.762673	hypothetical protein	0.03
TGGT1_242070	-1.62464	0.37339	cAMP-dependent protein kinase regulatory subunit	-5.46
TGGT1_242290	-3.07539	0.279816	putative proteasome subunit alpha1	-4.48
TGGT1_242330	1.26701	0.32546	ribosomal protein RPS5	-4.92
TGGT1_242380	-0.390899	0.903749	fatty acid elongase	-0.95
TGGT1_242680	-0.497255	0.87813	ribosomal protein RPL24e	-3.94
TGGT1_242730	-2.77184	#DIV/0!	guanylate kinase family protein	-4.62
TGGT1_242800	0.901198	#DIV/0!	putative ribosome biogenesis protein NSA2	-5.18
TGGT1_242830	-0.926619	0.779363	putative XRN 5'-3' exonuclease	-4.96
TGGT1_243200	-2.11508	0.418962	hypothetical protein	-3.95
TGGT1_243490	3.33613	0.252279	putative BCS1 family isoform 9	-4.15
TGGT1_243530	3.00493	0.449912	pentatricopeptide repeat domain-containing protein	-2.95
TGGT1_243540	-2.38382	0.37311	WD domain, G-beta repeat-containing protein	-4.68
TGGT1_243570	-0.877846	0.661605	ribosomal protein RPS26	-5.14
TGGT1_243610	4.59081	#DIV/0!	C-5 cytosine-specific DNA methylase superfamily protein	-0.6
TGGT1_243620	3.42062	#DIV/0!	hypothetical protein	-4.1
TGGT1_243710	-1.3106	0.258556	t-complex protein beta subunit	-4.79
TGGT1_243730	-3.13008	0.0169264	rhoptry protein ROP9	0.85
TGGT1_243800	-2.8181	0.0856654	putative long-chain fatty acid CoA ligase	0.25
TGGT1_243910	-2.5495	0.50202	Cof family hydrolase subfamily protein	1.57
TGGT1_243920	1.23746	0.366874	putative DNA replication licensing factor MCM5	-5.35
TGGT1_243930	-3.82235	0.125743	hypothetical protein	0.25
TGGT1_243950	0.190156	0.912362	putative prohibitin	-5.18
TGGT1_243960	0.163695	0.794143	nuclear transport factor 2 (ntf2) domain-containing protein	-2.28
TGGT1_244100	-0.911053	0.650092	snoRNA binding domain-containing protein	-4.36
TGGT1_244110	-3.26272	0.169954	nucleosome assembly protein (nap) protein	-0.88
TGGT1_244200	1.04779	0.553645	putative 2-oxoglutarate dehydrogenase e1 component, mitochondrial precursor	-4.8
TGGT1_244210	1.48095	#DIV/0!	RNA polymerase-associated protein RTF1	-4.72
TGGT1_244250	-3.22954	0.2631	hypothetical protein	0.79
TGGT1_244310	-1.52538	0.125778	GTP-binding protein	-3.71
TGGT1_244335	-0.38411	#DIV/0!	hypothetical protein	1.72
TGGT1_244370	-0.826989	#DIV/0!	putative TDC1	-3.06
TGGT1_244380	-2.99575	0.0208948	cactin	-4.92
TGGT1_244390	-2.7649	#DIV/0!	coatomer epsilon subunit protein	-0.92
TGGT1_244460	-0.179179	0.851074	hypothetical protein	-1.5
TGGT1_244560	-1.70154	0.0219769	putative heat shock protein 90	-4.39
TGGT1_244570	5.41379	#DIV/0!	hypothetical protein	-2.86
TGGT1_244650	-1.31534	0.594221	putative eukaryotic initiation factor-5	-4.08
TGGT1_244690	-3.50316	#DIV/0!	hypothetical protein	0.68
TGGT1_244870B	-2.36124	#DIV/0!	putative quinone oxidoreductase	0.35
TGGT1_245460	1.44306	0.240173	ribosomal protein RPS8	-4.68
TGGT1_245470	-0.451251	0.735375	mitotic checkpoint protein, BUB3 family protein	-0.38
TGGT1_245490	-2.30253	0.386351	microneme protein MIC8	-1.71
TGGT1_245560	-2.78193	0.474277	hypothetical protein	-0.29
TGGT1_245620	0.167167	#DIV/0!	ribosomal-ubiquitin protein RPS27A	-4.61
TGGT1_245670	-1.94607	0.450982	pyruvate dehydrogenase complex subunit PDH-E1Alpha	0.15
TGGT1_245680	0.651671	0.604693	ribosomal protein RPL21	-3.65
TGGT1_246000	6.71826	0.00271448	large subunit ribosomal protein IMG2	-3.24
TGGT1_246050	4.87205	0.0398469	hypothetical protein	-4.83
TGGT1_246130	-3.5834	0.039966	serpin (serine proteinase inhibitor) superfamily protein	1.24
TGGT1_246220	-1.10814	#DIV/0!	hypothetical protein	0.29
TGGT1_246330	-3.17767	0.432426	CRAL/TRIO domain-containing protein	-0.23
TGGT1_246340	-1.41722	0.678725	DnaJ domain-containing protein	-1.72
TGGT1_246500	-5.58064	#DIV/0!	surp module domain-containing protein	-5.56
TGGT1_246540	-2.298	0.535008	cytochrome c1, heme protein	-4.36
TGGT1_246550	4.36002	0.338616	aspartyl protease ASP3	-1.87
TGGT1_246570	-1.18445	0.560415	hypothetical protein	1.66
TGGT1_246580	-1.6867	0.62977	hypothetical protein	-3.92
TGGT1_246730	-1.4385	0.42544	hypothetical protein	-3.05
TGGT1_246940	-1.09189	#DIV/0!	hypothetical protein	0.75
TGGT1_246950	-2.99891	0.138296	hypothetical protein	-3.88
TGGT1_247000	-1.12126	#DIV/0!	tetratricopeptide repeat-containing protein	-3.6
TGGT1_247350	-2.86639	0.21225	thioredoxin domain-containing protein	0.8
TGGT1_247410	-1.88268	#DIV/0!	hypothetical protein	-3.9
TGGT1_247450	-1.03593	0.557934	hypothetical protein	-3.03
TGGT1_247460	-2.55484	0.501355	proliferating cell nuclear antigen PCNA1	-4.69
TGGT1_247470	2.0164	0.134045	putative nucleolar protein	-3.33
TGGT1_247510	-0.310158	0.793021	fructose-bisphospatase II	-4.77
TGGT1_247550	-0.026901	0.974576	heat shock protein HSP60	-5.1
TGGT1_247740	2.65222	#DIV/0!	hypothetical protein	0.31
TGGT1_247760	-4.07789	0.0401734	AMP-binding enzyme domain-containing protein	1.35
TGGT1_247940	-4.64807	#DIV/0!	hypothetical protein	0.66
TGGT1_248340	-0.102444	0.930814	GTP-binding nuclear protein ran/tc4	-4.59
TGGT1_248360	-3.44528	#DIV/0!	hypothetical protein	1.62
TGGT1_248390	0.676126	0.591452	ribosomal protein RPL26	-3.23
TGGT1_248460	-2.86477	0.212445	putative ubiquitin	1.18
TGGT1_248480	1.18252	0.356859	ribosomal protein RPS9	-4.26
TGGT1_248490	6.37187	0.0391378	hypothetical protein	-4.28
TGGT1_248600	-3.78932	#DIV/0!	aspartate aminotransferase	0.34
TGGT1_248640	-0.876842	#DIV/0!	regulator of chromosome condensation (RCC1) repeat-containing protein	-2.54
TGGT1_248700	-1.29455	0.527008	alveolin domain containing intermediate filament IMC12	-0.17
TGGT1_248740	-1.63765	0.516224	hypothetical protein	-4.02
TGGT1_248810	-1.2425	0.365041	nuclear factor NF7	-0.8
TGGT1_248880	-3.84327	0.0769526	GTPase RAB7	-2.67
TGGT1_249180	-4.22715	0.0216003	bifunctional dihydrofolate reductase-thymidylate synthase	N/A
TGGT1_249215	3.93973	#DIV/0!	hypothetical protein	-4.73
TGGT1_249250	3.9742	0.364957	ribosomal protein RPL35A	-5.08
TGGT1_249270	-1.35664	0.58366	putative protein disulfide isomerase-related protein (provisional)	-4.56
TGGT1_249360	0.144258	0.919656	RED family protein	-3.45
TGGT1_249390	-2.62159	0.0293588	glutamate/leucine/phenylalanine/valine dehydrogenase family protein	1
TGGT1_249530	-1.79254	0.205019	putative exportin 1	-3.78
TGGT1_249590	-2.70876	0.325224	putative proteasome subunit alpha type 5-2	-4.64
TGGT1_249610	0.338628	0.88644	hypothetical protein	-4.47
TGGT1_249630	0.26476	#DIV/0!	glutathione S-transferase, N-terminal domain-containing protein	1.63
TGGT1_249680	-0.00562837	0.998603	RNA polymerase II associated Paf1 complex component PAF1	-3.45
TGGT1_249730	2.07574	#DIV/0!	hypothetical protein	-4.3
TGGT1_249780	-3.46698	0.0994746	hypothetical protein	1.62
TGGT1_249790	2.93626	#DIV/0!	hypothetical protein	-2.16
TGGT1_249850	-0.790744	0.809678	GAP40 protein	-3.46
TGGT1_249900	0.568522	0.567746	putative adenine nucleotide translocator	-3.78
TGGT1_249990	-3.01843	0.448502	hypothetical protein	1.91
TGGT1_250710	-3.99266	0.196936	microneme protein MIC10	2.38
TGGT1_250730	4.10633	#DIV/0!	putative 60S ribosomal protein L7-B	-4.03
TGGT1_250770	-2.35022	0.0167502	putative eukaryotic initiation factor-4A	-4.13
TGGT1_250810	1.90483	0.370867	ribosomal protein RPL35	-5.04
TGGT1_250820	0.380623	0.747697	hypothetical protein	0.5
TGGT1_250830	-0.746746	0.755591	SAC3/GANP family protein	-5.91
TGGT1_251500	0.283037	0.831678	putative eukaryotic initiation factor-3, subunit 3	-3.35
TGGT1_251620	-2.41729	0.210557	putative flap structure-specific endonuclease 1	-3.9
TGGT1_251630	3.64357	#DIV/0!	slc30a2 protein	-3.06
TGGT1_251680	-3.24056	0.261955	putative histamine-releasing factor	-1.37
TGGT1_251690	-2.74842	0.0402075	putative seryl-tRNA synthetase, cytoplasmic	-4.13
TGGT1_251760	-1.14634	#DIV/0!	putative subunit of proteaseome activator complex	0.2
TGGT1_251780	-1.31286	0.1552	heat shock protein	-5.09
TGGT1_251810	-1.90658	0.458838	putative translation initiation factor eIF-5A	-4.32
TGGT1_251850	-2.54242	#DIV/0!	serine/threonine protein phosphatase	0.05
TGGT1_251870;TGGT1_305160	-0.053429	0.978356	#N/A	#N/A
TGGT1_251880	-0.916267	0.648296	tRNA synthetases class I family protein	-6.31
TGGT1_251890	4.02732	#DIV/0!	hypothetical protein	-4.34
TGGT1_251950	3.6245	0.392157	ribosomal protein l7/l12 c-terminal domain-containing protein	-3.6
TGGT1_252220	-2.27001	0.538883	tetratricopeptide repeat domain containing protein	-1.03
TGGT1_252270	7.34578	5.26941e-05	L1P family of ribosomal protein	-3.56
TGGT1_252290	-0.631023	0.615995	putative importin alpha	-5.32
TGGT1_252340	0.123178	#DIV/0!	hypothetical protein	-4.59
TGGT1_252360	0.0248337	0.984122	rhoptry kinase family protein ROP24 (incomplete catalytic triad)	1.34
TGGT1_252400	1.33991	0.587918	HIT zinc finger protein	-4.14
TGGT1_252500	-0.254346	0.870405	polo kinase	0.34
TGGT1_253290	-4.12635	0.107487	valyl-tRNA synthetase	-3.82
TGGT1_253370	-0.606696	0.727469	hypothetical protein	-0.24
TGGT1_253430	-3.11889	0.0633042	putative asparagine synthetase	-0.53
TGGT1_253650	-0.104173	#DIV/0!	DnaJ C terminal region domain-containing protein	0.44
TGGT1_253730	-3.16009	0.434153	importin-beta N-terminal domain-containing protein	-4.51
TGGT1_253800	7.9261	2.85908e-07	putative ribosomal protein L15	-1.91
TGGT1_253820	-5.01632	0.138958	hypothetical protein	1.11
TGGT1_253830	6.01068	#DIV/0!	hypothetical protein	-2.94
TGGT1_253880	0.181969	0.926433	GNS1/SUR4 family protein	-0.02
TGGT1_253900	-3.46455	0.405805	parasite porphobilinogen synthase PBGS	-4.41
TGGT1_254230	7.29863	8.3787e-11	hypothetical protein	-3.38
TGGT1_254365	-0.224834	0.944355	phosphatidate cytidylyltransferase	0.08
TGGT1_254370	0.200502	#DIV/0!	guanylyl cyclase	-3.56
TGGT1_254380	6.79914	0.00112341	putative ribosomal protein L11	-3.52
TGGT1_254400	6.61723	0.000123857	putative LSU ribosomal protein L2P	-5.44
TGGT1_254440	-2.54928	0.347756	ribosomal protein RPL12	-5.1
TGGT1_254480	-2.90604	#DIV/0!	WD domain, G-beta repeat-containing protein	0.32
TGGT1_254570	-3.66	0.222734	hypothetical protein	-5.14
TGGT1_254580	-0.371058	#DIV/0!	UDP-galactose transporter family protein	-4.9
TGGT1_254650	0.823196	0.732284	zinc finger protein	-3.31
TGGT1_254720	-0.786677	0.8106	dense granule protein GRA8	1.56
TGGT1_254810	5.73638	4.30354e-10	hypothetical protein	-4.1
TGGT1_254870	-4.76786	#DIV/0!	hypothetical protein	0.64
TGGT1_254880	-2.09647	0.563862	Alpha-galactosidase	-1.37
TGGT1_254900	-3.53868	0.399379	putative proteasome subunit beta type 2	-5.07
TGGT1_254940	-1.57734	0.386073	MIF4G domain-containing protein	-2.13
TGGT1_255190	-1.51804	0.464152	myosin C	2.25
TGGT1_255260	-0.979413	0.441491	apical membrane antigen AMA1	-2.86
TGGT1_255340	-2.65449	0.489177	tetratricopeptide repeat-containing protein	-2.27
TGGT1_255350	-0.223868	0.808417	putative ATPase	-1.43
TGGT1_255410	-6.42493	#DIV/0!	hypothetical protein	0.77
TGGT1_255420	-1.53446	0.459797	hypothetical protein	1.74
TGGT1_255890	-3.39786	0.246273	pyridine nucleotide-disulfide oxidoreductase domain-containing protein	0.57
TGGT1_255900	-1.75463	#DIV/0!	putative Bax inhibitor-1	1.51
TGGT1_256000	-0.151395	0.962479	endoplasmic reticulum retention receptor	-4.76
TGGT1_256030	-2.80319	0.159152	hypothetical protein	-5.03
TGGT1_256050	-0.476072	#DIV/0!	signal recognition particle 14kd protein	-0.87
TGGT1_256760	-3.7161	0.000952854	pyruvate kinase PyK1	-4.03
TGGT1_256770	1.08348	0.592441	putative eukaryotic translation initiation factor 4A, isoform 3	-4.22
TGGT1_256820	-0.472783	0.723366	zinc finger (CCCH type) motif-containing protein	-4.96
TGGT1_256970	-2.60239	0.184039	putative vacuolar ATP synthase subunit A	-3.61
TGGT1_256980	-2.00719	0.577374	glycerol-3-phosphate-acyltransferase	-2.36
TGGT1_256990	-1.33577	0.40853	glycyl-tRNA synthetase	-4.28
TGGT1_257040	-6.52899	#DIV/0!	TB2/DP1, HVA22 family protein	1.65
TGGT1_257070	-0.655264	#DIV/0!	hypothetical protein	-3.79
TGGT1_257180	-0.379182	#DIV/0!	RecF/RecN/SMC N terminal domain-containing protein	-3.59
TGGT1_257350	-1.89156	0.18385	putative eukaryotic translation initiation factor	-4.05
TGGT1_257390	3.74898	0.215416	ribosome biogenesis GTP-binding protein YsxC protein	-3.96
TGGT1_257680	-2.98774	0.198149	myosin light chain MLC1	-2.7
TGGT1_257740	-4.35461	0.173208	UMP-CMP kinase	-3.2
TGGT1_257750	-0.37351	#DIV/0!	homocysteine s-methyltransferase domain-containing protein	1.46
TGGT1_257990	0.770338	0.659742	putative heat shock protein 101	0.05
TGGT1_258030	-0.138936	#DIV/0!	DNA polymerase	-4.45
TGGT1_258050	2.31003	#DIV/0!	actin like protein ALP2a	-4.44
TGGT1_258070	-1.69981	0.417916	hypothetical protein	-5.24
TGGT1_258110	1.08863	0.744541	N-acetylglucosaminylphosphatidylinositol deacetylase	-4.37
TGGT1_258130	-2.64934	0.333409	Rab1 protein	-3.58
TGGT1_258150	-2.73514	0.479662	putative proteasome subunit alpha type 7	-4.46
TGGT1_258240	3.22703	#DIV/0!	chromodomain helicase DNA binding protein CHD1/SWI2/SNF2	-0.87
TGGT1_258390	-0.621053	0.621492	putative DnaJ protein	-3.22
TGGT1_258410	-0.643144	#DIV/0!	photosensitized INA-labeled protein PHIL1	1.74
TGGT1_258470	-1.75999	0.489266	hypothetical protein	2.12
TGGT1_258500	-0.376509	0.873929	hypothetical protein	-3.81
TGGT1_258580	0.019842	0.979314	rhoptry protein ROP17	1.29
TGGT1_258660	-4.37233	#DIV/0!	rhoptry protein ROP6	0.28
TGGT1_258740	-1.91188	0.592311	putative eukaryotic initiation factor-2A	-1.21
TGGT1_258820	-3.54168	#DIV/0!	hypothetical protein	0.41
TGGT1_258826	-2.28	0.537495	hypothetical protein	-3.88
TGGT1_258870A	0.97505	0.580311	hypothetical protein	1.32
TGGT1_258870B	0.742001	0.820781	hypothetical protein	0.75
TGGT1_258870B;TGGT1_258870A	2.06241	0.568963	#N/A	#N/A
TGGT1_258950	-3.16202	0.179712	lectin family protein	1.16
TGGT1_258970	0.0100983	0.996591	hypothetical protein	-5.01
TGGT1_259010	-1.46861	0.555866	putative vacuolar ATP synthase subunit d	-4.84
TGGT1_259200B	-1.41733	#DIV/0!	Na+/H+ exchanger NHE1	-1.46
TGGT1_259240	-2.05583	#DIV/0!	ribosomal protein RPS21	-4.87
TGGT1_259260	-2.97278	0.19983	membrane protein FtsH1	-4.16
TGGT1_259550	-2.78761	0.0663268	dihydropteroate synthase	-3.55
TGGT1_259660	-1.79292	0.482254	orotate phosphoribosyltransferase	-1.16
TGGT1_259830	1.54645	#DIV/0!	diacylglycerol kinase catalytic domain-containing protein	0.05
TGGT1_259850	5.94703	1.55058e-07	hypothetical protein	-3.55
TGGT1_260170	2.2907	#DIV/0!	putative elongation factor EF-G	-4.87
TGGT1_260180	0.11659	0.971091	hypothetical protein	-4.07
TGGT1_260260	1.69824	0.627775	ribosomal protein RPP1	-4.98
TGGT1_260320	0.199097	0.950698	Noc2p family protein	-3.4
TGGT1_260360	4.55874	0.00115115	GTP-binding protein	-5.4
TGGT1_260440	-1.90233	0.593837	nuclear factor NF3	0.03
TGGT1_260520	-0.483476	0.757355	hypothetical protein	1.9
TGGT1_260540	-3.7591	0.381279	alveolin domain containing intermediate filament IMC14	1.75
TGGT1_260600	1.73345	0.218662	Pumilio-family RNA binding repeat-containing protein	-0.34
TGGT1_260630	-2.50483	0.261269	DnaJ family Sec63 protein	-3.8
TGGT1_260660	6.92461	0.000194033	putative 50S ribosomal protein L23	-2.83
TGGT1_260790	6.48628	7.05668e-06	RAP domain-containing protein	-3.03
TGGT1_260820	-1.83249	#DIV/0!	IMC sub-compartment protein ISP1	0.36
TGGT1_261010	0.0854392	0.960534	putative tat-binding family protein	-4.61
TGGT1_261210	-3.49757	0.149483	putative 26s proteasome subunit p55	-4.01
TGGT1_261250	0.430995	#DIV/0!	histone H2A1	-3.39
TGGT1_261250;TGGT1_261580	-0.104838	#DIV/0!	#N/A	#N/A
TGGT1_261250;TGGT1_300200	-0.164818	#DIV/0!	#N/A	#N/A
TGGT1_261400	-4.38399	#DIV/0!	hypothetical protein	1.14
TGGT1_261430	0.381965	#DIV/0!	hypothetical protein	-3.29
TGGT1_261460	4.34324	0.33969	transcriptional elongation factor FACT80	-4.17
TGGT1_261500	-3.07615	0.27973	hydrolase	-0.09
TGGT1_261510	7.24236	3.83419e-07	hypothetical protein	-5.21
TGGT1_261520	3.12828	#DIV/0!	putative nucleolar GTP-binding protein 1	-5.23
TGGT1_261570	2.09219	0.07112	ribosomal protein RPL7A	-4.03
TGGT1_261580	-0.0502195	#DIV/0!	histone H2AX	2.95
TGGT1_261850	-1.79165	#DIV/0!	putative helicase	-5.28
TGGT1_261950	-1.17521	0.230239	ATP synthase beta subunit ATP-B	-4.84
TGGT1_262040	-1.83746	0.32077	SAC3/GANP family protein	-0.03
TGGT1_262050	-0.464726	0.788801	rhoptry kinase family protein ROP39	1.97
TGGT1_262070	0.398332	0.901947	putative ribosomal rna assembly protein mis3	-2.69
TGGT1_262380	2.1239	0.0281564	putative elongation factor Tu	-4.75
TGGT1_262620	0.199214	0.84042	RNA recognition motif-containing protein	-2.1
TGGT1_262670	1.7664	0.119845	ribosomal protein RPL18A	-4.54
TGGT1_262690	0.202182	0.896761	ribosomal protein RPL27	-4.67
TGGT1_262710	-1.24676	#DIV/0!	Ctr copper transporter family protein	-2.62
TGGT1_262720	2.06643	0.568358	putative eukaryotic initiation factor-1A	-4.59
TGGT1_262730	-1.81539	0.325897	rhoptry protein ROP16	1.11
TGGT1_262920	-0.224702	0.807719	trypsin domain-containing protein	0.56
TGGT1_262930	-4.58669	#DIV/0!	hypothetical protein	-3.47
TGGT1_262935	-0.508287	0.571591	hypothetical protein	1.55
TGGT1_262960	-1.72277	0.192158	putative U1 snRNP-associated protein Usp106	1.1
TGGT1_263040	1.90982	0.213168	ribosomal protein RPS16	-3.98
TGGT1_263050	1.18902	0.354367	ribosomal protein RPL13	-3.53
TGGT1_263060	-1.07491	0.429765	Proteasome/cyclosome repeat-containing protein	-3.81
TGGT1_263070	-0.795157	0.529363	CMGC kinase, CK2 family	-2.65
TGGT1_263090	-1.93531	0.091702	14-3-3 protein	-5.79
TGGT1_263110	6.51126	0.000658921	hypothetical protein	-4.63
TGGT1_263130	-3.30164	0.255718	putative citrate synthase	1.86
TGGT1_263180	-3.03216	0.0960184	myosin D	1.56
TGGT1_263300	-2.55328	0.0868534	eukaryotic porin protein	-3.67
TGGT1_263310	1.44438	#DIV/0!	putative step ii splicing factor	-2.58
TGGT1_263320	1.09498	0.536806	hypothetical protein	-0.63
TGGT1_263440	-0.636207	0.749013	hypothetical protein	-3.99
TGGT1_263500	0.429175	0.856635	putative vacuolar protein sorting-associated protein 26	-4.09
TGGT1_263520	0.0387039	0.973828	microtubule associated protein SPM1	1.21
TGGT1_263530	-4.10141	#DIV/0!	putative chaperonin	-2.96
TGGT1_263550	7.60513	1.15509e-06	putative 39S ribosomal protein L47, mitochondrial precursor	-3.59
TGGT1_263580	-1.06636	0.598	bromodomain-containing protein	-2.37
TGGT1_263680	2.64715	#DIV/0!	hypothetical protein	-4.3
TGGT1_263700	2.064	0.272311	ribosomal protein RPS14	-4.59
TGGT1_263750	4.96162	8.79694e-08	hypothetical protein	1.4
TGGT1_263810	-2.69418	0.327209	hypothetical protein	0.86
TGGT1_263840	3.47955	0.0656462	hypothetical protein	-2.79
TGGT1_263850	-4.23365	0.101817	hypothetical protein	1.12
TGGT1_263870	-0.806966	0.645075	glutamate-tRNA ligase	-4.2
TGGT1_264010	2.03389	0.573286	hypothetical protein	-4.11
TGGT1_264040	-1.55764	#DIV/0!	hypothetical protein	-2.54
TGGT1_264130	-1.97766	0.581944	hypothetical protein	-3.25
TGGT1_264160	3.73886	#DIV/0!	DEAD/DEAH box helicase domain-containing protein	-3.95
TGGT1_264440	-2.2664	0.539385	signal recognition particle receptor beta subunit protein	-4.66
TGGT1_264450	1.48039	0.474274	putative DNA topoisomerase III beta-1	-0.02
TGGT1_264600	-3.0797	#DIV/0!	hypothetical protein	0.95
TGGT1_264610	-0.634711	0.613969	RNA recognition motif-containing protein	-3.94
TGGT1_264640	-2.88373	0.462893	bromodomain-containing protein	-4.94
TGGT1_264660	1.26381	0.274872	SAG-related sequence SRS44	0.85
TGGT1_264690	0.576838	0.808885	putative cyclin 4	-1.63
TGGT1_264790	4.55103	#DIV/0!	hypothetical protein	-1.6
TGGT1_264830	0.434515	#DIV/0!	hypothetical protein	-4.36
TGGT1_265090	-0.652437	0.626681	hypothetical protein	-0.54
TGGT1_265110	-0.541658	0.755298	putative ribosome biogenesis protein	-4.36
TGGT1_265150	-3.24178	0.426224	hypothetical protein	-0.25
TGGT1_265180	-2.8391	#DIV/0!	hypothetical protein	-1.61
TGGT1_265250	-0.253255	0.859577	RNA recognition motif-containing protein	-0.79
TGGT1_265310	-1.74166	#DIV/0!	putative heat shock protein 40	-0.07
TGGT1_265330	-1.01491	0.7602	putative cell-cycle-associated protein kinase GSK	-4.12
TGGT1_265360	4.32995	#DIV/0!	hypothetical protein	1.25
TGGT1_265450	-1.837	0.228924	hexokinase	-1.37
TGGT1_265470	5.57633	1.86724e-05	hypothetical protein	-2.53
TGGT1_265530	1.19179	0.418246	RNA recognition motif-containing protein	-5.33
TGGT1_265780	-0.74525	#DIV/0!	flagellar/basal body protein	-3.47
TGGT1_266030	-1.13898	0.322353	putative pre-mRNA splicing factor	-6.21
TGGT1_266060	-1.16938	0.465639	ribosomal protein RPSA	-5.48
TGGT1_266070	0.246753	0.886499	ribosomal protein RPL31	-3.75
TGGT1_266080	0.553648	0.679033	hypothetical protein	1.77
TGGT1_266110	3.54423	0.00887529	DEAD/DEAH box helicase domain-containing protein	-4.47
TGGT1_266260	5.19741	0.00262579	hypothetical protein	-2.47
TGGT1_266470	-0.250355	#DIV/0!	hypothetical protein	1.04
TGGT1_266640	-0.510829	0.607231	putative Acetyl-coenzyme A synthetase 2	0.59
TGGT1_266760	-0.395956	0.867529	isocitrate dehydrogenase	0.35
TGGT1_266840	7.21844	0.0112608	hypothetical protein	-4.53
TGGT1_266960	-0.256472	0.89654	beta-tubulin	-4
TGGT1_266960;TGGT1_212240;TGGT1_221620	0.788062	0.431055	#N/A	#N/A
TGGT1_266960;TGGT1_221620	-0.388461	0.90434	#N/A	#N/A
TGGT1_266990	-0.983696	0.62536	beta-COP	-4.77
TGGT1_267040	7.49598	4.3687e-08	hypothetical protein	-4.17
TGGT1_267060	1.46536	0.367977	ribosomal protein RPL14	-3.07
TGGT1_267080	-0.728537	0.64368	putative 26S protease regulatory subunit 4	-4.66
TGGT1_267330	0.941022	0.593074	fumarate hydratase	-3.5
TGGT1_267370	8.67342	#DIV/0!	kinesin motor domain-containing protein	-2.7
TGGT1_267400	-0.555107	0.699687	ribosomal protein RPL32	-2.81
TGGT1_267430	0.371286	0.708007	DnaJ domain-containing protein	-4.61
TGGT1_267480	-1.54449	0.303107	putative tRNA (guanine(26)-N(2))-dimethyltransferase	-4.81
TGGT1_267500	-6.42956	#DIV/0!	hypothetical protein	-0.72
TGGT1_267560	1.42105	#DIV/0!	folate-binding protein YgfZ protein	-3.34
TGGT1_267775	6.36595	5.22235e-08	hypothetical protein	-2.35
TGGT1_267810	-1.60387	0.441779	Rab 5	-4.48
TGGT1_268200	0.0239857	0.986613	RNA recognition motif-containing protein	-3.27
TGGT1_268260	4.03501	0.0415803	hypothetical protein	-5.59
TGGT1_268570	1.05284	0.358569	zinc finger (CCCH type) motif-containing protein	-4.23
TGGT1_268590	4.1428	0.35301	rhomboid protease ROM4	-1.46
TGGT1_268640	-2.71078	0.482504	BING4CT (NUC141) domain-containing protein	-3.26
TGGT1_268740	2.92869	#DIV/0!	hypothetical protein	-1.61
TGGT1_268835	-0.978186	0.627213	hypothetical protein	-2.02
TGGT1_268850	-2.20686	0.105505	enolase 2	-3.38
TGGT1_268850;TGGT1_268860	-0.879708	#DIV/0!	#N/A	#N/A
TGGT1_268870	-5.56119	#DIV/0!	tetratricopeptide repeat-containing protein	-1.66
TGGT1_268890	0.738396	0.639303	citrate synthase I	-2.4
TGGT1_268950	-1.28761	0.424474	hypothetical protein	-2.62
TGGT1_269180	-0.340503	0.657079	MIF4G domain-containing protein	-3.86
TGGT1_269190	1.50077	0.179723	glyceraldehyde-3-phosphate dehydrogenase GAPDH2	-4.4
TGGT1_269200	2.02361	0.435975	putative crooked neck family 1 protein isoform 2	-2.99
TGGT1_269250	-2.22539	0.545146	Mov34/MPN/PAD-1 family protein	-4.99
TGGT1_269410	-3.41257	0.410417	hypothetical protein	-0.12
TGGT1_269650	-0.343543	0.692917	FFD and TFG box motifs protein	-1.68
TGGT1_269700	-1.00446	0.762445	NLI interacting factor family phosphatase	-4.37
TGGT1_269800	-2.95135	#DIV/0!	putative glutamine-dependent NAD(+) synthetase protein	0.04
TGGT1_269885A	2.11533	0.0242313	rhoptry metalloprotease toxolysin TLN1	-1.37
TGGT1_269885B	3.06405	0.189825	rhoptry metalloprotease toxolysin TLN1	-2.07
TGGT1_269885B;TGGT1_269885A	0.859984	0.721232	#N/A	#N/A
TGGT1_269920	3.32979	#DIV/0!	phosphatidylserine decarboxylase	0.52
TGGT1_269950	-3.14848	0.271728	hypothetical protein	0.44
TGGT1_269980	-1.06086	0.505941	putative preprotein translocase Sec61	-5.15
TGGT1_270240	1.34194	0.406522	MAG1 protein	1.25
TGGT1_270270	-0.648293	0.842441	hypothetical protein	0.07
TGGT1_270320	-2.85694	0.305852	protein phosphatase 2C domain-containing protein	1.24
TGGT1_270380	0.549413	0.681324	ribosomal protein RPS13	-4.6
TGGT1_270510	-1.63787	0.072461	asparaginyl-tRNA synthetase (NOB+tRNA synthase)	-3.93
TGGT1_270530	-3.72617	#DIV/0!	ubiquitin fusion degradation protein UFD1CY	-2.94
TGGT1_270550	-1.06145	#DIV/0!	putative gamma-glutamyl phosphate reductase	-0.69
TGGT1_270560	-0.76261	0.816072	peptidyl-prolyl cis-trans isomerase family 1	-0.46
TGGT1_270640	1.7292	0.346642	RNA recognition motif-containing protein	0.74
TGGT1_270770	-0.133899	#DIV/0!	PWI domain-containing protein	-3.73
TGGT1_270830	3.81823	0.209938	small nuclear ribonucleoprotein	-2.22
TGGT1_270865	-3.33005	0.417927	putative adenylate cyclase	-1.12
TGGT1_270880	-4.02413	0.016452	RNA recognition motif-containing protein	-5.73
TGGT1_270930	-1.79812	0.610849	hypothetical protein	-4.34
TGGT1_271050	-1.32847	0.37012	SAG-related sequence SRS34A	1.72
TGGT1_271100	-0.61462	0.724112	NUC153 domain-containing protein	-4.14
TGGT1_271110	4.59301	0.00038894	hypothetical protein	-4.39
TGGT1_271240	3.96126	0.000552427	hypothetical protein	-3.35
TGGT1_271280	-0.670051	#DIV/0!	putative 60S ribosome subunit biogenesis protein NIP7	-5.04
TGGT1_271350	-0.743063	#DIV/0!	bifunctional protein FolC subfamily protein	-5.14
TGGT1_271390	-1.88826	0.46253	hypothetical protein	-5.42
TGGT1_271740	0.0617103	0.984691	hypothetical protein	0.36
TGGT1_271810	-2.99998	0.28848	putative lanp	-3.59
TGGT1_271840	4.02296	0.361429	hypothetical protein	-4.76
TGGT1_271888	1.16878	0.565297	putative 3-ketoacyl-CoA reductase	-4.5
TGGT1_271930	-1.47453	#DIV/0!	hypothetical protein	2.09
TGGT1_272010	0.124078	0.942722	Gar1 protein RNA binding region protein	-1.51
TGGT1_272030A	-3.63532	#DIV/0!	kelch repeat-containing protein	-1.35
TGGT1_272290	2.79361	0.472947	pyruvate dehydrogenase complex subunit PD-HE1Beta	-0.18
TGGT1_272340	-0.528122	0.870765	hypothetical protein	-3.36
TGGT1_272350	-0.677574	0.83563	mRNA export protein	-3.4
TGGT1_272400	-3.99345	0.363557	casein kinase ii regulatory subunit protein	-2.86
TGGT1_272640	-3.32554	#DIV/0!	putative eukaryotic initiation factor-2B, epsilon subunit	0.23
TGGT1_272660	-2.89166	#DIV/0!	hypothetical protein	-0.33
TGGT1_272910	-1.77541	0.118166	T-complex protein 1 delta subunit	-4.41
TGGT1_273060	-3.22511	0.263563	putative ribosomal protein S17	-4.29
TGGT1_273090	-3.39816	0.000982387	cell division protein CDC48CY	-6.01
TGGT1_273130	-3.8676	0.372888	SAG-related sequence SRS30A	0.81
TGGT1_273370	0.226562	0.864819	putative coatomer gamma 2-subunit protein	-3.26
TGGT1_273460	-1.15843	0.339066	eukaryotic translation initiation factor 3 subunit 6 interacting protein	-2.27
TGGT1_273490	-4.13004	0.353889	putative glutamine synthetase, type I	-0.48
TGGT1_273520	-2.08221	0.0512223	PCI domain-containing protein	-3.26
TGGT1_273560	-0.946599	#DIV/0!	putative kinesin heavy chain	-0.94
TGGT1_273630	-1.20567	#DIV/0!	DnaJ domain-containing protein	-3.58
TGGT1_273760	-0.530216	0.46316	heat shock protein HSP70	-4.97
TGGT1_273840	3.77293	#DIV/0!	brix domain-containing protein	-3.18
TGGT1_273905	0.187688	#DIV/0!	hypothetical protein	-0.53
TGGT1_273920	-0.774971	#DIV/0!	putative aldose reductase	-1.59
TGGT1_273950	-2.28336	0.389551	putative replication factor C subunit 5	-4.8
TGGT1_273960	-2.81064	0.086313	chaperonin GroS protein	-4.02
TGGT1_274050	-2.46454	#DIV/0!	hypothetical protein	-0.42
TGGT1_274060	0.17464	0.910741	2-oxoglutarate/malate translocase OMT	0.58
TGGT1_274190	-3.76876	#DIV/0!	putative eukaryotic initiation factor 2B epsilon subunit	-5.07
TGGT1_275440	-6.55789	#DIV/0!	dense granule protein GRA6	1.84
TGGT1_275480	1.17877	0.358307	Myb family DNA-binding domain-containing protein	-4.24
TGGT1_275650	0.592895	0.451961	hypothetical protein	-1.38
TGGT1_275680	-4.2454	#DIV/0!	hypothetical protein	-0.28
TGGT1_275690	-1.49655	0.224511	putative ClpB	-4.75
TGGT1_275750	5.35929	#DIV/0!	putative small nuclear ribonucleoprotein E	-4.38
TGGT1_275802	-0.319168	0.810663	SRP72 RNA-binding domain-containing protein	-4.17
TGGT1_275810	-0.480048	0.782081	ribosomal protein RPS10	-5.12
TGGT1_275860	-0.224169	0.944519	hypothetical protein	2.13
TGGT1_275990	-1.10393	0.489658	hypothetical protein	-3.75
TGGT1_276140	-1.68437	0.421675	ADP ribosylation factor ARF1	-1.44
TGGT1_276170	-2.46155	#DIV/0!	phosphatidylinositol 3- and 4-kinase	-3.91
TGGT1_276210	-0.936435	0.777212	phosphoglycerate mutase family protein	-2.94
TGGT1_277000	-0.410521	0.835527	putative transport protein Sec24	-4.58
TGGT1_277080	-7.58796	#DIV/0!	microneme protein MIC5	2.56
TGGT1_277270	-4.71665	#DIV/0!	NTPase II	N/A
TGGT1_277270;TGGT1_360830	-2.09996	0.330861	#N/A	#N/A
TGGT1_277270;TGGT1_411590	-1.8102	0.608843	#N/A	#N/A
TGGT1_277270;TGGT1_411590;TGGT1_360830	-3.69766	#DIV/0!	#N/A	#N/A
TGGT1_277500	0.126808	0.948675	putative 26S proteasome regulatory subunit 7	-3.35
TGGT1_277500;TGGT1_228210;TGGT1_261010	-0.883236	#DIV/0!	#N/A	#N/A
TGGT1_277720	-1.81524	0.390775	GDA1/CD39 (nucleoside phosphatase) family protein	0.28
TGGT1_277760	-0.502301	0.799864	putative adenylosuccinate lyase	-0.63
TGGT1_277910	-0.109186	0.963171	thrombospondin type 1 domain-containing protein	-2.95
TGGT1_278050	-3.3218	0.164513	putative proteasome subunit alpha type 1	-4.82
TGGT1_278220	6.41296	0.000726487	hypothetical protein	-3.89
TGGT1_278250	3.85139	0.00105935	hypothetical protein	-4.08
TGGT1_278370;TGGT1_278390	-4.42787	#DIV/0!	#N/A	#N/A
TGGT1_278440	-3.42918	#DIV/0!	putative SWI2/SNF2 Brahma	-5.11
TGGT1_278490	-1.89607	0.155598	Zn-finger, RING domain containing protein	-0.01
TGGT1_278660	-4.35982	0.0321378	putative P-type ATPase4	-4.77
TGGT1_278830	-2.71018	0.0955317	glucose-6-phosphate 1-dehydrogenase	0.69
TGGT1_278830;TGGT1_294200	1.13322	#DIV/0!	#N/A	#N/A
TGGT1_278870	1.163	0.130022	myosin F	-3.55
TGGT1_278950	-0.424501	#DIV/0!	LSM domain-containing protein	-3.56
TGGT1_278960	-0.889715	0.787501	hypothetical protein	-2.1
TGGT1_278990	-0.267236	0.830668	putative phosphate carrier	-2.72
TGGT1_279320	-3.92542	0.0287166	hypothetical protein	-2.18
TGGT1_279330	0.0355553	0.991178	DEAD/DEAH box helicase family protein	-4.95
TGGT1_279380	-0.845783	0.725486	hypothetical protein	1.96
TGGT1_279390	-3.13435	0.032041	putative proliferation-associated protein 2G4	-0.88
TGGT1_279420	-2.19865	0.404057	hypothetical protein	-1.96
TGGT1_280370	-1.12244	0.579927	hypothetical protein	-2.14
TGGT1_280380	-3.40071	0.246	poly(ADP-ribose) glycohydrolase	2.1
TGGT1_280490	-0.853378	#DIV/0!	U-box domain-containing protein	-2.72
TGGT1_280560	-2.00602	0.439332	selenide, water dikinase	0.07
TGGT1_280600	0.145373	0.919037	putative histidyl-tRNA synthetase (HisRS)	-4.23
TGGT1_280610	-0.0248118	0.991625	signal recognition particle receptor alpha subunit	-6.1
TGGT1_280660	6.69446	4.96961e-06	HECT-domain (ubiquitin-transferase) domain-containing protein	-1.29
TGGT1_280710	-4.08808	0.35681	putative 20S proteasome subunit beta 7	-4.46
TGGT1_281920	0.545075	0.866735	V-type ATPase, D subunit protein	-4.69
TGGT1_282070	1.52657	0.272847	hypothetical protein	-2.7
TGGT1_282140	-2.01866	0.436917	cwf21 protein	-3.44
TGGT1_283510	-1.72199	0.623694	hypothetical protein	1.51
TGGT1_283540	-2.92798	0.458082	hypothetical protein	1.74
TGGT1_283780	-1.43454	0.377313	glucose-6-phosphate isomerase GPI	-2.52
TGGT1_283780;CON__Q3ZBD7	-3.7925	#DIV/0!	#N/A	#N/A
TGGT1_283850	-1.77306	0.486469	peptidyl-prolyl cis-trans isomerase	-1.59
TGGT1_284050	3.1569	0.270816	DEAD/DEAH box helicase domain-containing protein	-1.02
TGGT1_284190	3.90955	#DIV/0!	pyruvate carboxylase	-0.61
TGGT1_284540	-1.78316	#DIV/0!	ATP synthase F1, delta subunit protein	-3.94
TGGT1_284560	2.00461	0.19414	ribosomal protein RPL9	-5.37
TGGT1_285170	3.28467	0.257431	putative ribosomal RNA large subunit methyltransferase I	-0.49
TGGT1_285230	-0.896608	0.655085	PRP38 family protein	-2.95
TGGT1_285240	0.314254	#DIV/0!	3-oxo-5-alpha-steroid 4-dehydrogenase	-3.49
TGGT1_285272	7.65649	1.83668e-07	hypothetical protein	-2.49
TGGT1_285510	-1.00714	#DIV/0!	hypothetical protein	-1.87
TGGT1_285720	-3.54648	#DIV/0!	putative ATP binding protein	-4.14
TGGT1_285850	1.76439	0.616496	peptidyl-prolyl cis-trans isomerase, FKBP-type domain-containing protein	-0.01
TGGT1_285870	-5.19461	0.131347	SAG-related sequence SRS20A	1.74
TGGT1_285970	3.91523	0.119796	putative 30S ribosomal protein S5	-4.01
TGGT1_285980B	-0.184726	0.954244	glucosephosphate-mutase GPM1	1.5
TGGT1_286080	1.82593	0.197649	elongation factor 2 family protein	-4.92
TGGT1_286120	-3.24974	0.0555528	prolyl endopeptidase	1.15
TGGT1_286230	-2.63031	#DIV/0!	hypothetical protein	-1.94
TGGT1_286410	4.57746	1.93615e-05	hypothetical protein	-4.06
TGGT1_286420A;TGGT1_294800A	0.0163231	0.992456	#N/A	#N/A
TGGT1_286420A;TGGT1_294800A;TGGT1_294800B	-0.963374	#DIV/0!	#N/A	#N/A
TGGT1_286420A;TGGT1_294800A;TGGT1_294800B;TGGT1_359490	-0.960199	0.691687	#N/A	#N/A
TGGT1_286420A;TGGT1_294800A;TGGT1_294800B;TGGT1_359490;TGGT1_286420B	-1.1118	0.486725	#N/A	#N/A
TGGT1_286420A;TGGT1_294800B;TGGT1_359490;TGGT1_286420B	0.314479	0.873421	#N/A	#N/A
TGGT1_286440	3.37999	0.0713831	malic enzyme	-4.01
TGGT1_286450	-2.10191	0.421366	dense granule protein GRA5	2.58
TGGT1_286580	-2.09068	0.0425059	hypothetical protein	1.38
TGGT1_286590	-0.45124	0.661862	microtubule associated protein SPM2	1.34
TGGT1_286600	-0.30394	0.758934	hypothetical protein	0.43
TGGT1_286630	-1.62509	0.436398	redoxin domain-containing protein	1.57
TGGT1_286640	-1.54841	#DIV/0!	GTPase	-3.25
TGGT1_286690	1.48635	0.665733	DNA/RNA-binding protein KIN17 domain-containing protein	-4.14
TGGT1_286710	2.51677	0.352573	zinc finger, c2h2 type domain-containing protein	-1.94
TGGT1_286720	0.00966207	0.997603	heat shock protein HSP28	1.1
TGGT1_286730	-0.548228	0.865987	SRP19 protein	-3.47
TGGT1_286790	0.558667	#DIV/0!	nuclear factor NF2	-3.2
TGGT1_286920	-4.60417	#DIV/0!	SWIRM domain-containing protein	-5.1
TGGT1_287500	-1.46906	0.232449	putative T complex chaperonin	-4.89
TGGT1_288290	-0.273354	0.908124	hypothetical protein	-4.28
TGGT1_288360	-3.3993	0.0111149	tryptophanyl-tRNA synthetase (TrpRS2)	-4.56
TGGT1_288380	-1.97808	0.0183619	heat shock protein HSP90	-4.32
TGGT1_288500	0.0367432	0.973869	FAD Malate-dehydrogenase (MDH-FAD)	-0.79
TGGT1_288530	0.481045	0.701236	NOL1/NOP2/sun family protein	-4.38
TGGT1_288630	-3.28087	0.257817	putative nucleosome assembly protein (NAP)	1.92
TGGT1_288650	-1.08169	0.267591	dense granule protein GRA12	1.75
TGGT1_288720	2.04205	0.226527	ribosomal protein RPL10	-5.3
TGGT1_288750	1.35507	0.690662	ubiquinol-cytochrome c reductase	-4.04
TGGT1_288830	-0.0498898	0.979789	NADH dehydrogenase (NDH2-II)	-0.88
TGGT1_288860	0.31904	0.892932	RuvB family 2 protein	-4.09
TGGT1_288880	5.00712	0.0196707	hypothetical protein	-4.6
TGGT1_289140	7.27223	0.0044386	putative ribosomal protein l22/l43	-1.9
TGGT1_289200	0.672314	#DIV/0!	RAP domain-containing protein	-3.43
TGGT1_289250	-0.62694	0.79297	putative cyclophilin	-2.62
TGGT1_289300	-3.59885	0.0263222	methionyl-tRNA synthetase	-5.07
TGGT1_289320	1.24973	#DIV/0!	putative casein kinase I	-0.97
TGGT1_289330	0.184353	0.882629	ubiquitin carboxyl-terminal hydrolase family 2 protein	-4.51
TGGT1_289350	-1.09764	#DIV/0!	ATP-binding cassette G family transporter ABCG84	0.35
TGGT1_289530	1.47948	0.553232	ribosomal protein RPL19	-4.38
TGGT1_289560	0.522014	#DIV/0!	RNA recognition motif-containing protein	-3.47
TGGT1_289580	-3.43976	0.407994	strictosidine synthase subfamily protein	1.18
TGGT1_289640	5.09949	0.135333	hypothetical protein	-3.38
TGGT1_289650	-2.9915	0.0719339	PEP-carboxykinase I	1.9
TGGT1_289680	-0.81253	0.68462	Ras-related protein Rab11	-3.58
TGGT1_289680;TGGT1_320480	-1.32134	#DIV/0!	#N/A	#N/A
TGGT1_289690	-0.495725	0.675885	glyceraldehyde-3-phosphate dehydrogenase GAPDH1	1.38
TGGT1_289750	1.94908	0.586417	ribosomal-ubiquitin protein RPL40	-4.59
TGGT1_289750;TGGT1_219820	-0.359007	0.879702	#N/A	#N/A
TGGT1_289770	2.92169	0.458761	mu1 adaptin	-5.03
TGGT1_289780	1.81003	0.608871	putative ATP-dependent hsl protease ATP-binding subunit hslU	-1.14
TGGT1_289830	-2.75949	0.0908885	putative eukaryotic initiation factor-3, delta subunit	-4.89
TGGT1_289970	0.899472	0.608901	hypothetical protein	2.08
TGGT1_290005	-4.55007	0.326868	putative proteasome subunit beta type 1	-3.7
TGGT1_290030	-0.934136	0.777715	hypothetical protein	-3.88
TGGT1_290160	0.880032	0.462749	putative sortilin	-3.67
TGGT1_290200	-2.72025	0.0248263	NAD/NADP octopine/nopaline dehydrogenase, alpha-helical domain-containing protein	-0.87
TGGT1_290270	-2.98004	0.290827	SPRY domain-containing protein	0.75
TGGT1_290290	-3.72563	0.0100466	ubiquitin-activating enzyme E1 family protein	-4.25
TGGT1_290460	6.56328	1.50005e-08	hypothetical protein	-4.72
TGGT1_290600	-0.12706	0.957152	succinyl-CoA-synthetase alpha SCSA	-2.03
TGGT1_290640	1.80993	0.478671	putative DNA mismatch repair protein MSH6-1	-0.29
TGGT1_290650	0.324384	0.869489	hypothetical protein	-4.07
TGGT1_290660	-2.02411	0.280309	RNA recognition motif-containing protein	-3.91
TGGT1_290670	-1.64195	0.164298	leucyl aminopeptidase LAP	-1.33
TGGT1_290700	-1.12217	0.645785	hypothetical protein	1.31
TGGT1_290840	0.82816	#DIV/0!	serine protease	-1.87
TGGT1_290850	-1.69282	0.134361	WD-40 repeat protein	-4.51
TGGT1_290880	4.19445	0.00846845	DnaJ domain-containing protein	-2.11
TGGT1_290910	-1.04387	0.555062	hypothetical protein	-1.39
TGGT1_290950	-1.0063	0.21835	putative clathrin heavy chain	-4.77
TGGT1_290980	0.181434	#DIV/0!	putative glycine C-acetyltransferase	-0.62
TGGT1_291300	-0.920826	#DIV/0!	putative RER1 protein	-5.12
TGGT1_291310	-4.61197	#DIV/0!	putative V-ATPase subunit c' proteolipid	-5.45
TGGT1_291330	-1.67354	0.0957167	RNA recognition motif-containing protein	1.3
TGGT1_291680	0.0425834	0.976237	Sec23/Sec24 trunk domain-containing protein	-5.46
TGGT1_291890	-1.87172	0.137278	microneme protein MIC1	-0.76
TGGT1_291930	-2.42951	0.12686	RNA recognition motif-containing protein	-4.82
TGGT1_291950	-1.83627	#DIV/0!	RNA recognition motif-containing protein	-3.85
TGGT1_291960	-1.78236	0.0890241	rhoptry kinase family protein ROP40 (incomplete catalytic triad)	1.13
TGGT1_292035	4.78157	1.70492e-07	hypothetical protein	-4.67
TGGT1_292080	0.0112811	0.992787	leucyl-tRNA synthetase	-3.73
TGGT1_292120	-4.313	#DIV/0!	membrane occupation and recognition nexus protein MORN2	-0.04
TGGT1_292130	2.08548	0.148053	ribosomal protein RPL13A	-2.39
TGGT1_292220	0.3581	0.774714	PCI domain-containing protein	-4.39
TGGT1_292920	-0.47074	0.66186	putative heat shock protein 75	-2.89
TGGT1_292950	-2.76427	0.163685	hypothetical protein	-2.58
TGGT1_293180	-3.66166	0.0163735	NADP-specific glutamate dehydrogenase	1.34
TGGT1_293230	-0.480337	0.738124	hypothetical protein	0.43
TGGT1_293310	7.3553	0.0724188	putative ribosomal protein L20	-4.56
TGGT1_293340	-1.51741	0.402671	putative ran binding family protein 1	-4.84
TGGT1_293430	-3.69646	0.386275	hypothetical protein	1.48
TGGT1_293470	-2.74359	0.478682	hypothetical protein	1.52
TGGT1_293510	1.23575	0.615036	poly(ADP-ribose) polymerase and DNA-Ligase Zn-finger region domain-containing protein	1.42
TGGT1_293580	-1.58197	#DIV/0!	prefoldin subunit protein	-4.84
TGGT1_293590	-1.97852	0.355229	putative 3-oxoacyl-acyl-carrier protein synthase I/II	-1.21
TGGT1_293630	-0.535621	0.604279	hypothetical protein	-6.17
TGGT1_293670	2.43176	0.517063	transcription elongation factor A TFIIS	-5.68
TGGT1_293690	-1.42835	0.565718	profilin PRF	-4.58
TGGT1_293770	-3.11223	0.438914	chitinase-like protein CLP1	0.7
TGGT1_293870	-2.17836	0.551867	putative thioredoxin	-4.53
TGGT1_293900	4.24754	#DIV/0!	sporozoite protein with an altered thrombospondin repeat SPATR	0.1
TGGT1_294040	-1.31612	#DIV/0!	putative KDEL endoplasmic reticulum proteinretention receptor 2 (KDELR2)	-2.72
TGGT1_294190	5.41442	0.000308924	enoyl-CoA hydratase/isomerase family protein	-3.75
TGGT1_294200	-3.83018	0.209012	glucose-6-phosphate 1-dehydrogenase	1.49
TGGT1_294290	-0.938195	#DIV/0!	Der1ER1	-1.28
TGGT1_294310	5.14946	0.0657361	hypothetical protein	-3.88
TGGT1_294350	-1.26798	0.390863	DEAD/DEAH box helicase domain-containing protein	-4.32
TGGT1_294360	-1.51829	#DIV/0!	putative ubiquitin specific protease 39 isoform 2	-4.82
TGGT1_294560	-0.789622	0.259613	rhoptry kinase family protein ROP37 (incomplete catalytic triad)	-1.55
TGGT1_294620	0.0563901	0.93275	putative eukaryotic initiation factor-3, subunit 8	-4.89
TGGT1_294640	-2.0136	0.348014	ribonucleoside-diphosphate reductase large chain	-4.79
TGGT1_294670	-1.63331	0.434327	translation initiation factor 3 subunit	-3.91
TGGT1_294710	-1.4641	0.478712	RNA recognition motif-containing protein	-4.81
TGGT1_294750	1.82568	#DIV/0!	hypothetical protein	-3.85
TGGT1_294790	-3.05314	#DIV/0!	hypothetical protein	-0.59
TGGT1_294800B;TGGT1_359490;TGGT1_286420B	2.2492	#DIV/0!	#N/A	#N/A
TGGT1_294898	-1.11674	0.41288	tetratricopeptide repeat-containing protein	-0.32
TGGT1_295040	-1.28422	0.602286	HEAT repeat-containing protein	-5.63
TGGT1_295070	2.0486	#DIV/0!	helicase associated domain (ha2) protein	-2.44
TGGT1_295080	-1.54721	#DIV/0!	hypothetical protein	-0.68
TGGT1_295110	0.0956676	0.938898	rhoptry protein ROP7	N/A
TGGT1_295110;TGGT1_295125	-0.348213	0.82348	#N/A	#N/A
TGGT1_295125	-0.368349	0.831556	rhoptry protein ROP4	1.68
TGGT1_295320	2.24694	0.303609	putative embryo sac development arrest EDA7	-5.23
TGGT1_295350	-4.02414	0.194705	putative nucleoside diphosphate kinase	2.45
TGGT1_295360	-2.5234	0.351584	hypothetical protein	1.13
TGGT1_295590	3.24912	0.115815	hypothetical protein	-4.94
TGGT1_297060	-3.72983	0.0150305	phosphoglycerate mutase PGMII	-4.54
TGGT1_297070	-2.78675	0.314847	hypothetical protein	0.31
TGGT1_297170	5.91619	0.000598263	putative 50S ribosomal protein L17	-4.67
TGGT1_297400	-2.03819	#DIV/0!	hypothetical protein	-1.91
TGGT1_297430	0.0974314	0.930795	hypothetical protein	-4
TGGT1_297500	-2.73217	0.0411521	T-complex protein 1 eta subunit	-5.99
TGGT1_297730	-0.610337	0.851324	putative transcription elongation factor 1	-0.49
TGGT1_297760	-2.35819	0.526817	hypothetical protein	-0.7
TGGT1_297780	-2.5568	#DIV/0!	ATPase/histidine kinase/DNA gyrase B/HSP90 domain-containing protein	-2.93
TGGT1_297890	3.8009	0.0502863	hypothetical protein	-2.13
TGGT1_297940	-0.856979	#DIV/0!	single-strand binding protein	-0.61
TGGT1_297960B	-1.20378	0.720724	rhoptry neck protein RON6	-3.48
TGGT1_297970	-3.01707	0.286488	aspartyl aminopeptidase	-2.06
TGGT1_298020	0.501504	0.656465	DEAD-family helicase	-4.44
TGGT1_298610	-1.3623	0.241444	GYF domain-containing protein	-2.16
TGGT1_299050	1.0739	0.595547	ribosomal protein RPL17	-5.22
TGGT1_299070	2.63252	0.33577	pyruvate kinase PyKII	-2.76
TGGT1_299110	-0.556351	0.86406	cleft lip and palate transmembrane protein 1 (clptm1) protein	-1.99
TGGT1_299210	-3.26482	0.0192352	CTP synthase	-5.67
TGGT1_299670	-0.225184	#DIV/0!	hypothetical protein	0.35
TGGT1_299810	-4.10583	0.108614	cysteine-tRNA synthetase (CysRS)	-3.87
TGGT1_300000	1.92096	0.210846	ribosomal protein RPL18	-5.59
TGGT1_300030	7.56516	2.30606e-13	hypothetical protein	-5.27
TGGT1_300060	-2.9708	#DIV/0!	signal peptidase subunit protein	-5
TGGT1_300100	0.848778	0.349159	rhoptry neck protein RON2	-4.63
TGGT1_300120	-2.47357	0.511642	aminotransferase, class V superfamily protein	1.03
TGGT1_300140	-1.01558	0.52346	putative elongation factor 1-gamma	-3.02
TGGT1_300190	-0.248222	0.89984	ribosomal protein RPL37A	-4.82
TGGT1_300200	-1.11593	0.647511	histone H2AZ	-5.08
TGGT1_300260	-1.43076	0.270796	threonyl-tRNA synthetase family protein	-4.32
TGGT1_300280	2.84393	0.11295	LSM domain-containing protein	-5.79
TGGT1_300310	0.0128546	0.995661	26S proteasome regulatory subunit, S6a family AAA ATpase	-4.65
TGGT1_300330	3.89402	0.370894	hypothetical protein	-4.61
TGGT1_301120	3.79301	0.0212051	acetyl-CoA acetyltransferase	-3.63
TGGT1_301390	-2.37439	#DIV/0!	putative ribosome biogenesis protein BOP1	-3.65
TGGT1_301410	-3.09218	#DIV/0!	hypothetical protein	-4.16
TGGT1_301440	-3.766	0.081065	calcium-dependent protein kinase CDPK1	-3.3
TGGT1_301440;TGGT1_305860	-4.39978	0.336095	#N/A	#N/A
TGGT1_304670	-4.68452	0.318997	leucine rich repeat-containing protein	2.39
TGGT1_304710	-3.74627	0.130877	putative eukaryotic peptide chain release factor	-3.05
TGGT1_304740	-1.88992	#DIV/0!	rhoptry kinase family protein ROP35	1.1
TGGT1_304760	-0.263691	0.77527	RNA recognition motif-containing protein	-0.76
TGGT1_305040	-2.04394	#DIV/0!	HEAT repeat-containing protein	-0.07
TGGT1_305050	-4.63735	#DIV/0!	putative calmodulin	1.57
TGGT1_305180	9.2513	#DIV/0!	Na+/H+ exchanger NHE3	-2.81
TGGT1_305240	-1.2294	#DIV/0!	XPA binding protein 2 family protein	-2.5
TGGT1_305270	2.1665	0.318229	hypothetical protein	-1.08
TGGT1_305290	-0.877211	0.790274	putative vacuolar atp synthase subunit e	-1.4
TGGT1_305340	-1.6115	0.249353	corepressor complex CRC230	-4.69
TGGT1_305520	2.10201	0.120425	ribosomal protein RPS2	-4.24
TGGT1_305750	0.486353	0.806018	putative nucleolar gtp-binding protein 2	-3.52
TGGT1_305780	-1.48829	0.148829	putative 5'-3' exoribonuclease	-5.1
TGGT1_305790	-1.0422	0.754367	hypothetical protein	-0.37
TGGT1_305850	1.79296	0.204924	RNA recognition motif-containing protein	0.73
TGGT1_305860	-3.68573	0.387142	calcium-dependent protein kinase CDPK3	-0.09
TGGT1_305940	-0.887236	0.300587	peptidyl-prolyl cis-trans isomerase, cyclophilin-type domain-containing protein	-4.26
TGGT1_305980	-2.91049	0.207	pyruvate dehydrogenase complex subunit PDH-E3I	-1.38
TGGT1_306030	0.356946	0.880383	glutathione s-transferase, n-terminal domain containing protein	0.8
TGGT1_306060	0.742248	0.227876	rhoptry neck protein RON8	-3.26
TGGT1_306195	2.83957	0.215514	hypothetical protein	0.29
TGGT1_306210	-0.961887	0.544762	RNA polymerase II accessory factor CDC73	-1.59
TGGT1_306330	-1.99245	0.236394	phospholipase	0.67
TGGT1_306338B	5.80994	#DIV/0!	putative dynein gamma chain, flagellar outer arm	-1.5
TGGT1_306380	0.775796	0.62285	U1 zinc finger protein	-0.91
TGGT1_306400	-0.472796	0.811264	hypothetical protein	0.51
TGGT1_306600	1.74426	0.6199	RNA recognition motif-containing protein	-0.73
TGGT1_306650	-0.613218	0.850648	hypothetical protein	-1.8
TGGT1_306660	-1.2949	#DIV/0!	RNA pseudouridine synthase superfamily protein	-4.59
TGGT1_306895	-1.04184	0.754444	hypothetical protein	1.36
TGGT1_306930	-4.16182	0.351706	putative proteasome subunit beta type 7 precursor	-3.43
TGGT1_306950	3.23931	0.116617	RAP domain-containing protein	-5.35
TGGT1_306960	-1.86996	0.262496	phenylalanine--tRNA ligase, beta subunit protein	-3.92
TGGT1_307000	-1.22249	0.493148	hypothetical protein	-1.06
TGGT1_307570	-3.77766	0.379819	putative glycerol-3-phosphate dehydrogenase (gpdh)	-3.03
TGGT1_307810	-1.7463	0.406779	hypothetical protein	-1.35
TGGT1_307850	-1.74841	0.619195	6-phosphogluconate dehydrogenase	-1.88
TGGT1_308020	-3.41036	0.0695784	SAG-related sequence SRS57	1.03
TGGT1_308090	-0.290689	0.839156	rhoptry protein ROP5	N/A
TGGT1_308090;TGGT1_411430	-0.350734	0.755121	#N/A	#N/A
TGGT1_308840	-3.78716	0.0508564	SAG-related sequence SRS51	1.84
TGGT1_308860	0.651943	0.626937	hypothetical protein	-0.37
TGGT1_308870	1.00334	0.528265	hypothetical protein	-1.73
TGGT1_308890	0.112072	0.860288	transcription elongation factor SPT6	-4.81
TGGT1_308920	0.301712	0.798513	splicing factor U2AF protein	-4.57
TGGT1_308930	6.42314	0.00745645	putative 50S ribosomal protein L33	-1.69
TGGT1_309120	2.33382	0.00796189	ribosomal protein RPL4	-5.62
TGGT1_309140	-4.36126	0.338537	transducin beta-like protein TBL1	-4.02
TGGT1_309200	-1.25802	0.18576	zinc finger (CCCH type) motif-containing protein	0.41
TGGT1_309210	-2.49318	0.0930613	putative peroxiredoxin 6	1
TGGT1_309265	-4.33667	0.340112	oxidoreductase, short chain dehydrogenase/reductase family protein	-3.48
TGGT1_309390	7.65246	1.07415e-06	hypothetical protein	-4.95
TGGT1_309560	-5.09324	0.297075	nmda receptor glutamate-binding chain	1.21
TGGT1_309570	2.10674	0.263986	DEAD/DEAH box helicase domain-containing protein	-1.94
TGGT1_309590	0.736758	0.583736	rhoptry protein ROP1	1.59
TGGT1_309600	1.93299	0.299423	hypothetical protein	1.5
TGGT1_309730	-4.76095	0.314675	thioredoxin reductase	-1.98
TGGT1_309740	2.25275	0.302579	LSM domain-containing protein	-4.92
TGGT1_309752	-1.1317	0.440832	putative succinate-Coenzyme A ligase, beta subunit	-3.19
TGGT1_309790	7.67974	6.07519e-06	hypothetical protein	-3.64
TGGT1_309800	5.66901	0.0522795	RNA recognition motif-containing protein	-0.84
TGGT1_309810	1.35179	#DIV/0!	ribosomal protein RPP2	-5
TGGT1_309820	1.91864	0.25182	ribosomal protein RPL11	-4.13
TGGT1_310000	-3.40642	#DIV/0!	putative membrane protein	0.68
TGGT1_310010	2.13114	0.0557665	rhoptry neck protein RON1	-0.34
TGGT1_310030	-1.50869	0.466648	putative cyclase-associated protein	1.17
TGGT1_310050	-1.07637	0.500035	RNA recognition motif-containing protein	-0.77
TGGT1_310070	-1.53605	0.656578	putative methyltransferase	-1.22
TGGT1_310080	-2.19909	0.0596562	AMP-binding enzyme domain-containing protein	-2.53
TGGT1_310118	3.96318	0.365764	hypothetical protein	-5.58
TGGT1_310150	-2.9902	0.197874	AMP-binding enzyme domain-containing protein	0.26
TGGT1_310300	3.95028	0.0445235	hypothetical protein	-3.8
TGGT1_310370	-0.756414	0.817486	hypothetical protein	-1.87
TGGT1_310380	-2.1544	0.411875	brix domain containing protein	-4.7
TGGT1_310440	3.69165	0.386663	membrane occupation and recognition nexus protein MORN1	-4.55
TGGT1_310460	-1.18793	#DIV/0!	Rab6	-0.13
TGGT1_310490	0.723791	0.67865	ribosomal protein RPL27A	-5.95
TGGT1_310500	6.21577	0.00852166	hypothetical protein	-4.1
TGGT1_310640	-3.20884	0.0825387	phosphorylase family protein	1.76
TGGT1_310670	-2.45392	0.0487546	putative glycogen phosphorylase 1	1.01
TGGT1_310700	-0.751097	0.667521	serine/threonine phosophatase PP1	-4.72
TGGT1_310710	4.06259	0.358605	small ribosomal subunit Rsm22 protein	-4.01
TGGT1_310750	-1.14101	0.640602	emp24/gp25L/p24 family protein	-6.01
TGGT1_310780	-1.28238	0.426235	dense granule protein GRA4	2.36
TGGT1_310820	0.591381	0.65879	putative SLU7 splicing factor	-0.29
TGGT1_310850	0.559959	0.863206	MYND finger domain-containing protein	-2.81
TGGT1_310860	0.417917	#DIV/0!	U5 snRNP-specific protein	-0.51
TGGT1_311090	-2.62482	0.243754	ubiquitin carboxyl-terminal hydrolase	-1.12
TGGT1_311230	-2.19933	0.087512	hypothetical protein	0.74
TGGT1_311240	-1.16374	0.42868	putative DnaJ family chaperone	-3.96
TGGT1_311290	-3.07244	#DIV/0!	protein tyrosine phosphatase family protein, ptpla protein	-3.86
TGGT1_311310	-0.989289	0.683271	protein phosphatase 2B catalytic subunit, calcineurin family phosphatse superfamily protein	-3.24
TGGT1_311360	-0.0188532	0.995322	protein kinase G AGC kinase family member PKG	-2.15
TGGT1_311400	-1.33918	0.227387	WD domain, G-beta repeat-containing protein	-5.53
TGGT1_311410	-1.03524	0.515803	putative M phase phosphoprotein MPP10	-3.57
TGGT1_311430	0.786677	0.370531	fibrillarin	-5.21
TGGT1_311470	0.523007	0.436238	rhoptry neck protein RON5	-4.34
TGGT1_311480	-0.869073	#DIV/0!	hypothetical protein	0.15
TGGT1_311690	-2.87545	0.463802	UBA/TS-N domain-containing protein	-0.08
TGGT1_311720	-0.580558	0.404638	chaperonin protein BiP	-5.5
TGGT1_311720;TGGT1_273760	-1.02858	0.757274	#N/A	#N/A
TGGT1_311840	-0.361504	#DIV/0!	hypothetical protein	1.83
TGGT1_311870	-1.83616	0.386039	WD domain, G-beta repeat-containing protein	-3.92
TGGT1_311890	-2.16668	0.252724	hypothetical protein	0.62
TGGT1_312050	-1.00394	0.762558	putative small GTPase Rab2	-2.83
TGGT1_312090	2.32823	0.176819	ribosomal protein RPL23	-4.32
TGGT1_312110	-3.87575	0.0473023	apicoplast-associated thioredoxin family protein Atrx1	-4.16
TGGT1_312150	-4.06194	0.19207	hypothetical protein	-0.23
TGGT1_312200	-1.05376	0.751909	serine/threonine protein phosphatase	0.71
TGGT1_312260	-2.55417	0.253907	hypothetical protein	-3.58
TGGT1_312270	-0.795254	0.529314	rhoptry protein ROP13	-0.13
TGGT1_312280	-0.522202	#DIV/0!	putative pre-mRNA-splicing factor ATP-dependent RNA helicase	-4.56
TGGT1_312390	3.60586	0.227347	hypothetical protein	-3.87
TGGT1_312480	-2.01878	0.436894	putative uracil phosphoribosyltransferase FUR1	0.43
TGGT1_312490	-0.604506	#DIV/0!	hypothetical protein	-0.64
TGGT1_312530	-0.870905	0.791676	splicing factor, CC1 family protein	0.33
TGGT1_312600	-3.18735	0.43148	heat shock protein HSP21	0.55
TGGT1_312618	0.127027	0.929218	hypothetical protein	-4.13
TGGT1_312630	-1.58335	0.0593025	putative anonymous antigen-1	-3.53
TGGT1_312680	5.16914	0.132398	putative 60S ribosomal protein L27	-1.34
TGGT1_312820	-1.33252	#DIV/0!	hypothetical protein	-1.24
TGGT1_312960	3.79933	0.127271	hypothetical protein	0.93
TGGT1_312990	0.0553882	0.957014	DEAD/DEAH box ATP-dependent RNA helicase	-4.27
TGGT1_313010	-1.03944	0.227779	DEAD (Asp-Glu-Ala-Asp) box polypeptide DDX6	-0.38
TGGT1_313080	-2.4903	0.119309	hypothetical protein	-4.43
TGGT1_313100	0.349598	0.807303	signal recognition particle SRP54 protein	-4.16
TGGT1_313130	-0.246141	0.900673	hypothetical protein	-5.73
TGGT1_313140	-1.55876	0.453417	isocitrate dehydrogenase	-3.04
TGGT1_313230	-4.19737	0.0365231	eukaryotic initiation factor-2, alpha subunit	-4.65
TGGT1_313240	-0.865953	0.425965	putative ethylene-responsive RNA helicase	-4.89
TGGT1_313270	-3.54067	0.399209	hypothetical protein	-3.31
TGGT1_313290	-4.44365	0.0519904	MORN repeat-containing protein	0.13
TGGT1_313350	-0.248767	#DIV/0!	hypothetical protein	0.08
TGGT1_313370	0.676338	0.835917	hypothetical protein	-0.86
TGGT1_313380	-2.53465	0.11408	hypothetical protein	-4.7
TGGT1_313390	0.64813	0.606623	ribosomal protein RPL6	-3.92
TGGT1_313400	0.396882	#DIV/0!	DnaJ domain-containing protein	-1.33
TGGT1_313410	-1.8385	0.166985	proteasome 26S regulatory subunit	-4.77
TGGT1_313560	0.534287	#DIV/0!	putative 60S ribosomal protein L7a	-4.94
TGGT1_313665	-0.698137	0.770636	hypothetical protein	0.19
TGGT1_313670	1.97472	0.582403	adaptin n terminal region domain-containing protein	-4.27
TGGT1_313690	1.71697	0.498581	Sel1 repeat-containing protein	-4.61
TGGT1_313700	6.29462	0.000387219	hypothetical protein	-1.08
TGGT1_313830	3.59972	#DIV/0!	AARP2CN (NUC121) domain-containing protein	-4.82
TGGT1_313910	0.428696	0.783891	RNA recognition motif 2 protein	-5.42
TGGT1_313960	7.30986	1.46608e-07	ribosomal protein L19 protein	-4.44
TGGT1_313990	3.43355	0.408545	CBF/Mak21 family protein	-5.38
TGGT1_314080	3.12943	#DIV/0!	hypothetical protein	2.05
TGGT1_314100	-4.35945	0.172917	tetratricopeptide repeat-containing protein	-1.97
TGGT1_314260	-0.399505	#DIV/0!	hypothetical protein	1.53
TGGT1_314295	6.61526	2.6414e-06	ribosomal l25 family protein	-4.48
TGGT1_314362	-0.129673	#DIV/0!	hypothetical protein	-0.12
TGGT1_314400	-1.01665	0.759828	putative pyruvate dehydrogenase E1 component, beta subunit	-1.6
TGGT1_314410	1.20388	0.453331	putative aquarius	-4.86
TGGT1_314430	-1.64467	#DIV/0!	serine/threonine specific protein phosphatase	0.97
TGGT1_314480	3.66677	0.136512	hypothetical protein	-2.29
TGGT1_314740	-0.313487	0.751636	PSP protein	-4.31
TGGT1_314750	4.73127	#DIV/0!	hypothetical protein	-5.6
TGGT1_314790	1.55862	0.65247	putative small nuclear ribonucleoprotein G	-3.87
TGGT1_314810	1.73669	0.217894	ribosomal protein RPL7	-3.44
TGGT1_314820	-0.867653	#DIV/0!	putative atp synthase F1, epsilon subunit	-3.21
TGGT1_314860	-3.75807	#DIV/0!	zinc knuckle domain-containing protein	-1.53
TGGT1_314910	-0.723279	#DIV/0!	starch binding domain-containing protein	0.68
TGGT1_314970	0.853958	0.723035	root hair defective 3 gtp-binding protein (rhd3) protein	-4.38
TGGT1_315220	-0.771836	#DIV/0!	rhoptry protein ROP14	-0.78
TGGT1_315270	-3.78371	0.12832	hypothetical protein	-4.64
TGGT1_315320	-2.67816	0.130416	SAG-related sequence SRS52A	-0.48
TGGT1_315490	-4.62872	0.322221	rhoptry protein ROP10	-0.96
TGGT1_315610	-1.29539	0.702352	hypothetical protein	1.33
TGGT1_315690	-0.722215	0.825321	DnaJ domain-containing protein	-2.9
TGGT1_315700	-0.537906	0.633563	hypothetical protein	-1.16
TGGT1_315740	-4.16781	0.351297	SAG-related sequence SRS54	0.8
TGGT1_315770	-2.51149	0.196605	cytochrome p450 superfamily protein	0.8
TGGT1_315930	-0.142924	#DIV/0!	putative integral membrane protein, DUF56 family protein	-3.84
TGGT1_316110	-0.4656	0.814053	ribosomal protein RPS15	-6.71
TGGT1_316140	-5.34153	#DIV/0!	hypothetical protein	-3.23
TGGT1_316310	1.27371	0.605032	superoxide dismutase	-4.42
TGGT1_316340	-4.08543	0.356996	hypothetical protein	-0.27
TGGT1_316350	3.71561	0.384735	hypothetical protein	-1.89
TGGT1_316400B	0.852004	0.378523	alpha tubulin TUBA1	-4.71
TGGT1_316400B;TGGT1_231770	0.218464	#DIV/0!	#N/A	#N/A
TGGT1_316490	-1.04653	#DIV/0!	hypothetical protein	-3.36
TGGT1_316540	-3.34151	#DIV/0!	IMC sub-compartment protein ISP3	-0.63
TGGT1_316570A	1.26348	0.607714	hypothetical protein	-3.94
TGGT1_316570B	2.9394	0.456855	hypothetical protein	-1.68
TGGT1_316610	3.77774	0.0215666	hypothetical protein	-5.3
TGGT1_316660	5.51714	#DIV/0!	cullin family protein	-2.26
TGGT1_316760	4.48957	#DIV/0!	hypothetical protein	-5.16
TGGT1_316900	-0.36916	0.689788	Sas10 C-terminal domain-containing protein	-4.15
TGGT1_317720	-0.173779	0.855506	putative eukaryotic translation initiation factor 3 subunit 7	-4.82
TGGT1_318140	0.516683	0.577391	SART-1 family protein	-3.58
TGGT1_318160	-3.27644	0.258268	MSP (Major sperm protein) domain-containing protein	-3.54
TGGT1_318230	-3.83751	0.000726868	phosphoglycerate kinase PGKI	-4.52
TGGT1_318310	-4.25234	0.100867	transketolase	-1.14
TGGT1_318410	-1.29618	0.345957	putative TCP-1 chaperonin	-5.15
TGGT1_318430	-2.3367	0.38072	malate dehydrogenase MDH	1.63
TGGT1_318440	0.971648	0.146415	helicase associated domain (ha2) protein	-0.24
TGGT1_318510	-1.70802	0.500542	putative N-ethylmaleimide-sensitive fusion protein	-4.36
TGGT1_318580	-3.07476	0.442704	glucosephosphate-mutase GPM2	0.25
TGGT1_319340	-3.22068	#DIV/0!	hypothetical protein	-3.96
TGGT1_319350	-0.623555	0.848223	SAG-related sequence SRS17B	-0.34
TGGT1_319530	1.33516	0.589133	splicing factor SF2	-0.02
TGGT1_319560	0.147541	0.89053	microneme protein MIC3	2.36
TGGT1_319658	-2.99255	#DIV/0!	CBF/Mak21 family protein	-3.43
TGGT1_319670	-0.461543	0.886692	hypothetical protein	0.67
TGGT1_319850	-0.773142	0.378627	splicing factor U2AF family SnRNP auxilary factor large subunit, RRM domain-containing protein	-3.52
TGGT1_319920	1.72849	0.219843	2-oxo acid dehydrogenases acyltransferase (catalytic domain) domain-containing protein	-1.92
TGGT1_320005	6.64542	0.0866548	hypothetical protein	-4.99
TGGT1_320010	-1.54872	0.343681	hypothetical protein	-0.47
TGGT1_320020	-0.367232	0.814065	transporter, major facilitator family protein	-4.11
TGGT1_320030	-0.169421	0.942908	hypothetical protein	-0.19
TGGT1_320050	0.634184	0.574959	ribosomal protein RPL5	-3.66
TGGT1_320100	1.97445	0.167674	RNA recognition motif-containing protein	-0.82
TGGT1_320210	-0.159011	0.892833	WD domain, G-beta repeat domain containing protein	-5.76
TGGT1_320220	-1.81287	0.326487	putative ubiquinol cytochrome c oxidoreductase	-5.76
TGGT1_320450	1.70043	#DIV/0!	ribosome biogenesis regulatory protein (rrs1) protein	-1.87
TGGT1_320480	1.37534	0.578934	Rab11b	-5.06
TGGT1_320570	-3.41288	0.0324504	putative elongation factor Tu	-4.9
TGGT1_320600	-3.89019	0.371183	cold-shock DNA-binding domain-containing protein	0.66
TGGT1_320640	-2.34716	#DIV/0!	peptidylprolyl isomerase domain-containing protein	-4.78
TGGT1_320700	7.62081	0.000575554	AP2 domain transcription factor AP2IV-1	-4.19
TGGT1_321500	-1.02634	0.394363	RNA recognition motif-containing protein	-5.18
TGGT1_321520	2.63338	#DIV/0!	hypothetical protein	-1.24
TGGT1_321560	1.22513	0.61786	zinc knuckle domain-containing protein	-3.33
TGGT1_321620	-2.91464	0.0777192	dynamin-related protein DRPB	-4.91
TGGT1_321640	0.00495274	#DIV/0!	cell division protein CDC48AP	-4.08
TGGT1_321650	-4.47713	#DIV/0!	hypothetical protein	-2.57
TGGT1_321680	-0.143268	0.854852	hypothetical protein	-0.07
TGGT1_324600	-2.39305	0.104382	heat shock protein	2.64
TGGT1_360830	-3.24088	0.42631	nucleoside-triphosphatase	N/A
TGGT1_361320	-7.28251	#DIV/0!	hypothetical protein	0.2
TGGT1_361650	-1.50251	0.662739	proteasome/cyclosome repeat protein	-4.45
TGGT1_363030	-0.3565	0.709269	rhoptry protein ROP8	N/A
TGGT1_363030;TGGT1_215775	-0.623161	0.720501	#N/A	#N/A
TGGT1_408820	-1.96365	#DIV/0!	NTPase	N/A
TGGT1_408820;TGGT1_408800;TGGT1_277270;TGGT1_411590	-0.919401	#DIV/0!	#N/A	#N/A
TGGT1_410360	-0.892045	#DIV/0!	putative transmembrane protein	1.95
TGGT1_410360;TGGT1_220950	-0.550191	#DIV/0!	#N/A	#N/A
TGGT1_410360;TGGT1_410370;TGGT1_279100;TGGT1_411470	-4.77966	0.313633	#N/A	#N/A
TGGT1_410370	-0.799723	#DIV/0!	putative transmembrane protein	N/A
TGGT1_410370;TGGT1_279100	-2.77593	0.316262	#N/A	#N/A
TGGT1_410370;TGGT1_279100;TGGT1_411470	-0.610414	#DIV/0!	#N/A	#N/A
TGGT1_410370;TGGT1_411470	-0.694307	#DIV/0!	#N/A	#N/A
TGGT1_410590;TGGT1_210095;TGGT1_411410;TGGT1_410600;TGGT1_356400;TGGT1_410610	-1.5056	#DIV/0!	#N/A	#N/A
TGGT1_411430	0.550526	0.725387	rhoptry protein ROP5	N/A
TGGT1_411760	-0.702851	0.687251	actin	N/A
TGGT1_462963	7.67524	3.64659e-05	AP2 domain-containing protein	-4.98

## Sheet: Sig_uL4m-FLAG_Rep2
Proteins	Protein Log2FC	p-Value	Product Description	Phenotype score	mt-proteome	hyper-LOPIT
TGGT1_223500	7.77655	4.25513e-17	hypothetical protein	-3.13	Both	mitochondrion - soluble
TGGT1_300030	7.56516	2.30606e-13	hypothetical protein	-5.27	Both	mitochondrion - soluble
TGGT1_229620	7.88733	6.50107e-12	hypothetical protein	-4.47	BirA	mitochondrion - soluble
TGGT1_204550	7.00495	8.29223e-12	hypothetical protein	-5.23	BirA	mitochondrion - soluble
TGGT1_231750	7.1825	1.02209e-11	hypothetical protein	-5.09	BirA	mitochondrion - soluble
TGGT1_254230	7.29863	8.3787e-11	hypothetical protein	-3.38	BirA	mitochondrion - soluble
TGGT1_254810	5.73638	4.30354e-10	hypothetical protein	-4.1	BirA	mitochondrion - soluble
TGGT1_237010	6.59923	1.43584e-09	hypothetical protein	-4.09	APEX	mitochondrion - soluble
TGGT1_213420	7.46168	8.50249e-09	RAP domain-containing protein	-4.73	Both	mitochondrion - soluble
TGGT1_290460	6.56328	1.50005e-08	hypothetical protein	-4.72	Both	mitochondrion - soluble
TGGT1_267040	7.49598	4.3687e-08	hypothetical protein	-4.17	Both	mitochondrion - soluble
TGGT1_267775	6.36595	5.22235e-08	hypothetical protein	-2.35	APEX	mitochondrion - soluble
TGGT1_223660	7.19866	7.94765e-08	putative 50S ribosomal protein L4	-3.06	BirA	mitochondrion - soluble
TGGT1_263750	4.96162	8.79694e-08	hypothetical protein	1.4	Both	mitochondrion - membranes
TGGT1_202350	7.57136	8.9498e-08	putative 50S ribosomal protein L21	-5.07	Both	mitochondrion - soluble
TGGT1_313960	7.30986	1.46608e-07	ribosomal protein L19 protein	-4.44	Both
TGGT1_259850	5.94703	1.55058e-07	hypothetical protein	-3.55	Both	mitochondrion - soluble
TGGT1_292035	4.78157	1.70492e-07	hypothetical protein	-4.67	BirA
TGGT1_285272	7.65649	1.83668e-07	hypothetical protein	-2.49	BirA	mitochondrion - soluble
TGGT1_253800	7.9261	2.85908e-07	putative ribosomal protein L15	-1.91	BirA	mitochondrion - soluble
TGGT1_261510	7.24236	3.83419e-07	hypothetical protein	-5.21	BirA	mitochondrion - soluble
TGGT1_309390	7.65246	1.07415e-06	hypothetical protein	-4.95		mitochondrion - soluble
TGGT1_263550	7.60513	1.15509e-06	putative 39S ribosomal protein L47, mitochondrial precursor	-3.59		mitochondrion - soluble
TGGT1_314295	6.61526	2.6414e-06	ribosomal l25 family protein	-4.48	BirA	mitochondrion - soluble
TGGT1_214870	7.49711	3.24563e-06	ribosomal protein L9, N-terminal domain-containing protein	-2.04	BirA	mitochondrion - soluble
TGGT1_280660	6.69446	4.96961e-06	HECT-domain (ubiquitin-transferase) domain-containing protein	-1.29		nucleus - chromatin
TGGT1_309790	7.67974	6.07519e-06	hypothetical protein	-3.64
TGGT1_260790	6.48628	7.05668e-06	RAP domain-containing protein	-3.03	Both
TGGT1_239720	7.2385	1.09763e-05	putative 50S ribosomal protein l24	-3.92	BirA
TGGT1_265470	5.57633	1.86724e-05	hypothetical protein	-2.53	BirA	mitochondrion - soluble
TGGT1_286410	4.57746	1.93615e-05	hypothetical protein	-4.06	BirA
TGGT1_218490	3.40457	2.40026e-05	hypothetical protein	-5.12
TGGT1_226280	6.61716	2.63049e-05	putative ribosomal protein L28	-4.91	BirA	mitochondrion - soluble
TGGT1_462963	7.67524	3.64659e-05	AP2 domain-containing protein	-4.98		mitochondrion - soluble
TGGT1_252270	7.34578	5.26941e-05	L1P family of ribosomal protein	-3.56		mitochondrion - soluble
TGGT1_230050	5.85489	8.24015e-05	putative 50S ribosomal protein L3	-4.5	BirA	mitochondrion - soluble
TGGT1_254400	6.61723	0.000123857	putative LSU ribosomal protein L2P	-5.44	BirA
TGGT1_220150	7.21735	0.000142667	putative 50S ribosomal protein L16	-2.48
TGGT1_260660	6.92461	0.000194033	putative 50S ribosomal protein L23	-2.83	BirA	mitochondrion - soluble
TGGT1_294190	5.41442	0.000308924	enoyl-CoA hydratase/isomerase family protein	-3.75		mitochondrion - soluble
TGGT1_313700	6.29462	0.000387219	hypothetical protein	-1.08	BirA	mitochondrion - soluble
TGGT1_271110	4.59301	0.00038894	hypothetical protein	-4.39	Both
TGGT1_271240	3.96126	0.000552427	hypothetical protein	-3.35
TGGT1_320700	7.62081	0.000575554	AP2 domain transcription factor AP2IV-1	-4.19	BirA	mitochondrion - soluble
TGGT1_297170	5.91619	0.000598263	putative 50S ribosomal protein L17	-4.67		mitochondrion - soluble
TGGT1_225240	7.4826	0.000641771	putative 50S ribosomal protein L13	-3.34	BirA	mitochondrion - soluble
TGGT1_263110	6.51126	0.000658921	hypothetical protein	-4.63		mitochondrion - soluble
TGGT1_225810	7.39742	0.000686808	BIR protein	-3.11		mitochondrion - soluble
TGGT1_278220	6.41296	0.000726487	hypothetical protein	-3.89	BirA	mitochondrion - soluble
TGGT1_278250	3.85139	0.00105935	hypothetical protein	-4.08	Both	mitochondrion - soluble
TGGT1_209460	4.61015	0.00106094	hypothetical protein	-1.57
TGGT1_254380	6.79914	0.00112341	putative ribosomal protein L11	-3.52
TGGT1_260360	4.55874	0.00115115	GTP-binding protein	-5.4
TGGT1_214370	4.24679	0.00190128	hypothetical protein	-2.47	BirA	mitochondrion - soluble
TGGT1_266260	5.19741	0.00262579	hypothetical protein	-2.47	BirA	mitochondrion - soluble
TGGT1_246000	6.71826	0.00271448	large subunit ribosomal protein IMG2	-3.24		mitochondrion - soluble
TGGT1_289140	7.27223	0.0044386	putative ribosomal protein l22/l43	-1.9	BirA	mitochondrion - soluble
TGGT1_238000	5.21773	0.00476577	peptidyl-prolyl isomerase	-6.27	BirA	mitochondrion - soluble
TGGT1_216010	6.52794	0.00697723	ribosomal protein RPL24	-3.7	BirA	mitochondrion - soluble
mtAP2-4	8.22397	0.00714019	mtAP2-4	#N/A
TGGT1_308930	6.42314	0.00745645	putative 50S ribosomal protein L33	-1.69
TGGT1_290880	4.19445	0.00846845	DnaJ domain-containing protein	-2.11
TGGT1_310500	6.21577	0.00852166	hypothetical protein	-4.1		mitochondrion - soluble
TGGT1_266110	3.54423	0.00887529	DEAD/DEAH box helicase domain-containing protein	-4.47
TGGT1_202240	3.78946	0.0091922	RAP domain-containing protein	-4.54	BirA
TGGT1_239087	7.55652	0.00961304	hypothetical protein	-4.24	BirA	mitochondrion - soluble
TGGT1_224990	7.48247	0.00994747	hypothetical protein	1.03		mitochondrion - soluble
TGGT1_239610	4.4028	0.0109554	hypothetical protein	-2.3		mitochondrion - membranes
TGGT1_266840	7.21844	0.0112608	hypothetical protein	-4.53	BirA	mitochondrion - soluble
TGGT1_288880	5.00712	0.0196707	hypothetical protein	-4.6
TGGT1_221600	4.27781	0.0206058	hypothetical protein	-3.95
TGGT1_301120	3.79301	0.0212051	acetyl-CoA acetyltransferase	-3.63	Both	mitochondrion - soluble
TGGT1_316610	3.77774	0.0215666	hypothetical protein	-5.3	BirA
TGGT1_213610	4.05931	0.0252867	hypothetical protein	1.8		mitochondrion - membranes
TGGT1_216910	4.48647	0.0291253	hypothetical protein	-0.71
TGGT1_232300	3.03559	0.0363828	ribosomal protein RPS3	-4.37		40S ribosome
TGGT1_227990	3.03027	0.0366326	hypothetical protein	-3.15	Both	mitochondrion - soluble
TGGT1_248490	6.37187	0.0391378	hypothetical protein	-4.28
TGGT1_246050	4.87205	0.0398469	hypothetical protein	-4.83
TGGT1_268260	4.03501	0.0415803	hypothetical protein	-5.59	Both	mitochondrion - soluble
TGGT1_210230	3.99157	0.0430614	hypothetical protein	-3.37
TGGT1_310300	3.95028	0.0445235	hypothetical protein	-3.8	Both	mitochondrion - soluble
TGGT1_225250	5.97205	0.104175	putative LSU ribosomal protein L14P	-3.94
TGGT1_293310	7.3553	0.0724188	putative ribosomal protein L20	-4.56
TGGT1_240270	6.97531	0.22439	hypothetical protein	-4.65
TGGT1_320005	6.64542	0.0866548	hypothetical protein	-4.99
TGGT1_222180	4.05817	0.111288	hypothetical protein	-3.96
TGGT1_312680	5.16914	0.132398	putative 60S ribosomal protein L27	-1.34
TGGT1_201830	5.9341	#DIV/0!	ribosomal protein L37	-4.94
TGGT1_207020	3.15449	0.271077	hypothetical protein	-3.03
TGGT1_294310	5.14946	0.0657361	hypothetical protein	-3.88
TGGT1_316760	4.48957	#DIV/0!	hypothetical protein	-5.16
TGGT1_253830	6.01068	#DIV/0!	hypothetical protein	-2.94
TGGT1_212920	6.25019	0.247982	hypothetical protein	-0.11
	Log2FC>3		Red indicates LSU mitoribosomal proteins
	p<0.05

## Sheet: bL27m-FLAG_Rep1
Proteins	Protein Log2FC	p-Value	Product Description	Phenotype score
mtAP2-4	7.7046	0.000607075	mtAP2-4	#N/A
TGGT1_200250	0.752535	#DIV/0!	microneme protein MIC17A	N/A
TGGT1_200250;TGGT1_200240;TGGT1_200230	-5.39589	#DIV/0!	#N/A	#N/A
TGGT1_200360	2.57532	0.505142	hypothetical protein	2.63
TGGT1_201140	-0.969753	#DIV/0!	hypothetical protein	-1.19
TGGT1_201150	0.205167	0.950197	heavy metal translocating P-type ATPase subfamily protein	-1.57
TGGT1_201200	4.25952	#DIV/0!	zinc finger (CCCH type) motif-containing protein	-3.11
TGGT1_201270	4.05899	0.19791	hypothetical protein	-3.41
TGGT1_201380	1.57212	#DIV/0!	putative chorismate synthase	-2.84
TGGT1_201390	2.73166	#DIV/0!	hypothetical protein	1.86
TGGT1_201400	4.6641	0.00318264	Sin3-associated polypeptide SAP18	-1.52
TGGT1_201520	2.95573	0.461383	protein phosphatase 2C domain-containing protein	-0.25
TGGT1_201680	2.05959	0.0026955	putative eukaryotic initiation factor-3 subunit 10	-4.55
TGGT1_201700	-0.926362	0.706935	WD domain, G-beta repeat-containing protein	-3.65
TGGT1_201710	4.61797	#DIV/0!	WD domain, G-beta repeat-containing protein	-4
TGGT1_201760	2.27254	0.398997	hypothetical protein	0.54
TGGT1_201780	-3.22822	0.179447	microneme protein MIC2	-1.17
TGGT1_201800	-5.63666	#DIV/0!	hypothetical protein	-4.01
TGGT1_201830	6.82539	0.233109	ribosomal protein L37	-4.94
TGGT1_202200	5.32532	0.0168437	hypothetical protein	-1.41
TGGT1_202350	8.01121	1.48692e-09	putative 50S ribosomal protein L21	-5.07
TGGT1_202370	2.01019	0.446173	putative T-complex protein 1, epsilon subunit (TCP-1-epsilon)	-6.05
TGGT1_202380	0.0294369	#DIV/0!	putative rab GDI alpha	-5.31
TGGT1_202390	0.537036	0.87116	S15 sporozoite-expressed protein	0.8
TGGT1_202460	5.51904	0.00394924	diacylglycerol kinase accessory domain (presumed) domain-containing protein	-3.89
TGGT1_202480	3.74174	#DIV/0!	hypothetical protein	-2.37
TGGT1_202500	8.04764	#DIV/0!	GAPM1a	-4.49
TGGT1_202510	3.5705	#DIV/0!	multi-pass transmembrane protein	0.91
TGGT1_202530	2.12583	0.102718	aspartate-tRNA ligase	-5.13
TGGT1_202550	0.785781	#DIV/0!	NLI interacting factor family phosphatase	-0.39
TGGT1_202630	5.24017	0.00153914	ATP-dependent metallopeptidase HflB subfamily protein	-3.33
TGGT1_202680	3.57331	0.0094615	putative peptidase M16, alpha subunit	-4.3
TGGT1_202760	4.75698	#DIV/0!	hypothetical protein	-0.19
TGGT1_202950	2.43695	#DIV/0!	hypothetical protein	-2.73
TGGT1_202980	4.82768	0.0433951	hypothetical protein	-4.22
TGGT1_203020	5.08372	0.00104972	ribosome biogenesis GTPase Der protein	-4.23
TGGT1_203080	0.694433	0.834891	RNA recognition motif-containing protein	-3.43
TGGT1_203220	2.08886	0.431416	DEAD/DEAH box helicase domain-containing protein	-4.45
TGGT1_203240	4.71262	0.0842054	hypothetical protein	-0.49
TGGT1_203310	1.4926	0.2609	dense granule protein GRA7	1.9
TGGT1_203370	3.90657	#DIV/0!	hypothetical protein	-4.25
TGGT1_203380	3.29163	0.117647	DnaJ domain-containing protein	-1.45
TGGT1_203390	0.866571	0.796449	CRAL/TRIO domain-containing protein	-0.37
TGGT1_203490	4.24609	0.0622979	GNL3L/Grn1 GTPase	-5.13
TGGT1_203540	4.5231	0.0523082	putative RNA binding protein	0.86
TGGT1_203620	0.935516	0.602155	hypothetical protein	-4.66
TGGT1_203630	-0.155433	0.948637	ribosomal protein RPL44	-4.1
TGGT1_203730	3.01413	0.455209	hypothetical protein	-2.35
TGGT1_203760	0.513653	#DIV/0!	hypothetical protein	-3.61
TGGT1_203780	1.11707	0.588695	hypothetical protein	-3.38
TGGT1_203810	-0.332382	#DIV/0!	kelch repeat-containing protein	0.49
TGGT1_203840	3.78312	0.0232863	DEAD/DEAH box helicase domain-containing protein	-3.45
TGGT1_203870	1.81788	#DIV/0!	RAB43, member RAS oncogene family protein	-3.13
TGGT1_203940	3.85691	#DIV/0!	ABC1 protein	-4.2
TGGT1_203990	1.82063	0.483976	rhoptry protein ROP12	1.63
TGGT1_204020	2.51069	0.096534	ribosomal protein RPL8	-4.99
TGGT1_204050	-0.19254	0.879855	subtilisin SUB1	1.21
TGGT1_204130	2.67259	0.244436	perforin-like protein PLP1	1.13
TGGT1_204160	-0.869365	#DIV/0!	GYF domain-containing protein	-4.57
TGGT1_204340	4.3275	0.000752043	hypothetical protein	1.54
TGGT1_204400	2.11747	0.0226051	putative ATPase synthase subunit alpha	-3.84
TGGT1_204410	1.26594	0.713194	endonuclease/exonuclease/phosphatase family protein	-0.49
TGGT1_204480	3.45544	0.0709379	thioredoxin domain-containing protein	-3.49
TGGT1_204530	1.15664	0.642563	microneme protein MIC11	1.77
TGGT1_204550	8.86736	1.0028e-13	hypothetical protein	-5.23
TGGT1_205010	1.45197	0.246154	putative U2 small nuclear ribonucleoprotein family protein	-4.97
TGGT1_205040	1.32083	0.599527	PGAP1 family protein	-2.04
TGGT1_205180	6.35635	0.00184094	RNA recognition motif-containing protein	-5.79
TGGT1_205220	4.05497	0.00125523	putative U5 snRNP-associated subunit	-5.34
TGGT1_205240	5.08624	#DIV/0!	cleft lip and palate transmembrane protein 1 (clptm1) protein	-1.26
TGGT1_205250	4.50627	7.76614e-05	rhoptry protein ROP18	0.89
TGGT1_205340	3.39123	0.164273	ribosomal protein RPS12	-4.83
TGGT1_205350	1.14886	#DIV/0!	putative integral membrane protein, GNS1/SUR4 family protein	0.24
TGGT1_205360	4.70373	0.0845598	hypothetical protein	-1.59
TGGT1_205380	-1.78387	#DIV/0!	fructose-bisphospatase I	-1.67
TGGT1_205440	2.44871	0.00988684	CCT chaperonin gamma subunit	-4.52
TGGT1_205470	0.332994	0.699553	putative translation elongation factor 2 family protein	-4.31
TGGT1_205500	4.95445	0.309399	hypothetical protein	-4.61
TGGT1_205510	4.85901	0.000284016	putative nucleolar protein 5	-4.28
TGGT1_205540	2.21086	0.252604	DEAD/DEAH box helicase domain-containing protein	-5.86
TGGT1_205558	1.27762	0.483278	NAC domain-containing protein	-3.68
TGGT1_205580	4.58002	0.165335	nuclear factor NF4	-4.01
TGGT1_205700	-1.32625	0.525354	cyclophilin precursor	0.08
TGGT1_205710	0.0747387	0.956052	lysine-tRNA ligase	-5.22
TGGT1_206320	-1.97219	#DIV/0!	hypothetical protein	-0.84
TGGT1_206470	1.49242	0.3271	pyruvate dehydrogenase complex subunit PDH-E3II	-3.23
TGGT1_206480	-0.14598	#DIV/0!	hypothetical protein	-1.8
TGGT1_206510	2.99657	0.295905	toxolysin TLN4	0.51
TGGT1_206590	2.66739	0.0625985	calcium-dependent protein kinase CDPK2A	-2.05
TGGT1_206610	3.38316	#DIV/0!	pyruvate dehydrogenase complex subunit PDH-E2	-2.97
TGGT1_206670	1.63078	0.443106	hypothetical protein	-4.02
TGGT1_207020	7.34126	0.0113779	hypothetical protein	-3.03
TGGT1_207060	2.81137	0.477246	ribonucleoside-diphosphate reductase small subunit	-4.35
TGGT1_207430	2.55272	0.354719	putative ATP-dependent RNA helicase DDX1	0.45
TGGT1_207440	5.9954	2.04474e-05	ribosomal protein RPS4	-3.44
TGGT1_207450	4.34604	0.17899	DNA segment, Chr 10, Wayne State University 52, expressed family protein	0.07
TGGT1_207620	-0.359962	0.777897	pyridine nucleotide-disulfide oxidoreductase domain-containing protein	-1.15
TGGT1_207640	1.6443	0.10735	isoleucyl-tRNA synthetase family protein	-4.61
TGGT1_207710	4.9184	#DIV/0!	putative phosphatidylinositol synthase	-3.57
TGGT1_207720	4.09727	0.0263299	hypothetical protein	-4.83
TGGT1_207760	4.68942	0.159436	DnaJ C terminal region domain-containing protein	-3.41
TGGT1_207770	1.55143	0.543308	PCI domain-containing protein	-5.75
TGGT1_207800	2.74943	0.0156353	hypothetical protein	-3.97
TGGT1_207830	4.28877	#DIV/0!	MORN repeat-containing protein	1.53
TGGT1_207840	5.68449	0.000900097	ribosomal protein RPS17	-3.75
TGGT1_207940	0.490113	0.758805	putative ribosomal protein S9	-5.14
TGGT1_207990	2.61039	0.2532	ribosomal RNA large subunit methyltransferase J protein	-5.01
TGGT1_208030	-3.20469	0.044179	microneme protein MIC4	0.83
TGGT1_208320	5.44731	0.000345056	polynucleotide kinase 3 phosphatase	-0.27
TGGT1_208440	-2.3812	#DIV/0!	hypothetical protein	-3.54
TGGT1_208530	3.6244	0.0187778	nicotinate phosphoribosyltransferase	1.25
TGGT1_208540	2.74413	0.327767	DEAD/DEAH box helicase domain-containing protein	-4.06
TGGT1_208560	4.27995	0.0084558	carrier superfamily protein	-3.49
TGGT1_208590	2.2488	0.15908	putative vacuolar ATP synthase subunit 54kD	-4.78
TGGT1_208790	3.71429	0.037776	putative MC family transporter	0.59
TGGT1_208830	5.16487	0.00555488	hypothetical protein	2.28
TGGT1_208842	3.08782	#DIV/0!	DEAD/DEAH box helicase domain-containing protein	-0.78
TGGT1_208970	4.3316	0.346016	RNA recognition motif-containing protein	1.96
TGGT1_209010	3.03407	0.199654	elongation factor TS protein	-4.22
TGGT1_209030	0.9974	0.268777	actin ACT1	-4.5
TGGT1_209100	2.02243	0.581175	PUB domain-containing protein	-3.3
TGGT1_209108	4.11831	0.360408	hypothetical protein	-2.54
TGGT1_209150	3.94059	0.0304843	non-proton pumping type-II NADH dehydrogenase I	-0.19
TGGT1_209160	-2.49239	0.270768	myristoyl CoA:protein N-myristoyltransferase	-4.96
TGGT1_209170	5.20697	#DIV/0!	hypothetical protein	0.82
TGGT1_209210	3.91611	0.00072446	hypothetical protein	-3.36
TGGT1_209260	-3.51693	0.407291	putative cytochrome c oxidase subunit	-3.07
TGGT1_209280	3.31896	0.115449	hypothetical protein	-0.2
TGGT1_209290	0.0202293	#DIV/0!	ribosomal protein RPS28	-4.07
TGGT1_209430	4.115	0.360639	putative 40S ribosomal protein S4	-4.73
TGGT1_209460	3.8748	0.00907736	hypothetical protein	-1.57
TGGT1_209540	1.37066	#DIV/0!	hypothetical protein	-4.06
TGGT1_209580	3.73292	0.389283	RNA methylase family UPF0020 protein	-2.85
TGGT1_209600	3.18059	0.127058	hypothetical protein	1.9
TGGT1_209720	0.454771	#DIV/0!	hypothetical protein	-1.64
TGGT1_209850	4.12845	0.359699	RNA recognition motif-containing protein	1.18
TGGT1_209860	3.57362	0.402427	SRP40, C-terminal domain-containing protein	-3.42
TGGT1_209910	4.44764	0.0548338	histone H2Bv	-4.05
TGGT1_209950	-3.17672	0.127401	putative thioredoxin	-5.2
TGGT1_209985	5.14058	0.13794	cAMP-dependent protein kinase	1.2
TGGT1_209985;TGGT1_210095;TGGT1_410590	6.66093	#DIV/0!	#N/A	#N/A
TGGT1_210095;TGGT1_410590	4.95288	#DIV/0!	#N/A	#N/A
TGGT1_210095;TGGT1_410590;TGGT1_411410;TGGT1_356400;TGGT1_410610	5.44958	#DIV/0!	#N/A	#N/A
TGGT1_210360	2.70361	#DIV/0!	DEAD (Asp-Glu-Ala-Asp) box polypeptide 41 family protein	-6.63
TGGT1_210370	5.89309	0.0056082	hypothetical protein	1.07
TGGT1_210490	4.39036	0.00107524	hypothetical protein	-3.62
TGGT1_210690	4.92799	4.94614e-05	ribosomal protein RPS6	-4.58
TGGT1_210730	3.80763	0.082915	putative ATP-dependent hsl protease ATP-binding subunit hslU	0.47
TGGT1_210840	-0.665198	0.785038	arginyl-tRNA synthetase family protein	-4.95
TGGT1_210960	4.47336	0.33701	putative replication factor C subunit 4	-4.12
TGGT1_210980	5.02483	0.00357014	putative alternative splicing type 3 and	-5.1
TGGT1_211020	4.08549	0.0167976	RNA recognition motif-containing protein	-1.92
TGGT1_211030	-3.82617	0.215266	hypothetical protein	1.01
TGGT1_211040	-0.603581	0.733843	Sec61beta family protein	-4.37
TGGT1_211090	1.41258	0.576562	aminotransferase, class V superfamily protein	-3.54
TGGT1_211250	1.80956	0.614891	hypothetical protein	0.46
TGGT1_211260	0.351042	0.915119	rhoptry kinase family protein ROP26 (incomplete catalytic triad)	0.68
TGGT1_211290	5.39003	0.287778	rhoptry protein ROP15	0.16
TGGT1_211300	5.60866	#DIV/0!	putative DUF74 family protein	-0.5
TGGT1_211410	2.75743	0.325987	translation initiation factor sui1 protein	-1.81
TGGT1_211680	-1.09572	0.270796	protein disulfide isomerase	-5.65
TGGT1_211690	4.26236	0.000218306	AAA family protein	-5.05
TGGT1_211700	3.33749	0.258743	hypothetical protein	-5.23
TGGT1_211890	6.6833	0.237621	RAP domain-containing protein	0.28
TGGT1_212220	4.1271	0.00264166	hypothetical protein	-4.91
TGGT1_212240	1.26479	#DIV/0!	putative beta-1 tubulin	1.12
TGGT1_212240;TGGT1_221620	-0.731372	0.826527	#N/A	#N/A
TGGT1_212240;TGGT1_221620;TGGT1_266960	3.34506	0.00956678	#N/A	#N/A
TGGT1_212240;TGGT1_266960	7.14392	#DIV/0!	#N/A	#N/A
TGGT1_212250	1.58931	0.534551	XPG N-terminal domain-containing protein	-0.26
TGGT1_212260	2.40957	0.135779	Sjogren's syndrome/scleroderma autoantigen 1 (Autoantigen p27) protein	-4.5
TGGT1_212290	7.25297	0.0118595	ribosomal protein RPS19	-4.49
TGGT1_212300	6.61394	#DIV/0!	hypothetical protein	0.69
TGGT1_212310	-1.79749	#DIV/0!	vacuolar ATP synthetase	-4.29
TGGT1_212800	2.95121	#DIV/0!	hypothetical protein	-4.6
TGGT1_212820	3.21389	#DIV/0!	ubiquitin family protein	-3.09
TGGT1_212880	5.66844	0.117581	surface antigen repeat-containing protein	-3.53
TGGT1_212920	6.26689	0.099266	hypothetical protein	-0.11
TGGT1_212930	4.12723	0.359784	NifU family domain-containing protein	-1.03
TGGT1_212960B	4.30478	0.102516	hypothetical protein	-3.59
TGGT1_213000	5.2538	0.0657091	putative replication factor C, subunit 5	-3.59
TGGT1_213030	0.254011	0.938407	hypothetical protein	-1.04
TGGT1_213040	2.05809	#DIV/0!	hypothetical protein	-4.77
TGGT1_213065	-2.31219	#DIV/0!	hypothetical protein	0.51
TGGT1_213072	-0.0758614	#DIV/0!	Sec1 family protein	-3.23
TGGT1_213310	4.68269	0.324464	hypothetical protein	-2.26
TGGT1_213350	6.71685	0.00299697	ribosomal protein RPS15	-5.34
TGGT1_213410	6.22217	0.253481	putative small nuclear ribonucleoprotein f (snrnp-f)	-4.69
TGGT1_213420	8.28797	2.07102e-11	RAP domain-containing protein	-4.73
TGGT1_213610	1.35445	0.517239	hypothetical protein	1.8
TGGT1_213660	4.73674	0.321362	zinc finger (CCCH type) motif-containing protein	0.32
TGGT1_213730	-0.581855	#DIV/0!	lanthionine synthetase C family protein	0.22
TGGT1_213770	3.54522	0.0142728	putative Superkiller viralicidic activity 2 family 2	-5.24
TGGT1_213870	1.94379	0.593326	UBA/TS-N domain-containing protein	-4.83
TGGT1_213900	4.3997	0.00733623	regulator of chromosome condensation RCC1	-5.48
TGGT1_213910	4.72228	#DIV/0!	hypothetical protein	-3.24
TGGT1_214080	-0.868644	0.41402	toxofilin	1.56
TGGT1_214090	3.56208	0.0202891	signal peptidase	-0.3
TGGT1_214150	0.993485	#DIV/0!	putative mitochondrial inner membrane translocase subunit TIM17	-4.5
TGGT1_214180	5.05804	#DIV/0!	ENTH domain-containing protein	-0.52
TGGT1_214210	5.61426	2.15514e-05	rRNA pseudouridine synthase	-4.3
TGGT1_214260	3.05559	0.450908	putative alpha-glucan water dikinase 1	0.35
TGGT1_214270	4.10868	0.0680551	putative translation initiation factor IF-2	-5.99
TGGT1_214290	3.17322	0.439064	DJ-1 family protein	2
TGGT1_214320	-2.31834	0.11976	facilitative glucose transporter GT1	-1.01
TGGT1_214350	0.594112	0.737802	putative GTP-binding protein	0.6
TGGT1_214370	-3.99575	#DIV/0!	hypothetical protein	-2.47
TGGT1_214440	2.59125	#DIV/0!	4'-phosphopantetheinyl transferase superfamily protein	2.14
TGGT1_214490	-0.827644	#DIV/0!	peptidase M16 inactive domain-containing protein	-4.1
TGGT1_214500	3.85965	0.379351	ankyrin repeat-containing protein	0.25
TGGT1_214590	4.08869	0.195831	micro-fibrillar-associated protein 1	-4.25
TGGT1_214600	3.70281	#DIV/0!	hypothetical protein	-4.78
TGGT1_214610	-6.54734	#DIV/0!	hypothetical protein	-4.12
TGGT1_214750	4.12492	0.000194264	hypothetical protein	-5.01
TGGT1_214790	7.23828	0.0296998	glycoprotein	-3.48
TGGT1_214820	3.65826	#DIV/0!	G-patch domain-containing protein	-4.12
TGGT1_214840	3.90023	0.376263	AP2 domain transcription factor AP2X-7	-3.39
TGGT1_214870	7.91947	3.71501e-07	ribosomal protein L9, N-terminal domain-containing protein	-2.04
TGGT1_214940	-0.0573864	#DIV/0!	MIC2-associated protein M2AP	1.59
TGGT1_214970	3.15522	0.0245671	putative DNA replication licensing factor	-4.96
TGGT1_215020	3.70719	0.00243883	hypothetical protein	-5.45
TGGT1_215040	2.28902	#DIV/0!	HEAT repeat-containing protein	-0.87
TGGT1_215060	4.64526	0.0276533	putative small GTP-binding protein sar1	-6.29
TGGT1_215100	2.37413	0.382246	PP-loop family protein	-4.07
TGGT1_215220	1.11389	0.494147	hypothetical protein	1.04
TGGT1_215260	2.80003	0.0238054	carbamoylphosphate synthetase	-0.19
TGGT1_215280	2.26205	0.308876	succinate dehydrogenase [ubiquinone] iron-sulfur protein	-2
TGGT1_215370	0.299238	#DIV/0!	hypothetical protein	-4.36
TGGT1_215400	5.83408	0.268464	RNA recognition motif-containing protein	-3.45
TGGT1_215430	2.14423	0.421346	hypothetical protein	-5.1
TGGT1_215440	-0.480552	#DIV/0!	WWE domain-containing protein	1.43
TGGT1_215460	5.62063	0.00697743	ribosomal protein RPS24	-3.44
TGGT1_215470	4.80517	0.000905445	ribosomal protein RPL10A	-4.94
TGGT1_215590	3.77893	0.00693078	flavoprotein subunit of succinate dehydrogenase	-3.96
TGGT1_215690	4.55029	0.16699	hypothetical protein	-3.62
TGGT1_215750	-1.73206	#DIV/0!	cytidine and deoxycytidylate deaminase zinc-binding region domain-containing protein	-5.33
TGGT1_215775	6.3043	0.00407634	rhoptry protein ROP8	1.08
TGGT1_215970	-5.64166	#DIV/0!	hypothetical protein	1.91
TGGT1_215980	1.34274	0.698229	hypothetical protein	2.11
TGGT1_216000	1.05725	0.669789	alveolin domain containing intermediate filament IMC3	-4.22
TGGT1_216010	8.79108	0.000272947	ribosomal protein RPL24	-3.7
TGGT1_216020	9.04328	#DIV/0!	peptidase family c78 protein	-0.45
TGGT1_216040	3.8239	0.0340349	putative 30S ribosomal protein S15	-4.51
TGGT1_216050	-10.5775	#DIV/0!	tetratricopeptide repeat-containing protein	0.25
TGGT1_216055	1.51679	#DIV/0!	hypothetical protein	1.58
TGGT1_216060	-0.762203	0.819592	hypothetical protein	0.12
TGGT1_216080	1.7619	#DIV/0!	apical complex lysine methyltransferase	-4.3
TGGT1_216120	3.68457	#DIV/0!	hypothetical protein	-3.1
TGGT1_216180	-2.92799	0.304171	hypothetical protein	2.17
TGGT1_216220	5.14408	#DIV/0!	AP2 domain transcription factor AP2XI-5	-4.57
TGGT1_216260	3.5711	0.0971745	putative eukaryotic initiation factor-2B, gamma subunit	-4.15
TGGT1_216435	3.20593	0.435862	hypothetical protein	-0.24
TGGT1_216450	-3.64808	0.229922	peptidase, T1 family protein	-4.1
TGGT1_216480	3.61122	0.146089	NMD3 family protein	-4.98
TGGT1_216530	-0.133654	#DIV/0!	ribosome recycling factor protein	-3.81
TGGT1_216590	1.92947	0.257727	HEAT repeat-containing protein	-5.1
TGGT1_216620	3.52268	0.0102191	EF hand domain-containing protein	-1.93
TGGT1_216660	2.48739	#DIV/0!	hypothetical protein	0.07
TGGT1_216670	4.93384	2.54643e-10	FUSE-binding protein 2 / KH-type splicing regulatory protein	-3.31
TGGT1_216680	-1.06197	0.668476	ankyrin repeat-containing protein	0.9
TGGT1_216790	-0.551206	0.75586	putative ATP-binding cassette sub-family E member 1	-4.11
TGGT1_216810	0.591627	#DIV/0!	5'-nucleotidase, C-terminal domain-containing protein	0.89
TGGT1_216860	1.74835	0.169457	DEAD (Asp-Glu-Ala-Asp) box polypeptide DDX39	-5.17
TGGT1_216880	1.12946	0.313148	guanine nucleotide-binding protein	-5.07
TGGT1_216910	9.99917	#DIV/0!	hypothetical protein	-0.71
TGGT1_217000	2.08172	0.432733	hypothetical protein	-0.11
TGGT1_217020	1.03932	#DIV/0!	ATPase, AFG1 family protein	0.02
TGGT1_217460	-0.0760376	0.95237	glutaminyl-tRNA synthetase (GlnRS)	-3.72
TGGT1_217480	4.44851	0.095555	hypothetical protein	-1.04
TGGT1_217510	4.03535	0.117298	hypothetical protein	2.07
TGGT1_217530	-1.08924	#DIV/0!	hypothetical protein	2.13
TGGT1_217540	5.29701	0.00263959	RNA recognition motif-containing protein	1.98
TGGT1_217570	4.8611	0.314427	ribosomal protein RPS27	-3
TGGT1_217600	4.69065	0.324004	calcium-dependent protein kinase CDPK9	0.85
TGGT1_217680	4.78098	0.000114844	hypothetical protein	0.99
TGGT1_217740	1.84861	0.32664	3-ketoacyl-(acyl-carrier-protein) reductase	-1.89
TGGT1_217820	2.50864	0.204222	PCI domain-containing protein	-3.09
TGGT1_217890	1.65772	0.373273	putative alkyl hydroperoxide reductase/ Thiol specific antioxidant/ Mal allergen	0.23
TGGT1_218070	5.19872	0.296918	hypothetical protein	-5.02
TGGT1_218220	4.47598	0.336848	putative cell-cycle-associated protein kinase CDK	-4.05
TGGT1_218220;TGGT1_249260	5.61961	#DIV/0!	#N/A	#N/A
TGGT1_218240	3.15312	#DIV/0!	hypothetical protein	-2.87
TGGT1_218280	2.59736	0.112753	putative eukaryotic porin	-2.81
TGGT1_218300	5.47392	0.00412211	zinc finger (CCCH type) motif-containing protein	1.21
TGGT1_218410	4.25665	0.00542881	ribosomal protein RPP0	-3.16
TGGT1_218420	4.02269	#DIV/0!	WD domain, G-beta repeat-containing protein	-4.29
TGGT1_218490	-1.71202	0.507104	hypothetical protein	-5.12
TGGT1_218520	-0.594239	0.663507	microneme protein MIC6	1.05
TGGT1_218540	4.8313	0.0796471	putative peptidase S15	0.53
TGGT1_218570	-7.08518	#DIV/0!	Nin one binding (NOB1) Zn-ribbon family protein	-4.79
TGGT1_218600	4.88033	0.0420401	RNA recognition motif-containing protein	-3.49
TGGT1_218610	4.43339	0.0324844	ATPase (DUF699) protein	-5.23
TGGT1_218720	3.90308	#DIV/0!	calcium-dependent protein kinase CDPK6	-0.01
TGGT1_218780	0.539329	0.789717	putative phosphoserine aminotransferase	0.69
TGGT1_218820	3.10245	0.0952617	alba 2	0.68
TGGT1_218840	2.22429	0.250196	mutS domain protein	-1.51
TGGT1_218920	-1.29442	#DIV/0!	putative proteasome subunit beta type	-4.4
TGGT1_218960	3.50816	0.154299	AP2 domain transcription factor AP2XII-1	-3.73
TGGT1_219150	3.05549	0.0522374	zinc finger, zz type domain-containing protein	-4.1
TGGT1_219200	4.01819	0.0115828	DEAD/DEAH box RNA helicase family protein	-5.23
TGGT1_219250	5.55729	#DIV/0!	acetyltransferase, GNAT family protein	-0.09
TGGT1_219270	3.0254	0.454032	multi-pass transmembrane protein	-3.53
TGGT1_219280	2.55928	0.50713	actin like protein ALP1	-2.53
TGGT1_219310	0.0526304	0.969042	DnaK family protein	-2.04
TGGT1_219320	0.041747	0.975441	acid phosphatase GAP50	-3.74
TGGT1_219510	3.5549	#DIV/0!	putative GTP binding protein 7 isoform 2 family protein	-4.17
TGGT1_219520	1.79934	0.287189	histone arginine methyltransferase PRMT1	-0.04
TGGT1_219540	-1.54431	0.085644	cytosolic tRNA-Ala synthetase	-4.53
TGGT1_219550	2.33088	0.183588	dihydrolipoyllysine-residue succinyltransferase component of oxoglutarate dehydrogenase	-4.25
TGGT1_219590	2.6934	0.241577	RuvB family 1 protein	-4.12
TGGT1_219630	-0.494115	0.838645	flavodoxin domain-containing protein	-2.78
TGGT1_219682	4.21225	0.063662	putative pyruvate dehydrogenase kinase	-0.83
TGGT1_219700	2.63868	0.141208	putative DNA replication licensing factor MCM4	-5.43
TGGT1_219710	1.81265	0.614384	hypothetical protein	-2.03
TGGT1_219720	4.63085	#DIV/0!	putative Ras-related protein Rab-5C	-4.24
TGGT1_219720;TGGT1_267810	6.67049	#DIV/0!	#N/A	#N/A
TGGT1_219770	0.963828	0.638506	putative 30S ribosomal protein S12	-4.28
TGGT1_219790A	4.52377	0.168485	pre-mRNA processing factor PRP3	-4.7
TGGT1_219790B	5.32392	#DIV/0!	pre-mRNA processing factor PRP3	-4.43
TGGT1_219800	3.72973	0.00746476	putative vacuolar ATP synthase subunit b	-5.49
TGGT1_219850	3.4027	0.000594242	prolyl-tRNA synthetase (ProRS)	-4.45
TGGT1_219860	3.27863	#DIV/0!	putative replication licensing factor	-4.37
TGGT1_220100	1.02448	0.678955	phosphoribosylpyrophosphate synthetase	-4.54
TGGT1_220150	7.36393	0.000334949	putative 50S ribosomal protein L16	-2.48
TGGT1_220200	4.07113	0.0269782	hypothetical protein	-2.38
TGGT1_220240	3.97383	0.370776	hypothetical protein	0.9
TGGT1_220260	4.96779	0.0038068	hypothetical protein	-0.65
TGGT1_220270	0.980338	0.771841	alveolin domain containing intermediate filament IMC6	-3.19
TGGT1_220400	-0.797276	0.811756	actin depolymerizing factor ADF	-4.23
TGGT1_220480	-0.0236375	0.994251	hypothetical protein	-4.41
TGGT1_220490	4.83895	#DIV/0!	putative pre-rRNA-processing protein PNO1	-2.21
TGGT1_220860	1.81465	0.485221	DEAD/DEAH box helicase	-5.2
TGGT1_220930	-1.87349	#DIV/0!	hypothetical protein	-2.62
TGGT1_220950	-0.0963726	0.976569	hypothetical protein	2.13
TGGT1_220950;TGGT1_410360	0.328101	0.920607	#N/A	#N/A
TGGT1_221170	1.31845	0.600133	CAAX metallo endopeptidase	-0.25
TGGT1_221180	2.44225	#DIV/0!	hypothetical protein	0.93
TGGT1_221210	-1.33451	0.699817	cyclophilin	-1.6
TGGT1_221230	1.85009	0.608269	hypothetical protein	0.16
TGGT1_221320	1.56624	0.397627	acetyl-CoA carboxylase ACC1	-3.6
TGGT1_221380	1.11435	0.365938	alba 1	-0.16
TGGT1_221470	-1.56527	0.305982	hypothetical protein	-1.49
TGGT1_221522	3.20869	0.0871239	adaptor complexes medium subunit family protein	-3.64
TGGT1_221600	5.40524	0.000367001	hypothetical protein	-3.95
TGGT1_221610	4.79682	0.153921	ubiquitin carboxyl-terminal hydrolase	-1.69
TGGT1_221620	4.56014	0.331704	putative beta-tubulin	-2.8
TGGT1_221620;TGGT1_266960	0.944324	0.779558	#N/A	#N/A
TGGT1_221670	2.57691	0.148848	transcriptional elongation factor FACT140	-4.55
TGGT1_221850	3.03696	#DIV/0!	putative prohibitin family protein	-4.32
TGGT1_221940	3.40592	0.417114	adaptin n terminal region domain-containing protein	-4.32
TGGT1_221950	2.65007	0.247571	putative splicesome-associated protein	-6
TGGT1_222000	5.03227	0.0207732	brix domain-containing protein	-3.45
TGGT1_222050	3.66925	0.0595101	hypothetical protein	0.65
TGGT1_222070	6.45192	#DIV/0!	elongation factor Tu GTP binding domain-containing protein	-0.48
TGGT1_222140	2.48967	0.364164	DEAD/DEAH box helicase domain-containing protein	-5.27
TGGT1_222180	6.92752	0.0834236	hypothetical protein	-3.96
TGGT1_222210	4.05653	0.364778	SPFH domain / Band 7 family protein	0
TGGT1_222220	-0.521109	0.744233	alveolin domain containing intermediate filament IMC7	-0.64
TGGT1_222300	1.71023	0.107494	hypothetical protein	-1.86
TGGT1_222360	3.42848	0.249839	hypothetical protein	-0.96
TGGT1_222380	2.6259	0.0404367	importin-beta N-terminal domain-containing protein	-3.51
TGGT1_222390	0.888291	#DIV/0!	hypothetical protein	-4.19
TGGT1_222400	2.59062	0.503256	hypothetical protein	-0.13
TGGT1_222660	1.70045	0.6332	leucine rich repeat-containing protein	-4.6
TGGT1_222840	-3.47145	#DIV/0!	Ser/Thr phosphatase family protein	2.25
TGGT1_222860	3.27367	0.0149538	putative eukaryotic translation initiation factor	-4.47
TGGT1_222910	3.4789	#DIV/0!	phosphoglycerate mutase	-0.97
TGGT1_222990	2.76651	0.0423519	putative ribosomal protein S18	-3.84
TGGT1_223050	2.41706	0.170591	ribosomal protein RPS20	-4.19
TGGT1_223140	1.45713	0.428419	tRNA binding domain-containing protein	0.21
TGGT1_223270	3.84766	#DIV/0!	hypothetical protein	-4.34
TGGT1_223390	4.8918	2.7321e-07	putative activating signal cointegrator 1 complex subunit 3 family 1 ASCC3L1	-4.82
TGGT1_223410	3.03285	0.140866	putative eukaryotic initiation factor-4E	-4.41
TGGT1_223485	5.40431	#DIV/0!	hypothetical protein	-1.49
TGGT1_223490	0.340177	#DIV/0!	hypothetical protein	-4.03
TGGT1_223500	7.91307	4.40404e-20	hypothetical protein	-3.13
TGGT1_223540	3.24231	0.12173	importin-beta N-terminal domain-containing protein	-2.34
TGGT1_223600	2.97799	#DIV/0!	hypothetical protein	-2.78
TGGT1_223660	7.7039	2.9465e-09	putative 50S ribosomal protein L4	-3.06
TGGT1_223710	3.88347	#DIV/0!	tetratricopeptide repeat-containing protein	-4.72
TGGT1_223760	3.75577	0.220909	hypothetical protein	-2.75
TGGT1_223910	0.223907	0.91135	acyltransferase domain-containing protein	-0.11
TGGT1_223920	4.79318	2.80401e-13	rhoptry neck protein RON3	-4.41
TGGT1_223930	1.00835	0.575317	RNA recognition motif-containing protein	-1.67
TGGT1_223940	0.136164	0.91484	GAP45 protein	-4.14
TGGT1_223960	1.62943	0.525422	ubiquitin interaction motif family protein	-5.08
TGGT1_224060	2.63955	0.24905	putative thioredoxin	-1.29
TGGT1_224090	5.33889	0.290169	enoyl-CoA hydratase/isomerase family protein	-1.24
TGGT1_224110	-0.0236819	#DIV/0!	putative adhesion regulating molecule region protein	1.03
TGGT1_224240	2.90163	0.307423	protein phosphatase 2C domain-containing protein	-3.89
TGGT1_224260	1.88692	0.602336	PHD-finger domain-containing protein	-5.13
TGGT1_224350A	-2.32027	0.233624	putative aminopeptidase N	-1.16
TGGT1_224490	1.32516	0.701624	polyprenyl synthetase superfamily protein	-0.87
TGGT1_224580	5.44631	0.0603707	RNA recognition motif-containing protein	-3.8
TGGT1_224850	4.88996	3.79552e-06	putative polyadenylate binding protein	-4.12
TGGT1_224900	-6.70284	0.236991	putative adenylate kinase	-4.02
TGGT1_224970	3.88119	#DIV/0!	nucleolar protein	0
TGGT1_224990	8.04767	0.00312533	hypothetical protein	1.03
TGGT1_225050	-2.09487	0.0899492	putative adenosylhomocysteinase	-1.58
TGGT1_225080	3.45898	0.0230714	ribosomal protein RPS18	-4.15
TGGT1_225125	4.55401	3.79822e-06	pre-rRNA processing protein	-4.76
TGGT1_225150	4.58485	0.00994534	hypothetical protein	0.53
TGGT1_225160	4.8238	0.0799259	hypothetical protein	2.07
TGGT1_225240	9.52223	0.000492834	putative 50S ribosomal protein L13	-3.34
TGGT1_225250	6.46355	0.0941302	putative LSU ribosomal protein L14P	-3.94
TGGT1_225260	2.71065	0.3323	DNA-directed RNA polymerase II RPB1	-4.16
TGGT1_225380	3.88332	0.00392635	hypothetical protein	-3.96
TGGT1_225510	-0.665829	#DIV/0!	RAP domain-containing protein	-4.03
TGGT1_225550	5.19563	0.0099242	phosphatidylserine decarboxylase	-4.01
TGGT1_225560	0.741295	#DIV/0!	hypothetical protein	2.18
TGGT1_225690	4.17857	0.109142	hypothetical protein	-0.02
TGGT1_225730	6.99095	#DIV/0!	putative membrane protein	-3.65
TGGT1_225810	7.7826	3.8358e-05	BIR protein	-3.11
TGGT1_225850	-0.180112	0.956259	peptidase, M28 family protein	-5.02
TGGT1_225880	3.42671	#DIV/0!	UDP-glucose 4-epimerase	1.73
TGGT1_225930	-0.476813	0.844155	triose-phosphate isomerase TPI-I	-5.1
TGGT1_225990	0.706712	#DIV/0!	acyl transferase domain-containing protein	-0.98
TGGT1_226030	1.37402	0.692236	AGC kinase	-3.04
TGGT1_226068	-1.21426	0.353855	DnaJ domain-containing protein	-4.72
TGGT1_226090	3.33992	0.168884	DEAD/DEAH box helicase domain-containing protein	-3.96
TGGT1_226250	2.39801	0.00110957	DEAD (Asp-Glu-Ala-Asp) box polypeptide DDX3X	-4.25
TGGT1_226280	8.70792	4.18872e-08	putative ribosomal protein L28	-4.91
TGGT1_226320	4.60255	#DIV/0!	hypothetical protein	-3.16
TGGT1_226380	4.77095	0.081926	hypothetical protein	1.98
TGGT1_226410	-0.764666	0.668124	EF-1 guanine nucleotide exchange domain-containing protein	2.47
TGGT1_226430	-1.30778	0.704998	reticulon protein	2.39
TGGT1_226440	3.74112	0.136461	SWI2/SNF2-containing protein RAD16	-0.56
TGGT1_226550	-4.29556	0.348374	TBC domain containing protein	-4.82
TGGT1_226570	5.14228	#DIV/0!	hypothetical protein	2.46
TGGT1_226580	5.68699	0.00661239	hypothetical protein	-4.07
TGGT1_226690	3.76082	0.220497	hypothetical protein	-1.59
TGGT1_226700	3.47618	#DIV/0!	putative nuclease	0.17
TGGT1_226720	5.38366	0.288074	translin family protein	0.29
TGGT1_226720;TGGT1_216430	5.00979	#DIV/0!	#N/A	#N/A
TGGT1_226730	1.1604	0.438591	aconitate hydratase ACN/IRP	-4.73
TGGT1_226830	-2.53689	0.0583599	DnaK family protein	-5.4
TGGT1_226870A	3.68172	0.393425	tubulin gamma chain	-4.4
TGGT1_226890	2.72763	#DIV/0!	hypothetical protein	-4.39
TGGT1_226910	3.71036	0.391098	Amylo-alpha-1,6-glucosidase	-0.24
TGGT1_226960	-1.3698	0.173723	phosphofructokinase PFKII	-5.19
TGGT1_226970	4.44439	0.00423631	ribosomal protein RPS11	-3.75
TGGT1_227000	1.10174	0.746348	hypothetical protein	-3.17
TGGT1_227030	4.82194	0.0799953	hypothetical protein	1.06
TGGT1_227140	1.66656	0.63903	hypothetical protein	-2.42
TGGT1_227280	2.09452	0.340024	dense granule protein GRA3	2.14
TGGT1_227290	0.516584	0.875941	histone deacetylase HDAC3	-5.36
TGGT1_227310	7.13799	#DIV/0!	hypothetical protein	-4.27
TGGT1_227360	4.58635	5.57336e-06	ribosomal protein RPL3	-5.9
TGGT1_227450	3.46621	0.0330023	hydrolase, NUDIX family protein	-1.71
TGGT1_227560	2.14298	0.56322	putative IWS1 transcription factor	-0.72
TGGT1_227600	2.16403	0.417809	ribosomal protein RPL34	-5.27
TGGT1_227620	-1.61971	0.383232	dense granule protein GRA2	2.47
TGGT1_227650	1.64649	0.521585	putative microtubule-associated protein RP/EB family	-0.98
TGGT1_227810	2.09944	0.184109	rhoptry kinase family protein ROP11 (incomplete catalytic triad)	0.25
TGGT1_227830	4.26429	0.184121	putative mitochondrial inner membrane translocase TIM44	-4.66
TGGT1_227860	2.53113	0.120397	hypothetical protein	-4.34
TGGT1_227900	4.28416	0.349127	AP2 domain transcription factor AP2X-1	-2.94
TGGT1_227920	0.237932	#DIV/0!	hypothetical protein	-2.42
TGGT1_227948	2.64253	0.0645953	peptidase M16 inactive domain-containing protein	-0.23
TGGT1_227960	-0.383671	0.828081	PCI domain-containing protein	-3.33
TGGT1_227990	3.63525	0.00406221	hypothetical protein	-3.15
TGGT1_228000	0.550964	#DIV/0!	putative splicing factor 3A subunit 2	-3.87
TGGT1_228100	4.08169	0.114581	hypothetical protein	-4.67
TGGT1_228150	3.22997	0.122776	hypothetical protein	-1.48
TGGT1_228170	4.05811	4.28458e-05	inner membrane complex protein IMC2A	-3.28
TGGT1_228190	-0.78944	0.62368	putative eukaryotic initiation factor-3, subunit 5	-5.13
TGGT1_228210	3.75902	0.135194	26S proteasome regulatory subunit	-4.96
TGGT1_228250	-2.76768	0.16984	elongation factor Tu GTP binding domain-containing protein	-3.39
TGGT1_228470	6.89235	0.00605016	ribosomal protein RPL15	-4.94
TGGT1_228630	5.53217	0.0581649	hypothetical protein	-4.48
TGGT1_228770	2.64196	0.248711	hypothetical protein	0.24
TGGT1_229000	5.5755	0.279404	kelch repeat-containing protein	0.84
TGGT1_229010	4.52159	4.62136e-05	rhoptry neck protein RON4	-0.93
TGGT1_229030	4.8424	0.315452	hypothetical protein	-3.87
TGGT1_229140	1.44802	0.567903	MaoC family domain-containing protein	-0.04
TGGT1_229180	-2.51218	0.267734	HEAT repeat-containing protein	-5.05
TGGT1_229210	5.15181	#DIV/0!	putative small nuclear ribonucleoprotein polypeptide A'	-1.7
TGGT1_229250A	8.46597	0.00691267	ribosomal protein RPL28	-6.04
TGGT1_229340	0.877996	0.793947	hypothetical protein	-4.68
TGGT1_229360	-0.785399	0.625412	transaldolase	0.33
TGGT1_229470	2.40399	0.220063	hypothetical protein	-1.49
TGGT1_229480	5.69593	0.274207	putative calcium binding protein precursor	0.11
TGGT1_229620	8.5592	8.60551e-16	hypothetical protein	-4.47
TGGT1_229650	-1.09872	#DIV/0!	josephin protein	0.33
TGGT1_229670	7.59944	0.0100994	ribosomal protein RPS23	-3.75
TGGT1_229740	5.0222	0.0209256	hypothetical protein	-5.35
TGGT1_229900	3.70939	0.0113818	hypothetical protein	-4.29
TGGT1_229920	4.24497	#DIV/0!	hypothetical protein	-3.84
TGGT1_229930	2.75626	#DIV/0!	p25-alpha family protein	1.91
TGGT1_229950	2.9725	0.20659	putative 26S proteasome regulatory subunit 6b	-5.53
TGGT1_229990	0.55039	0.667354	putative T-complex protein 1 subunit alpha	-4.96
TGGT1_230050	7.30561	1.01279e-06	putative 50S ribosomal protein L3	-4.5
TGGT1_230060	1.58551	0.653256	acetyltransferase, GNAT family protein	-0.04
TGGT1_230100	7.86467	#DIV/0!	putative membrane protein	-3.02
TGGT1_230160	0.667721	0.67703	hypothetical protein	2.11
TGGT1_230180	1.78039	0.250239	hypothetical protein	2.86
TGGT1_230190	5.16728	#DIV/0!	hypothetical protein	1.36
TGGT1_230210	2.37133	0.177371	alveolin domain containing intermediate filament IMC10	-4.7
TGGT1_230340	1.6649	0.214145	hypothetical protein	-1.14
TGGT1_230350	-1.48752	0.558389	hypothetical protein	-3.25
TGGT1_230410	-3.6572	0.060098	peroxiredoxin PRX3	0.4
TGGT1_230420	3.08559	0.00189916	sarco/endoplasmic reticulum Ca2+-ATPase	-5.43
TGGT1_230430	0.824105	#DIV/0!	putative vesicle-associated membrane protein	-0.76
TGGT1_230450	3.24459	0.268255	bifunctional GMP synthase/glutamine amidotransferase protein	-4.16
TGGT1_230520	4.38681	0.342458	putative cyclophilin 1	-1.69
TGGT1_230570	2.67423	#DIV/0!	transporter, major facilitator family protein	-0.05
TGGT1_230630	-0.118951	0.971086	hypothetical protein	-5.19
TGGT1_230690	-1.65176	#DIV/0!	LNS2 (Lipin/Ned1/Smp2) protein	-3.74
TGGT1_230850	2.02142	0.2386	hypothetical protein	-0.38
TGGT1_230920	5.40381	#DIV/0!	adaptor complexes medium subunit family protein	-1.6
TGGT1_230940	1.6613	0.0107942	hypothetical protein	-4.92
TGGT1_230960	3.34628	0.0265675	putative splicing factor 3b, subunit 3	-4.69
TGGT1_231070	1.26635	#DIV/0!	protein kinase	0.22
TGGT1_231080	6.31999	0.0978407	ribosomal protein RPL38	-5.77
TGGT1_231120	3.40337	0.108941	putative ribosomal protein S11	-3.39
TGGT1_231130	-4.21867	#DIV/0!	hypothetical protein	0.08
TGGT1_231140	6.68581	0.00306583	ribosomal protein RPS25	-3.46
TGGT1_231150	4.13758	0.359063	hypothetical protein	-5.21
TGGT1_231160	0.692587	#DIV/0!	hypothetical protein	-1.6
TGGT1_231170	1.68016	0.636682	RecF/RecN/SMC N terminal domain-containing protein	-6.28
TGGT1_231210	4.31345	0.3472	sarcalumenin/eps15 family protein	-0.5
TGGT1_231350	0.633766	0.794757	glucosamine-fructose-6-phosphate aminotransferase	-4.57
TGGT1_231410	2.71326	0.0590743	hypothetical protein	-5.37
TGGT1_231430	-1.59228	#DIV/0!	putative oligosaccharyl transferase stt3 protein	-3.45
TGGT1_231440	1.5149	0.66597	LsmAD domain-containing protein	-1.65
TGGT1_231480	3.69625	0.00018319	putative GCN1	-1.55
TGGT1_231600	-0.676004	0.621368	HEAT repeat-containing protein	-2.41
TGGT1_231630	-0.677129	0.577109	alveolin domain containing intermediate filament IMC4	-4.52
TGGT1_231640	-0.522936	0.556806	alveolin domain containing intermediate filament IMC1	-4
TGGT1_231750	7.81501	2.21201e-12	hypothetical protein	-5.09
TGGT1_231850	-2.74511	0.128963	serine-threonine phosophatase 2C (PP2C)	-4.39
TGGT1_231910	4.08144	0.0692674	ATP synthase F1 gamma subunit	-3.94
TGGT1_231920	0.301145	#DIV/0!	oxidoreductase, short chain dehydrogenase/reductase family protein	0.4
TGGT1_231940	1.86556	0.605767	ThiF family protein	0.55
TGGT1_231960	1.72836	0.62845	putative omega secalin	1.48
TGGT1_231970	4.33329	1.2064e-05	pre-mRNA processing splicing factor PRP8	-3.84
TGGT1_232050	2.88252	0.309808	DnaJ domain-containing protein	-4.16
TGGT1_232080	2.64019	0.24896	hypothetical protein	-3.67
TGGT1_232090	3.07893	0.194766	3-hydroxyacyl-CoA dehydrogenase, NAD binding domain-containing protein	0.87
TGGT1_232130	5.72325	0.0127907	hypothetical protein	-0.82
TGGT1_232150	1.97667	0.452625	hypothetical protein	-4.32
TGGT1_232190	3.91374	0.375245	Sec7 domain-containing protein	-5.57
TGGT1_232230	6.01905	0.00507922	ribosomal protein RPL30	-4.23
TGGT1_232250	0.625112	0.587716	catalase	2.08
TGGT1_232260	2.14538	#DIV/0!	hypothetical protein	-2.47
TGGT1_232280	2.04233	0.284811	hypothetical protein	1.22
TGGT1_232300	4.01625	0.00485774	ribosomal protein RPS3	-4.37
TGGT1_232340	-0.636397	0.599849	protein phosphatase 2C domain-containing protein	-0.25
TGGT1_232350	-1.93103	0.133386	lactate dehydrogenase LDH1	0.78
TGGT1_232370	5.22985	0.295395	CW-type Zinc Finger protein	-0.62
TGGT1_232380	1.6112	0.335061	WD domain, G-beta repeat-containing protein	-5.42
TGGT1_232390	5.34209	0.290019	18S rRNA biogenesis protein RCL1 protein	-1.9
TGGT1_232410	3.90553	0.0203863	PDI family protein	0.99
TGGT1_232440	3.27918	0.00294673	Brf1p family coiled coil protein	0.34
TGGT1_232520	3.57881	0.096669	brix domain-containing protein	-5.05
TGGT1_232660	-1.00073	0.767503	Hsp70 interacting protein HIP	1.67
TGGT1_232710	6.36643	2.98674e-07	ribosomal protein RPS3A	-4.09
TGGT1_232830	-1.29067	0.607248	putative vacuolar proton translocating ATPase subunit A	-3.73
TGGT1_233000	-0.701244	0.729981	KOW motif domain-containing protein	-4.24
TGGT1_233010	-0.664597	0.60478	putative cell-cycle-assocaited protein kinase ERK7	-1.53
TGGT1_233080	4.61714	0.328301	G-patch domain-containing protein	-4.9
TGGT1_233100	3.68255	0.00801664	SPFH domain / Band 7 family protein	-4.52
TGGT1_233110	3.92048	0.0310665	IMP dehydrogenasa	-1.21
TGGT1_233120	4.53122	0.333456	AP2 domain transcription factor AP2VIII-2	-3.38
TGGT1_233140	-2.78623	0.480099	putative deoxyuridine 5'-triphosphate nucleotidohydrolase	-4.26
TGGT1_233170	3.24037	0.268698	hypothetical protein	-3.72
TGGT1_233190	4.81969	0.152781	SKIP/SNW domain-containing protein	-4.4
TGGT1_233220	4.03533	0.199586	hypothetical protein	0.93
TGGT1_233400	5.35364	#DIV/0!	TAF9 RNA polymerase II, TATA box binding protein (TBP)-associated factor isoform 2 family protein	-3.78
TGGT1_233460	-2.36231	0.0268889	SAG-related sequence SRS29B	-0.07
TGGT1_233480	-1.69303	0.634471	SAG-related sequence SRS29C	1.51
TGGT1_233500	-2.81397	0.476953	triose-phosphate isomerase TPI-II	-4.22
TGGT1_233520	4.17278	0.0245502	ATP-dependent RNA helicase	-5.53
TGGT1_233520;TGGT1_216950	5.87346	#DIV/0!	#N/A	#N/A
TGGT1_233890	2.41649	0.375499	hypothetical protein	-3.98
TGGT1_233930	1.36339	#DIV/0!	CAF1 family ribonuclease	-4.53
TGGT1_234190	0.465713	0.847698	putative serine hydroxymethyltransferase 2	-4.23
TGGT1_234310	-1.14932	0.644539	hypothetical protein	-0.39
TGGT1_234360	4.87554	0.313639	putative DNA topoisomerase I	-3.72
TGGT1_234380	0.335717	0.792434	hypothetical protein	2.66
TGGT1_234420	5.9999	1.03136e-05	ATPase, AAA family protein	-5.08
TGGT1_234450	5.31669	0.00140121	ribosomal protein RPS15A	-4.6
TGGT1_234490	3.39153	#DIV/0!	kelch repeat-containing protein	-0.24
TGGT1_234505	0.747288	0.759959	putative phenylalanyl-tRNA synthetase alpha chain A	-4.4
TGGT1_234520	-1.40627	#DIV/0!	U2 snRNP auxilliary factor, large subunit, splicing factor subfamily protein	-4.61
TGGT1_234610	4.87775	0.0130367	WD-40 repeat protein	-5.27
TGGT1_235020	4.75001	0.000205559	putative COPI protein	-4.46
TGGT1_235140	4.47965	#DIV/0!	hypothetical protein	1.41
TGGT1_235160	5.19887	0.00989707	hypothetical protein	-1.04
TGGT1_235170	4.61441	0.0882221	ATPase, AAA family protein	-5.07
TGGT1_235380	4.41968	0.0328281	hypothetical protein	1.44
TGGT1_235398	2.0067	0.201456	hypothetical protein	-4.79
TGGT1_235402	-2.28355	#DIV/0!	CorA family Mg2+ transporter protein	-1.57
TGGT1_235470	0.56324	0.454155	myosin A	-3.09
TGGT1_235490	4.0992	#DIV/0!	hypothetical protein	-1.28
TGGT1_235540	0.170512	0.893496	putative eukaryotic initiation factor-2 beta	-5.6
TGGT1_235610	-0.685473	#DIV/0!	ATPase, AAA family protein	-4.61
TGGT1_235930	-0.0606653	0.966819	domain K- type RNA binding proteins family protein	-4.28
TGGT1_235970	-0.635685	0.600251	putative eukaryotic initiation factor-2 gamma	-5.01
TGGT1_235990	3.72666	0.137495	hypothetical protein	-5.27
TGGT1_235990;TGGT1_237510	4.45809	#DIV/0!	#N/A	#N/A
TGGT1_236040	-3.55545	0.0298981	fructose-1,6-bisphosphate aldolase	-3.46
TGGT1_236040;TGGT1_236050	-1.57481	0.303304	#N/A	#N/A
TGGT1_236140	3.682	0.393402	hypothetical protein	-4.28
TGGT1_236160	3.86359	#DIV/0!	hypothetical protein	-4.79
TGGT1_236190	5.55772	#DIV/0!	hypothetical protein	-3.44
TGGT1_236210	2.48626	0.0626142	putative peptidase M16 family potein	-4.74
TGGT1_236250	1.57597	#DIV/0!	regulator of chromosome condensation (RCC1) repeat-containing protein	-1.11
TGGT1_236520	-0.523479	#DIV/0!	hypothetical protein	-3.91
TGGT1_236540	-1.37609	0.171883	RNA recognition motif-containing protein	-4.66
TGGT1_236570	-0.294369	0.840307	lysine decarboxylase family protein	-3.75
TGGT1_236650	4.82809	2.04068e-07	DEAD (Asp-Glu-Ala-Asp) box polypeptide 17	-5.58
TGGT1_236820	-3.729	0.389597	hypothetical protein	-4.69
TGGT1_236840	3.55171	0.0441535	putative zinc finger (C-x8-C-x5-C-x3-H)-2	-3.3
TGGT1_236910	1.79444	0.288355	putative U2 snRNP auxiliary factor	-3.26
TGGT1_236950	2.61708	0.500022	hypothetical protein	0.96
TGGT1_236970	3.74147	0.00228326	SWI2/SNF2-containing PHD finger protein	-1.93
TGGT1_237010	8.85882	5.60818e-15	hypothetical protein	-4.09
TGGT1_237015	4.25506	0.35106	hypothetical protein	2.4
TGGT1_237100	3.17346	0.439039	RAP domain-containing protein	-3.97
TGGT1_237110	4.28505	0.103519	putative replication factor C subunit 2	-4.12
TGGT1_237140	4.77897	#DIV/0!	putative ethylene inducible protein	0.59
TGGT1_237150	1.23841	0.449755	putative minor histocompatibility antigen h13	-3.96
TGGT1_237180	5.36195	0.0316962	hypothetical protein	1.39
TGGT1_237220	0.447686	0.759813	putative DNA replication licensing factor Mcm7	-4.39
TGGT1_237230	5.17194	#DIV/0!	hypothetical protein	2.83
TGGT1_237250	3.92476	0.207679	hypothetical protein	-3.51
TGGT1_237460	3.79612	#DIV/0!	hypothetical protein	-0.96
TGGT1_237520	2.93113	#DIV/0!	hypothetical protein	-4.52
TGGT1_237560	3.97228	0.204149	iron-sulfur cluster protein ISCU	-5.99
TGGT1_237820	2.18508	#DIV/0!	IMC sub-compartment protein ISP2	-2.04
TGGT1_237840	5.61816	0.277542	hypothetical protein	-0.66
TGGT1_238000	7.5929	0.0016214	peptidyl-prolyl isomerase	-6.27
TGGT1_238010	4.24561	0.0088093	ribosomal protein RPL23A	-4.8
TGGT1_238040A	2.56789	0.149997	protein disulfide-isomerase domain-containing protein	-0.53
TGGT1_238040A;TGGT1_411630;TGGT1_238040B	2.31955	0.538344	#N/A	#N/A
TGGT1_238040B	0.155229	#DIV/0!	protein disulfide-isomerase domain-containing protein	-3.48
TGGT1_238050	1.12499	0.242866	nuclease and tudor domain-containing protein	-0.44
TGGT1_238100	1.34048	0.698665	transmembrane protein	-4.44
TGGT1_238150	-1.12834	#DIV/0!	hypothetical protein	1.24
TGGT1_238180	3.60564	0.399724	putative 26s proteasome regulatory complex subunit	-4.95
TGGT1_238190	6.06494	0.259357	DNA-directed RNA polymerase II RPB3	-4.42
TGGT1_238240	5.37857	#DIV/0!	bystin protein	-5.07
TGGT1_238250	5.65629	0.013387	ribosomal protein RPL36	-4.6
TGGT1_238510	4.17937	0.356179	hypothetical protein	-4.38
TGGT1_238940	3.24458	0.432129	putative GDP mannose 4,6-dehydratase	-0.53
TGGT1_238950	4.35101	0.178685	putative fatty acyl-CoA desaturase	-3.7
TGGT1_239070	5.32825	0.290672	hypothetical protein	-0.59
TGGT1_239087	9.48383	0.00459511	hypothetical protein	-4.24
TGGT1_239100	6.09862	1.70655e-05	ribosomal protein RPS7	-5.53
TGGT1_239100;TGGT1_312510	2.17503	#DIV/0!	#N/A	#N/A
TGGT1_239260	3.84762	0.0217074	histone H4	-4.81
TGGT1_239330	6.87505	0.23157	ribosomal protein RPL37	-4.25
TGGT1_239400	2.1627	0.326982	hypothetical protein	-0.91
TGGT1_239490	-0.960039	0.639773	dehydrogenase E1 component family protein	-1.89
TGGT1_239500	-3.09979	0.446395	putative proteasome subunit alpha type	-4.94
TGGT1_239530	2.68921	#DIV/0!	alanine-glyoxylate aminotransferase	0.72
TGGT1_239590	3.85478	0.033054	WD domain, G-beta repeat-containing protein	-4.51
TGGT1_239610	3.82615	0.0146405	hypothetical protein	-2.3
TGGT1_239630	-0.251522	#DIV/0!	cytidine and deoxycytidylate deaminase zinc-binding region domain-containing protein	0.24
TGGT1_239720	8.64536	2.21401e-06	putative 50S ribosomal protein l24	-3.92
TGGT1_239740	3.73915	0.136601	dense granule protein GRA14	2
TGGT1_239752	-0.530292	0.827172	hypothetical protein	-1.36
TGGT1_239760	5.45271	0.0154048	ribosomal protein RPL22	-4.32
TGGT1_239770	5.34605	#DIV/0!	alveolin domain containing intermediate filament IMC11	1.53
TGGT1_239790	5.06876	0.0714068	BRCA1 C Terminus (BRCT) domain-containing protein	-4.56
TGGT1_239820	3.01371	0.0166519	D-3-phosphoglycerate dehydrogenase	1.79
TGGT1_239930	3.39067	0.25349	putative beta-catenin family protein 1	-4.6
TGGT1_240060	2.90168	0.0152727	hypothetical protein	1.44
TGGT1_240090	3.72589	0.13755	putative rhoptry kinase family protein ROP34	0.5
TGGT1_240250	4.05013	0.198535	macro domain-containing protein	-0.39
TGGT1_240270	7.71951	0.0250851	hypothetical protein	-4.65
TGGT1_240280	-2.70358	0.333267	S1/P1nuclease	-2
TGGT1_240430	6.25106	#DIV/0!	glyoxalase family protein	-3.97
TGGT1_240510	3.6909	0.140092	hypothetical protein	-4.06
TGGT1_240590	4.3568	0.099928	DNA-directed RNA polymerase II RPB5	-5.78
TGGT1_240600	1.75447	0.25645	putative chaperonin cpn60	-3.32
TGGT1_240640	-3.99358	#DIV/0!	casein kinase I	-4.35
TGGT1_240650	3.91416	0.000324963	putative coatomer protein complex, subunit alpha	-4.62
TGGT1_240690	2.62971	#DIV/0!	S-adenosyl methionine synthetase	-4.44
TGGT1_240710	3.42282	0.107499	RNA recognition motif-containing protein	-5
TGGT1_240810	-0.960164	0.697206	hypothetical protein	-5.4
TGGT1_240860	4.76901	0.155323	acyltransferase domain-containing protein	-2.54
TGGT1_240870	2.6188	0.251995	putative beta adaptin protein	-2.83
TGGT1_241170	2.38577	0.380378	hypothetical protein	0.03
TGGT1_241240	4.08699	0.362611	hypothetical protein	1.95
TGGT1_241840	3.79174	#DIV/0!	hypothetical protein	0.4
TGGT1_242070	3.09937	0.192583	cAMP-dependent protein kinase regulatory subunit	-5.46
TGGT1_242090	4.33305	#DIV/0!	zinc finger (CCCH type) motif-containing protein	-0.36
TGGT1_242290	-4.98956	0.144663	putative proteasome subunit alpha1	-4.48
TGGT1_242330	5.03822	0.000634289	ribosomal protein RPS5	-4.92
TGGT1_242460	4.64517	#DIV/0!	mitochondrial carrier superfamily protein	-3.8
TGGT1_242660	3.38591	0.164744	putative vacuolar sorting protein 35	-4.39
TGGT1_242680	5.68691	0.27459	ribosomal protein RPL24e	-3.94
TGGT1_242750	1.70322	0.632726	hypothetical protein	-2.34
TGGT1_242800	4.8379	0.0794026	putative ribosome biogenesis protein NSA2	-5.18
TGGT1_242830	3.90201	0.0492962	putative XRN 5'-3' exonuclease	-4.96
TGGT1_243200	-0.589853	#DIV/0!	hypothetical protein	-3.95
TGGT1_243250	4.33171	0.179876	myosin H	-3.94
TGGT1_243440	4.6375	#DIV/0!	histone lysine acetyltransferase GCN5-B	-2.96
TGGT1_243460	0.562917	#DIV/0!	hypothetical protein	-4.28
TGGT1_243490	3.51754	0.15353	putative BCS1 family isoform 9	-4.15
TGGT1_243510	1.34588	#DIV/0!	OTU family cysteine protease	-2.99
TGGT1_243530	1.01069	0.465191	pentatricopeptide repeat domain-containing protein	-2.95
TGGT1_243540	3.82105	0.21567	WD domain, G-beta repeat-containing protein	-4.68
TGGT1_243570	4.21722	0.187165	ribosomal protein RPS26	-5.14
TGGT1_243710	1.9925	0.0761215	t-complex protein beta subunit	-4.79
TGGT1_243730	-5.52206	0.0146808	rhoptry protein ROP9	0.85
TGGT1_243800	-0.485413	0.721659	putative long-chain fatty acid CoA ligase	0.25
TGGT1_243920	3.99281	0.00141233	putative DNA replication licensing factor MCM5	-5.35
TGGT1_243930	1.70714	0.508167	hypothetical protein	0.25
TGGT1_243950	1.39035	0.323306	putative prohibitin	-5.18
TGGT1_243960	2.57343	0.00464101	nuclear transport factor 2 (ntf2) domain-containing protein	-2.28
TGGT1_244000	5.30423	0.0327634	DEAD/DEAH box helicase domain-containing protein	-5.03
TGGT1_244100	5.85016	0.0117422	snoRNA binding domain-containing protein	-4.36
TGGT1_244110	2.32084	0.298647	nucleosome assembly protein (nap) protein	-0.88
TGGT1_244150	0.348974	#DIV/0!	glycerate kinase	0.27
TGGT1_244200	4.68078	0.00528293	putative 2-oxoglutarate dehydrogenase e1 component, mitochondrial precursor	-4.8
TGGT1_244290	4.04521	#DIV/0!	adapter-related protein	-4.87
TGGT1_244310	1.47188	0.240218	GTP-binding protein	-3.71
TGGT1_244380	2.58793	0.256448	cactin	-4.92
TGGT1_244390	3.81419	#DIV/0!	coatomer epsilon subunit protein	-0.92
TGGT1_244460	2.45671	0.0652346	hypothetical protein	-1.5
TGGT1_244560	-0.0394038	0.953128	putative heat shock protein 90	-4.39
TGGT1_244650	-1.42339	#DIV/0!	putative eukaryotic initiation factor-5	-4.08
TGGT1_244880	4.45317	0.0546438	DNA-directed RNA polymerase I RPA1	-4.35
TGGT1_244910	4.10243	0.361522	MIZ/SP-RING zinc finger domain-containing protein	1.64
TGGT1_245432	3.55539	#DIV/0!	hypothetical protein	2.26
TGGT1_245460	5.42527	0.00229519	ribosomal protein RPS8	-4.68
TGGT1_245470	4.13472	0.0026094	mitotic checkpoint protein, BUB3 family protein	-0.38
TGGT1_245490	0.732409	0.826293	microneme protein MIC8	-1.71
TGGT1_245570	3.18011	#DIV/0!	origin recognition complex subunit 2 protein	-5.2
TGGT1_245610	2.45253	0.369867	hypothetical protein	0.74
TGGT1_245620	3.51909	#DIV/0!	ribosomal-ubiquitin protein RPS27A	-4.61
TGGT1_245670	0.391936	0.871389	pyruvate dehydrogenase complex subunit PDH-E1Alpha	0.15
TGGT1_245680	5.27497	0.000808253	ribosomal protein RPL21	-3.65
TGGT1_246000	8.21384	0.000159577	large subunit ribosomal protein IMG2	-3.24
TGGT1_246050	6.86713	#DIV/0!	hypothetical protein	-4.83
TGGT1_246060	6.29337	#DIV/0!	DNA-dependent RNA polymerase	-5.97
TGGT1_246130	-1.272	0.612069	serpin (serine proteinase inhibitor) superfamily protein	1.24
TGGT1_246170	3.20399	0.43605	ARID/BRIGHT DNA binding domain-containing protein	-4.85
TGGT1_246220	3.92678	#DIV/0!	hypothetical protein	0.29
TGGT1_246330	0.641329	0.847018	CRAL/TRIO domain-containing protein	-0.23
TGGT1_246500	0.310973	#DIV/0!	surp module domain-containing protein	-5.56
TGGT1_246540	4.11525	0.193997	cytochrome c1, heme protein	-4.36
TGGT1_246550	3.52596	0.40651	aspartyl protease ASP3	-1.87
TGGT1_246580	-2.64579	0.496549	hypothetical protein	-3.92
TGGT1_246600	3.54653	#DIV/0!	ABC1 family protein	-0.49
TGGT1_246630	2.65938	0.494919	DNA-directed RNA polymerase I RPA43	-5.32
TGGT1_246730	5.61904	0.0274141	hypothetical protein	-3.05
TGGT1_246920	-2.77921	#DIV/0!	glutathione reductase	-0.98
TGGT1_247020	3.24077	#DIV/0!	putative high mobility group protein b1	-1.73
TGGT1_247030	3.9379	#DIV/0!	hypothetical protein	-1.51
TGGT1_247195	1.42389	0.573785	microneme protein MIC15	-3.31
TGGT1_247300	3.33866	#DIV/0!	hypothetical protein	-0.08
TGGT1_247330	-1.66587	#DIV/0!	hypothetical protein	-4.38
TGGT1_247350	-1.46029	0.67601	thioredoxin domain-containing protein	0.8
TGGT1_247450	3.52248	0.241051	hypothetical protein	-3.03
TGGT1_247460	2.31494	0.391907	proliferating cell nuclear antigen PCNA1	-4.69
TGGT1_247470	5.21256	4.7967e-06	putative nucleolar protein	-3.33
TGGT1_247510	2.28613	0.0556457	fructose-bisphospatase II	-4.77
TGGT1_247520	5.42196	#DIV/0!	hypothetical protein	0.68
TGGT1_247550	1.1064	0.197075	heat shock protein HSP60	-5.1
TGGT1_247730	-1.71975	0.629909	AP2 domain transcription factor AP2XII-5	-2.05
TGGT1_247740	2.0311	0.579856	hypothetical protein	0.31
TGGT1_247770	-0.771952	#DIV/0!	hypothetical protein	-2.61
TGGT1_248120	1.09457	0.659464	hypothetical protein	-3.19
TGGT1_248200	4.41929	#DIV/0!	putative ribosomal RNA (adenine(1779)-N(6)/adenine(1780)-N(6))- dimethyltransferase	-3.76
TGGT1_248250	2.81569	#DIV/0!	putative translation initiation factor IF-2	-2.7
TGGT1_248290	-1.43772	#DIV/0!	WD domain, G-beta repeat-containing protein	-2.75
TGGT1_248300	4.74987	#DIV/0!	hypothetical protein	-5.13
TGGT1_248320	3.45755	#DIV/0!	carrier superfamily protein	-5.17
TGGT1_248340	2.83801	0.029212	GTP-binding nuclear protein ran/tc4	-4.59
TGGT1_248390	4.56878	0.0021657	ribosomal protein RPL26	-3.23
TGGT1_248420	3.73191	#DIV/0!	hypothetical protein	1.33
TGGT1_248460	3.21883	0.123728	putative ubiquitin	1.18
TGGT1_248480	5.67996	0.000904946	ribosomal protein RPS9	-4.26
TGGT1_248490	8.78216	0.0177521	hypothetical protein	-4.28
TGGT1_248510	7.09427	0.225004	hypothetical protein	-4.26
TGGT1_248630	2.48966	0.515903	actin-related protein ARP1	-1.82
TGGT1_248670	-4.15638	#DIV/0!	V-type H(+)-translocating pyrophosphatase VP1	1.27
TGGT1_248700	1.66431	0.371571	alveolin domain containing intermediate filament IMC12	-0.17
TGGT1_248740	4.58233	0.165208	hypothetical protein	-4.02
TGGT1_248790	4.20115	0.064117	hypothetical protein	-4
TGGT1_248810	3.27882	0.0289164	nuclear factor NF7	-0.8
TGGT1_248850	3.78033	0.0844345	methionine aminopeptidase	-3.81
TGGT1_248880	2.39269	0.110204	GTPase RAB7	-2.67
TGGT1_248950	4.21462	#DIV/0!	carrier superfamily protein	-3.72
TGGT1_249030	1.26287	0.713799	endonuclease/exonuclease/phosphatase family protein	1.64
TGGT1_249170	-1.80773	#DIV/0!	Ras family protein	-0.79
TGGT1_249180	-0.893244	0.79062	bifunctional dihydrofolate reductase-thymidylate synthase	N/A
TGGT1_249240	-4.29003	#DIV/0!	putative calmodulin	-5.28
TGGT1_249250	5.5815	0.00372287	ribosomal protein RPL35A	-5.08
TGGT1_249270	-1.5654	0.347705	putative protein disulfide isomerase-related protein (provisional)	-4.56
TGGT1_249360	2.6107	0.253156	RED family protein	-3.45
TGGT1_249390	-1.15673	0.281859	glutamate/leucine/phenylalanine/valine dehydrogenase family protein	1
TGGT1_249480	3.98001	0.370322	tetratricopeptide repeat-containing protein	-3.39
TGGT1_249530	0.26999	0.911017	putative exportin 1	-3.78
TGGT1_249590	-3.95793	0.37195	putative proteasome subunit alpha type 5-2	-4.64
TGGT1_249610	4.41332	0.00721921	hypothetical protein	-4.47
TGGT1_249620	-0.85938	#DIV/0!	histone deacetylase HDAC2	-4.51
TGGT1_249630	0.519082	#DIV/0!	glutathione S-transferase, N-terminal domain-containing protein	1.63
TGGT1_249670	4.80532	#DIV/0!	cathepsin B	0.95
TGGT1_249690	4.16691	#DIV/0!	hypothetical protein	-2.85
TGGT1_249702	4.07727	#DIV/0!	putative MC family transporter	0.28
TGGT1_249730	-1.51614	#DIV/0!	hypothetical protein	-4.3
TGGT1_249780	4.52558	#DIV/0!	hypothetical protein	1.62
TGGT1_249790	5.31051	0.0640772	hypothetical protein	-2.16
TGGT1_249810	4.11245	#DIV/0!	putative activating signal cointegrator 1 complex subunit 3	-1.53
TGGT1_249850	-0.203661	0.932763	GAP40 protein	-3.46
TGGT1_249900	2.91408	0.00387802	putative adenine nucleotide translocator	-3.78
TGGT1_249950	5.41244	0.126888	Mak16 protein	-6.31
TGGT1_249970	1.58364	0.535852	hypothetical protein	-5.53
TGGT1_249990	4.34208	0.0127995	hypothetical protein	1.91
TGGT1_250010	2.3305	0.536856	Sad1 / UNC family protein	-4.52
TGGT1_250090	3.61964	#DIV/0!	hypothetical protein	0.46
TGGT1_250700	3.94854	0.205902	hypothetical protein	-1.67
TGGT1_250730	2.98037	0.297832	putative 60S ribosomal protein L7-B	-4.03
TGGT1_250770	0.758219	0.440799	putative eukaryotic initiation factor-4A	-4.13
TGGT1_250800	-1.65889	#DIV/0!	AP2 domain transcription factor AP2XII-8	-4.32
TGGT1_250810	4.72815	0.083591	ribosomal protein RPL35	-5.04
TGGT1_250820	4.06495	0.000802785	hypothetical protein	0.5
TGGT1_250830	5.6322	0.276934	SAC3/GANP family protein	-5.91
TGGT1_250900	2.60402	#DIV/0!	hypothetical protein	-3.05
TGGT1_251500	3.47077	0.0227342	putative eukaryotic initiation factor-3, subunit 3	-3.35
TGGT1_251540	3.15667	0.440698	dense granule protein GRA9	1.52
TGGT1_251590	4.41094	0.340923	hypothetical protein	-4.4
TGGT1_251620	-1.7208	0.505194	putative flap structure-specific endonuclease 1	-3.9
TGGT1_251630	3.49232	#DIV/0!	slc30a2 protein	-3.06
TGGT1_251680	2.20804	0.55386	putative histamine-releasing factor	-1.37
TGGT1_251690	1.38606	0.169002	putative seryl-tRNA synthetase, cytoplasmic	-4.13
TGGT1_251760	4.9947	#DIV/0!	putative subunit of proteaseome activator complex	0.2
TGGT1_251780	3.72802	1.25765e-05	heat shock protein	-5.09
TGGT1_251780;TGGT1_273760	-0.752167	#DIV/0!	#N/A	#N/A
TGGT1_251810	-0.718664	0.768652	putative translation initiation factor eIF-5A	-4.32
TGGT1_251850	4.33046	0.101228	serine/threonine protein phosphatase	0.05
TGGT1_251870;TGGT1_305160	5.63643	0.00688854	#N/A	#N/A
TGGT1_251870;TGGT1_305160;TGGT1_209910	-7.69654	#DIV/0!	#N/A	#N/A
TGGT1_251890	4.2108	0.187586	hypothetical protein	-4.34
TGGT1_251950	7.04607	0.0809686	ribosomal protein l7/l12 c-terminal domain-containing protein	-3.6
TGGT1_252220	2.49028	#DIV/0!	tetratricopeptide repeat domain containing protein	-1.03
TGGT1_252270	7.67901	3.10497e-06	L1P family of ribosomal protein	-3.56
TGGT1_252290	2.99554	0.0229282	putative importin alpha	-5.32
TGGT1_252340	4.30687	0.102411	hypothetical protein	-4.59
TGGT1_252360	5.18555	0.00298447	rhoptry kinase family protein ROP24 (incomplete catalytic triad)	1.34
TGGT1_252400	1.60904	#DIV/0!	HIT zinc finger protein	-4.14
TGGT1_252500	3.33251	0.169563	polo kinase	0.34
TGGT1_252510	4.08188	#DIV/0!	hypothetical protein	-1.46
TGGT1_252630	5.18117	#DIV/0!	hypothetical protein	-1.45
TGGT1_253090	3.20932	0.271983	DEAD/DEAH box helicase domain-containing protein	-5.32
TGGT1_253140	1.09619	0.747495	hypothetical protein	-4.12
TGGT1_253290	0.0564442	0.971648	valyl-tRNA synthetase	-3.82
TGGT1_253320	5.84761	0.267913	hypothetical protein	-1.47
TGGT1_253370	3.52849	0.0667875	hypothetical protein	-0.24
TGGT1_253430	-2.45527	0.212152	putative asparagine synthetase	-0.53
TGGT1_253440	4.01811	0.0449323	putative cell-cycle-associated protein kinase SRPK	-3.09
TGGT1_253520	3.80682	0.216798	U3 small nucleolar RNA-associated protein 6 protein	-4.77
TGGT1_253650	3.57492	0.23632	DnaJ C terminal region domain-containing protein	0.44
TGGT1_253700	2.1708	#DIV/0!	transporter, major facilitator family protein	-1.76
TGGT1_253730	0.107267	0.94616	importin-beta N-terminal domain-containing protein	-4.51
TGGT1_253750	0.232875	0.943504	PLU-1 family protein	-4.31
TGGT1_253800	7.5848	4.92825e-08	putative ribosomal protein L15	-1.91
TGGT1_253830	8.26147	0.195315	hypothetical protein	-2.94
TGGT1_253880	5.35918	0.289216	GNS1/SUR4 family protein	-0.02
TGGT1_253900	-0.0751984	0.965943	parasite porphobilinogen synthase PBGS	-4.41
TGGT1_253940	3.12957	0.443397	CAM Kinase family, incomplete catalytic triad	1.48
TGGT1_254010	2.63354	0.498027	serine carboxypeptidase s28 protein	0.64
TGGT1_254220	-1.10803	#DIV/0!	hypothetical protein	-4.53
TGGT1_254230	8.17133	4.57836e-12	hypothetical protein	-3.38
TGGT1_254300	2.1729	0.171366	hypothetical protein	-3.07
TGGT1_254380	6.87516	0.000526966	putative ribosomal protein L11	-3.52
TGGT1_254400	6.1846	2.96265e-05	putative LSU ribosomal protein L2P	-5.44
TGGT1_254410	2.0494	#DIV/0!	putative protein phosphatase 2C	-1.89
TGGT1_254440	2.47022	0.367138	ribosomal protein RPL12	-5.1
TGGT1_254570	3.09511	0.28451	hypothetical protein	-5.14
TGGT1_254580	4.56195	0.331595	UDP-galactose transporter family protein	-4.9
TGGT1_254650	4.41223	#DIV/0!	zinc finger protein	-3.31
TGGT1_254720	1.75037	0.349945	dense granule protein GRA8	1.56
TGGT1_254810	4.84948	5.31841e-07	hypothetical protein	-4.1
TGGT1_254870	2.97197	#DIV/0!	hypothetical protein	0.64
TGGT1_254880	2.49706	0.205916	Alpha-galactosidase	-1.37
TGGT1_254900	-0.970008	#DIV/0!	putative proteasome subunit beta type 2	-5.07
TGGT1_254940	2.44201	0.3715	MIF4G domain-containing protein	-2.13
TGGT1_255190	-0.697699	0.663672	myosin C	2.25
TGGT1_255260	3.73253	0.0246093	apical membrane antigen AMA1	-2.86
TGGT1_255310	-0.821214	#DIV/0!	zinc finger (CCCH type) motif-containing protein	0.7
TGGT1_255320	2.93047	0.464096	mRNA turnover 4 (MRT4) family protein	-4.8
TGGT1_255340	0.710857	#DIV/0!	tetratricopeptide repeat-containing protein	-2.27
TGGT1_255350	1.63134	0.442966	putative ATPase	-1.43
TGGT1_255420	-1.11408	#DIV/0!	hypothetical protein	1.74
TGGT1_255440	2.73948	#DIV/0!	hypothetical protein	-2.65
TGGT1_255510	1.37924	0.691241	ankyrin repeat-containing protein	-4.4
TGGT1_255670	5.44752	#DIV/0!	methyltransferase domain-containing protein	-0.14
TGGT1_255900	-0.404928	#DIV/0!	putative Bax inhibitor-1	1.51
TGGT1_256000	-1.42181	0.574297	endoplasmic reticulum retention receptor	-4.76
TGGT1_256030	2.39493	0.378916	hypothetical protein	-5.03
TGGT1_256050	3.80864	0.383294	signal recognition particle 14kd protein	-0.87
TGGT1_256060	1.21579	0.723153	nucleosome assembly protein (nap) protein	1.5
TGGT1_256760	-2.89548	0.0625565	pyruvate kinase PyK1	-4.03
TGGT1_256770	4.18073	0.000408355	putative eukaryotic translation initiation factor 4A, isoform 3	-4.22
TGGT1_256820	1.16089	0.52176	zinc finger (CCCH type) motif-containing protein	-4.96
TGGT1_256840	3.46889	0.104167	hypothetical protein	-4.22
TGGT1_256970	2.15488	0.174413	putative vacuolar ATP synthase subunit A	-3.61
TGGT1_256980	2.58856	0.256356	glycerol-3-phosphate-acyltransferase	-2.36
TGGT1_256990	-1.40346	0.319087	glycyl-tRNA synthetase	-4.28
TGGT1_257080	-3.98181	0.37019	3'5'-cyclic nucleotide phosphodiesterase domain-containing protein	0.55
TGGT1_257340	1.15098	#DIV/0!	Ras family protein	0.91
TGGT1_257350	2.60941	0.34647	putative eukaryotic translation initiation factor	-4.05
TGGT1_257390	2.25439	#DIV/0!	ribosome biogenesis GTP-binding protein YsxC protein	-3.96
TGGT1_257430	-0.881798	0.793117	hypothetical protein	-0.92
TGGT1_257470	4.83161	#DIV/0!	myosin J	-3.01
TGGT1_257530	4.75155	#DIV/0!	transporter, major facilitator family protein	-4.73
TGGT1_257560	-1.94735	#DIV/0!	WD domain, G-beta repeat-containing protein	-5.3
TGGT1_257650	2.35859	0.384755	hypothetical protein	-4.92
TGGT1_257680	-1.17863	0.569486	myosin light chain MLC1	-2.7
TGGT1_257740	0.887803	0.791806	UMP-CMP kinase	-3.2
TGGT1_257990	3.69821	0.000553059	putative heat shock protein 101	0.05
TGGT1_257990;TGGT1_268650	1.90334	#DIV/0!	#N/A	#N/A
TGGT1_258000	3.13564	0.131098	hypothetical protein	-3.53
TGGT1_258030	1.46202	0.675689	DNA polymerase	-4.45
TGGT1_258050	4.53581	0.333177	actin like protein ALP2a	-4.44
TGGT1_258060	-6.74292	#DIV/0!	putative myosin heavy chain	-4.07
TGGT1_258070	4.78532	0.00159145	hypothetical protein	-5.24
TGGT1_258090	4.84349	0.315392	hypothetical protein	-1.34
TGGT1_258110	1.41655	0.499728	N-acetylglucosaminylphosphatidylinositol deacetylase	-4.37
TGGT1_258130	-0.215898	#DIV/0!	Rab1 protein	-3.58
TGGT1_258150	-3.663	0.142159	putative proteasome subunit alpha type 7	-4.46
TGGT1_258210	3.0325	0.0536066	DNA-directed RNA polymerase II RPB2	-5.1
TGGT1_258240	0.266209	0.93547	chromodomain helicase DNA binding protein CHD1/SWI2/SNF2	-0.87
TGGT1_258390	5.125	0.019427	putative DnaJ protein	-3.22
TGGT1_258410	3.5735	0.236447	photosensitized INA-labeled protein PHIL1	1.74
TGGT1_258470	2.18238	0.323312	hypothetical protein	2.12
TGGT1_258500	3.22735	0.270069	hypothetical protein	-3.81
TGGT1_258540	4.68953	0.0471994	phosphoglycerate mutase family protein	-4.95
TGGT1_258560	-1.27989	#DIV/0!	hypothetical protein	-4.22
TGGT1_258580	4.97988	0.000131959	rhoptry protein ROP17	1.29
TGGT1_258630	3.96148	#DIV/0!	hypothetical protein	-4.63
TGGT1_258660	-4.48937	#DIV/0!	rhoptry protein ROP6	0.28
TGGT1_258690	1.34581	0.69764	5-aminolevulinic acid synthase domain-containing protein	-4.58
TGGT1_258740	4.01963	0.118237	putative eukaryotic initiation factor-2A	-1.21
TGGT1_258770	2.68052	0.492398	putative polypeptide n-acetylgalactosaminyltransferase 12	-0.07
TGGT1_258820	1.14083	0.738313	hypothetical protein	0.41
TGGT1_258870A	4.81831	0.00783945	hypothetical protein	1.32
TGGT1_258870B	4.93462	0.310455	hypothetical protein	0.75
TGGT1_258870B;TGGT1_258870A	2.32548	0.297854	#N/A	#N/A
TGGT1_258950	-0.250879	0.939162	lectin family protein	1.16
TGGT1_258970	2.86093	0.0650426	hypothetical protein	-5.01
TGGT1_259010	-6.0144	0.0220929	putative vacuolar ATP synthase subunit d	-4.84
TGGT1_259040	2.66354	0.494421	hypothetical protein	-0.35
TGGT1_259155	5.99783	#DIV/0!	hypothetical protein	-2.52
TGGT1_259220	3.29797	0.0564841	DEAD/DEAH box helicase domain-containing protein	-4.31
TGGT1_259240	2.078	0.433421	ribosomal protein RPS21	-4.87
TGGT1_259260	4.12976	0.0255476	membrane protein FtsH1	-4.16
TGGT1_259550	0.0424182	0.976795	dihydropteroate synthase	-3.55
TGGT1_259640	2.0631	0.436189	nucleoporin autopeptidase	-4.08
TGGT1_259660	-2.30993	0.539657	orotate phosphoribosyltransferase	-1.16
TGGT1_259710	2.22879	0.550924	protein kinase	1.02
TGGT1_259830	3.24141	0.178161	diacylglycerol kinase catalytic domain-containing protein	0.05
TGGT1_259850	8.62949	1.02835e-09	hypothetical protein	-3.55
TGGT1_259980	0.459131	0.849801	DnaJ domain-containing protein	-2.71
TGGT1_259990	2.12514	0.424789	SAC3/GANP family protein	-4.33
TGGT1_260170	3.21848	0.180404	putative elongation factor EF-G	-4.87
TGGT1_260180	3.49261	0.102496	hypothetical protein	-4.07
TGGT1_260190	0.714974	#DIV/0!	microneme protein MIC13	-0.01
TGGT1_260240	1.00858	0.62367	ccr4-associated factor family protein	-2.43
TGGT1_260260	8.69838	0.186067	ribosomal protein RPP1	-4.98
TGGT1_260320	5.27964	0.00146628	Noc2p family protein	-3.4
TGGT1_260360	5.69845	1.8311e-05	GTP-binding protein	-5.4
TGGT1_260440	2.257	0.104745	nuclear factor NF3	0.03
TGGT1_260500	-1.2385	0.6208	putative COPI associated protein	-3.3
TGGT1_260540	5.07169	#DIV/0!	alveolin domain containing intermediate filament IMC14	1.75
TGGT1_260600	5.00062	0.000384211	Pumilio-family RNA binding repeat-containing protein	-0.34
TGGT1_260610	5.79902	0.2699	methyltransferase	-4.97
TGGT1_260630	-0.137514	0.954545	DnaJ family Sec63 protein	-3.8
TGGT1_260660	8.30083	8.62406e-06	putative 50S ribosomal protein L23	-2.83
TGGT1_260670	3.98456	0.369988	putative centrin	-4.46
TGGT1_260790	8.24981	8.84997e-10	RAP domain-containing protein	-3.03
TGGT1_260810	1.03324	0.760633	hypothetical protein	-3.97
TGGT1_260820	6.22421	#DIV/0!	IMC sub-compartment protein ISP1	0.36
TGGT1_261000	1.25843	0.489453	MutS domain V domain-containing protein	-0.89
TGGT1_261010	4.38206	0.0074907	putative tat-binding family protein	-4.61
TGGT1_261010;TGGT1_277500;TGGT1_228210	1.04467	#DIV/0!	#N/A	#N/A
TGGT1_261210	4.23637	0.106045	putative 26s proteasome subunit p55	-4.01
TGGT1_261240;TGGT1_218260	1.17009	0.638946	#N/A	#N/A
TGGT1_261250	6.10241	#DIV/0!	histone H2A1	-3.39
TGGT1_261250;TGGT1_261580	2.41163	0.526016	#N/A	#N/A
TGGT1_261250;TGGT1_300200	1.83845	#DIV/0!	#N/A	#N/A
TGGT1_261260B	1.43548	#DIV/0!	histone lysine demethylase JMJD6a	0.32
TGGT1_261380	1.64983	0.641934	putative ribosomal protein S8	-3.22
TGGT1_261430	4.19761	0.10811	hypothetical protein	-3.29
TGGT1_261440	3.65291	0.39579	ARM repeats containing protein	-2.1
TGGT1_261460	2.6643	0.49433	transcriptional elongation factor FACT80	-4.17
TGGT1_261475	4.5586	0.0295247	hypothetical protein	-4.09
TGGT1_261480	-5.46679	0.124828	phosphatidyl serine synthase	-4.8
TGGT1_261510	7.22568	8.85744e-09	hypothetical protein	-5.21
TGGT1_261520	5.10568	0.0367724	putative nucleolar GTP-binding protein 1	-5.23
TGGT1_261540	5.4819	#DIV/0!	DNA-directed RNA polymerase I RPAC2	-3.54
TGGT1_261570	4.73628	0.000126007	ribosomal protein RPL7A	-4.03
TGGT1_261580	1.93688	#DIV/0!	histone H2AX	2.95
TGGT1_261760	3.31081	#DIV/0!	CDP-alcohol phosphatidyltransferase superfamily protein	-2.94
TGGT1_261850	0.203412	0.950622	putative helicase	-5.28
TGGT1_261950	2.53091	0.00994113	ATP synthase beta subunit ATP-B	-4.84
TGGT1_262040	-0.571242	0.81427	SAC3/GANP family protein	-0.03
TGGT1_262050	4.56998	0.00600772	rhoptry kinase family protein ROP39	1.97
TGGT1_262070	4.53845	0.0518111	putative ribosomal rna assembly protein mis3	-2.69
TGGT1_262170	1.85825	#DIV/0!	hypothetical protein	-3.05
TGGT1_262380	4.13147	0.00045408	putative elongation factor Tu	-4.75
TGGT1_262490	3.42993	0.414956	putative alpha/beta hydrolase	-1.2
TGGT1_262620	1.70147	0.0858337	RNA recognition motif-containing protein	-2.1
TGGT1_262670	6.17034	0.000123775	ribosomal protein RPL18A	-4.54
TGGT1_262690	3.23445	0.0852641	ribosomal protein RPL27	-4.67
TGGT1_262710	0.614215	0.853255	Ctr copper transporter family protein	-2.62
TGGT1_262720	4.98662	#DIV/0!	putative eukaryotic initiation factor-1A	-4.59
TGGT1_262730	2.32829	0.183992	rhoptry protein ROP16	1.11
TGGT1_262920	4.1825	0.000986699	trypsin domain-containing protein	0.56
TGGT1_262935	0.672858	0.705193	hypothetical protein	1.55
TGGT1_262960	4.29661	0.182069	putative U1 snRNP-associated protein Usp106	1.1
TGGT1_263040	5.48694	0.00113961	ribosomal protein RPS16	-3.98
TGGT1_263050	4.84156	0.00147029	ribosomal protein RPL13	-3.53
TGGT1_263060	3.17589	0.184655	Proteasome/cyclosome repeat-containing protein	-3.81
TGGT1_263070	4.34462	0.00299484	CMGC kinase, CK2 family	-2.65
TGGT1_263080	2.83957	#DIV/0!	hypothetical protein	-3.1
TGGT1_263090	-2.61218	0.0161663	14-3-3 protein	-5.79
TGGT1_263110	8.81003	1.32278e-05	hypothetical protein	-4.63
TGGT1_263130	-0.360936	0.857832	putative citrate synthase	1.86
TGGT1_263180	-0.629296	0.585256	myosin D	1.56
TGGT1_263300	-1.49654	0.20959	eukaryotic porin protein	-3.67
TGGT1_263320	4.29976	0.00825871	hypothetical protein	-0.63
TGGT1_263323	2.72334	#DIV/0!	putative tetratricopeptide repeat protein 11	0.94
TGGT1_263430	3.15929	#DIV/0!	3-hydroxyisobutyrate dehydrogenase	0.99
TGGT1_263440	3.93956	0.0478357	hypothetical protein	-3.99
TGGT1_263450	3.65571	0.395559	hypothetical protein	-1.86
TGGT1_263500	3.59907	0.234183	putative vacuolar protein sorting-associated protein 26	-4.09
TGGT1_263520	2.85774	0.0871152	microtubule associated protein SPM1	1.21
TGGT1_263530	5.54645	0.121892	putative chaperonin	-2.96
TGGT1_263550	9.23129	8.81991e-10	putative 39S ribosomal protein L47, mitochondrial precursor	-3.59
TGGT1_263570	3.25038	#DIV/0!	hypothetical protein	0.5
TGGT1_263580	4.08771	0.36256	bromodomain-containing protein	-2.37
TGGT1_263680	5.38694	0.127871	hypothetical protein	-4.3
TGGT1_263700	6.37211	0.000858727	ribosomal protein RPS14	-4.59
TGGT1_263750	3.52289	0.0147207	hypothetical protein	1.4
TGGT1_263810	3.49605	#DIV/0!	hypothetical protein	0.86
TGGT1_263840	3.27894	0.00156595	hypothetical protein	-2.79
TGGT1_263850	-2.83978	#DIV/0!	hypothetical protein	1.12
TGGT1_263870	1.17392	0.342091	glutamate-tRNA ligase	-4.2
TGGT1_264040	-0.00731301	0.99758	hypothetical protein	-2.54
TGGT1_264060	4.4383	0.339198	PCI domain-containing protein	-3.51
TGGT1_264160	4.20709	0.0387107	DEAD/DEAH box helicase domain-containing protein	-3.95
TGGT1_264440	4.64373	0.0869989	signal recognition particle receptor beta subunit protein	-4.66
TGGT1_264450	4.699	0.000635326	putative DNA topoisomerase III beta-1	-0.02
TGGT1_264610	2.04862	0.135408	RNA recognition motif-containing protein	-3.94
TGGT1_264640	3.63652	0.397146	bromodomain-containing protein	-4.94
TGGT1_264690	0.0804088	#DIV/0!	putative cyclin 4	-1.63
TGGT1_264720	1.62032	0.225499	hypothetical protein	-3.07
TGGT1_264730	1.40478	0.686399	hypothetical protein	-2.47
TGGT1_264860	3.44212	0.413867	zinc finger, C3HC4 type (RING finger) domain-containing protein	-2.12
TGGT1_265090	2.29046	0.54233	hypothetical protein	-0.54
TGGT1_265110	3.46369	0.0704554	putative ribosome biogenesis protein	-4.36
TGGT1_265180	0.933435	0.704891	hypothetical protein	-1.61
TGGT1_265250	1.28777	0.708905	RNA recognition motif-containing protein	-0.79
TGGT1_265310	0.868332	0.796063	putative heat shock protein 40	-0.07
TGGT1_265330	0.718817	0.768606	putative cell-cycle-associated protein kinase GSK	-4.12
TGGT1_265360	0.31113	0.924675	hypothetical protein	1.25
TGGT1_265410	3.84975	0.12898	G-protein beta WD-40 repeat containing protein	-5.01
TGGT1_265450	-3.56627	0.0435383	hexokinase	-1.37
TGGT1_265470	7.9797	5.62942e-08	hypothetical protein	-2.53
TGGT1_265530	3.08127	0.136171	RNA recognition motif-containing protein	-5.33
TGGT1_266030	4.7119	0.322781	putative pre-mRNA splicing factor	-6.21
TGGT1_266060	-0.586099	0.714077	ribosomal protein RPSA	-5.48
TGGT1_266070	7.3784	0.0111824	ribosomal protein RPL31	-3.75
TGGT1_266080	4.91389	0.0013286	hypothetical protein	1.77
TGGT1_266090	4.28058	#DIV/0!	hypothetical protein	0.91
TGGT1_266110	5.78982	8.89977e-08	DEAD/DEAH box helicase domain-containing protein	-4.47
TGGT1_266260	7.85291	0.000217124	hypothetical protein	-2.47
TGGT1_266400	3.54614	0.0988332	hypothetical protein	-5.05
TGGT1_266435	3.34133	0.423017	hypothetical protein	-1.39
TGGT1_266630	-1.16665	#DIV/0!	hypothetical protein	-4.16
TGGT1_266640	1.52612	0.132611	putative Acetyl-coenzyme A synthetase 2	0.59
TGGT1_266690	-0.355989	0.913938	hypothetical protein	1.1
TGGT1_266760	2.40785	0.526515	isocitrate dehydrogenase	0.35
TGGT1_266810	3.98203	#DIV/0!	hypothetical protein	-4.42
TGGT1_266840	7.17659	0.000172565	hypothetical protein	-4.53
TGGT1_266960	1.94257	0.305686	beta-tubulin	-4
TGGT1_266990	4.26884	0.00210337	beta-COP	-4.77
TGGT1_267040	8.15665	2.68207e-09	hypothetical protein	-4.17
TGGT1_267060	2.56874	0.115996	ribosomal protein RPL14	-3.07
TGGT1_267080	4.13284	0.0254747	putative 26S protease regulatory subunit 4	-4.66
TGGT1_267090	2.09229	#DIV/0!	hypothetical protein	-0.65
TGGT1_267300	0.691256	#DIV/0!	hypothetical protein	-0.27
TGGT1_267330	3.69069	0.0896487	fumarate hydratase	-3.5
TGGT1_267350	8.81668	#DIV/0!	LSM domain-containing protein	-3.9
TGGT1_267390	4.5516	0.33222	DNA-directed RNA polymerase I RPAC1	-5.2
TGGT1_267400	5.39529	0.0023711	ribosomal protein RPL32	-2.81
TGGT1_267420	4.5284	0.168223	putative mago nashi family protein 2	-4.59
TGGT1_267430	-1.94456	0.029763	DnaJ domain-containing protein	-4.61
TGGT1_267480	3.38786	0.0517465	putative tRNA (guanine(26)-N(2))-dimethyltransferase	-4.81
TGGT1_267500	5.58189	0.120617	hypothetical protein	-0.72
TGGT1_267560	0.152776	#DIV/0!	folate-binding protein YgfZ protein	-3.34
TGGT1_267600	3.7104	0.391095	FHA domain-containing protein	0.74
TGGT1_267620	2.06869	0.57419	multi-pass transmembrane protein	-4.9
TGGT1_267690	2.82025	0.476245	hypothetical protein	-2.35
TGGT1_267775	6.11762	2.09084e-06	hypothetical protein	-2.35
TGGT1_267810	4.55216	0.332186	Rab 5	-4.48
TGGT1_268200	1.28476	0.328173	RNA recognition motif-containing protein	-3.27
TGGT1_268260	3.37083	0.00467426	hypothetical protein	-5.59
TGGT1_268290	3.53191	0.152361	DEAD/DEAH box helicase domain-containing protein	-1.63
TGGT1_268570	5.60737	0.027593	zinc finger (CCCH type) motif-containing protein	-4.23
TGGT1_268580	1.1579	#DIV/0!	hypothetical protein	-0.98
TGGT1_268590	5.38807	#DIV/0!	rhomboid protease ROM4	-1.46
TGGT1_268650	4.07101	0.363745	putative chaperone clpB protein	0.37
TGGT1_268835	2.27703	0.125407	hypothetical protein	-2.02
TGGT1_268850	1.07231	0.410097	enolase 2	-3.38
TGGT1_268870	-7.64491	#DIV/0!	tetratricopeptide repeat-containing protein	-1.66
TGGT1_268890	1.97676	0.174651	citrate synthase I	-2.4
TGGT1_268950	2.85574	0.11738	hypothetical protein	-2.62
TGGT1_269010	4.85255	0.0788634	AP2 domain transcription factor AP2VIII-7	-1.01
TGGT1_269180	2.74905	0.0121949	MIF4G domain-containing protein	-3.86
TGGT1_269190	2.81448	0.0106512	glyceraldehyde-3-phosphate dehydrogenase GAPDH2	-4.4
TGGT1_269190;TGGT1_289690	0.462132	#DIV/0!	#N/A	#N/A
TGGT1_269200	3.7434	0.0162089	putative crooked neck family 1 protein isoform 2	-2.99
TGGT1_269250	2.4106	0.376428	Mov34/MPN/PAD-1 family protein	-4.99
TGGT1_269290	-0.0754753	0.981647	hypothetical protein	-5.45
TGGT1_269442	-5.80629	0.269601	putative calmodulin	0.11
TGGT1_269650	0.848563	0.344363	FFD and TFG box motifs protein	-1.68
TGGT1_269710	4.06963	0.363843	hypothetical protein	-3.16
TGGT1_269740	3.77935	#DIV/0!	R3H domain-containing protein	-0.97
TGGT1_269770	4.43325	0.032488	WD domain, G-beta repeat-containing protein	-4.26
TGGT1_269840	3.87664	0.0503102	proteasome regulatory subunit	-4.73
TGGT1_269885A	3.89267	0.000104218	rhoptry metalloprotease toxolysin TLN1	-1.37
TGGT1_269885A;TGGT1_269885B	6.44796	0.0176108	#N/A	#N/A
TGGT1_269885B	4.76308	0.00828986	rhoptry metalloprotease toxolysin TLN1	-2.07
TGGT1_269900	0.967923	0.637139	WD domain, G-beta repeat-containing protein	0.53
TGGT1_269920	3.93208	0.0763667	phosphatidylserine decarboxylase	0.52
TGGT1_269980	1.52399	0.251796	putative preprotein translocase Sec61	-5.15
TGGT1_270070	2.8731	#DIV/0!	synaptobrevin family protein	-5.01
TGGT1_270150	2.16433	0.142127	hypothetical protein	-4.23
TGGT1_270240	2.88907	0.084456	MAG1 protein	1.25
TGGT1_270250	3.56584	0.403089	dense granule protein GRA1	-5.27
TGGT1_270320	1.12661	0.650698	protein phosphatase 2C domain-containing protein	1.24
TGGT1_270380	2.39894	0.0877519	ribosomal protein RPS13	-4.6
TGGT1_270510	0.947626	0.254486	asparaginyl-tRNA synthetase (NOB+tRNA synthase)	-3.93
TGGT1_270550	3.64748	#DIV/0!	putative gamma-glutamyl phosphate reductase	-0.69
TGGT1_270560	3.33173	0.259319	peptidyl-prolyl cis-trans isomerase family 1	-0.46
TGGT1_270620	4.68702	0.159562	DEAD/DEAH box helicase domain-containing protein	-4.65
TGGT1_270640	5.76263	0.0527257	RNA recognition motif-containing protein	0.74
TGGT1_270690	1.27329	0.711746	arginyl-tRNA synthetase	-4.54
TGGT1_270770	4.27834	0.0366179	PWI domain-containing protein	-3.73
TGGT1_270830	7.16458	0.0123666	small nuclear ribonucleoprotein	-2.22
TGGT1_270840	1.80295	0.487667	poly(ADP-ribose) polymerase catalytic domain-containing protein	0.1
TGGT1_270865	-0.00572484	#DIV/0!	putative adenylate cyclase	-1.12
TGGT1_270930	2.42652	#DIV/0!	hypothetical protein	-4.34
TGGT1_270960	1.22872	0.623368	hypothetical protein	-4.69
TGGT1_271050	-0.846521	0.56728	SAG-related sequence SRS34A	1.72
TGGT1_271100	5.42267	#DIV/0!	NUC153 domain-containing protein	-4.14
TGGT1_271110	2.07572	0.227935	hypothetical protein	-4.39
TGGT1_271178	-3.90826	#DIV/0!	hypothetical protein	0.52
TGGT1_271240	0.713368	0.830596	hypothetical protein	-3.35
TGGT1_271250	3.75737	#DIV/0!	hypothetical protein	0.03
TGGT1_271350	2.77524	0.481354	bifunctional protein FolC subfamily protein	-5.14
TGGT1_271440	0.271938	0.934091	NPL4 family protein	-4.16
TGGT1_271740	3.67061	0.0594439	hypothetical protein	0.36
TGGT1_271760	-0.786954	#DIV/0!	seryl-tRNA synthetase (SerRS2)	-2.84
TGGT1_271810	-2.13888	0.563818	putative lanp	-3.59
TGGT1_271820	3.82655	0.130537	lipoyltransferase and lipoate-protein ligase subfamily protein	-2.6
TGGT1_271888	4.54457	0.0174997	putative 3-ketoacyl-CoA reductase	-4.5
TGGT1_271930	3.69426	0.392403	hypothetical protein	2.09
TGGT1_271970	2.09204	0.57071	glideosome-associated protein with multiple-membrane spans GAPM3	-2.6
TGGT1_272010	2.99918	0.295595	Gar1 protein RNA binding region protein	-1.51
TGGT1_272155	-2.96492	#DIV/0!	hypothetical protein	-2.28
TGGT1_272290	5.60123	#DIV/0!	pyruvate dehydrogenase complex subunit PD-HE1Beta	-0.18
TGGT1_272350	4.60973	0.32874	mRNA export protein	-3.4
TGGT1_272400	3.29581	#DIV/0!	casein kinase ii regulatory subunit protein	-2.86
TGGT1_272475	0.0705218	#DIV/0!	protein kinase domain-containing protein	-1.03
TGGT1_272520	1.69561	#DIV/0!	hypothetical protein	1.87
TGGT1_272660	-1.84742	#DIV/0!	hypothetical protein	-0.33
TGGT1_272720	4.03573	#DIV/0!	methyltransferase domain-containing protein	-5.07
TGGT1_272740	4.58609	#DIV/0!	DNA-directed RNA polymerase III RPC2	-3.38
TGGT1_272910	1.30847	0.177769	T-complex protein 1 delta subunit	-4.41
TGGT1_273060	1.79523	0.489288	putative ribosomal protein S17	-4.29
TGGT1_273090	0.0299043	0.97724	cell division protein CDC48CY	-6.01
TGGT1_273090;TGGT1_235610	-0.281659	#DIV/0!	#N/A	#N/A
TGGT1_273370	3.51926	0.00500266	putative coatomer gamma 2-subunit protein	-3.26
TGGT1_273460	2.57648	0.01111	eukaryotic translation initiation factor 3 subunit 6 interacting protein	-2.27
TGGT1_273490	-0.0496129	0.987934	putative glutamine synthetase, type I	-0.48
TGGT1_273520	2.44554	0.00664667	PCI domain-containing protein	-3.26
TGGT1_273560	1.97878	0.174267	putative kinesin heavy chain	-0.94
TGGT1_273630	-0.673058	#DIV/0!	DnaJ domain-containing protein	-3.58
TGGT1_273730	4.19502	0.35511	phospholipase, patatin family protein	-3.17
TGGT1_273760	1.20756	0.084408	heat shock protein HSP70	-4.97
TGGT1_273840	5.07117	0.0713287	brix domain-containing protein	-3.18
TGGT1_273870	3.25788	0.00801661	SWI2/SNF2 ISWI-like (AT hook)	-6.34
TGGT1_273905	-0.877088	#DIV/0!	hypothetical protein	-0.53
TGGT1_273920	1.53227	0.662814	putative aldose reductase	-1.59
TGGT1_273950	5.1135	0.139113	putative replication factor C subunit 5	-4.8
TGGT1_273960	-5.325	0.130304	chaperonin GroS protein	-4.02
TGGT1_274060	3.29228	0.014533	2-oxoglutarate/malate translocase OMT	0.58
TGGT1_274190	3.05447	0.197414	putative eukaryotic initiation factor 2B epsilon subunit	-5.07
TGGT1_275480	4.57704	0.00129081	Myb family DNA-binding domain-containing protein	-4.24
TGGT1_275650	4.41817	0.000153346	hypothetical protein	-1.38
TGGT1_275690	0.896818	0.363947	putative ClpB	-4.75
TGGT1_275750	4.65085	0.326317	putative small nuclear ribonucleoprotein E	-4.38
TGGT1_275802	4.83626	0.00010244	SRP72 RNA-binding domain-containing protein	-4.17
TGGT1_275810	7.0174	0.0132704	ribosomal protein RPS10	-5.12
TGGT1_275830	5.08889	#DIV/0!	hypothetical protein	-5.45
TGGT1_276130	3.71645	#DIV/0!	cathepsin CPC2	-1.18
TGGT1_276140	0.0327757	0.986982	ADP ribosylation factor ARF1	-1.44
TGGT1_276170	3.9386	0.07604	phosphatidylinositol 3- and 4-kinase	-3.91
TGGT1_276210	4.91588	#DIV/0!	phosphoglycerate mutase family protein	-2.94
TGGT1_276890	2.69972	#DIV/0!	hypothetical protein	-0.58
TGGT1_277000	3.78127	0.0843819	putative transport protein Sec24	-4.58
TGGT1_277270	4.29418	0.348466	NTPase II	N/A
TGGT1_277270;TGGT1_360830	0.351342	0.825359	#N/A	#N/A
TGGT1_277270;TGGT1_408800	3.06815	0.449617	#N/A	#N/A
TGGT1_277500	4.33579	0.0128842	putative 26S proteasome regulatory subunit 7	-3.35
TGGT1_277690	5.0434	0.142216	hypothetical protein	-2.66
TGGT1_277700	1.93378	0.37285	putative ribosomal protein S14 precursor	-4.37
TGGT1_277710	-0.100868	0.975477	hypothetical protein	-0.05
TGGT1_277760	3.91611	#DIV/0!	putative adenylosuccinate lyase	-0.63
TGGT1_277790	3.1716	0.439223	hypothetical protein	-2.65
TGGT1_277840	2.51654	#DIV/0!	Ras family protein	-1.35
TGGT1_277850	3.93163	0.0763892	trypsin domain-containing protein	-0.63
TGGT1_277910	4.15061	0.0156703	thrombospondin type 1 domain-containing protein	-2.95
TGGT1_277970	4.61867	0.0282129	dolichol-phosphate-mannose synthase family protein	-4.37
TGGT1_278050	3.9356	#DIV/0!	putative proteasome subunit alpha type 1	-4.82
TGGT1_278130	2.59203	0.503084	hypothetical protein	-0.1
TGGT1_278220	8.22606	6.13268e-05	hypothetical protein	-3.89
TGGT1_278240	6.78248	#DIV/0!	Zn-finger in Ran binding protein and others domain-containing protein	-1.17
TGGT1_278440	5.75068	#DIV/0!	putative SWI2/SNF2 Brahma	-5.11
TGGT1_278490	3.36761	#DIV/0!	Zn-finger, RING domain containing protein	-0.01
TGGT1_278530	4.94431	0.309938	putative multiprotein bridging factor type 1 family transcriptional co-activator	1.07
TGGT1_278540	7.52176	#DIV/0!	hypothetical protein	-0.29
TGGT1_278565	-0.556933	#DIV/0!	hypothetical protein	0.57
TGGT1_278660	2.48626	0.0992212	putative P-type ATPase4	-4.77
TGGT1_278670	0.57213	0.862991	ubiquitin-conjugating enzyme subfamily protein	0.19
TGGT1_278720	5.33757	#DIV/0!	hypothetical protein	0.06
TGGT1_278830	-0.121345	0.951847	glucose-6-phosphate 1-dehydrogenase	0.69
TGGT1_278850	0.274683	#DIV/0!	DHHC zinc finger domain-containing protein	-4.36
TGGT1_278870	5.77674	1.97083e-15	myosin F	-3.55
TGGT1_278950	2.10409	0.338164	LSM domain-containing protein	-3.56
TGGT1_278960	3.54011	0.239447	hypothetical protein	-2.1
TGGT1_278990	3.829	0.00642774	putative phosphate carrier	-2.72
TGGT1_279100	3.87832	0.377924	hypothetical protein	N/A
TGGT1_279330	4.86693	0.0234437	DEAD/DEAH box helicase family protein	-4.95
TGGT1_279380	-0.330372	0.869694	hypothetical protein	1.96
TGGT1_279390	-5.46696	0.00116739	putative proliferation-associated protein 2G4	-0.88
TGGT1_279420	2.54657	0.355627	hypothetical protein	-1.96
TGGT1_280370	5.1721	0.00302927	hypothetical protein	-2.14
TGGT1_280380	-0.426453	#DIV/0!	poly(ADP-ribose) glycohydrolase	2.1
TGGT1_280480	4.41565	#DIV/0!	EF hand domain-containing protein	-0.75
TGGT1_280490	2.90166	0.307419	U-box domain-containing protein	-2.72
TGGT1_280560	3.25009	0.0155047	selenide, water dikinase	0.07
TGGT1_280570	2.77823	#DIV/0!	SAG-related sequence SRS35A	-0.48
TGGT1_280600	3.42891	0.00211487	putative histidyl-tRNA synthetase (HisRS)	-4.23
TGGT1_280610	1.51088	0.666702	signal recognition particle receptor alpha subunit	-6.1
TGGT1_280660	7.20924	1.19135e-06	HECT-domain (ubiquitin-transferase) domain-containing protein	-1.29
TGGT1_280700	2.32634	0.53742	arginine decarboxylase	-1.36
TGGT1_280730	2.99737	#DIV/0!	putative cytosolic fe-s cluster assembling factor nbp35	-4.81
TGGT1_280740	2.91931	#DIV/0!	signal peptidase	-3.54
TGGT1_281370	-1.8212	#DIV/0!	polynucleotide adenylyltransferase	-5.44
TGGT1_281610	4.13767	0.359058	hypothetical protein	-0.15
TGGT1_281630	2.50076	0.514488	hydroxyacylglutathione hydrolase	-0.18
TGGT1_281640	4.76111	0.155725	hypothetical protein	-2.02
TGGT1_281900	3.15385	#DIV/0!	SET domain containing lysine methyltransferase KMTox	0.55
TGGT1_281920	4.20048	0.0239302	V-type ATPase, D subunit protein	-4.69
TGGT1_282040	1.85142	0.148161	hypothetical protein	-3.2
TGGT1_282055	-0.041267	0.989963	protein phosphatase PP2C-hn	0.9
TGGT1_282070	-4.37594	#DIV/0!	hypothetical protein	-2.7
TGGT1_282140	5.16954	0.29836	cwf21 protein	-3.44
TGGT1_282180	4.18934	#DIV/0!	hypothetical protein	-2.46
TGGT1_283510	1.16147	#DIV/0!	hypothetical protein	1.51
TGGT1_283550	5.11054	#DIV/0!	hypothetical protein	-5.01
TGGT1_283710	4.58749	#DIV/0!	longevity-assurance protein (LAG1) domain-containing protein	-1.09
TGGT1_283780	-0.707421	0.727748	glucose-6-phosphate isomerase GPI	-2.52
TGGT1_283820	0.711696	0.830975	glycine cleavage T-protein (aminomethyl transferase) domain-containing protein	-4.69
TGGT1_283850	3.25203	0.0840184	peptidyl-prolyl cis-trans isomerase	-1.59
TGGT1_283878	3.70301	#DIV/0!	RNA recognition motif-containing protein	-3.9
TGGT1_284010	-1.10435	#DIV/0!	5'-3' exonuclease, N-terminal resolvase family domain-containing protein	-3.78
TGGT1_284050	3.14774	0.0248254	DEAD/DEAH box helicase domain-containing protein	-1.02
TGGT1_284190	4.76683	0.00825841	pyruvate carboxylase	-0.61
TGGT1_284540	5.65928	#DIV/0!	ATP synthase F1, delta subunit protein	-3.94
TGGT1_284560	4.13924	0.0253241	ribosomal protein RPL9	-5.37
TGGT1_284780	3.02504	#DIV/0!	hypothetical protein	0.73
TGGT1_285230	5.03134	0.305367	PRP38 family protein	-2.95
TGGT1_285240	-2.05683	#DIV/0!	3-oxo-5-alpha-steroid 4-dehydrogenase	-3.49
TGGT1_285250	3.89724	#DIV/0!	hypothetical protein	-3.32
TGGT1_285272	8.11423	1.78907e-08	hypothetical protein	-2.49
TGGT1_285510	-0.874674	0.794674	hypothetical protein	-1.87
TGGT1_285540	2.33349	0.53645	DNA-directed DNA polymerase	-4.23
TGGT1_285660B	1.49792	0.55591	DEAD/DEAH box helicase domain-containing protein	-1.56
TGGT1_285660B;TGGT1_285660A	2.7762	#DIV/0!	#N/A	#N/A
TGGT1_285660C	3.20017	0.436423	DEAD/DEAH box helicase domain-containing protein	-0.89
TGGT1_285680	3.5577	0.403783	putative dihydrolipoamide acyltransferase	0.58
TGGT1_285750	5.67166	#DIV/0!	6,7-dihydropteridine reductase	-0.46
TGGT1_285760	0.195164	0.952616	U-snRNP-associated cyclophilin family protein	-3.93
TGGT1_285850	5.24922	0.0338203	peptidyl-prolyl cis-trans isomerase, FKBP-type domain-containing protein	-0.01
TGGT1_285870	1.67931	0.316986	SAG-related sequence SRS20A	1.74
TGGT1_285970	5.30432	0.00142259	putative 30S ribosomal protein S5	-4.01
TGGT1_285980A	1.16188	0.641151	glucosephosphate-mutase GPM1	1.18
TGGT1_285980B	3.81119	0.383095	glucosephosphate-mutase GPM1	1.5
TGGT1_286080	4.14468	0.00068311	elongation factor 2 family protein	-4.92
TGGT1_286120	1.13848	0.738794	prolyl endopeptidase	1.15
TGGT1_286230	0.154725	0.962409	hypothetical protein	-1.94
TGGT1_286410	-0.267391	0.879502	hypothetical protein	-4.06
TGGT1_286420A;TGGT1_286420B;TGGT1_294800B;TGGT1_359490	4.09205	0.113985	#N/A	#N/A
TGGT1_286420A;TGGT1_294800A	3.17088	0.0899327	#N/A	#N/A
TGGT1_286420A;TGGT1_294800A;TGGT1_286420B;TGGT1_294800B;TGGT1_359490	0.806203	0.508325	#N/A	#N/A
TGGT1_286420A;TGGT1_294800A;TGGT1_294800B	-0.171164	#DIV/0!	#N/A	#N/A
TGGT1_286420A;TGGT1_294800A;TGGT1_294800B;TGGT1_359490	0.789641	0.747202	#N/A	#N/A
TGGT1_286420B;TGGT1_294800B;TGGT1_359490	-0.328218	#DIV/0!	#N/A	#N/A
TGGT1_286440	4.53715	0.00226636	malic enzyme	-4.01
TGGT1_286450	-3.51779	0.241479	dense granule protein GRA5	2.58
TGGT1_286580	0.987493	0.336381	hypothetical protein	1.38
TGGT1_286590	5.52863	0.000575153	microtubule associated protein SPM2	1.34
TGGT1_286600	4.03066	0.00131441	hypothetical protein	0.43
TGGT1_286620	4.03077	0.0073474	S1 RNA binding domain-containing protein	-4.31
TGGT1_286630	5.12911	#DIV/0!	redoxin domain-containing protein	1.57
TGGT1_286640	3.35505	0.421751	GTPase	-3.25
TGGT1_286650	2.76716	#DIV/0!	hypothetical protein	1.41
TGGT1_286690	4.64124	0.326881	DNA/RNA-binding protein KIN17 domain-containing protein	-4.14
TGGT1_286710	3.42138	0.161632	zinc finger, c2h2 type domain-containing protein	-1.94
TGGT1_286720	1.49697	0.669247	heat shock protein HSP28	1.1
TGGT1_286730	4.842	0.151679	SRP19 protein	-3.47
TGGT1_286750	2.63182	0.250142	MA3 domain-containing protein	0.51
TGGT1_286790	2.15013	0.263781	nuclear factor NF2	-3.2
TGGT1_286920	6.97042	#DIV/0!	SWIRM domain-containing protein	-5.1
TGGT1_287180	4.18999	0.0004003	hypothetical protein	-4.54
TGGT1_287210	-1.30106	#DIV/0!	putative proteasome subunit alpha2	-5.77
TGGT1_287500	2.7146	0.00393979	putative T complex chaperonin	-4.89
TGGT1_288210	-0.530051	#DIV/0!	PUL domain-containing protein	-2.14
TGGT1_288290	3.73901	0.222281	hypothetical protein	-4.28
TGGT1_288360	-3.64974	0.0181973	tryptophanyl-tRNA synthetase (TrpRS2)	-4.56
TGGT1_288380	0.59794	0.42718	heat shock protein HSP90	-4.32
TGGT1_288400	-1.59459	#DIV/0!	LETM1 family protein	-5.15
TGGT1_288500	4.59968	0.0001676	FAD Malate-dehydrogenase (MDH-FAD)	-0.79
TGGT1_288530	4.98469	0.0215047	NOL1/NOP2/sun family protein	-4.38
TGGT1_288630	-0.815876	0.739365	putative nucleosome assembly protein (NAP)	1.92
TGGT1_288650	0.562751	0.593617	dense granule protein GRA12	1.75
TGGT1_288720	4.72621	0.00501328	ribosomal protein RPL10	-5.3
TGGT1_288750	4.3641	0.343913	ubiquinol-cytochrome c reductase	-4.04
TGGT1_288830	4.04966	0.000541937	NADH dehydrogenase (NDH2-II)	-0.88
TGGT1_288860	3.04208	0.0389745	RuvB family 2 protein	-4.09
TGGT1_288880	1.04453	#DIV/0!	hypothetical protein	-4.6
TGGT1_288990	4.06731	0.010914	hypothetical protein	-2.59
TGGT1_289000	2.57694	0.258053	hypothetical protein	-3.93
TGGT1_289140	7.45243	5.51493e-05	putative ribosomal protein l22/l43	-1.9
TGGT1_289200	0.691789	0.776865	RAP domain-containing protein	-3.43
TGGT1_289300	0.817345	0.580344	methionyl-tRNA synthetase	-5.07
TGGT1_289310	-0.182146	#DIV/0!	cullin family protein	-4.44
TGGT1_289330	1.26581	0.241168	ubiquitin carboxyl-terminal hydrolase family 2 protein	-4.51
TGGT1_289530	4.60288	0.0497832	ribosomal protein RPL19	-4.38
TGGT1_289540	0.968913	#DIV/0!	hypothetical protein	0.19
TGGT1_289550	5.2584	0.29401	WD domain, G-beta repeat-containing protein	-4.35
TGGT1_289560	4.27347	0.104114	RNA recognition motif-containing protein	-3.47
TGGT1_289600	-1.61143	#DIV/0!	heat shock protein HSP29	2.28
TGGT1_289620	7.43532	#DIV/0!	cathepsin CPC1	0.95
TGGT1_289650	-0.291569	0.86874	PEP-carboxykinase I	1.9
TGGT1_289680	-0.606434	#DIV/0!	Ras-related protein Rab11	-3.58
TGGT1_289680;TGGT1_320480	-0.496132	#DIV/0!	#N/A	#N/A
TGGT1_289690	3.63156	0.00135179	glyceraldehyde-3-phosphate dehydrogenase GAPDH1	1.38
TGGT1_289750;TGGT1_219820	-1.2559	0.616252	#N/A	#N/A
TGGT1_289770	4.98318	0.0215283	mu1 adaptin	-5.03
TGGT1_289780	2.85145	0.160059	putative ATP-dependent hsl protease ATP-binding subunit hslU	-1.14
TGGT1_289800	2.62779	#DIV/0!	hypothetical protein	-3.23
TGGT1_289830	3.51846	0.010285	putative eukaryotic initiation factor-3, delta subunit	-4.89
TGGT1_289880	2.05343	0.348136	hypothetical protein	1.8
TGGT1_289970	4.37129	0.0575332	hypothetical protein	2.08
TGGT1_290030	2.30368	0.540513	hypothetical protein	-3.88
TGGT1_290160	2.7172	0.0351626	putative sortilin	-3.67
TGGT1_290180	2.97514	0.206287	AP2 domain transcription factor AP2IX-6	-3.53
TGGT1_290200	1.51583	0.284716	NAD/NADP octopine/nopaline dehydrogenase, alpha-helical domain-containing protein	-0.87
TGGT1_290270	1.00807	0.683577	SPRY domain-containing protein	0.75
TGGT1_290290	0.751136	0.610642	ubiquitin-activating enzyme E1 family protein	-4.25
TGGT1_290340	-0.879157	#DIV/0!	HEAT repeat-containing protein	-0.93
TGGT1_290460	7.86722	1.66656e-07	hypothetical protein	-4.72
TGGT1_290600	3.6551	0.018077	succinyl-CoA-synthetase alpha SCSA	-2.03
TGGT1_290620	5.37737	#DIV/0!	hypothetical protein	-5.44
TGGT1_290640	-3.85156	0.213278	putative DNA mismatch repair protein MSH6-1	-0.29
TGGT1_290650	2.48854	0.160503	hypothetical protein	-4.07
TGGT1_290660	-1.04899	0.518482	RNA recognition motif-containing protein	-3.91
TGGT1_290670	-1.01084	0.325493	leucyl aminopeptidase LAP	-1.33
TGGT1_290700	5.3158	0.00897035	hypothetical protein	1.31
TGGT1_290730	3.07129	0.449296	CS domain-containing protein	0.5
TGGT1_290840	3.89952	0.376317	serine protease	-1.87
TGGT1_290850	4.35583	0.0580983	WD-40 repeat protein	-4.51
TGGT1_290880	4.02975	0.0445186	DnaJ domain-containing protein	-2.11
TGGT1_290890	-0.514047	0.832315	putative carbonyl reductase 1	-0.01
TGGT1_290910	3.17901	0.275239	hypothetical protein	-1.39
TGGT1_290920	3.7151	0.224258	oxidoreductase, 2OG-Fe(II) oxygenase family protein	0.56
TGGT1_290940	0.189904	#DIV/0!	EMP/nonaspanin domain family protein	-0.5
TGGT1_290950	1.90469	0.021843	putative clathrin heavy chain	-4.77
TGGT1_290970	3.7765	0.0545427	8-amino-7-oxononanoate synthase	-0.05
TGGT1_290980	5.81495	0.112682	putative glycine C-acetyltransferase	-0.62
TGGT1_290980;TGGT1_290970	4.59219	#DIV/0!	#N/A	#N/A
TGGT1_291010	0.014074	#DIV/0!	hypothetical protein	-2.69
TGGT1_291180	1.94933	0.45796	hypothetical protein	-4.69
TGGT1_291300	-2.81132	#DIV/0!	putative RER1 protein	-5.12
TGGT1_291330	2.4593	0.0145439	RNA recognition motif-containing protein	1.3
TGGT1_291680	4.03012	0.00735381	Sec23/Sec24 trunk domain-containing protein	-5.46
TGGT1_291820	-1.937	0.460388	RNA helicase (UPF2 interacting domain) protein	-1.02
TGGT1_291890	-1.70136	0.180029	microneme protein MIC1	-0.76
TGGT1_291930	-0.212882	0.903876	RNA recognition motif-containing protein	-4.82
TGGT1_291950	3.26017	0.176351	RNA recognition motif-containing protein	-3.85
TGGT1_291960	0.0591706	0.967636	rhoptry kinase family protein ROP40 (incomplete catalytic triad)	1.13
TGGT1_292000	4.70358	0.323259	hypothetical protein	-4.88
TGGT1_292010	1.66491	0.434625	transcription initiation factor IIB	-4.82
TGGT1_292020	1.41743	0.684015	GCC2 and GCC3 domain-containing protein	-3.64
TGGT1_292035	2.01622	0.199608	hypothetical protein	-4.67
TGGT1_292080	-0.0437324	0.974274	leucyl-tRNA synthetase	-3.73
TGGT1_292120	2.52639	0.358628	membrane occupation and recognition nexus protein MORN2	-0.04
TGGT1_292130	6.57143	0.000328201	ribosomal protein RPL13A	-2.39
TGGT1_292190	4.08176	0.196314	hypothetical protein	-5.68
TGGT1_292200	0.061364	#DIV/0!	RNA recognition motif-containing protein	-3.38
TGGT1_292220	3.64444	0.00849301	PCI domain-containing protein	-4.39
TGGT1_292340	-3.90959	0.375557	zinc finger, C3HC4 type (RING finger) domain-containing protein	0.75
TGGT1_292360	3.65235	0.0603364	hypothetical protein	-3.55
TGGT1_292920	3.46733	0.000697689	putative heat shock protein 75	-2.89
TGGT1_292950	-0.864042	#DIV/0!	hypothetical protein	-2.58
TGGT1_292975	2.03396	0.579422	hypothetical protein	-5
TGGT1_293060	4.62276	0.327968	SPRY domain-containing protein	-0.12
TGGT1_293180	-1.25445	0.369693	NADP-specific glutamate dehydrogenase	1.34
TGGT1_293230	1.60193	0.337589	hypothetical protein	0.43
TGGT1_293310	9.59792	0.00142862	putative ribosomal protein L20	-4.56
TGGT1_293340	3.07183	#DIV/0!	putative ran binding family protein 1	-4.84
TGGT1_293350	4.4239	#DIV/0!	mitochondrial carrier superfamily protein	-0.2
TGGT1_293470	-1.90921	0.46591	hypothetical protein	1.52
TGGT1_293480	3.36318	0.421005	MoeA N-terminal region (domain I and II) domain-containing protein	-1.55
TGGT1_293510	4.29282	0.103123	poly(ADP-ribose) polymerase and DNA-Ligase Zn-finger region domain-containing protein	1.42
TGGT1_293570	0.473773	0.814502	putative translocation protein sec62	-4.25
TGGT1_293580	-0.89269	#DIV/0!	prefoldin subunit protein	-4.84
TGGT1_293590	3.38871	0.110041	putative 3-oxoacyl-acyl-carrier protein synthase I/II	-1.21
TGGT1_293630	2.33046	0.0776669	hypothetical protein	-6.17
TGGT1_293660	3.05731	0.288815	hypothetical protein	-4.16
TGGT1_293670	4.02827	0.200091	transcription elongation factor A TFIIS	-5.68
TGGT1_293690	3.60186	0.233938	profilin PRF	-4.58
TGGT1_293870	-0.637372	0.847926	putative thioredoxin	-4.53
TGGT1_294010	2.14614	#DIV/0!	yrdC domain-containing protein	-4.28
TGGT1_294040	4.09826	#DIV/0!	putative KDEL endoplasmic reticulum proteinretention receptor 2 (KDELR2)	-2.72
TGGT1_294190	2.13974	0.084181	enoyl-CoA hydratase/isomerase family protein	-3.75
TGGT1_294200	2.53575	0.0739024	glucose-6-phosphate 1-dehydrogenase	1.49
TGGT1_294200;TGGT1_278830	3.96575	#DIV/0!	#N/A	#N/A
TGGT1_294220	2.78496	#DIV/0!	hypothetical protein	0.25
TGGT1_294250	2.01915	0.444466	WD domain, G-beta repeat-containing protein	-5.29
TGGT1_294310	5.01038	0.0733308	hypothetical protein	-3.88
TGGT1_294350	2.65325	0.0822155	DEAD/DEAH box helicase domain-containing protein	-4.32
TGGT1_294360	3.76431	0.220214	putative ubiquitin specific protease 39 isoform 2	-4.82
TGGT1_294380	-2.03315	#DIV/0!	PP-loop domain-containing protein	-1.11
TGGT1_294430	3.76822	0.0851189	hypothetical protein	-3.87
TGGT1_294560	0.608425	0.615738	rhoptry kinase family protein ROP37 (incomplete catalytic triad)	-1.55
TGGT1_294620	3.13065	3.97841e-05	putative eukaryotic initiation factor-3, subunit 8	-4.89
TGGT1_294670	5.0214	0.00201991	translation initiation factor 3 subunit	-3.91
TGGT1_294710	2.43712	0.279438	RNA recognition motif-containing protein	-4.81
TGGT1_294770	2.91243	0.153314	Armadillo/beta-catenin family repeat-containing protein	-3.54
TGGT1_294898	4.32199	#DIV/0!	tetratricopeptide repeat-containing protein	-0.32
TGGT1_295040	0.931841	0.782249	HEAT repeat-containing protein	-5.63
TGGT1_295050	0.0307553	0.992519	tRNA ligase class II core domain (G, H, P, S and T) domain-containing protein	-2.96
TGGT1_295070	3.63242	0.231273	helicase associated domain (ha2) protein	-2.44
TGGT1_295110	1.59462	0.297803	rhoptry protein ROP7	N/A
TGGT1_295110;TGGT1_295125	1.7944	0.21265	#N/A	#N/A
TGGT1_295110;TGGT1_365080;TGGT1_295105;TGGT1_295125	-5.70086	#DIV/0!	#N/A	#N/A
TGGT1_295125	3.0401	0.198989	rhoptry protein ROP4	1.68
TGGT1_295320	4.29334	0.182275	putative embryo sac development arrest EDA7	-5.23
TGGT1_295350	-3.26733	0.175665	putative nucleoside diphosphate kinase	2.45
TGGT1_295360	0.56524	0.864591	hypothetical protein	1.13
TGGT1_295380	2.98286	#DIV/0!	hypothetical protein	-2.82
TGGT1_295590	2.2445	#DIV/0!	hypothetical protein	-4.94
TGGT1_295680	4.20037	0.107961	putative periodic tryptophan protein PWP2	-5.3
TGGT1_297060	-1.87298	0.386051	phosphoglycerate mutase PGMII	-4.54
TGGT1_297070	-4.38602	0.176551	hypothetical protein	0.31
TGGT1_297170	6.73761	1.24165e-05	putative 50S ribosomal protein L17	-4.67
TGGT1_297340	7.59848	#DIV/0!	hypothetical protein	1.63
TGGT1_297430	-0.95299	0.413131	hypothetical protein	-4
TGGT1_297470	0.85003	#DIV/0!	putative myosin light chain 2	0.78
TGGT1_297492	3.42427	#DIV/0!	hypothetical protein	0.45
TGGT1_297500	-0.124958	0.94345	T-complex protein 1 eta subunit	-5.99
TGGT1_297530	4.89705	0.149008	DNA-directed RNA polymerase I RPA2	-4.85
TGGT1_297720	-3.15015	0.278385	trehalose-phosphatase	-2.89
TGGT1_297760	5.32243	#DIV/0!	hypothetical protein	-0.7
TGGT1_297780	-2.41099	#DIV/0!	ATPase/histidine kinase/DNA gyrase B/HSP90 domain-containing protein	-2.93
TGGT1_297890	3.00008	0.00961398	hypothetical protein	-2.13
TGGT1_297940	-2.07403	0.573391	single-strand binding protein	-0.61
TGGT1_297960B	2.88271	0.309784	rhoptry neck protein RON6	-3.48
TGGT1_298020	3.21406	0.0226264	DEAD-family helicase	-4.44
TGGT1_298610	2.64985	#DIV/0!	GYF domain-containing protein	-2.16
TGGT1_298630	2.57568	#DIV/0!	vacuolar transporter chaperone VTC2	-3.3
TGGT1_299030	3.55548	#DIV/0!	RNA recognition motif 2 protein	0.81
TGGT1_299050	4.80045	0.00155785	ribosomal protein RPL17	-5.22
TGGT1_299060	4.48605	#DIV/0!	sodium/hydrogen exchanger NHE2	-1.07
TGGT1_299070	0.995965	0.768515	pyruvate kinase PyKII	-2.76
TGGT1_299110	1.3158	0.60081	cleft lip and palate transmembrane protein 1 (clptm1) protein	-1.99
TGGT1_299210	0.020666	0.990637	CTP synthase	-5.67
TGGT1_299670	4.31375	0.34718	hypothetical protein	0.35
TGGT1_299780	4.87434	0.0780694	hypothetical protein	1.13
TGGT1_299810	-0.374803	0.909449	cysteine-tRNA synthetase (CysRS)	-3.87
TGGT1_300000	5.62093	0.00186007	ribosomal protein RPL18	-5.59
TGGT1_300030	8.51397	6.13137e-17	hypothetical protein	-5.27
TGGT1_300060	4.37428	#DIV/0!	signal peptidase subunit protein	-5
TGGT1_300100	4.43136	2.20455e-07	rhoptry neck protein RON2	-4.63
TGGT1_300120	0.848765	#DIV/0!	aminotransferase, class V superfamily protein	1.03
TGGT1_300140	1.39261	0.291722	putative elongation factor 1-gamma	-3.02
TGGT1_300190	0.654215	0.747097	ribosomal protein RPL37A	-4.82
TGGT1_300200	3.08134	0.286069	histone H2AZ	-5.08
TGGT1_300240	-3.19802	#DIV/0!	putative syntaxin 6 protein	-4.38
TGGT1_300260	1.89811	0.0505313	threonyl-tRNA synthetase family protein	-4.32
TGGT1_300280	7.03848	0.00237763	LSM domain-containing protein	-5.79
TGGT1_300310	4.63224	0.0279258	26S proteasome regulatory subunit, S6a family AAA ATpase	-4.65
TGGT1_300330	3.93603	0.373576	hypothetical protein	-4.61
TGGT1_300380	4.72249	#DIV/0!	putative endoplasmic reticulum oxidoreductin	0.82
TGGT1_301120	4.58763	0.00588548	acetyl-CoA acetyltransferase	-3.63
TGGT1_301210	-0.776375	#DIV/0!	putative NAD(P) transhydrogenase subunit beta	-1.91
TGGT1_301390	5.52299	#DIV/0!	putative ribosome biogenesis protein BOP1	-3.65
TGGT1_301420	-1.45354	0.677262	hypothetical protein	-1.62
TGGT1_301440	1.04311	0.520726	calcium-dependent protein kinase CDPK1	-3.3
TGGT1_301440;TGGT1_305860	-0.0927818	0.977441	#N/A	#N/A
TGGT1_304630	4.00477	0.0728136	ATG C terminal domain-containing protein	-0.44
TGGT1_304640	3.74071	0.222141	hypothetical protein	-2.79
TGGT1_304670	4.26388	0.350472	leucine rich repeat-containing protein	2.39
TGGT1_304710	3.1988	0.0878499	putative eukaryotic peptide chain release factor	-3.05
TGGT1_304740	5.73661	0.115265	rhoptry kinase family protein ROP35	1.1
TGGT1_304760	3.88034	0.00900917	RNA recognition motif-containing protein	-0.76
TGGT1_304955	5.67113	0.0548054	serine/threonine specific protein phosphatase	-1.17
TGGT1_304990	2.71805	0.487975	guanylate-binding protein, N-terminal domain-containing protein	-5.5
TGGT1_305010	5.60862	#DIV/0!	putative pre-mRNA branch site protein p14	0.41
TGGT1_305040	-0.406573	#DIV/0!	HEAT repeat-containing protein	-0.07
TGGT1_305180	8.12294	#DIV/0!	Na+/H+ exchanger NHE3	-2.81
TGGT1_305240	3.64044	0.0184083	XPA binding protein 2 family protein	-2.5
TGGT1_305270	5.21092	0.134956	hypothetical protein	-1.08
TGGT1_305290	2.40863	0.219337	putative vacuolar atp synthase subunit e	-1.4
TGGT1_305340	4.1854	0.000629214	corepressor complex CRC230	-4.69
TGGT1_305450	2.77165	0.231151	acetyltransferase, GNAT family protein	-1.32
TGGT1_305510	4.18068	#DIV/0!	hypothetical protein	-1.29
TGGT1_305520	5.336	0.00022268	ribosomal protein RPS2	-4.24
TGGT1_305750	4.48846	0.00243097	putative nucleolar gtp-binding protein 2	-3.52
TGGT1_305780	0.359415	0.881905	putative 5'-3' exoribonuclease	-5.1
TGGT1_305850	6.07164	7.09223e-05	RNA recognition motif-containing protein	0.73
TGGT1_305860	0.191985	0.953385	calcium-dependent protein kinase CDPK3	-0.09
TGGT1_305920	4.27035	#DIV/0!	endonuclease III family 1 protein	-0.96
TGGT1_305940	2.86205	0.219718	peptidyl-prolyl cis-trans isomerase, cyclophilin-type domain-containing protein	-4.26
TGGT1_305980	2.93009	0.151417	pyruvate dehydrogenase complex subunit PDH-E3I	-1.38
TGGT1_306000	4.5342	#DIV/0!	AP2 domain transcription factor AP2IX-8	-2.64
TGGT1_306020	9.17034	#DIV/0!	hypothetical protein	-3.25
TGGT1_306030	5.34076	0.0166614	glutathione s-transferase, n-terminal domain containing protein	0.8
TGGT1_306040	4.71425	0.158137	CHY zinc finger protein	0.85
TGGT1_306060	3.912	1.82668e-08	rhoptry neck protein RON8	-3.26
TGGT1_306195	3.34327	0.422838	hypothetical protein	0.29
TGGT1_306220	4.6434	0.0870124	hypothetical protein	-0.08
TGGT1_306310	7.27681	0.219802	RecF/RecN/SMC N terminal domain-containing protein	-4.93
TGGT1_306330	3.9075	0.077612	phospholipase	0.67
TGGT1_306380	2.32045	0.119478	U1 zinc finger protein	-0.91
TGGT1_306400	4.15092	0.19157	hypothetical protein	0.51
TGGT1_306430	-0.978156	#DIV/0!	hypothetical protein	-1.24
TGGT1_306650	2.43017	0.523587	hypothetical protein	-1.8
TGGT1_306660	3.60195	0.146807	RNA pseudouridine synthase superfamily protein	-4.59
TGGT1_306895	-0.801939	#DIV/0!	hypothetical protein	1.36
TGGT1_306950	3.26204	0.43046	RAP domain-containing protein	-5.35
TGGT1_306960	0.00359951	0.998369	phenylalanine--tRNA ligase, beta subunit protein	-3.92
TGGT1_307590	-2.06484	#DIV/0!	hypothetical protein	-3.04
TGGT1_307810	6.2729	0.00417499	hypothetical protein	-1.35
TGGT1_307850	1.13751	#DIV/0!	6-phosphogluconate dehydrogenase	-1.88
TGGT1_308020	-0.509244	0.773706	SAG-related sequence SRS57	1.03
TGGT1_308090	4.57167	0.00599591	rhoptry protein ROP5	N/A
TGGT1_308090;TGGT1_411430	2.96601	0.0135956	#N/A	#N/A
TGGT1_308093	1.73583	0.627186	rhoptry kinase family protein (incomplete catalytic triad)	N/A
TGGT1_308580	4.43683	0.00261933	Lon protease family protein	-3.96
TGGT1_308810B	-5.22277	#DIV/0!	rhoptry neck protein RON9	-1.3
TGGT1_308840	-0.148921	0.950783	SAG-related sequence SRS51	1.84
TGGT1_308860	2.25322	0.105238	hypothetical protein	-0.37
TGGT1_308870	4.5373	0.0300062	hypothetical protein	-1.73
TGGT1_308890	1.94682	0.0957261	transcription elongation factor SPT6	-4.81
TGGT1_308920	5.96746	#DIV/0!	splicing factor U2AF protein	-4.57
TGGT1_308930	9.2634	0.000571615	putative 50S ribosomal protein L33	-1.69
TGGT1_309040	1.7692	#DIV/0!	hypothetical protein	-4.58
TGGT1_309120	4.20723	2.75201e-05	ribosomal protein RPL4	-5.62
TGGT1_309140	-0.901061	0.714277	transducin beta-like protein TBL1	-4.02
TGGT1_309200	-2.11269	0.125187	zinc finger (CCCH type) motif-containing protein	0.41
TGGT1_309210	-2.01297	0.290812	putative peroxiredoxin 6	1
TGGT1_309250	-1.18066	#DIV/0!	hypothetical protein	-4.57
TGGT1_309265	1.69366	0.511122	oxidoreductase, short chain dehydrogenase/reductase family protein	-3.48
TGGT1_309390	8.96903	1.0304e-08	hypothetical protein	-4.95
TGGT1_309560	-2.66529	0.338562	nmda receptor glutamate-binding chain	1.21
TGGT1_309570	5.04309	0.000116974	DEAD/DEAH box helicase domain-containing protein	-1.94
TGGT1_309590	0.903302	0.512257	rhoptry protein ROP1	1.59
TGGT1_309600	4.42355	0.00267024	hypothetical protein	1.5
TGGT1_309730	-1.71214	0.423128	thioredoxin reductase	-1.98
TGGT1_309740	6.21942	0.253582	LSM domain-containing protein	-4.92
TGGT1_309752	3.82112	0.00195974	putative succinate-Coenzyme A ligase, beta subunit	-3.19
TGGT1_309760	2.96719	0.299412	hypothetical protein	2.18
TGGT1_309790	8.93918	7.85714e-08	hypothetical protein	-3.64
TGGT1_309800	6.0468	0.0217141	RNA recognition motif-containing protein	-0.84
TGGT1_309810	9.32741	0.174156	ribosomal protein RPP2	-5
TGGT1_309820	5.49567	0.0149515	ribosomal protein RPL11	-4.13
TGGT1_310010	5.20565	0.000153552	rhoptry neck protein RON1	-0.34
TGGT1_310030	1.73473	0.302906	putative cyclase-associated protein	1.17
TGGT1_310050	-1.22806	#DIV/0!	RNA recognition motif-containing protein	-0.77
TGGT1_310070	5.64704	#DIV/0!	putative methyltransferase	-1.22
TGGT1_310080	-1.35236	0.517837	AMP-binding enzyme domain-containing protein	-2.53
TGGT1_310080;TGGT1_310150	-0.818232	#DIV/0!	#N/A	#N/A
TGGT1_310118	3.06611	0.0378089	hypothetical protein	-5.58
TGGT1_310150	2.43164	0.280315	AMP-binding enzyme domain-containing protein	0.26
TGGT1_310300	3.40661	0.00863355	hypothetical protein	-3.8
TGGT1_310370	0.248566	#DIV/0!	hypothetical protein	-1.87
TGGT1_310420	4.8728	#DIV/0!	hypothetical protein	1.89
TGGT1_310430A	1.84563	#DIV/0!	Hsp90 domain-containing protein	-3.47
TGGT1_310430B	-2.42706	0.523993	Hsp90 domain-containing protein	-3.95
TGGT1_310440	3.4027	0.108991	membrane occupation and recognition nexus protein MORN1	-4.55
TGGT1_310460	-0.0324946	#DIV/0!	Rab6	-0.13
TGGT1_310490	1.52642	0.408643	ribosomal protein RPL27A	-5.95
TGGT1_310500	7.16772	0.00513428	hypothetical protein	-4.1
TGGT1_310630	4.12208	0.0413831	hypothetical protein	0
TGGT1_310640	-3.71335	0.138455	phosphorylase family protein	1.76
TGGT1_310670	1.57263	0.457897	putative glycogen phosphorylase 1	1.01
TGGT1_310700	4.99347	0.0739001	serine/threonine phosophatase PP1	-4.72
TGGT1_310710	4.30005	0.000791582	small ribosomal subunit Rsm22 protein	-4.01
TGGT1_310750	2.55775	0.091555	emp24/gp25L/p24 family protein	-6.01
TGGT1_310760	3.06238	#DIV/0!	protein phosphatase 2C domain-containing protein	0.55
TGGT1_310780	-3.65102	#DIV/0!	dense granule protein GRA4	2.36
TGGT1_310860	3.85411	0.379775	U5 snRNP-specific protein	-0.51
TGGT1_311030	3.71288	0.0883254	hypothetical protein	-3.56
TGGT1_311090	2.86104	0.47169	ubiquitin carboxyl-terminal hydrolase	-1.12
TGGT1_311100	0.434598	#DIV/0!	zinc finger (CCCH type) motif-containing protein	2.38
TGGT1_311230	1.25011	0.288823	hypothetical protein	0.74
TGGT1_311240	3.13009	0.0665848	putative DnaJ family chaperone	-3.96
TGGT1_311290	3.06545	0.287882	protein tyrosine phosphatase family protein, ptpla protein	-3.86
TGGT1_311310	4.01827	0.0721743	protein phosphatase 2B catalytic subunit, calcineurin family phosphatse superfamily protein	-3.24
TGGT1_311360	4.01994	0.36741	protein kinase G AGC kinase family member PKG	-2.15
TGGT1_311400	2.37242	0.073302	WD domain, G-beta repeat-containing protein	-5.53
TGGT1_311430	1.73162	0.0635411	fibrillarin	-5.21
TGGT1_311470	4.49631	1.02012e-08	rhoptry neck protein RON5	-4.34
TGGT1_311480	3.6768	#DIV/0!	hypothetical protein	0.15
TGGT1_311690	-4.26296	0.350534	UBA/TS-N domain-containing protein	-0.08
TGGT1_311720	0.873323	0.222562	chaperonin protein BiP	-5.5
TGGT1_311720;TGGT1_273760	0.897206	0.789757	#N/A	#N/A
TGGT1_311840	0.698103	#DIV/0!	hypothetical protein	1.83
TGGT1_311890	-2.83448	#DIV/0!	hypothetical protein	0.62
TGGT1_312050	5.54262	0.0144736	putative small GTPase Rab2	-2.83
TGGT1_312090	8.36168	0.000984193	ribosomal protein RPL23	-4.32
TGGT1_312110	0.51028	0.800661	apicoplast-associated thioredoxin family protein Atrx1	-4.16
TGGT1_312150	-1.95552	0.368236	hypothetical protein	-0.23
TGGT1_312190	0.933367	0.781919	hypothetical protein	-4.76
TGGT1_312200	1.69458	0.510919	serine/threonine protein phosphatase	0.71
TGGT1_312220	-2.35672	#DIV/0!	putative mitochondrial inner membrane translocase subunit TIM17	-1.7
TGGT1_312230	2.69924	0.333862	putative DNA topoisomerase 2	-5.3
TGGT1_312270	5.7003	0.0129916	rhoptry protein ROP13	-0.13
TGGT1_312280	4.65587	0.0864985	putative pre-mRNA-splicing factor ATP-dependent RNA helicase	-4.56
TGGT1_312390	1.10541	0.592385	hypothetical protein	-3.87
TGGT1_312480	3.27906	#DIV/0!	putative uracil phosphoribosyltransferase FUR1	0.43
TGGT1_312530	0.305606	0.926	splicing factor, CC1 family protein	0.33
TGGT1_312600	-0.172843	#DIV/0!	heat shock protein HSP21	0.55
TGGT1_312618	3.55802	0.150262	hypothetical protein	-4.13
TGGT1_312630	1.73992	0.0273098	putative anonymous antigen-1	-3.53
TGGT1_312680	6.6131	0.0161959	putative 60S ribosomal protein L27	-1.34
TGGT1_312820	0.0343498	#DIV/0!	hypothetical protein	-1.24
TGGT1_312960	5.38991	#DIV/0!	hypothetical protein	0.93
TGGT1_312990	4.89957	0.0127916	DEAD/DEAH box ATP-dependent RNA helicase	-4.27
TGGT1_313010	3.88088	0.0039421	DEAD (Asp-Glu-Ala-Asp) box polypeptide DDX6	-0.38
TGGT1_313060	3.1284	#DIV/0!	putative eukaryotic translation initiation factor 2B	-5.39
TGGT1_313070	5.13269	0.0693713	hypothetical protein	-0.27
TGGT1_313080	-0.328454	0.87044	hypothetical protein	-4.43
TGGT1_313100	4.9857	0.000686862	signal recognition particle SRP54 protein	-4.16
TGGT1_313130	3.17545	0.063683	hypothetical protein	-5.73
TGGT1_313140	0.794631	0.590638	isocitrate dehydrogenase	-3.04
TGGT1_313180	3.42582	0.415324	putative cell-cycle-associated protein kinase PRP4	-3.67
TGGT1_313190	-0.212446	0.948438	Rab18/RabC-family small GTPase	0
TGGT1_313230	0.957409	0.488169	eukaryotic initiation factor-2, alpha subunit	-4.65
TGGT1_313240	3.15563	0.0245528	putative ethylene-responsive RNA helicase	-4.89
TGGT1_313270	3.22828	0.433697	hypothetical protein	-3.31
TGGT1_313290	-0.135677	0.955151	MORN repeat-containing protein	0.13
TGGT1_313350	1.63919	0.64379	hypothetical protein	0.08
TGGT1_313370	6.11764	#DIV/0!	hypothetical protein	-0.86
TGGT1_313380	2.06539	0.158508	hypothetical protein	-4.7
TGGT1_313390	6.07165	3.55717e-05	ribosomal protein RPL6	-3.92
TGGT1_313400	3.55227	0.238349	DnaJ domain-containing protein	-1.33
TGGT1_313410	3.28383	0.0105967	proteasome 26S regulatory subunit	-4.77
TGGT1_313440	5.03764	0.305041	hypothetical protein	1.63
TGGT1_313560	4.67341	0.325003	putative 60S ribosomal protein L7a	-4.94
TGGT1_313630	-4.08177	0.114577	hypothetical protein	-0.93
TGGT1_313640	-4.02061	#DIV/0!	hypothetical protein	-2.49
TGGT1_313665	-2.02377	#DIV/0!	hypothetical protein	0.19
TGGT1_313670	5.36467	0.0625657	adaptin n terminal region domain-containing protein	-4.27
TGGT1_313700	9.01253	3.0003e-05	hypothetical protein	-1.08
TGGT1_313770	3.21093	0.435375	hypothetical protein	-1.54
TGGT1_313830	3.0532	0.0523721	AARP2CN (NUC121) domain-containing protein	-4.82
TGGT1_313910	4.07733	0.0428714	RNA recognition motif 2 protein	-5.42
TGGT1_313960	8.77386	2.03928e-09	ribosomal protein L19 protein	-4.44
TGGT1_313970	4.3168	0.346981	Phytanoyl-CoA dioxygenase (PhyH) superfamily protein	-3.6
TGGT1_313990	3.23829	0.0598786	CBF/Mak21 family protein	-5.38
TGGT1_314080	2.84939	#DIV/0!	hypothetical protein	2.05
TGGT1_314090	-5.41199	#DIV/0!	proteasome beta subunit	-4.1
TGGT1_314100	3.66774	0.141805	tetratricopeptide repeat-containing protein	-1.97
TGGT1_314260	6.65966	#DIV/0!	hypothetical protein	1.53
TGGT1_314295	7.95875	5.84466e-08	ribosomal l25 family protein	-4.48
TGGT1_314400	2.3977	0.285801	putative pyruvate dehydrogenase E1 component, beta subunit	-1.6
TGGT1_314410	3.82943	0.000271125	putative aquarius	-4.86
TGGT1_314422	4.69859	#DIV/0!	rhodanese family domain-containing protein	-0.53
TGGT1_314430	3.48909	0.244126	serine/threonine specific protein phosphatase	0.97
TGGT1_314480	4.5615	0.0101875	hypothetical protein	-2.29
TGGT1_314540	4.38278	0.176747	hypothetical protein	-4.07
TGGT1_314740	5.31233	0.00140872	PSP protein	-4.31
TGGT1_314750	4.74673	0.0455791	hypothetical protein	-5.6
TGGT1_314790	4.54849	0.332407	putative small nuclear ribonucleoprotein G	-3.87
TGGT1_314810	4.99937	0.000385005	ribosomal protein RPL7	-3.44
TGGT1_314820	0.0139911	#DIV/0!	putative atp synthase F1, epsilon subunit	-3.21
TGGT1_314840	-0.00546201	#DIV/0!	ubiquitin carboxyl-terminal hydrolase	-0.71
TGGT1_314970	2.5035	0.158468	root hair defective 3 gtp-binding protein (rhd3) protein	-4.38
TGGT1_315080	4.84485	#DIV/0!	hypothetical protein	-2.27
TGGT1_315140	2.03786	0.440922	WD domain, G-beta repeat-containing protein	-5.33
TGGT1_315150	3.73905	0.0867922	putative eukaryotic initiation factor-4E	-1.99
TGGT1_315210	0.824006	0.805824	putative rhoptry protein	-0.6
TGGT1_315220	3.13397	0.188952	rhoptry protein ROP14	-0.78
TGGT1_315270	-3.05398	#DIV/0!	hypothetical protein	-4.64
TGGT1_315320	-1.26287	#DIV/0!	SAG-related sequence SRS52A	-0.48
TGGT1_315460	-0.758879	#DIV/0!	hypothetical protein	-3.56
TGGT1_315610	3.74639	0.221675	hypothetical protein	1.33
TGGT1_315620	3.82947	0.381675	putative vacuolar ATP synthase subunit C	-3.59
TGGT1_315640	-0.246347	#DIV/0!	lipoyl(octanoyl) transferase	-1.74
TGGT1_315690	3.9087	0.0490323	DnaJ domain-containing protein	-2.9
TGGT1_315700	4.42951	0.33975	hypothetical protein	-1.16
TGGT1_315720	2.31773	#DIV/0!	Smg-4/UPF3 family protein	-0.39
TGGT1_315770	2.52486	0.201872	cytochrome p450 superfamily protein	0.8
TGGT1_315920	4.49354	#DIV/0!	DNA-directed RNA polymerase II RPB11A	-2.4
TGGT1_315930	5.81138	#DIV/0!	putative integral membrane protein, DUF56 family protein	-3.84
TGGT1_316110	4.63931	0.00195784	ribosomal protein RPS15	-6.71
TGGT1_316250	4.22847	#DIV/0!	hypothetical protein	1.15
TGGT1_316310	0.435959	0.857223	superoxide dismutase	-4.42
TGGT1_316350	1.85042	0.391062	hypothetical protein	-1.89
TGGT1_316400B	3.02015	0.0164735	alpha tubulin TUBA1	-4.71
TGGT1_316400B;TGGT1_231770	0.106446	0.974123	#N/A	#N/A
TGGT1_316530	-0.342792	#DIV/0!	putative myosin heavy chain	-3.81
TGGT1_316540	4.21793	#DIV/0!	IMC sub-compartment protein ISP3	-0.63
TGGT1_316570A	1.96869	0.589442	hypothetical protein	-3.94
TGGT1_316570B	1.37512	0.585845	hypothetical protein	-1.68
TGGT1_316610	0.781991	0.815164	hypothetical protein	-5.3
TGGT1_316660	6.1333	#DIV/0!	cullin family protein	-2.26
TGGT1_316900	5.38889	0.031212	Sas10 C-terminal domain-containing protein	-4.15
TGGT1_317720	4.77637	4.10883e-05	putative eukaryotic translation initiation factor 3 subunit 7	-4.82
TGGT1_318140	0.392615	#DIV/0!	SART-1 family protein	-3.58
TGGT1_318160	0.969587	0.69451	MSP (Major sperm protein) domain-containing protein	-3.54
TGGT1_318230	-2.89249	0.0268656	phosphoglycerate kinase PGKI	-4.52
TGGT1_318310	-1.70715	0.508165	transketolase	-1.14
TGGT1_318340	1.85631	#DIV/0!	hypothetical protein	-3.27
TGGT1_318400	4.12174	0.193552	hypothetical protein	-4.28
TGGT1_318410	3.4581	0.070782	putative TCP-1 chaperonin	-5.15
TGGT1_318420	2.50519	0.513926	putative 30S ribosomal protein S16	-3.98
TGGT1_318430	-2.36902	0.531667	malate dehydrogenase MDH	1.63
TGGT1_318440	4.15128	1.30455e-07	helicase associated domain (ha2) protein	-0.24
TGGT1_318510	2.75863	0.170933	putative N-ethylmaleimide-sensitive fusion protein	-4.36
TGGT1_318525	3.83373	0.0814909	hypothetical protein	0.93
TGGT1_318560	1.68831	0.635281	ATPase/histidine kinase/DNA gyrase B/HSP90 domain-containing protein	0.12
TGGT1_318580	-2.0057	0.58373	glucosephosphate-mutase GPM2	0.25
TGGT1_318620	4.45071	0.172699	RNA-directed RNA polymerase	-4.67
TGGT1_318690	2.38489	0.287901	RNA recognition motif-containing protein	-3.22
TGGT1_318710	0.133632	0.946982	ATP-binding cassette sub-family F member 1	-2.91
TGGT1_319300	5.21833	#DIV/0!	hypothetical protein	-4.89
TGGT1_319350	1.27929	0.710568	SAG-related sequence SRS17B	-0.34
TGGT1_319530	3.8066	0.131892	splicing factor SF2	-0.02
TGGT1_319550	4.55909	0.166498	putative membrane protein C17G8.08c	-0.1
TGGT1_319560	-3.36208	0.0530608	microneme protein MIC3	2.36
TGGT1_319610	-3.77005	#DIV/0!	eIF2 kinase IF2K-D (incomplete catalytic triad)	-1.68
TGGT1_319620	-10.2134	#DIV/0!	hypothetical protein	-0.73
TGGT1_319658	5.68776	#DIV/0!	CBF/Mak21 family protein	-3.43
TGGT1_319850	0.184908	0.877963	splicing factor U2AF family SnRNP auxilary factor large subunit, RRM domain-containing protein	-3.52
TGGT1_319920	4.59463	0.00125574	2-oxo acid dehydrogenases acyltransferase (catalytic domain) domain-containing protein	-1.92
TGGT1_319950	2.23256	0.550393	putative rRNA-processing protein FCF1	-4.65
TGGT1_320005	9.77181	0.166601	hypothetical protein	-4.99
TGGT1_320010	2.33444	#DIV/0!	hypothetical protein	-0.47
TGGT1_320020	1.5898	0.299132	transporter, major facilitator family protein	-4.11
TGGT1_320030	-3.56919	#DIV/0!	hypothetical protein	-0.19
TGGT1_320050	1.86738	0.145086	ribosomal protein RPL5	-3.66
TGGT1_320100	4.9158	2.97141e-05	RNA recognition motif-containing protein	-0.82
TGGT1_320190	-2.26563	0.400167	SAG-related sequence SRS16B	0.44
TGGT1_320210	4.37011	0.0124289	WD domain, G-beta repeat domain containing protein	-5.76
TGGT1_320220	3.62029	0.0619387	putative ubiquinol cytochrome c oxidoreductase	-5.76
TGGT1_320300	2.47928	0.365749	putative SWI2/SNF2 Brahma	-4.41
TGGT1_320300;TGGT1_244050	2.92454	#DIV/0!	#N/A	#N/A
TGGT1_320430	-3.3247	#DIV/0!	putative cell-cycle-control protein (translation regulation)	-2.38
TGGT1_320450	4.71596	0.158048	ribosome biogenesis regulatory protein (rrs1) protein	-1.87
TGGT1_320480	-1.16467	0.733457	Rab11b	-5.06
TGGT1_320570	-0.885455	0.718831	putative elongation factor Tu	-4.9
TGGT1_320592	4.15074	0.358151	hypothetical protein	-3.39
TGGT1_320600	0.409779	#DIV/0!	cold-shock DNA-binding domain-containing protein	0.66
TGGT1_320640	2.14912	#DIV/0!	peptidylprolyl isomerase domain-containing protein	-4.78
TGGT1_320700	8.77471	0.000100792	AP2 domain transcription factor AP2IV-1	-4.19
TGGT1_320760	4.30091	0.102712	hypothetical protein	0.56
TGGT1_321370	3.65165	0.143009	hypothetical protein	-2.58
TGGT1_321400	4.32958	0.346147	microsomal signal peptidase (spc12) domain-containing protein	-4.62
TGGT1_321420	1.20151	#DIV/0!	kelch repeat-containing protein	0.87
TGGT1_321500	1.65924	0.18999	RNA recognition motif-containing protein	-5.18
TGGT1_321620	-0.517693	0.685822	dynamin-related protein DRPB	-4.91
TGGT1_321640	1.93732	0.306822	cell division protein CDC48AP	-4.08
TGGT1_321680	-0.624708	0.459625	hypothetical protein	-0.07
TGGT1_324600	-1.39991	0.355623	heat shock protein	2.64
TGGT1_359190	5.17282	#DIV/0!	leucine rich repeat protein	-4.54
TGGT1_360830	-3.3935	0.253214	nucleoside-triphosphatase	N/A
TGGT1_361650	2.3806	0.530123	proteasome/cyclosome repeat protein	-4.45
TGGT1_363030	4.11517	0.00112017	rhoptry protein ROP8	N/A
TGGT1_363030;TGGT1_215775	0.705648	0.728389	#N/A	#N/A
TGGT1_408800	2.09347	#DIV/0!	NTPase	2.93
TGGT1_408820	-0.367841	#DIV/0!	NTPase	N/A
TGGT1_410360	2.42303	0.374469	putative transmembrane protein	1.95
TGGT1_410360;TGGT1_410370;TGGT1_279100	6.74544	0.235627	#N/A	#N/A
TGGT1_410370	4.49172	0.0533418	putative transmembrane protein	N/A
TGGT1_410370;TGGT1_279100	3.42736	0.0344569	#N/A	#N/A
TGGT1_410610	4.5053	#DIV/0!	hypothetical protein	N/A
TGGT1_411430	2.73936	0.173286	rhoptry protein ROP5	N/A
TGGT1_411760	-1.50147	0.2583	actin	N/A
TGGT1_462963	7.64429	3.26124e-06	AP2 domain-containing protein	-4.98

## Sheet: Sig_bL27m-FLAG_Rep1
Proteins	Protein Log2FC	p-Value	Product Description	Phenotype score	mt-proteome	hyper-LOPIT
TGGT1_223500	7.91307	4.40404e-20	hypothetical protein	-3.13	Both	mitochondrion - soluble
TGGT1_300030	8.51397	6.13137e-17	hypothetical protein	-5.27	Both	mitochondrion - soluble
TGGT1_229620	8.5592	8.60551e-16	hypothetical protein	-4.47	BirA	mitochondrion - soluble
TGGT1_278870	5.77674	1.97083e-15	myosin F	-3.55		nucleus - chromatin
TGGT1_237010	8.85882	5.60818e-15	hypothetical protein	-4.09	APEX	mitochondrion - soluble
TGGT1_204550	8.86736	1.0028e-13	hypothetical protein	-5.23	BirA	mitochondrion - soluble
TGGT1_231750	7.81501	2.21201e-12	hypothetical protein	-5.09	BirA	mitochondrion - soluble
TGGT1_254230	8.17133	4.57836e-12	hypothetical protein	-3.38	BirA	mitochondrion - soluble
TGGT1_213420	8.28797	2.07102e-11	RAP domain-containing protein	-4.73	Both	mitochondrion - soluble
TGGT1_263550	9.23129	8.81991e-10	putative 39S ribosomal protein L47, mitochondrial precursor	-3.59		mitochondrion - soluble
TGGT1_260790	8.24981	8.84997e-10	RAP domain-containing protein	-3.03	Both
TGGT1_259850	8.62949	1.02835e-09	hypothetical protein	-3.55	Both	mitochondrion - soluble
TGGT1_202350	8.01121	1.48692e-09	putative 50S ribosomal protein L21	-5.07	Both	mitochondrion - soluble
TGGT1_313960	8.77386	2.03928e-09	ribosomal protein L19 protein	-4.44	Both
TGGT1_267040	8.15665	2.68207e-09	hypothetical protein	-4.17	Both	mitochondrion - soluble
TGGT1_223660	7.7039	2.9465e-09	putative 50S ribosomal protein L4	-3.06	BirA	mitochondrion - soluble
TGGT1_261510	7.22568	8.85744e-09	hypothetical protein	-5.21	BirA	mitochondrion - soluble
TGGT1_309390	8.96903	1.0304e-08	hypothetical protein	-4.95		mitochondrion - soluble
TGGT1_285272	8.11423	1.78907e-08	hypothetical protein	-2.49	BirA	mitochondrion - soluble
TGGT1_226280	8.70792	4.18872e-08	putative ribosomal protein L28	-4.91	BirA	mitochondrion - soluble
TGGT1_253800	7.5848	4.92825e-08	putative ribosomal protein L15	-1.91	BirA	mitochondrion - soluble
TGGT1_265470	7.9797	5.62942e-08	hypothetical protein	-2.53	BirA	mitochondrion - soluble
TGGT1_314295	7.95875	5.84466e-08	ribosomal l25 family protein	-4.48	BirA	mitochondrion - soluble
TGGT1_309790	8.93918	7.85714e-08	hypothetical protein	-3.64
TGGT1_266110	5.78982	8.89977e-08	DEAD/DEAH box helicase domain-containing protein	-4.47
TGGT1_290460	7.86722	1.66656e-07	hypothetical protein	-4.72	Both	mitochondrion - soluble
TGGT1_232710	6.36643	2.98674e-07	ribosomal protein RPS3A	-4.09		40S ribosome
TGGT1_214870	7.91947	3.71501e-07	ribosomal protein L9, N-terminal domain-containing protein	-2.04	BirA	mitochondrion - soluble
TGGT1_230050	7.30561	1.01279e-06	putative 50S ribosomal protein L3	-4.5	BirA	mitochondrion - soluble
TGGT1_280660	7.20924	1.19135e-06	HECT-domain (ubiquitin-transferase) domain-containing protein	-1.29		nucleus - chromatin
TGGT1_267775	6.11762	2.09084e-06	hypothetical protein	-2.35	APEX	mitochondrion - soluble
TGGT1_239720	8.64536	2.21401e-06	putative 50S ribosomal protein l24	-3.92	BirA
TGGT1_252270	7.67901	3.10497e-06	L1P family of ribosomal protein	-3.56		mitochondrion - soluble
TGGT1_462963	7.64429	3.26124e-06	AP2 domain-containing protein	-4.98		mitochondrion - soluble
TGGT1_247470	5.21256	4.7967e-06	putative nucleolar protein	-3.33		cytosol
TGGT1_260660	8.30083	8.62406e-06	putative 50S ribosomal protein L23	-2.83	BirA	mitochondrion - soluble
TGGT1_234420	5.9999	1.03136e-05	ATPase, AAA family protein	-5.08	Both	mitochondrion - membranes
TGGT1_297170	6.73761	1.24165e-05	putative 50S ribosomal protein L17	-4.67		mitochondrion - soluble
TGGT1_263110	8.81003	1.32278e-05	hypothetical protein	-4.63		mitochondrion - soluble
TGGT1_239100	6.09862	1.70655e-05	ribosomal protein RPS7	-5.53		40S ribosome
TGGT1_260360	5.69845	1.8311e-05	GTP-binding protein	-5.4
TGGT1_207440	5.9954	2.04474e-05	ribosomal protein RPS4	-3.44		40S ribosome
TGGT1_214210	5.61426	2.15514e-05	rRNA pseudouridine synthase	-4.3		cytosol
TGGT1_254400	6.1846	2.96265e-05	putative LSU ribosomal protein L2P	-5.44	BirA
TGGT1_313700	9.01253	3.0003e-05	hypothetical protein	-1.08	BirA	mitochondrion - soluble
TGGT1_313390	6.07165	3.55717e-05	ribosomal protein RPL6	-3.92		60S ribosome
TGGT1_225810	7.7826	3.8358e-05	BIR protein	-3.11		mitochondrion - soluble
TGGT1_289140	7.45243	5.51493e-05	putative ribosomal protein l22/l43	-1.9	BirA	mitochondrion - soluble
TGGT1_278220	8.22606	6.13268e-05	hypothetical protein	-3.89	BirA	mitochondrion - soluble
TGGT1_305850	6.07164	7.09223e-05	RNA recognition motif-containing protein	0.73		nucleus - non-chromatin
TGGT1_320700	8.77471	0.000100792	AP2 domain transcription factor AP2IV-1	-4.19	BirA	mitochondrion - soluble
TGGT1_309570	5.04309	0.000116974	DEAD/DEAH box helicase domain-containing protein	-1.94		nucleus - non-chromatin
TGGT1_262670	6.17034	0.000123775	ribosomal protein RPL18A	-4.54		60S ribosome
TGGT1_310010	5.20565	0.000153552	rhoptry neck protein RON1	-0.34		rhoptries 1
TGGT1_246000	8.21384	0.000159577	large subunit ribosomal protein IMG2	-3.24		mitochondrion - soluble
TGGT1_266840	7.17659	0.000172565	hypothetical protein	-4.53	BirA	mitochondrion - soluble
TGGT1_266260	7.85291	0.000217124	hypothetical protein	-2.47	BirA	mitochondrion - soluble
TGGT1_305520	5.336	0.00022268	ribosomal protein RPS2	-4.24		40S ribosome
TGGT1_216010	8.79108	0.000272947	ribosomal protein RPL24	-3.7	BirA	mitochondrion - soluble
TGGT1_292130	6.57143	0.000328201	ribosomal protein RPL13A	-2.39		60S ribosome
TGGT1_220150	7.36393	0.000334949	putative 50S ribosomal protein L16	-2.48
TGGT1_208320	5.44731	0.000345056	polynucleotide kinase 3 phosphatase	-0.27		nucleus - chromatin
TGGT1_221600	5.40524	0.000367001	hypothetical protein	-3.95
TGGT1_260600	5.00062	0.000384211	Pumilio-family RNA binding repeat-containing protein	-0.34		nucleus - chromatin
TGGT1_225240	9.52223	0.000492834	putative 50S ribosomal protein L13	-3.34	BirA	mitochondrion - soluble
TGGT1_254380	6.87516	0.000526966	putative ribosomal protein L11	-3.52
TGGT1_308930	9.2634	0.000571615	putative 50S ribosomal protein L33	-1.69
TGGT1_286590	5.52863	0.000575153	microtubule associated protein SPM2	1.34		tubulin cytoskeleton
mtAP2-4	7.7046	0.000607075	mtAP2-4	#N/A
TGGT1_242330	5.03822	0.000634289	ribosomal protein RPS5	-4.92		40S ribosome
TGGT1_245680	5.27497	0.000808253	ribosomal protein RPL21	-3.65		60S ribosome
TGGT1_263700	6.37211	0.000858727	ribosomal protein RPS14	-4.59		40S ribosome
TGGT1_207840	5.68449	0.000900097	ribosomal protein RPS17	-3.75		40S ribosome
TGGT1_248480	5.67996	0.000904946	ribosomal protein RPS9	-4.26		40S ribosome
TGGT1_312090	8.36168	0.000984193	ribosomal protein RPL23	-4.32		60S ribosome
TGGT1_203020	5.08372	0.00104972	ribosome biogenesis GTPase Der protein	-4.23	BirA
TGGT1_263040	5.48694	0.00113961	ribosomal protein RPS16	-3.98		40S ribosome
TGGT1_234450	5.31669	0.00140121	ribosomal protein RPS15A	-4.6		40S ribosome
TGGT1_314740	5.31233	0.00140872	PSP protein	-4.31		nucleus - non-chromatin
TGGT1_285970	5.30432	0.00142259	putative 30S ribosomal protein S5	-4.01	Both	mitochondrion - soluble
TGGT1_293310	9.59792	0.00142862	putative ribosomal protein L20	-4.56		mitochondrion - soluble
TGGT1_260320	5.27964	0.00146628	Noc2p family protein	-3.4		nucleus - non-chromatin
TGGT1_202630	5.24017	0.00153914	ATP-dependent metallopeptidase HflB subfamily protein	-3.33	Both	mitochondrion - membranes
TGGT1_238000	7.5929	0.0016214	peptidyl-prolyl isomerase	-6.27	BirA	mitochondrion - soluble
TGGT1_205180	6.35635	0.00184094	RNA recognition motif-containing protein	-5.79		nucleus - non-chromatin
TGGT1_300000	5.62093	0.00186007	ribosomal protein RPL18	-5.59		60S ribosome
TGGT1_294670	5.0214	0.00201991	translation initiation factor 3 subunit	-3.91		nucleus - non-chromatin
TGGT1_245460	5.42527	0.00229519	ribosomal protein RPS8	-4.68		40S ribosome
TGGT1_267400	5.39529	0.0023711	ribosomal protein RPL32	-2.81		60S ribosome
TGGT1_300280	7.03848	0.00237763	LSM domain-containing protein	-5.79		nucleus - non-chromatin
TGGT1_217540	5.29701	0.00263959	RNA recognition motif-containing protein	1.98		nucleus - non-chromatin
TGGT1_252360	5.18555	0.00298447	rhoptry kinase family protein ROP24 (incomplete catalytic triad)	1.34		rhoptries 1
TGGT1_213350	6.71685	0.00299697	ribosomal protein RPS15	-5.34		40S ribosome
TGGT1_280370	5.1721	0.00302927	hypothetical protein	-2.14		nucleus - non-chromatin
TGGT1_231140	6.68581	0.00306583	ribosomal protein RPS25	-3.46		40S ribosome
TGGT1_224990	8.04767	0.00312533	hypothetical protein	1.03		mitochondrion - soluble
TGGT1_210980	5.02483	0.00357014	putative alternative splicing type 3 and	-5.1		nucleus - non-chromatin
TGGT1_249250	5.5815	0.00372287	ribosomal protein RPL35A	-5.08		60S ribosome
TGGT1_202460	5.51904	0.00394924	diacylglycerol kinase accessory domain (presumed) domain-containing protein	-3.89		PM - peripheral 2
TGGT1_215775	6.3043	0.00407634	rhoptry protein ROP8	1.08		rhoptries 1
TGGT1_218300	5.47392	0.00412211	zinc finger (CCCH type) motif-containing protein	1.21		nucleus - non-chromatin
TGGT1_307810	6.2729	0.00417499	hypothetical protein	-1.35	BirA	nucleus - chromatin
TGGT1_239087	9.48383	0.00459511	hypothetical protein	-4.24	BirA	mitochondrion - soluble
TGGT1_232230	6.01905	0.00507922	ribosomal protein RPL30	-4.23		60S ribosome
TGGT1_310500	7.16772	0.00513428	hypothetical protein	-4.1		mitochondrion - soluble
TGGT1_208830	5.16487	0.00555488	hypothetical protein	2.28		dense granules
TGGT1_210370	5.89309	0.0056082	hypothetical protein	1.07		rhoptries 1
TGGT1_228470	6.89235	0.00605016	ribosomal protein RPL15	-4.94		60S ribosome
TGGT1_226580	5.68699	0.00661239	hypothetical protein	-4.07		ER 1
TGGT1_251870;TGGT1_305160	5.63643	0.00688854	#N/A	#N/A
TGGT1_229250A	8.46597	0.00691267	ribosomal protein RPL28	-6.04
TGGT1_215460	5.62063	0.00697743	ribosomal protein RPS24	-3.44		40S ribosome
TGGT1_290700	5.3158	0.00897035	hypothetical protein	1.31		dense granules
TGGT1_235160	5.19887	0.00989707	hypothetical protein	-1.04		nucleus - chromatin
TGGT1_225550	5.19563	0.0099242	phosphatidylserine decarboxylase	-4.01	APEX	mitochondrion - membranes
TGGT1_207020	7.34126	0.0113779	hypothetical protein	-3.03
TGGT1_312680	6.6131	0.0161959	putative 60S ribosomal protein L27	-1.34
TGGT1_248490	8.78216	0.0177521	hypothetical protein	-4.28
TGGT1_240270	7.71951	0.0250851	hypothetical protein	-4.65
TGGT1_219682	4.21225	0.063662	putative pyruvate dehydrogenase kinase	-0.83
TGGT1_294310	5.01038	0.0733308	hypothetical protein	-3.88
TGGT1_222180	6.92752	0.0834236	hypothetical protein	-3.96
TGGT1_212920	6.26689	0.099266	hypothetical protein	-0.11
TGGT1_320005	9.77181	0.166601	hypothetical protein	-4.99
TGGT1_253830	8.26147	0.195315	hypothetical protein	-2.94
TGGT1_201830	6.82539	0.233109	ribosomal protein L37	-4.94
TGGT1_216910	9.99917	#DIV/0!	hypothetical protein	-0.71
		Log2FC>5		Red indicates LSU mitoribosomal proteins
		p<0.01

## Sheet: bL27m-FLAG_Rep2
Proteins	Protein Log2FC	p-Value	Product Description	Phenotype score
mtAP2-4	5.00871	0.00386928	mtAP2-4	#N/A
cob	1.3734	0.625217	cob	#N/A
cox1	4.14386	#DIV/0!	cox1	#N/A
TGGT1_200010	3.55271	0.168673	hypothetical protein	2.54
TGGT1_200250	-3.48576	0.339388	microneme protein MIC17A	N/A
TGGT1_200250;TGGT1_200230;TGGT1_200240	-4.45403	0.275426	#N/A	#N/A
TGGT1_200250;TGGT1_200230;TGGT1_200270;TGGT1_200240	-0.438521	#DIV/0!	#N/A	#N/A
TGGT1_200280	2.54382	0.1222	WD domain, G-beta repeat-containing protein	-1.28
TGGT1_200290	5.16341	#DIV/0!	rhomboid protease ROM1	0.75
TGGT1_200310	0.239965	#DIV/0!	hypothetical protein	-0.05
TGGT1_200360	1.48389	0.317677	hypothetical protein	2.63
TGGT1_200370	2.98265	#DIV/0!	prenyltransferase and squalene oxidase repeat-containing protein	-0.53
TGGT1_200400	1.26802	0.529047	hypothetical protein	-3.17
TGGT1_200430	0.822777	0.672675	cytidine and deoxycytidylate deaminase zinc-binding region domain-containing protein	-0.66
TGGT1_200460	3.21362	0.19581	hypothetical protein	0.45
TGGT1_200470	0.934757	0.566179	hypothetical protein	0.19
TGGT1_201140	0.438834	0.6447	hypothetical protein	-1.19
TGGT1_201150	4.146	0.00270306	heavy metal translocating P-type ATPase subfamily protein	-1.57
TGGT1_201200	4.49648	#DIV/0!	zinc finger (CCCH type) motif-containing protein	-3.11
TGGT1_201210	3.38939	0.347253	hypothetical protein	-3.48
TGGT1_201270	0.935942	0.362697	hypothetical protein	-3.41
TGGT1_201380	1.18228	0.365184	putative chorismate synthase	-2.84
TGGT1_201390	-0.799075	#DIV/0!	hypothetical protein	1.86
TGGT1_201400	2.13005	0.00641308	Sin3-associated polypeptide SAP18	-1.52
TGGT1_201520	0.165227	0.930603	protein phosphatase 2C domain-containing protein	-0.25
TGGT1_201630A	5.97282	#DIV/0!	protein phosphatase 2C domain-containing protein	-0.06
TGGT1_201630B	2.91388	0.0886376	protein phosphatase 2C domain-containing protein	1.65
TGGT1_201630B;TGGT1_201520	1.32376	#DIV/0!	#N/A	#N/A
TGGT1_201680	0.67813	0.120865	putative eukaryotic initiation factor-3 subunit 10	-4.55
TGGT1_201700	1.68184	0.0704657	WD domain, G-beta repeat-containing protein	-3.65
TGGT1_201710	3.40046	0.0213124	WD domain, G-beta repeat-containing protein	-4
TGGT1_201720	3.01926	#DIV/0!	putative protein c9orf32	-1.12
TGGT1_201760	-0.817477	0.330945	hypothetical protein	0.54
TGGT1_201770	3.67437	0.324896	putative cullin 3	-0.56
TGGT1_201780	-0.391556	0.622942	microneme protein MIC2	-1.17
TGGT1_201790	0.121161	#DIV/0!	FHA domain-containing protein	-3.7
TGGT1_201800	-1.06569	0.410649	hypothetical protein	-4.01
TGGT1_201830	3.80084	0.315795	ribosomal protein L37	-4.94
TGGT1_201900	1.3036	0.640393	hypothetical protein	-3.29
TGGT1_202070	-0.0569018	0.971251	hypothetical protein	-2.15
TGGT1_202170	1.61445	#DIV/0!	hypothetical protein	-4.25
TGGT1_202190	2.18645	0.480578	hypothetical protein	-1.28
TGGT1_202200	0.56811	0.4058	hypothetical protein	-1.41
TGGT1_202220	2.00221	0.508585	hypothetical protein	-3.49
TGGT1_202230	-0.704343	0.789975	histone deacetylase HDAC5	-3.66
TGGT1_202240	1.78533	0.54493	RAP domain-containing protein	-4.54
TGGT1_202300	1.06435	0.591065	putative inosine triphosphate pyrophosphatase	0.42
TGGT1_202310	2.75354	0.0462528	O-sialoglycoprotein endopeptidase	-4.74
TGGT1_202350	7.35953	1.50025e-12	putative 50S ribosomal protein L21	-5.07
TGGT1_202370	1.30588	0.10403	putative T-complex protein 1, epsilon subunit (TCP-1-epsilon)	-6.05
TGGT1_202380	-1.40592	0.289681	putative rab GDI alpha	-5.31
TGGT1_202390	1.97042	0.0766096	S15 sporozoite-expressed protein	0.8
TGGT1_202460	1.80909	0.0660974	diacylglycerol kinase accessory domain (presumed) domain-containing protein	-3.89
TGGT1_202470	3.52208	0.09404	rRNA metabolism protein, SBDS family protein	-2.7
TGGT1_202480	4.32992	0.123247	hypothetical protein	-2.37
TGGT1_202490	1.5825	0.582526	AP2 domain transcription factor AP2VIIa-7	-2.76
TGGT1_202500	-0.203027	0.937367	GAPM1a	-4.49
TGGT1_202510	0.251873	#DIV/0!	multi-pass transmembrane protein	0.91
TGGT1_202530	1.39461	0.0194435	aspartate-tRNA ligase	-5.13
TGGT1_202540	2.80559	0.149324	3'5'-cyclic nucleotide phosphodiesterase domain-containing protein	-2.43
TGGT1_202550	2.18409	0.0190576	NLI interacting factor family phosphatase	-0.39
TGGT1_202572	3.65085	0.161778	ribophorin i protein	-3.09
TGGT1_202610	2.50923	0.088298	protein phosphatase 2C domain-containing protein	0.96
TGGT1_202620	4.1497	0.132109	hypothetical protein	0.94
TGGT1_202630	3.49727	3.315e-06	ATP-dependent metallopeptidase HflB subfamily protein	-3.33
TGGT1_202680	1.41272	0.0624952	putative peptidase M16, alpha subunit	-4.3
TGGT1_202720	1.50039	0.378156	RNB family domain-containing protein	-4.27
TGGT1_202760	2.38119	0.141166	hypothetical protein	-0.19
TGGT1_202770	1.30735	0.188971	RNA recognition motif-containing protein	-3.03
TGGT1_202820	2.58304	0.428127	ubiquitin-conjugating enzyme subfamily protein	-4.77
TGGT1_202830	-4.74466	#DIV/0!	putative Elicitor-responsive protein	1.79
TGGT1_202840	2.84814	0.14511	FHA domain-containing protein	-3.54
TGGT1_202870	-4.37381	0.121215	SAP domain-containing protein	-3.88
TGGT1_202900	3.65234	0.00549203	zinc finger (CCCH type) motif-containing protein	0.89
TGGT1_202930	3.66469	#DIV/0!	hypothetical protein	1.61
TGGT1_202950	3.22425	3.7541e-05	hypothetical protein	-2.73
TGGT1_202960	5.05423	#DIV/0!	glycine cleavage H-protein	-2.75
TGGT1_202980	4.19297	3.28013e-10	hypothetical protein	-4.22
TGGT1_203020	4.4909	1.38925e-06	ribosome biogenesis GTPase Der protein	-4.23
TGGT1_203060	2.25769	0.311045	hypothetical protein	-2.78
TGGT1_203080	2.50905	0.273783	RNA recognition motif-containing protein	-3.43
TGGT1_203150	1.38789	0.410373	hypothetical protein	-1.08
TGGT1_203170	2.43634	0.28396	OB-fold nucleic acid binding domain-containing protein	-4.69
TGGT1_203220	2.29003	0.0344539	DEAD/DEAH box helicase domain-containing protein	-4.45
TGGT1_203240	3.26803	0.00103281	hypothetical protein	-0.49
TGGT1_203280	-2.40777	0.196417	hypothetical protein	-4.17
TGGT1_203300	3.02173	#DIV/0!	hypothetical protein	-1.59
TGGT1_203310	-1.09275	0.219756	dense granule protein GRA7	1.9
TGGT1_203320	-1.02779	0.602863	zinc finger in N-recognin protein	-2.09
TGGT1_203358	3.52931	0.170376	hypothetical protein	-3.84
TGGT1_203370	2.81706	0.00930307	hypothetical protein	-4.25
TGGT1_203380	2.71963	0.0230293	DnaJ domain-containing protein	-1.45
TGGT1_203390	3.5825	0.00365011	CRAL/TRIO domain-containing protein	-0.37
TGGT1_203400	0.552099	0.773589	hypothetical protein	0.25
TGGT1_203450	-0.142105	0.940277	DUF3228 domain-containing protein	-3
TGGT1_203480	2.58471	0.117879	hypothetical protein	-3.13
TGGT1_203490	4.26341	4.71764e-07	GNL3L/Grn1 GTPase	-5.13
TGGT1_203510	2.29398	0.465353	zinc finger, C3HC4 type (RING finger) domain-containing protein	-0.46
TGGT1_203540	4.07013	9.04741e-05	putative RNA binding protein	0.86
TGGT1_203600	1.68695	0.175852	hypothetical protein	2.29
TGGT1_203610	3.18591	#DIV/0!	putative 3'-5' exoribonuclease csl4	-0.58
TGGT1_203620	5.0913	0.00781047	hypothetical protein	-4.66
TGGT1_203630	0.893435	0.529974	ribosomal protein RPL44	-4.1
TGGT1_203710	1.55392	#DIV/0!	AP2 domain transcription factor AP2VIIa-4	-0.56
TGGT1_203720	3.79271	0.152476	vitamin k epoxide reductase family protein	1.53
TGGT1_203730	4.11164	0.00155539	hypothetical protein	-2.35
TGGT1_203750	1.47429	0.472624	hypothetical protein	-4.39
TGGT1_203760	1.94774	0.517357	hypothetical protein	-3.61
TGGT1_203780	3.00319	0.00132012	hypothetical protein	-3.38
TGGT1_203810	2.14682	0.329454	kelch repeat-containing protein	0.49
TGGT1_203820	3.45948	0.341501	hypothetical protein	1.39
TGGT1_203840	2.46498	0.00223256	DEAD/DEAH box helicase domain-containing protein	-3.45
TGGT1_203870	1.26036	#DIV/0!	RAB43, member RAS oncogene family protein	-3.13
TGGT1_203910	3.77048	0.317937	TBC domain-containing protein	0.53
TGGT1_203930	-3.93188	#DIV/0!	hypothetical protein	-0.1
TGGT1_203940	1.57973	0.446202	ABC1 protein	-4.2
TGGT1_203950	-3.14828	0.368432	Myb family DNA-binding domain-containing protein	-5.25
TGGT1_203970	2.34429	0.145897	dolichyl-diphosphooligosaccharide--protein glycosyltransferase	-4.25
TGGT1_203980	1.83295	0.0953803	hypothetical protein	-4.55
TGGT1_203990	1.71208	0.208971	rhoptry protein ROP12	1.63
TGGT1_204020	0.255137	0.787773	ribosomal protein RPL8	-4.99
TGGT1_204050	1.03473	0.0947647	subtilisin SUB1	1.21
TGGT1_204060	1.82508	#DIV/0!	SNARE domain-containing protein	-0.97
TGGT1_204080	2.09593	#DIV/0!	histidine acid phosphatase superfamily protein	-1.99
TGGT1_204100	2.64623	0.255805	eIF2 kinase IF2K-C	-1.02
TGGT1_204120	1.44313	0.394244	hypothetical protein	-3.91
TGGT1_204130	3.31641	0.000154366	perforin-like protein PLP1	1.13
TGGT1_204160	1.91585	0.0124564	GYF domain-containing protein	-4.57
TGGT1_204310	2.5207	0.0087843	hypothetical protein	-3.52
TGGT1_204340	3.29432	2.88157e-05	hypothetical protein	1.54
TGGT1_204350	0.723013	#DIV/0!	hypothetical protein	-1.17
TGGT1_204390	3.80634	0.0792083	hypothetical protein	-0.43
TGGT1_204400	1.14245	0.0729232	putative ATPase synthase subunit alpha	-3.84
TGGT1_204410	2.52683	0.180735	endonuclease/exonuclease/phosphatase family protein	-0.49
TGGT1_204480	2.86915	0.0123387	thioredoxin domain-containing protein	-3.49
TGGT1_204530	-3.04393	0.0504542	microneme protein MIC11	1.77
TGGT1_204550	7.66327	2.03122e-18	hypothetical protein	-5.23
TGGT1_205010	2.57482	0.000131577	putative U2 small nuclear ribonucleoprotein family protein	-4.97
TGGT1_205010;TGGT1_262600	3.99684	#DIV/0!	#N/A	#N/A
TGGT1_205040	2.362	0.00309206	PGAP1 family protein	-2.04
TGGT1_205100	3.20763	0.19634	hypothetical protein	0.63
TGGT1_205130	2.03591	0.0689789	hypothetical protein	-0.51
TGGT1_205180	1.46118	0.095218	RNA recognition motif-containing protein	-5.79
TGGT1_205190	-0.110308	#DIV/0!	hypothetical protein	-4.11
TGGT1_205220	3.0535	0.000774871	putative U5 snRNP-associated subunit	-5.34
TGGT1_205240	2.19493	0.070238	cleft lip and palate transmembrane protein 1 (clptm1) protein	-1.26
TGGT1_205250	0.449669	0.486888	rhoptry protein ROP18	0.89
TGGT1_205300	3.87994	#DIV/0!	hypothetical protein	-0.63
TGGT1_205320	0.3999	0.70896	hypothetical protein	0.85
TGGT1_205330	-4.18517	#DIV/0!	hypothetical protein	2.96
TGGT1_205340	1.10048	0.396632	ribosomal protein RPS12	-4.83
TGGT1_205350	0.692201	0.58528	putative integral membrane protein, GNS1/SUR4 family protein	0.24
TGGT1_205360	3.54018	2.61109e-07	hypothetical protein	-1.59
TGGT1_205380	-0.692358	0.470889	fructose-bisphospatase I	-1.67
TGGT1_205440	1.19907	0.0502985	CCT chaperonin gamma subunit	-4.52
TGGT1_205470	0.217602	0.690132	putative translation elongation factor 2 family protein	-4.31
TGGT1_205500	2.27152	0.0269572	hypothetical protein	-4.61
TGGT1_205510	2.48353	0.000199159	putative nucleolar protein 5	-4.28
TGGT1_205540	3.48228	0.000384978	DEAD/DEAH box helicase domain-containing protein	-5.86
TGGT1_205550	2.4661	0.279739	AGC kinase	0.21
TGGT1_205558	0.419545	0.695514	NAC domain-containing protein	-3.68
TGGT1_205570	3.54542	0.0526982	hypothetical protein	-3.41
TGGT1_205580	1.30895	0.213995	nuclear factor NF4	-4.01
TGGT1_205600	-6.06773	#DIV/0!	zinc finger, C3HC4 type (RING finger) domain-containing protein	-0.36
TGGT1_205650	2.45055	0.44455	AP2 domain transcription factor AP2VIIa-3	-2.5
TGGT1_205680	2.3055	0.303495	hypothetical protein	1.77
TGGT1_205700	-2.13274	0.176475	cyclophilin precursor	0.08
TGGT1_205710	0.705264	0.247061	lysine-tRNA ligase	-5.22
TGGT1_205740	3.38711	0.00816127	hypothetical protein	-5.03
TGGT1_206320	0.556134	0.831897	hypothetical protein	-0.84
TGGT1_206340	4.85338	#DIV/0!	hypothetical protein	1.95
TGGT1_206380	0.121691	0.962381	hypothetical protein	-1.33
TGGT1_206415	1.13936	0.677973	myosin K	-2.78
TGGT1_206450	2.59547	0.0805517	putative autophagy-related cysteine peptidase atg4	-0.71
TGGT1_206470	1.91458	0.0285279	pyruvate dehydrogenase complex subunit PDH-E3II	-3.23
TGGT1_206480	0.976865	#DIV/0!	hypothetical protein	-1.8
TGGT1_206510	1.55765	0.00564863	toxolysin TLN4	0.51
TGGT1_206540	2.35036	0.204525	hypothetical protein	1.13
TGGT1_206580	3.42062	#DIV/0!	formin FRM2	-1.12
TGGT1_206590	0.240895	0.745042	calcium-dependent protein kinase CDPK2A	-2.05
TGGT1_206590;TGGT1_242400	-0.25189	#DIV/0!	#N/A	#N/A
TGGT1_206610	1.74644	0.0297405	pyruvate dehydrogenase complex subunit PDH-E2	-2.97
TGGT1_206640	4.18752	#DIV/0!	hypothetical protein	-1.45
TGGT1_206670	1.39152	0.0661149	hypothetical protein	-4.02
TGGT1_206690	1.87682	0.17486	glideosome-associated protein with multiple-membrane spans GAPM2B	0.44
TGGT1_207020	2.43206	0.446927	hypothetical protein	-3.03
TGGT1_207060	1.85816	0.0741266	ribonucleoside-diphosphate reductase small subunit	-4.35
TGGT1_207100	3.13574	#DIV/0!	hypothetical protein	-3.26
TGGT1_207170	0.42895	#DIV/0!	hypothetical protein	-3.44
TGGT1_207200	-4.18736	#DIV/0!	hypothetical protein	-4.79
TGGT1_207240	-1.81303	0.540073	hypothetical protein	-1.98
TGGT1_207370	0.960617	0.501247	hypothetical protein	-3.89
TGGT1_207390	1.15977	0.423047	putative coatomer protein complex, gamma sub-unit	-4.14
TGGT1_207430	3.02141	0.014316	putative ATP-dependent RNA helicase DDX1	0.45
TGGT1_207440	2.56846	0.00220263	ribosomal protein RPS4	-3.44
TGGT1_207450	2.29759	0.110823	DNA segment, Chr 10, Wayne State University 52, expressed family protein	0.07
TGGT1_207460B	0.555514	0.691351	Rab5B protein	0.55
TGGT1_207590	3.24058	0.193446	protein phosphatase 2C domain-containing protein	0.37
TGGT1_207620	1.85262	0.0102841	pyridine nucleotide-disulfide oxidoreductase domain-containing protein	-1.15
TGGT1_207640	1.1799	0.031357	isoleucyl-tRNA synthetase family protein	-4.61
TGGT1_207680	5.46018	0.229359	putative suppressor of kinetochore protein 1	-4.1
TGGT1_207710	2.96193	0.219854	putative phosphatidylinositol synthase	-3.57
TGGT1_207720	3.05419	0.000157553	hypothetical protein	-4.83
TGGT1_207760	4.12487	0.00152351	DnaJ C terminal region domain-containing protein	-3.41
TGGT1_207770	1.43158	0.0677755	PCI domain-containing protein	-5.75
TGGT1_207800	4.63099	1.26339e-05	hypothetical protein	-3.97
TGGT1_207830	3.14198	0.119553	MORN repeat-containing protein	1.53
TGGT1_207840	0.898662	0.3297	ribosomal protein RPS17	-3.75
TGGT1_207910	3.2417	#DIV/0!	putative manganese resistance 1 protein	-2.77
TGGT1_207920	-0.18068	0.924149	hypothetical protein	-0.43
TGGT1_207940	3.4567	0.012068	putative ribosomal protein S9	-5.14
TGGT1_207990	3.7152	0.000214886	ribosomal RNA large subunit methyltransferase J protein	-5.01
TGGT1_208030	-0.559795	0.4534	microneme protein MIC4	0.83
TGGT1_208300	-2.25811	#DIV/0!	hypothetical protein	-1.88
TGGT1_208320	4.19137	6.77881e-05	polynucleotide kinase 3 phosphatase	-0.27
TGGT1_208340	2.91887	#DIV/0!	hypothetical protein	-0.81
TGGT1_208360	-0.991539	0.48842	hypothetical protein	1.35
TGGT1_208370	-0.00133158	0.998763	putative myosin heavy chain	1.79
TGGT1_208390	3.17904	0.365603	hypothetical protein	0.09
TGGT1_208400B	3.03257	0.379428	hypothetical protein	-1.52
TGGT1_208440	3.14032	0.202435	hypothetical protein	-3.54
TGGT1_208450	2.00099	#DIV/0!	protease inhibitor PI2	2.04
TGGT1_208490	2.70607	0.016441	hypothetical protein	-2.39
TGGT1_208500	2.18408	0.230197	protein phosphatase 2C domain-containing protein	0.84
TGGT1_208530	1.67389	0.030542	nicotinate phosphoribosyltransferase	1.25
TGGT1_208540	3.83113	0.000276116	DEAD/DEAH box helicase domain-containing protein	-4.06
TGGT1_208540;TGGT1_270620	6.55267	#DIV/0!	#N/A	#N/A
TGGT1_208560	1.48748	0.0779923	carrier superfamily protein	-3.49
TGGT1_208590	2.48189	0.00116756	putative vacuolar ATP synthase subunit 54kD	-4.78
TGGT1_208740	-0.173737	0.946356	putative microneme protein	2.46
TGGT1_208790	2.71606	0.00795302	putative MC family transporter	0.59
TGGT1_208830	4.07257	0.00546301	hypothetical protein	2.28
TGGT1_208842	2.08413	0.0638405	DEAD/DEAH box helicase domain-containing protein	-0.78
TGGT1_208850	-0.698043	#DIV/0!	SAG-related sequence SRS11	2.25
TGGT1_208970	3.25705	0.0406669	RNA recognition motif-containing protein	1.96
TGGT1_209000	1.37549	0.498856	HECT-domain (ubiquitin-transferase) domain-containing protein	-4.49
TGGT1_209010	3.4434	0.00283881	elongation factor TS protein	-4.22
TGGT1_209020	3.62684	0.328441	hypothetical protein	0.12
TGGT1_209030	1.36223	0.0394261	actin ACT1	-4.5
TGGT1_209030;TGGT1_411760	0.955898	#DIV/0!	#N/A	#N/A
TGGT1_209060	1.40435	0.618637	thrombospondin type 1 domain-containing protein	-1.7
TGGT1_209080	1.28337	#DIV/0!	transport protein particle (trapp) component, bet3 protein	-3.2
TGGT1_209100	3.02264	0.00417385	PUB domain-containing protein	-3.3
TGGT1_209108	3.01987	0.0517128	hypothetical protein	-2.54
TGGT1_209120	3.78457	#DIV/0!	hypothetical protein	-0.06
TGGT1_209140	-0.450625	0.813601	anti-silencing protein, ASF1 family protein	-4.03
TGGT1_209150	1.73786	0.036387	non-proton pumping type-II NADH dehydrogenase I	-0.19
TGGT1_209160	1.30357	0.168046	myristoyl CoA:protein N-myristoyltransferase	-4.96
TGGT1_209170	2.02623	0.0894742	hypothetical protein	0.82
TGGT1_209190	3.22119	0.00115573	ABC transporter transmembrane region domain-containing protein	0.82
TGGT1_209210	0.701278	0.230426	hypothetical protein	-3.36
TGGT1_209250	3.80311	0.315636	hypothetical protein	-0.51
TGGT1_209260	0.506381	0.61566	putative cytochrome c oxidase subunit	-3.07
TGGT1_209280	2.34402	0.0175445	hypothetical protein	-0.2
TGGT1_209290	0.422386	0.871065	ribosomal protein RPS28	-4.07
TGGT1_209420	4.85495	#DIV/0!	hypothetical protein	-2.96
TGGT1_209430	4.87807	0.0199527	putative 40S ribosomal protein S4	-4.73
TGGT1_209450	2.48209	#DIV/0!	TLD protein	-1.31
TGGT1_209460	2.5741	0.00216575	hypothetical protein	-1.57
TGGT1_209500	0.893326	0.383845	hypothetical protein	0.12
TGGT1_209540	1.6031	0.234943	hypothetical protein	-4.06
TGGT1_209550	1.07687	0.692965	hypothetical protein	-3.74
TGGT1_209570	3.4382	#DIV/0!	suppressor of mitotic defects protein	1.26
TGGT1_209580	3.66661	0.00317738	RNA methylase family UPF0020 protein	-2.85
TGGT1_209600	0.219657	0.807318	hypothetical protein	1.9
TGGT1_209680	1.6227	0.574784	hypothetical protein	-1.02
TGGT1_209720	4.18158	0.130478	hypothetical protein	-1.64
TGGT1_209790	3.83241	0.313595	radical SAM domain-containing protein	-1.82
TGGT1_209800	3.65844	0.0482106	formate/nitrite transporter protein	1.1
TGGT1_209850	1.54968	0.364815	RNA recognition motif-containing protein	1.18
TGGT1_209860	1.27543	0.331908	SRP40, C-terminal domain-containing protein	-3.42
TGGT1_209880	0.470683	#DIV/0!	putative glutamic acid-rcih protein	-5.26
TGGT1_209890	2.75335	0.0462639	hypothetical protein	-4.84
TGGT1_209910	0.766394	0.587449	histone H2Bv	-4.05
TGGT1_209910;TGGT1_251870;TGGT1_305160	-2.88928	#DIV/0!	#N/A	#N/A
TGGT1_209950	-2.94704	0.000333503	putative thioredoxin	-5.2
TGGT1_209960	3.26891	0.00392965	glycosyltransferase	-0.75
TGGT1_209985	1.26565	0.228093	cAMP-dependent protein kinase	1.2
TGGT1_209985;TGGT1_210095;TGGT1_410590	-0.276998	#DIV/0!	#N/A	#N/A
TGGT1_210095;TGGT1_410590	-1.3573	0.628676	#N/A	#N/A
TGGT1_210095;TGGT1_410590;TGGT1_411410;TGGT1_356400;TGGT1_410610	-0.733104	#DIV/0!	#N/A	#N/A
TGGT1_210230	0.319961	0.722858	hypothetical protein	-3.37
TGGT1_210360	2.89139	0.001769	DEAD (Asp-Glu-Ala-Asp) box polypeptide 41 family protein	-6.63
TGGT1_210370	1.75186	0.0610435	hypothetical protein	1.07
TGGT1_210390	3.30895	0.107429	WD domain, G-beta repeat-containing protein	-1.56
TGGT1_210430	1.08475	0.691053	DnaJ domain-containing protein	-3.81
TGGT1_210440	4.13612	0.293798	polynucleotide adenylyltransferase	-3.52
TGGT1_210490	2.71741	0.000364873	hypothetical protein	-3.62
TGGT1_210690	2.13332	0.0102734	ribosomal protein RPS6	-4.58
TGGT1_210730	4.24066	0.000110364	putative ATP-dependent hsl protease ATP-binding subunit hslU	0.47
TGGT1_210750	2.52448	0.124304	Ferredoxin-fold anticodon binding domain-containing protein	-4.38
TGGT1_210790	2.52548	0.0613559	putative dihydroorotate dehydrogenase reveal	-2.84
TGGT1_210800	-2.07065	0.342865	putative activator of hsp90 ATPase	-2.78
TGGT1_210820	1.55982	#DIV/0!	hypothetical protein	-2.68
TGGT1_210830	3.48252	0.0554042	RIO1 family protein	-4.64
TGGT1_210840	1.32768	0.111441	arginyl-tRNA synthetase family protein	-4.95
TGGT1_210960	3.11471	0.046943	putative replication factor C subunit 4	-4.12
TGGT1_210980	1.92239	0.0345906	putative alternative splicing type 3 and	-5.1
TGGT1_211020	-2.10169	0.0620637	RNA recognition motif-containing protein	-1.92
TGGT1_211030	-0.956019	0.353041	hypothetical protein	1.01
TGGT1_211040	0.558335	0.689897	Sec61beta family protein	-4.37
TGGT1_211090	3.43991	0.00177029	aminotransferase, class V superfamily protein	-3.54
TGGT1_211150	2.10808	0.492186	hypothetical protein	-4.66
TGGT1_211220	1.3738	#DIV/0!	hypothetical protein	-4.66
TGGT1_211230	2.93388	0.0871405	putative eukaryotic initiation factor-2B, alpha subunit	-4.48
TGGT1_211240	1.11966	#DIV/0!	putative peptidyl-tRNA hydrolase	-1.76
TGGT1_211250	1.70795	0.140739	hypothetical protein	0.46
TGGT1_211260	0.476186	0.657413	rhoptry kinase family protein ROP26 (incomplete catalytic triad)	0.68
TGGT1_211290	-1.12208	0.280577	rhoptry protein ROP15	0.16
TGGT1_211300	5.876	#DIV/0!	putative DUF74 family protein	-0.5
TGGT1_211340	-0.402266	0.833014	hypothetical protein	-0.42
TGGT1_211390	2.14546	0.329689	hypothetical protein	-3.04
TGGT1_211400	3.73942	0.0144771	DEAD/DEAH box helicase domain-containing protein	-5.04
TGGT1_211410	2.91129	0.0578336	translation initiation factor sui1 protein	-1.81
TGGT1_211420	-2.50862	0.437224	RNA recognition motif-containing protein	-5.22
TGGT1_211460	4.68845	0.10794	hypothetical protein	0.25
TGGT1_211470	4.02713	0.00578142	Fcf2 pre-rRNA processing protein	-5.11
TGGT1_211480	1.10168	0.686968	putative GTP-binding protein engA	-3.46
TGGT1_211630	3.05512	0.210518	hypothetical protein	1.07
TGGT1_211670	-1.97256	0.361106	S1 RNA binding domain-containing protein	0.72
TGGT1_211680	-1.46453	0.0318741	protein disulfide isomerase	-5.65
TGGT1_211690	3.49405	1.30857e-07	AAA family protein	-5.05
TGGT1_211690;TGGT1_318620	4.33026	#DIV/0!	#N/A	#N/A
TGGT1_211700	3.14271	0.0288643	hypothetical protein	-5.23
TGGT1_211710	-2.54258	#DIV/0!	TB2/DP1, HVA22 family protein	1.92
TGGT1_211720	6.43562	0.196944	AP2 domain transcription factor AP2IV-5	-1.29
TGGT1_211890	3.17093	#DIV/0!	RAP domain-containing protein	0.28
TGGT1_212090	1.8757	0.175074	hypothetical protein	-0.17
TGGT1_212130	2.2068	0.477635	phospholipase, patatin family protein	-0.5
TGGT1_212150	0.262403	#DIV/0!	hypothetical protein	-4.24
TGGT1_212210	-5.1531	#DIV/0!	hypothetical protein	0.31
TGGT1_212220	4.35671	4.80515e-09	hypothetical protein	-4.91
TGGT1_212240	0.531624	#DIV/0!	putative beta-1 tubulin	1.12
TGGT1_212240;TGGT1_221620	-0.549085	0.774763	#N/A	#N/A
TGGT1_212240;TGGT1_221620;TGGT1_266960	0.324641	0.641895	#N/A	#N/A
TGGT1_212240;TGGT1_266960	0.116394	#DIV/0!	#N/A	#N/A
TGGT1_212250	1.79658	0.0676949	XPG N-terminal domain-containing protein	-0.26
TGGT1_212260	0.918232	0.277287	Sjogren's syndrome/scleroderma autoantigen 1 (Autoantigen p27) protein	-4.5
TGGT1_212270	0.499432	0.794227	hypothetical protein	-3.05
TGGT1_212290	0.929642	0.365768	ribosomal protein RPS19	-4.49
TGGT1_212300	1.79259	0.0462849	hypothetical protein	0.69
TGGT1_212310	-1.2384	0.537673	vacuolar ATP synthetase	-4.29
TGGT1_212710;TGGT1_212740	-1.26474	#DIV/0!	#N/A	#N/A
TGGT1_212770	3.29179	0.355557	hypothetical protein	-1.8
TGGT1_212820	0.450875	0.602016	ubiquitin family protein	-3.09
TGGT1_212860	0.670772	#DIV/0!	hypothetical protein	-1.86
TGGT1_212880	0.866682	0.593226	surface antigen repeat-containing protein	-3.53
TGGT1_212920	5.73451	0.00476179	hypothetical protein	-0.11
TGGT1_212930	4.32072	0.0293442	NifU family domain-containing protein	-1.03
TGGT1_212960A	-0.880271	0.742573	hypothetical protein	-4.87
TGGT1_212960B	0.388844	0.652356	hypothetical protein	-3.59
TGGT1_212980	0.115563	0.951403	hypothetical protein	-2.64
TGGT1_213000	3.17567	0.00197671	putative replication factor C, subunit 5	-3.59
TGGT1_213010	2.10793	0.0371038	hypothetical protein	-4.45
TGGT1_213030	2.67984	0.0506534	hypothetical protein	-1.04
TGGT1_213040	2.19293	0.479638	hypothetical protein	-4.77
TGGT1_213050	-3.43829	0.343221	hypothetical protein	1.55
TGGT1_213069	4.6717	#DIV/0!	hypothetical protein	-3.13
TGGT1_213072	-0.64432	0.738188	Sec1 family protein	-3.23
TGGT1_213280	-1.10937	0.685121	SAG-related sequence SRS25	2.11
TGGT1_213300	3.71854	#DIV/0!	hypothetical protein	-5.04
TGGT1_213310	3.01654	0.00189656	hypothetical protein	-2.26
TGGT1_213350	3.45221	0.0121402	ribosomal protein RPS15	-5.34
TGGT1_213392	1.65175	0.0890508	surface antigen repeat-containing protein	-5.02
TGGT1_213400	0.884113	#DIV/0!	zinc finger (CCCH type) motif-containing protein	-0.94
TGGT1_213410	2.08191	0.247719	putative small nuclear ribonucleoprotein f (snrnp-f)	-4.69
TGGT1_213420	7.39792	8.03438e-15	RAP domain-containing protein	-4.73
TGGT1_213520	1.40934	0.404036	peptidase M20D, amidohydrolase	1.43
TGGT1_213550	1.84239	#DIV/0!	DHHC zinc finger domain-containing protein	-0.5
TGGT1_213600	4.43454	0.27649	hypothetical protein	-2.51
TGGT1_213610	3.06297	0.000505196	hypothetical protein	1.8
TGGT1_213660	2.74975	0.0318327	zinc finger (CCCH type) motif-containing protein	0.32
TGGT1_213670	2.4478	0.133039	hypothetical protein	-3.88
TGGT1_213680	2.82239	0.400939	MmgE/PrpD family protein	1.13
TGGT1_213730	1.94135	0.367147	lanthionine synthetase C family protein	0.22
TGGT1_213740	5.10825	0.0932268	hypothetical protein	0.41
TGGT1_213770	3.29696	0.000395974	putative Superkiller viralicidic activity 2 family 2	-5.24
TGGT1_213790	3.20067	0.00694539	hypothetical protein	-1.96
TGGT1_213810	-7.28118	#DIV/0!	iron-sulfur cluster protein ISCA	-4.52
TGGT1_213870	2.79131	0.0205539	UBA/TS-N domain-containing protein	-4.83
TGGT1_213890	1.66771	0.425361	Myb family DNA-binding domain-containing protein	-2.72
TGGT1_213900	3.26923	1.34249e-05	regulator of chromosome condensation RCC1	-5.48
TGGT1_213910	1.00509	0.302945	hypothetical protein	-3.24
TGGT1_213940	-1.12419	0.681577	CHCH domain-containing protein	-2.16
TGGT1_213970	2.71769	0.0483412	putative ribosomal RNA small subunit methyltransferase B	-4.41
TGGT1_214080	-2.53691	0.00450915	toxofilin	1.56
TGGT1_214090	2.79079	4.48817e-06	signal peptidase	-0.3
TGGT1_214110	1.03195	0.424611	putative protein yipf5	-4.96
TGGT1_214130	1.63189	#DIV/0!	hypothetical protein	-2.85
TGGT1_214140	1.67817	0.121754	hypothetical protein	-1.87
TGGT1_214150	2.69868	0.249332	putative mitochondrial inner membrane translocase subunit TIM17	-4.5
TGGT1_214180	2.2861	0.153705	ENTH domain-containing protein	-0.52
TGGT1_214200	3.13617	0.0290902	WD domain, G-beta repeat-containing protein	-3.56
TGGT1_214210	2.45109	7.38443e-05	rRNA pseudouridine synthase	-4.3
TGGT1_214220	0.220801	0.888973	hypothetical protein	2.17
TGGT1_214230	0.64023	0.739738	Dopey, N-terminal domain-containing protein	-4.78
TGGT1_214250	0.876523	0.653786	hypothetical protein	-3.94
TGGT1_214260	2.62687	0.000509272	putative alpha-glucan water dikinase 1	0.35
TGGT1_214270	2.03792	0.0133984	putative translation initiation factor IF-2	-5.99
TGGT1_214290	1.23324	0.34665	DJ-1 family protein	2
TGGT1_214320	2.42293	0.069747	facilitative glucose transporter GT1	-1.01
TGGT1_214350	0.932911	0.179132	putative GTP-binding protein	0.6
TGGT1_214370	2.12879	0.0594178	hypothetical protein	-2.47
TGGT1_214440	-2.12525	0.046213	4'-phosphopantetheinyl transferase superfamily protein	2.14
TGGT1_214470	1.77099	0.402245	Ulp1 protease family, C-terminal catalytic domain-containing protein	-2.73
TGGT1_214490	0.103283	0.913068	peptidase M16 inactive domain-containing protein	-4.1
TGGT1_214500	2.39131	0.290502	ankyrin repeat-containing protein	0.25
TGGT1_214530	2.40262	0.288842	DnaJ domain-containing protein	-2.08
TGGT1_214575	5.06838	#DIV/0!	hypothetical protein	2.62
TGGT1_214590	1.4293	0.398224	micro-fibrillar-associated protein 1	-4.25
TGGT1_214600	2.93252	0.000114094	hypothetical protein	-4.78
TGGT1_214610	1.32296	0.636136	hypothetical protein	-4.12
TGGT1_214620	1.56717	0.24415	putative hypoxia- inducible factor prolyl hydroxylase (phd2)	-4.6
TGGT1_214750	2.97272	3.1498e-05	hypothetical protein	-5.01
TGGT1_214770	0.0135573	0.992184	putative small GTP binding protein rab1a	-5.27
TGGT1_214770;TGGT1_313190	0.588153	#DIV/0!	#N/A	#N/A
TGGT1_214790	1.91569	0.104803	glycoprotein	-3.48
TGGT1_214820	3.89719	0.0219154	G-patch domain-containing protein	-4.12
TGGT1_214830	1.55061	0.588774	hypothetical protein	-1.21
TGGT1_214840	2.09282	0.0184778	AP2 domain transcription factor AP2X-7	-3.39
TGGT1_214870	4.71415	2.69027e-06	ribosomal protein L9, N-terminal domain-containing protein	-2.04
TGGT1_214880	2.69612	0.0117614	hypothetical protein	0.01
TGGT1_214930	3.13704	0.0734449	hypothetical protein	-1.37
TGGT1_214940	-1.30511	0.435683	MIC2-associated protein M2AP	1.59
TGGT1_214970	3.77331	6.26098e-07	putative DNA replication licensing factor	-4.96
TGGT1_214990	1.53795	0.367948	hypothetical protein	-1.09
TGGT1_215010	1.53873	#DIV/0!	hypothetical protein	-1.21
TGGT1_215020	3.41195	0.00011517	hypothetical protein	-5.45
TGGT1_215040	3.26028	0.000119074	HEAT repeat-containing protein	-0.87
TGGT1_215060	0.90135	0.379795	putative small GTP-binding protein sar1	-6.29
TGGT1_215070	2.56506	0.430295	ferodoxin FD	-4.35
TGGT1_215100	1.34563	0.202645	PP-loop family protein	-4.07
TGGT1_215160	3.50551	0.337816	hypothetical protein	-5.05
TGGT1_215170	1.58222	0.35626	putative serine/threonine-protein phosphatase 2A catalytic subunit beta isoform	-4.39
TGGT1_215220	0.363405	0.673555	hypothetical protein	1.04
TGGT1_215230	3.40105	0.346284	RNA recognition motif-containing protein	-5.81
TGGT1_215260	2.73345	4.63138e-09	carbamoylphosphate synthetase	-0.19
TGGT1_215280	1.66834	0.219052	succinate dehydrogenase [ubiquinone] iron-sulfur protein	-2
TGGT1_215290	1.83418	0.388798	saccharopine dehydrogenase domain-containing protein	1.2
TGGT1_215300	1.8476	#DIV/0!	hypothetical protein	-0.41
TGGT1_215350	-0.0124558	0.994756	hypothetical protein	1.82
TGGT1_215360	2.77551	0.406027	hypothetical protein	2.23
TGGT1_215370	3.67837	0.3246	hypothetical protein	-4.36
TGGT1_215400	3.92181	0.0118277	RNA recognition motif-containing protein	-3.45
TGGT1_215430	1.81554	0.186865	hypothetical protein	-5.1
TGGT1_215440	5.27328	#DIV/0!	WWE domain-containing protein	1.43
TGGT1_215460	1.79884	0.190275	ribosomal protein RPS24	-3.44
TGGT1_215470	3.48923	0.000378277	ribosomal protein RPL10A	-4.94
TGGT1_215490	2.62493	0.258496	transporter, major facilitator family protein	-3.91
TGGT1_215520	3.28093	#DIV/0!	hypothetical protein	0.61
TGGT1_215560	0.169183	0.91475	histone arginine methyltransferase PRMT5	-2.5
TGGT1_215590	1.45549	0.0426961	flavoprotein subunit of succinate dehydrogenase	-3.96
TGGT1_215610	4.4057	#DIV/0!	hypothetical protein	-3.55
TGGT1_215660	3.29188	#DIV/0!	hypothetical protein	-3.29
TGGT1_215690	1.3696	0.259321	hypothetical protein	-3.62
TGGT1_215700	2.55069	0.268161	phosphatidylinositol 3- and 4-kinase	-3.88
TGGT1_215710	3.59929	0.165351	hypothetical protein	-3.95
TGGT1_215730	3.42576	0.344246	putative Gas41	-2.73
TGGT1_215740	1.07255	0.588446	putative notchless	-4.92
TGGT1_215775	1.89693	0.086151	rhoptry protein ROP8	1.08
TGGT1_215775;TGGT1_363030	-1.19495	0.410314	#N/A	#N/A
TGGT1_215910	3.23007	0.0680005	hypothetical protein	-0.79
TGGT1_215940	1.59336	0.442902	putative Acetyl-coenzyme A transporter	-0.07
TGGT1_215950	3.53025	0.335865	hypothetical protein	-3.83
TGGT1_215980	0.550111	0.662671	hypothetical protein	2.11
TGGT1_216000	-1.3103	0.188069	alveolin domain containing intermediate filament IMC3	-4.22
TGGT1_216010	6.64026	0.000131248	ribosomal protein RPL24	-3.7
TGGT1_216020	3.18754	0.07043	peptidase family c78 protein	-0.45
TGGT1_216040	2.60534	0.03905	putative 30S ribosomal protein S15	-4.51
TGGT1_216050	0.395539	0.879058	tetratricopeptide repeat-containing protein	0.25
TGGT1_216055	6.12665	#DIV/0!	hypothetical protein	1.58
TGGT1_216060	-0.292924	0.853273	hypothetical protein	0.12
TGGT1_216080	2.23025	0.029223	apical complex lysine methyltransferase	-4.3
TGGT1_216120	3.3284	0.00351545	hypothetical protein	-3.1
TGGT1_216130	3.99021	#DIV/0!	putative ubiquitin conjugating enzyme E2	1.01
TGGT1_216140	2.80498	0.0973099	tetratricopeptide repeat-containing protein	1.75
TGGT1_216180	-0.0503329	0.978813	hypothetical protein	2.17
TGGT1_216210	2.21105	0.0520518	hypothetical protein	-4.83
TGGT1_216220	2.27113	0.0472535	AP2 domain transcription factor AP2XI-5	-4.57
TGGT1_216260	1.75476	0.0242938	putative eukaryotic initiation factor-2B, gamma subunit	-4.15
TGGT1_216390	6.68647	#DIV/0!	RNA methyltransferase, TrmH family protein	-5.6
TGGT1_216410	0.849062	0.663386	hypothetical protein	0.86
TGGT1_216435	4.03832	0.0192416	hypothetical protein	-0.24
TGGT1_216450	-0.425802	0.75985	peptidase, T1 family protein	-4.1
TGGT1_216480	4.12268	0.000143178	NMD3 family protein	-4.98
TGGT1_216510	3.03576	0.0092284	putative thioredoxin	-4.8
TGGT1_216530	2.18217	0.323445	ribosome recycling factor protein	-3.81
TGGT1_216540	1.30464	0.518564	dolichyl-phosphate beta-glucosyltransferase	-3.36
TGGT1_216560	4.06057	0.000522776	methyltransferase domain-containing protein	-4.64
TGGT1_216590	3.11566	3.78707e-05	HEAT repeat-containing protein	-5.1
TGGT1_216600	4.45337	0.275462	exonuclease III APE	-2.67
TGGT1_216620	2.33481	1.6007e-06	EF hand domain-containing protein	-1.93
TGGT1_216650	-0.045592	0.968269	S15 sporozoite-expressed protein	1.82
TGGT1_216660	-7.06014	#DIV/0!	hypothetical protein	0.07
TGGT1_216670	2.66753	2.02105e-07	FUSE-binding protein 2 / KH-type splicing regulatory protein	-3.31
TGGT1_216680	2.62047	0.0545183	ankyrin repeat-containing protein	0.9
TGGT1_216720	2.64481	0.255984	hypothetical protein	0.89
TGGT1_216730	3.42447	2.79355e-05	MCM2/3/5 family protein	-5.46
TGGT1_216760	1.35344	0.229642	RNA pseudouridine synthase superfamily protein	-2.64
TGGT1_216780	3.57184	#DIV/0!	hypothetical protein	-1.56
TGGT1_216790	1.47525	0.069686	putative ATP-binding cassette sub-family E member 1	-4.11
TGGT1_216810	2.00385	0.072617	5'-nucleotidase, C-terminal domain-containing protein	0.89
TGGT1_216840	1.40182	0.491724	hypothetical protein	-0.55
TGGT1_216860	0.480065	0.437131	DEAD (Asp-Glu-Ala-Asp) box polypeptide DDX39	-5.17
TGGT1_216880	-0.054985	0.942677	guanine nucleotide-binding protein	-5.07
TGGT1_216900	-2.14783	0.486244	cytokine induced apoptosis inhibitor 1 family protein	-2.88
TGGT1_216910	0.0249762	0.99227	hypothetical protein	-0.71
TGGT1_216930	-0.878275	0.743095	cholinephosphate cytidylyltransferase	-3.84
TGGT1_216960	3.5242	0.0939175	elongation factor Tu GTP binding domain-containing protein	0.22
TGGT1_217000	2.44199	0.283153	hypothetical protein	-0.11
TGGT1_217010	2.59199	#DIV/0!	hypothetical protein	-3.68
TGGT1_217020	3.68412	0.00524107	ATPase, AFG1 family protein	0.02
TGGT1_217050	2.86233	0.0183722	ADA2-A transcriptional co-activator SAGA component	-4.55
TGGT1_217220	2.83406	0.399689	zinc finger, C3HC4 type (RING finger) domain-containing protein	-4.34
TGGT1_217350	3.092	0.373709	putative methyltransferase MTA70	-4.05
TGGT1_217400	2.3861	0.291271	hypothetical protein	-0.16
TGGT1_217430	-0.153737	#DIV/0!	protease inhibitor PI1	1.02
TGGT1_217440	2.37401	#DIV/0!	HCNGP family protein	-1.55
TGGT1_217460	1.64951	0.00310236	glutaminyl-tRNA synthetase (GlnRS)	-3.72
TGGT1_217470	1.97295	#DIV/0!	hypothetical protein	-3.58
TGGT1_217480	3.49751	0.000142657	hypothetical protein	-1.04
TGGT1_217510	1.06035	0.195757	hypothetical protein	2.07
TGGT1_217530	2.39409	0.198315	hypothetical protein	2.13
TGGT1_217540	1.81727	0.0168257	RNA recognition motif-containing protein	1.98
TGGT1_217560	1.34763	0.506516	DNA-directed RNA polymerase II RPB10	-3.16
TGGT1_217570	2.61689	0.259521	ribosomal protein RPS27	-3
TGGT1_217600	2.99716	0.000906345	calcium-dependent protein kinase CDPK9	0.85
TGGT1_217680	2.78971	2.83529e-08	hypothetical protein	0.99
TGGT1_217740	1.02337	0.322072	3-ketoacyl-(acyl-carrier-protein) reductase	-1.89
TGGT1_217790	4.81652	#DIV/0!	S1 RNA binding domain-containing protein	-4.21
TGGT1_217820	1.73683	0.0436788	PCI domain-containing protein	-3.09
TGGT1_217850	4.80172	#DIV/0!	Sucrose-6F-phosphate phosphohydrolase	-0.54
TGGT1_217890	-0.0614304	0.948217	putative alkyl hydroperoxide reductase/ Thiol specific antioxidant/ Mal allergen	0.23
TGGT1_218070	3.79905	7.49049e-06	hypothetical protein	-5.02
TGGT1_218220	1.12788	0.187431	putative cell-cycle-associated protein kinase CDK	-4.05
TGGT1_218220;TGGT1_249260	1.3807	#DIV/0!	#N/A	#N/A
TGGT1_218240	-2.64808	0.11151	hypothetical protein	-2.87
TGGT1_218250	1.55352	0.207386	TAP42 family protein	-3.32
TGGT1_218270	3.76948	0.318008	hypothetical protein	2.01
TGGT1_218280	1.76248	0.0597221	putative eukaryotic porin	-2.81
TGGT1_218300	2.92662	0.000356847	zinc finger (CCCH type) motif-containing protein	1.21
TGGT1_218358	3.75442	0.0816898	zinc knuckle domain-containing protein	-2.35
TGGT1_218370	3.5694	#DIV/0!	hypothetical protein	0.01
TGGT1_218410	2.04724	0.0164097	ribosomal protein RPP0	-3.16
TGGT1_218420	3.28205	0.039663	WD domain, G-beta repeat-containing protein	-4.29
TGGT1_218490	0.18739	0.843113	hypothetical protein	-5.12
TGGT1_218520	0.952158	0.354883	microneme protein MIC6	1.05
TGGT1_218530	-0.53341	0.83847	proteasome-interacting thioredoxin domain-containing protein	-0.04
TGGT1_218540	2.0168	0.0711249	putative peptidase S15	0.53
TGGT1_218570	1.28309	0.379829	Nin one binding (NOB1) Zn-ribbon family protein	-4.79
TGGT1_218590	2.05591	0.110697	protein phosphatase 2C domain-containing protein	0.43
TGGT1_218600	2.31053	0.0249765	RNA recognition motif-containing protein	-3.49
TGGT1_218610	2.31248	0.0021135	ATPase (DUF699) protein	-5.23
TGGT1_218720	1.9774	0.0244953	calcium-dependent protein kinase CDPK6	-0.01
TGGT1_218730	0.803677	#DIV/0!	hypothetical protein	0.57
TGGT1_218760	0.998604	0.398759	putative SNAP protein (soluble N-ethylmaleimide-sensitive factor Attachment Protein)	-5.35
TGGT1_218780	-0.711721	0.414754	putative phosphoserine aminotransferase	0.69
TGGT1_218790	-0.271633	0.886377	elongation factor G C-terminus domain-containing protein	-3.3
TGGT1_218820	-1.31082	0.18791	alba 2	0.68
TGGT1_218830	4.08699	0.0184068	hypothetical protein	-4.15
TGGT1_218840	3.20903	0.000773696	mutS domain protein	-1.51
TGGT1_218920	0.632093	0.742825	putative proteasome subunit beta type	-4.4
TGGT1_218940	1.21674	0.402591	hypothetical protein	-3.92
TGGT1_218950	5.93454	#DIV/0!	hypothetical protein	-4.19
TGGT1_218960	2.26443	0.000322757	AP2 domain transcription factor AP2XII-1	-3.73
TGGT1_219120	4.3895	0.1205	zinc finger (CCCH type) motif-containing protein	2.32
TGGT1_219130	3.03691	#DIV/0!	NADPH-glutathione reductase	-3.53
TGGT1_219140	1.85245	0.114689	EF-1 guanine nucleotide exchange domain-containing protein	-0.86
TGGT1_219150	3.54007	4.82554e-05	zinc finger, zz type domain-containing protein	-4.1
TGGT1_219170	1.4727	#DIV/0!	hypothetical protein	-0.98
TGGT1_219200	4.11991	1.41348e-06	DEAD/DEAH box RNA helicase family protein	-5.23
TGGT1_219250	1.99292	0.200305	acetyltransferase, GNAT family protein	-0.09
TGGT1_219270	2.01877	0.195661	multi-pass transmembrane protein	-3.53
TGGT1_219280	2.48713	0.00379906	actin like protein ALP1	-2.53
TGGT1_219300	-1.43269	0.612693	ran binding protein	0.11
TGGT1_219310	0.315575	0.633115	DnaK family protein	-2.04
TGGT1_219320	-0.0220101	0.977845	acid phosphatase GAP50	-3.74
TGGT1_219440	2.8516	0.0186859	hypothetical protein	-5.07
TGGT1_219460	3.31759	#DIV/0!	hypothetical protein	-3.7
TGGT1_219510	1.90988	0.0676826	putative GTP binding protein 7 isoform 2 family protein	-4.17
TGGT1_219520	1.69786	0.173483	histone arginine methyltransferase PRMT1	-0.04
TGGT1_219540	1.37809	0.00529553	cytosolic tRNA-Ala synthetase	-4.53
TGGT1_219550	2.164	0.0431327	dihydrolipoyllysine-residue succinyltransferase component of oxoglutarate dehydrogenase	-4.25
TGGT1_219590	3.18917	0.000532362	RuvB family 1 protein	-4.12
TGGT1_219600	1.04306	0.525083	hypothetical protein	0.39
TGGT1_219630	3.24033	5.40689e-05	flavodoxin domain-containing protein	-2.78
TGGT1_219682	3.08675	0.0129323	putative pyruvate dehydrogenase kinase	-0.83
TGGT1_219700	3.90437	6.09745e-07	putative DNA replication licensing factor MCM4	-5.43
TGGT1_219710	2.25549	0.00729596	hypothetical protein	-2.03
TGGT1_219720	2.0402	0.348409	putative Ras-related protein Rab-5C	-4.24
TGGT1_219720;TGGT1_267810	1.16142	#DIV/0!	#N/A	#N/A
TGGT1_219750	-0.783378	0.627565	putative cytochrome c	-3.51
TGGT1_219760	-0.180254	#DIV/0!	N-acetyltransferase family protein	-4.19
TGGT1_219770	3.06489	0.0780093	putative 30S ribosomal protein S12	-4.28
TGGT1_219790A	2.56618	0.0830981	pre-mRNA processing factor PRP3	-4.7
TGGT1_219790B	2.02029	0.258983	pre-mRNA processing factor PRP3	-4.43
TGGT1_219800	0.751354	0.250439	putative vacuolar ATP synthase subunit b	-5.49
TGGT1_219810	1.98342	#DIV/0!	hypothetical protein	0.69
TGGT1_219850	1.4223	0.00325335	prolyl-tRNA synthetase (ProRS)	-4.45
TGGT1_219860	3.61403	1.42806e-05	putative replication licensing factor	-4.37
TGGT1_220090	1.45723	0.47705	hypothetical protein	-3.67
TGGT1_220100	1.99922	0.0290669	phosphoribosylpyrophosphate synthetase	-4.54
TGGT1_220150	1.83828	0.145566	putative 50S ribosomal protein L16	-2.48
TGGT1_220200	4.84793	0.0010533	hypothetical protein	-2.38
TGGT1_220240	2.7502	0.102027	hypothetical protein	0.9
TGGT1_220260	-1.22203	0.193727	hypothetical protein	-0.65
TGGT1_220270	-0.0206297	0.979234	alveolin domain containing intermediate filament IMC6	-3.19
TGGT1_220300	-4.39296	#DIV/0!	ribosomal protein L15 protein	-4.88
TGGT1_220320	2.36761	0.455375	BSD domain-containing protein	-0.08
TGGT1_220350	3.54008	0.0529217	tRNA ligases class II (D, K and N) domain-containing protein	-3.76
TGGT1_220360	2.52819	0.00863413	FAD binding domain-containing protein	-0.99
TGGT1_220390	2.12432	0.489744	hypothetical protein	0.02
TGGT1_220400	-1.45486	0.200098	actin depolymerizing factor ADF	-4.23
TGGT1_220430	1.54884	#DIV/0!	hypothetical protein	-1.63
TGGT1_220450	2.35037	0.45768	ribonuclease HI protein	-0.97
TGGT1_220480	0.00310936	0.998012	hypothetical protein	-4.41
TGGT1_220490	2.17903	0.23103	putative pre-rRNA-processing protein PNO1	-2.21
TGGT1_220500	0.358906	0.890027	UBX domain-containing protein	-0.44
TGGT1_220510	1.41559	#DIV/0!	hypothetical protein	0.89
TGGT1_220600	1.25442	0.339181	hypothetical protein	0.93
TGGT1_220860	0.969292	0.234486	DEAD/DEAH box helicase	-5.2
TGGT1_220890	2.79388	0.150509	hypothetical protein	2.06
TGGT1_220900	2.48365	0.128875	hypothetical protein	-3.42
TGGT1_220910	1.85226	#DIV/0!	HEAT repeat-containing protein	-2.05
TGGT1_220920	0.294121	0.909584	hypothetical protein	-4.78
TGGT1_220930	1.86545	0.0731834	hypothetical protein	-2.62
TGGT1_220940	3.43729	0.177304	ribosomal RNA methyltransferase (FtsJ ) family protein	-2.38
TGGT1_220950	2.16833	0.325782	hypothetical protein	2.13
TGGT1_220950;TGGT1_410360	1.41387	0.287267	#N/A	#N/A
TGGT1_221170	1.07001	0.408888	CAAX metallo endopeptidase	-0.25
TGGT1_221180	1.62266	0.574792	hypothetical protein	0.93
TGGT1_221190	2.63851	0.0769591	putative mrna cleavage factor family protein	-1.09
TGGT1_221200B;TGGT1_221200A	0.603867	#DIV/0!	#N/A	#N/A
TGGT1_221210	-0.444636	0.678511	cyclophilin	-1.6
TGGT1_221230	2.48882	0.0094535	hypothetical protein	0.16
TGGT1_221320	1.8247	0.000360647	acetyl-CoA carboxylase ACC1	-3.6
TGGT1_221330	2.52965	0.434621	DNA gyrase/topoisomerase IV, A subunit domain-containing protein	-3.59
TGGT1_221380	-2.15539	0.0158457	alba 1	-0.16
TGGT1_221390	2.88494	0.394319	hypothetical protein	-0.9
TGGT1_221430	1.43533	#DIV/0!	hypothetical protein	-3.38
TGGT1_221460	3.34756	0.350769	phosphoglycerate mutase family protein	-0.52
TGGT1_221470	1.38577	0.0671271	hypothetical protein	-1.49
TGGT1_221490	2.86653	0.143332	cell cycle regulator protein	-0.22
TGGT1_221500	2.49632	0.275531	dual specificity phosphatase, catalytic domain-containing protein	-1.34
TGGT1_221510	3.08911	0.207243	hypothetical protein	-3.28
TGGT1_221522	0.778982	0.373502	adaptor complexes medium subunit family protein	-3.64
TGGT1_221570	4.60207	0.0116991	putative pre-rRNA-processing protein	-4.72
TGGT1_221580	1.30152	0.519449	ribosomal RNA large subunit methyltransferase J protein	0.26
TGGT1_221590	0.752437	#DIV/0!	dual specificity phosphatase, catalytic domain-containing protein	0.39
TGGT1_221600	3.85585	2.13622e-06	hypothetical protein	-3.95
TGGT1_221610	3.61115	0.0500321	ubiquitin carboxyl-terminal hydrolase	-1.69
TGGT1_221620	-0.727918	0.605644	putative beta-tubulin	-2.8
TGGT1_221620;TGGT1_266960	0.138876	0.957083	#N/A	#N/A
TGGT1_221630	6.45469	0.196398	hypothetical protein	-1.97
TGGT1_221660	1.79989	0.152739	DEAD/DEAH box helicase domain-containing protein	-4.4
TGGT1_221670	1.99929	0.00775581	transcriptional elongation factor FACT140	-4.55
TGGT1_221690	3.57541	0.00134816	hypothetical protein	-1.99
TGGT1_221720	-0.255555	#DIV/0!	hypothetical protein	-4.33
TGGT1_221850	2.41236	0.195784	putative prohibitin family protein	-4.32
TGGT1_221870	0.666093	0.566829	hypothetical protein	-4.35
TGGT1_221930	0.701343	#DIV/0!	hypothetical protein	0.29
TGGT1_221940	2.77074	0.014668	adaptin n terminal region domain-containing protein	-4.32
TGGT1_221950	2.49313	0.00936008	putative splicesome-associated protein	-6
TGGT1_221970	3.44037	0.0989193	hypothetical protein	-1.85
TGGT1_221980	0.745872	0.700396	U1 zinc finger protein	-2.25
TGGT1_222000	2.17216	0.015205	brix domain-containing protein	-3.45
TGGT1_222020	1.21404	0.544868	phosphoglycerate kinase PGKII	-3.58
TGGT1_222050	3.64135	0.000156217	hypothetical protein	0.65
TGGT1_222070	1.0208	#DIV/0!	elongation factor Tu GTP binding domain-containing protein	-0.48
TGGT1_222090	4.98959	#DIV/0!	hypothetical protein	1.14
TGGT1_222100	-1.46952	0.270878	hypothetical protein	0.35
TGGT1_222140	3.34327	0.0140437	DEAD/DEAH box helicase domain-containing protein	-5.27
TGGT1_222150	1.05773	#DIV/0!	hypothetical protein	-4.07
TGGT1_222160	0.53143	0.558081	aldehyde dehydrogenase	-0.64
TGGT1_222170	0.501871	0.7193	dense-granule antigen DG32	-2.93
TGGT1_222180	-1.49143	0.264657	hypothetical protein	-3.96
TGGT1_222210	3.50804	0.0542876	SPFH domain / Band 7 family protein	0
TGGT1_222220	-0.774376	0.274413	alveolin domain containing intermediate filament IMC7	-0.64
TGGT1_222230	1.59876	0.236037	hypothetical protein	-5.39
TGGT1_222270	-3.31715	0.353366	hypothetical protein	-0.76
TGGT1_222300	0.695674	0.166216	hypothetical protein	-1.86
TGGT1_222360	2.429	0.00600119	hypothetical protein	-0.96
TGGT1_222380	2.84203	4.74348e-06	importin-beta N-terminal domain-containing protein	-3.51
TGGT1_222390	0.469546	#DIV/0!	hypothetical protein	-4.19
TGGT1_222400	1.6271	0.0666684	hypothetical protein	-0.13
TGGT1_222410	2.39263	0.198519	hypothetical protein	-3.63
TGGT1_222430	4.13524	0.0176196	HECT-domain (ubiquitin-transferase) domain-containing protein	-2.39
TGGT1_222660	3.5851	2.29007e-06	leucine rich repeat-containing protein	-4.6
TGGT1_222800	2.5059	0.437563	putative glycogen synthase	-0.7
TGGT1_222840	0.497911	0.721385	Ser/Thr phosphatase family protein	2.25
TGGT1_222850	0.349102	0.892974	stress responsive a/b barrel domain-containing protein	1.37
TGGT1_222860	1.31423	0.0267856	putative eukaryotic translation initiation factor	-4.47
TGGT1_222900	2.62971	0.0133842	phosphoserine phosphatase	-2.17
TGGT1_222910	3.57172	0.00618802	phosphoglycerate mutase	-0.97
TGGT1_222952	0.824164	0.518607	phosphohistidine phosphatase	1.35
TGGT1_222990	4.23164	3.38257e-05	putative ribosomal protein S18	-3.84
TGGT1_223000	3.55456	0.333968	dynein light chain DLC	-5.38
TGGT1_223020	1.39323	0.49404	coproporphyrinogen III oxidase	-4.64
TGGT1_223030	0.304419	#DIV/0!	tetratricopeptide repeat-containing protein	-0.29
TGGT1_223040	0.176201	0.860326	hypothetical protein	-4.49
TGGT1_223050	0.560001	0.579472	ribosomal protein RPS20	-4.19
TGGT1_223070	-3.40769	0.345734	hypothetical protein	0.64
TGGT1_223080	4.70647	#DIV/0!	hypothetical protein	-2.95
TGGT1_223110	2.30944	0.210534	glycolipid transfer protein GLTP	-1.03
TGGT1_223140	0.420407	0.642019	tRNA binding domain-containing protein	0.21
TGGT1_223270	2.61708	0.00263302	hypothetical protein	-4.34
TGGT1_223390	2.2461	2.87475e-07	putative activating signal cointegrator 1 complex subunit 3 family 1 ASCC3L1	-4.82
TGGT1_223410	1.76023	0.130726	putative eukaryotic initiation factor-4E	-4.41
TGGT1_223450B	2.41071	#DIV/0!	ubiquitin carboxyl-terminal hydrolase	-1.91
TGGT1_223485	-0.296038	0.876318	hypothetical protein	-1.49
TGGT1_223490	2.77896	0.239825	hypothetical protein	-4.03
TGGT1_223500	7.41944	7.81516e-23	hypothetical protein	-3.13
TGGT1_223510	0.60213	0.754263	hypothetical protein	-1.18
TGGT1_223540	2.70609	0.000272563	importin-beta N-terminal domain-containing protein	-2.34
TGGT1_223590	-2.84116	0.0622036	proteasome subunit	-1.57
TGGT1_223600	3.44836	0.0569409	hypothetical protein	-2.78
TGGT1_223660	7.39423	2.93672e-11	putative 50S ribosomal protein L4	-3.06
TGGT1_223668	1.19169	#DIV/0!	LYAR-type C2HC zinc finger protein	0.52
TGGT1_223680	-0.502218	0.847548	ubiquitin family protein	-0.78
TGGT1_223685	4.46499	0.274831	hypothetical protein	1.74
TGGT1_223710	2.35673	0.00964001	tetratricopeptide repeat-containing protein	-4.72
TGGT1_223760	3.18418	0.0274756	hypothetical protein	-2.75
TGGT1_223790	1.16609	0.671678	hypothetical protein	0
TGGT1_223800	4.13501	#DIV/0!	hypothetical protein	-0.39
TGGT1_223840	3.57684	0.166941	putative ATP-citrate lyase	0.49
TGGT1_223855	3.99467	0.302723	RNA recognition motif-containing protein	-0.08
TGGT1_223880	2.11475	0.0366145	zinc finger, C3HC4 type (RING finger) domain-containing protein	-2.25
TGGT1_223910	1.86579	0.176964	acyltransferase domain-containing protein	-0.11
TGGT1_223920	2.36592	7.85849e-11	rhoptry neck protein RON3	-4.41
TGGT1_223930	-2.51205	0.0320801	RNA recognition motif-containing protein	-1.67
TGGT1_223940	0.131444	0.901898	GAP45 protein	-4.14
TGGT1_223960	0.882626	0.337993	ubiquitin interaction motif family protein	-5.08
TGGT1_224000	0.310321	0.823186	hypothetical protein	-1.47
TGGT1_224050	1.95133	0.0789849	AP2 domain transcription factor AP2X-4	-3.71
TGGT1_224060	0.715902	0.261337	putative thioredoxin	-1.29
TGGT1_224090	2.93494	0.0245587	enoyl-CoA hydratase/isomerase family protein	-1.24
TGGT1_224110	1.121	0.497008	putative adhesion regulating molecule region protein	1.03
TGGT1_224130	2.29718	0.464912	hypothetical protein	1.47
TGGT1_224150	2.50488	0.0450535	hypothetical protein	-3.18
TGGT1_224160	-0.284389	0.857475	hypothetical protein	-2.04
TGGT1_224190	3.35577	0.0138098	cation-transporting atpase family protein	-5.24
TGGT1_224200	1.37801	0.62423	tRNA pseudouridine synthase	-0.03
TGGT1_224205	3.46119	0.341363	putative ER lumen protein retaining receptor	-0.47
TGGT1_224240	2.40482	0.138223	protein phosphatase 2C domain-containing protein	-3.89
TGGT1_224260	2.22533	0.00222601	PHD-finger domain-containing protein	-5.13
TGGT1_224270	2.70374	0.160005	hypothetical protein	-3.75
TGGT1_224320	3.12996	0.0293064	hypothetical protein	-4.04
TGGT1_224350A	1.82121	0.00454389	putative aminopeptidase N	-1.16
TGGT1_224460	2.32015	0.208942	putative aminopeptidase n	0.3
TGGT1_224480	3.00072	0.0224153	putative cell-cycle-associated protein kinase CLK	-1.32
TGGT1_224490	3.30975	0.0637003	polyprenyl synthetase superfamily protein	-0.87
TGGT1_224520	1.8274	0.537578	alveolin domain containing intermediate filament IMC8	1.12
TGGT1_224530	3.18071	0.198748	alveolin domain containing intermediate filament IMC5	0.31
TGGT1_224580	2.50863	0.0448136	RNA recognition motif-containing protein	-3.8
TGGT1_224590	4.92742	#DIV/0!	DNA-directed RNA polymerase III POLR3C	-4.79
TGGT1_224600	2.0121	0.0716624	GTP binding protein	-0.13
TGGT1_224660	0.60662	0.752542	transcription factor s-ii (tfiis), central domain-containing protein	-3.02
TGGT1_224720	2.95782	0.0853857	SPOC domain-containing protein	-3.74
TGGT1_224800	0.696566	0.792132	hypothetical protein	0.07
TGGT1_224820	3.80147	0.315751	hypothetical protein	0.71
TGGT1_224850	1.11948	0.072083	putative polyadenylate binding protein	-4.12
TGGT1_224870	-3.4454	#DIV/0!	hypothetical protein	-0.48
TGGT1_224890	1.71388	0.414851	hypothetical protein	1.08
TGGT1_224900	-0.179226	0.897081	putative adenylate kinase	-4.02
TGGT1_224920	2.43801	0.283722	hypothetical protein	-4.56
TGGT1_224960	1.67461	0.333027	hypothetical protein	-5.1
TGGT1_224970	3.79367	0.00446606	nucleolar protein	0
TGGT1_224980	2.6006	0.0278406	hypothetical protein	-0.4
TGGT1_224990	3.0985	0.030429	hypothetical protein	1.03
TGGT1_225000	3.2869	0.0243365	hypothetical protein	-5.36
TGGT1_225020	-2.89145	#DIV/0!	hypothetical protein	-2.78
TGGT1_225050	-0.180981	0.80082	putative adenosylhomocysteinase	-1.58
TGGT1_225060	-3.92335	0.0739478	nucleoredoxin family protein	-0.9
[truncated: 2,636 more rows]

## Sheet: Sig_bL27m-FLAG_Rep2
Proteins	Protein Log2FC	p-Value	Product Description	Phenotype score	mt-proteome	hyper-LOPIT
[truncated: 113 more rows]

[truncated: 28 more sheets: uL4m-FLAG_mtAP2-1 iKD_Rep1, Sig_uL4m-FLAG_mtAP2-1 iKD_Rep1, uL4m-FLAG_mtAP2-1 iKD_Rep2, Sig_uL4m-FLAG_mtAP2-1 iKD_Rep2, uL4m-FLAG_mtAP2-2 iKD_Rep1, Sig_uL4m-FLAG_mtAP2-2 iKD_Rep1, uL4m-FLAG_mtAP2-2 iKD_Rep2, Sig_uL4m-FLAG_mtAP2-2 iKD_Rep2, uL4m-FLAG_mtAP2-4 iKD_Rep1, Sig_uL4m-FLAG_mtAP2-4 iKD_Rep1, uL4m-FLAG_mtAP2-4 iKD_Rep2, Sig_uL4m-FLAG_mtAP2-4 iKD_Rep2, uS5m-FLAG_mtAP2-1 iKD_Rep1, Sig_uS5m-FLAG_mtAP2-1 iKD_Rep1, uS5m-FLAG_mtAP2-1 iKD_Rep2, Sig_uS5m-FLAG_mtAP2-1 iKD_Rep2, uS5m-FLAG_mtAP2-2 iKD_Rep1, Sig_uS5m-FLAG_mtAP2-2 iKD_Rep1, uS5m-FLAG_mtAP2-2 iKD_Rep2, Sig_uS5m-FLAG_mtAP2-2 iKD_Rep2 …]
