# Supplementary material for: Apicomplexan mitoribosome from highly fragmented rRNAs to a functional machine
Source: Nat Commun. 2024 Dec 17;15:10689. doi: 10.1038/s41467-024-55033-z (PMC11652630; doi:10.1038/s41467-024-55033-z)
Supplement: Supplementary file 8 — Supplementary Data 6 [file 41467_2024_55033_MOESM8_ESM.xlsx]

## Sheet: Summary
		Table S6: Peak calling of RNA pulled down by mtAP2s mapped to the mitochondrial genome of T. gondii.
		Description: In the presence or absence of Mg2+, we utilized mtAP2 as bait to capture RNA, followed by RNA-Seq or small RNA-seq analysis. For RNA mapping, we constructed the mitochondrial genome (MT_1, MT_2, and MT_3) using 23 block sequences (A-V) and prevalent sequence block combinations (for details, see S. Tetzlaff et al., Elife 2024, 13: e95407).
		>MT_1
		TTAGCATGGTTTCGAGAACACTCAGTCTATCTATGAGTCTATTCCGGGCACACCTTGTCTTTTATCGGTGTGCTCTAAATCTAAATTCATCTTATAATTTTGGTTTCTTAGTTGCAATGACCTTTGTACTCCAAATAATTACAGGTATCACTCTAGCGTTTAGATATACTTCTGAAGCATCTTGTGCATTTGCTAGCGTTCAACATCTAGTTAGAGAAGTAGCAGCAGGATGGGAATTTAGGATGTTGCATGCTACAACAGCCTCTTTTGTATTCTTGTGTATTTTAATTCACATGACTCGAGGATTGTATAACTGGAGTTATAGTTATTTAACTACCGCTTGGATGTCTGGTTTAGTTTTATATTTACTTACTATAGCCACTGCCTTCCTCGGATATG…
		>MT_2
		CAACATGTCAATGAAATATCAATAACGATGAAACTTATTTGATTAACATAACAACATAGAAGATTAAGCTGCATTACGTTTAAACTTTACACTGGATACGTTTTAATGTTAACTTACTACAGACCATGGGAGCGAAGATAATCTAATATGTAACTCCGTTCATGGAAATCAAAAGAGCTTTCACTGATTGTATTTATGAAACGTGATTAGTTCACCTAGCCAACACGATCCGGTTGTTTGGGAACAATTCCCTTCTAGAAGGGTAATCTATGTGCTACAATAACACAGTCGGTACGAAGTCGAAACAAGGTAGTTGATGGTGAACCAGTGGCTGAACAAACCTTTTAATTGATTATGCTGACTTTAGTCCCGATAAACTACAGTTCTGGTAGTTTATAT…
		>MT_3
		CTTTTTCTGGGGAGTATATACTACGAGTTGGACTACTGGTTTAGATCTTGAAGGTCTTTGTTTACCGGATCCAAGTTCTATTGTGCTCTTCATGACCATCATGTTAAGTGCATTAAGTATAGTGGTATCCAGCGTATATTTGAAAAACCAACATTTATATACAAGCTGTACAAATATCATGATATTCACTTTGGTAGTCTCCTTCCTAATGTTAGTCTGTACGGAATACCACAATAGAACTTGGATCCGGTAAACAAAGACCTTCAAGATCTAAACCAGTAGTCCAACTCGTAGTATATACTCCCCAGAAAAAGGTAGTTTATATAAACCTAGGAATCCCATTTTATAATGTGTAACAGGGAGTCTAGCTTCAGTTGTTATCTGATTGGTATTGCATGC…

## Sheet: RIP-Seq (RNA-Seq)
RH (Forward)				RH (Reverse)				mtAP2-1 (Forward)				mtAP2-1 (Reverse)				mtAP2-2 (Forward)				mtAP2-2 (Reverse)				mtAP2-3 (Forward)				mtAP2-3 (Reverse)
MT_genome	start	end	Log2FC	MT_genome	start	end	Log2FC	MT_genome	start	end	Log2FC	MT_genome	start	end	Log2FC	MT_genome	start	end	Log2FC	MT_genome	start	end	Log2FC	MT_genome	start	end	Log2FC	MT_genome	start	end	Log2FC
MT_1	1	9	0	MT_1	1	9	0	MT_1	1	9	0	MT_1	1	9	0	MT_1	1	9	0	MT_1	1	9	0	MT_1	1	9	0	MT_1	1	9	0
MT_1	10	19	0	MT_1	10	19	0	MT_1	10	19	0.81901	MT_1	10	19	0	MT_1	10	19	0.203865	MT_1	10	19	0	MT_1	10	19	0.238594	MT_1	10	19	0
MT_1	20	29	0	MT_1	20	29	0	MT_1	20	29	0	MT_1	20	29	0	MT_1	20	29	0	MT_1	20	29	0	MT_1	20	29	0	MT_1	20	29	0
MT_1	30	39	0	MT_1	30	39	0	MT_1	30	39	0.237343	MT_1	30	39	0	MT_1	30	39	0	MT_1	30	39	0	MT_1	30	39	0	MT_1	30	39	0
MT_1	40	49	0	MT_1	40	49	0	MT_1	40	49	0	MT_1	40	49	0	MT_1	40	49	0	MT_1	40	49	0	MT_1	40	49	0	MT_1	40	49	0
MT_1	50	59	0	MT_1	50	59	-0.512003	MT_1	50	59	0	MT_1	50	59	0	MT_1	50	59	0	MT_1	50	59	0	MT_1	50	59	0	MT_1	50	59	0
MT_1	60	69	0	MT_1	60	69	0	MT_1	60	69	0.237343	MT_1	60	69	0	MT_1	60	69	0	MT_1	60	69	0	MT_1	60	69	0	MT_1	60	69	0
MT_1	70	79	0	MT_1	70	79	0	MT_1	70	79	0	MT_1	70	79	0	MT_1	70	79	0	MT_1	70	79	0	MT_1	70	79	0	MT_1	70	79	0
MT_1	80	89	0	MT_1	80	89	0	MT_1	80	89	0	MT_1	80	89	-0.402758	MT_1	80	89	-0.195157	MT_1	80	89	0.206132	MT_1	80	89	0	MT_1	80	89	-0.284124
MT_1	90	99	0.307594	MT_1	90	99	0.282075	MT_1	90	99	0	MT_1	90	99	-0.640101	MT_1	90	99	0	MT_1	90	99	-0.197424	MT_1	90	99	0	MT_1	90	99	-0.513686
MT_1	100	109	0.517916	MT_1	100	109	-0.229928	MT_1	100	109	-0.0204914	MT_1	100	109	0.257162	MT_1	100	109	0.206132	MT_1	100	109	0.546732	MT_1	100	109	0.217223	MT_1	100	109	0.606137
MT_1	110	119	0.559357	MT_1	110	119	0.914924	MT_1	110	119	1.225	MT_1	110	119	-0.379636	MT_1	110	119	-0.981919	MT_1	110	119	0.544943	MT_1	110	119	-0.740006	MT_1	110	119	0
MT_1	120	129	-1.97964	MT_1	120	129	0.517916	MT_1	120	129	1.02661	MT_1	120	129	-0.158655	MT_1	120	129	-1.53138	MT_1	120	129	0.690966	MT_1	120	129	-1.60204	MT_1	120	129	0.238594
MT_1	130	139	-1.77679	MT_1	130	139	-0.25819	MT_1	130	139	0.321419	MT_1	130	139	-0.402758	MT_1	130	139	-1.15803	MT_1	130	139	0.54315	MT_1	130	139	-2.26112	MT_1	130	139	-0.296464
MT_1	140	149	-0.307088	MT_1	140	149	0.282075	MT_1	140	149	0.182529	MT_1	140	149	0.634839	MT_1	140	149	-0.605801	MT_1	140	149	0.939546	MT_1	140	149	-0.574264	MT_1	140	149	0
MT_1	150	159	0.517916	MT_1	150	159	0.539615	MT_1	150	159	-0.771446	MT_1	150	159	-0.181777	MT_1	150	159	-0.332448	MT_1	150	159	0.689347	MT_1	150	159	0.108801	MT_1	150	159	-0.0953689
MT_1	160	169	0.282075	MT_1	160	169	0.307594	MT_1	160	169	-0.194368	MT_1	160	169	0.237343	MT_1	160	169	-0.0248686	MT_1	160	169	0.544943	MT_1	160	169	-1.18057	MT_1	160	169	0.217223
MT_1	170	179	0.539615	MT_1	170	179	-0.747605	MT_1	170	179	1.58748	MT_1	170	179	-0.484773	MT_1	170	179	-1.34025	MT_1	170	179	0.820603	MT_1	170	179	0.0126267	MT_1	170	179	-0.513686
MT_1	180	189	-1.18782	MT_1	180	189	-0.43152	MT_1	180	189	-0.612489	MT_1	180	189	-0.756375	MT_1	180	189	-0.644298	MT_1	180	189	0.540979	MT_1	180	189	-1.08201	MT_1	180	189	0.606137
MT_1	190	199	0	MT_1	190	199	0.539615	MT_1	190	199	0.519833	MT_1	190	199	0.257162	MT_1	190	199	0.546732	MT_1	190	199	0.187718	MT_1	190	199	-1.19098	MT_1	190	199	0.424746
MT_1	200	209	-0.0261686	MT_1	200	209	0.720566	MT_1	200	209	1.05873	MT_1	200	209	0.237343	MT_1	200	209	-0.71028	MT_1	200	209	0.822082	MT_1	200	209	-0.813023	MT_1	200	209	0.238594
MT_1	210	219	0	MT_1	210	219	0.435751	MT_1	210	219	0.151992	MT_1	210	219	0.445988	MT_1	210	219	0	MT_1	210	219	1.58162	MT_1	210	219	0.0882529	MT_1	210	219	0.752468
MT_1	220	229	0.282075	MT_1	220	229	0.307594	MT_1	220	229	0.530938	MT_1	220	229	0.933878	MT_1	220	229	-0.0168292	MT_1	220	229	0.287686	MT_1	220	229	-0.577141	MT_1	220	229	0.238781
MT_1	230	239	0.282075	MT_1	230	239	0	MT_1	230	239	0.133686	MT_1	230	239	-0.113885	MT_1	230	239	-0.506415	MT_1	230	239	0.793028	MT_1	230	239	-0.262753	MT_1	230	239	0.217223
MT_1	240	249	-0.0233807	MT_1	240	249	-0.412798	MT_1	240	249	0.00923186	MT_1	240	249	0.921512	MT_1	240	249	-0.427288	MT_1	240	249	1.50654	MT_1	240	249	0.268193	MT_1	240	249	-0.0889407
MT_1	250	259	0.173656	MT_1	250	259	-0.512003	MT_1	250	259	-0.0302736	MT_1	250	259	0.293777	MT_1	250	259	-0.194552	MT_1	250	259	1.25457	MT_1	250	259	-0.438962	MT_1	250	259	0
MT_1	260	269	-0.512003	MT_1	260	269	0.282075	MT_1	260	269	-0.245252	MT_1	260	269	-0.827608	MT_1	260	269	0.38646	MT_1	260	269	0.544943	MT_1	260	269	-1.18328	MT_1	260	269	0.236187
MT_1	270	279	-0.112667	MT_1	270	279	0.125671	MT_1	270	279	0.551682	MT_1	270	279	-0.00526188	MT_1	270	279	-0.585978	MT_1	270	279	1.85169	MT_1	270	279	-1.4047	MT_1	270	279	1.00695
MT_1	280	289	-0.204409	MT_1	280	289	1.11537	MT_1	280	289	0.405808	MT_1	280	289	0.237343	MT_1	280	289	0.284813	MT_1	280	289	0.853951	MT_1	280	289	0.238594	MT_1	280	289	0.217223
MT_1	290	299	-0.3911	MT_1	290	299	0.914924	MT_1	290	299	1.04392	MT_1	290	299	-0.844594	MT_1	290	299	-0.0139568	MT_1	290	299	0.544943	MT_1	290	299	-0.296464	MT_1	290	299	0.217223
MT_1	300	309	0	MT_1	300	309	0.246067	MT_1	300	309	0.184185	MT_1	300	309	0.778443	MT_1	300	309	-0.764638	MT_1	300	309	0.544943	MT_1	300	309	-0.0889407	MT_1	300	309	0.217223
MT_1	310	319	0.307594	MT_1	310	319	0.517916	MT_1	310	319	0.834694	MT_1	310	319	0	MT_1	310	319	-0.328445	MT_1	310	319	0.38646	MT_1	310	319	-0.936939	MT_1	310	319	0
MT_1	320	329	-0.930714	MT_1	320	329	0	MT_1	320	329	-0.343318	MT_1	320	329	-0.181777	MT_1	320	329	-0.398417	MT_1	320	329	0.338093	MT_1	320	329	0.217223	MT_1	320	329	0.238594
MT_1	330	339	-0.565783	MT_1	330	339	0.539615	MT_1	330	339	0.138342	MT_1	330	339	0.458324	MT_1	330	339	0	MT_1	330	339	0.29255	MT_1	330	339	-0.0704141	MT_1	330	339	0.443272
MT_1	340	349	-0.565783	MT_1	340	349	0	MT_1	340	349	0.778443	MT_1	340	349	-0.616979	MT_1	340	349	0.203865	MT_1	340	349	0.206132	MT_1	340	349	0	MT_1	340	349	0.443272
MT_1	350	359	0.282075	MT_1	350	359	0	MT_1	350	359	0.441101	MT_1	350	359	0.257162	MT_1	350	359	-0.195157	MT_1	350	359	0.687726	MT_1	350	359	0.238594	MT_1	350	359	0
MT_1	360	369	0	MT_1	360	369	0.307594	MT_1	360	369	0.237343	MT_1	360	369	0	MT_1	360	369	0.203865	MT_1	360	369	0	MT_1	360	369	-0.89172	MT_1	360	369	0.238594
MT_1	370	379	0.307594	MT_1	370	379	0	MT_1	370	379	-0.175879	MT_1	370	379	-0.379636	MT_1	370	379	0	MT_1	370	379	0.546732	MT_1	370	379	0	MT_1	370	379	-0.674498
MT_1	380	389	0	MT_1	380	389	-0.229928	MT_1	380	389	0.237343	MT_1	380	389	0.475344	MT_1	380	389	0	MT_1	380	389	0.817641	MT_1	380	389	0.217223	MT_1	380	389	-0.284124
MT_1	390	399	-0.512003	MT_1	390	399	-0.512003	MT_1	390	399	0	MT_1	390	399	0.237343	MT_1	390	399	0.206132	MT_1	390	399	0.689347	MT_1	390	399	0	MT_1	390	399	-0.0580747
MT_1	400	409	0	MT_1	400	409	-0.204409	MT_1	400	409	0	MT_1	400	409	-0.379636	MT_1	400	409	0	MT_1	400	409	0.690966	MT_1	400	409	0	MT_1	400	409	0.238594
MT_1	410	419	0	MT_1	410	419	0	MT_1	410	419	0	MT_1	410	419	0.0329304	MT_1	410	419	0	MT_1	410	419	-0.0209328	MT_1	410	419	-0.513686	MT_1	410	419	0.443272
MT_1	420	429	0.282075	MT_1	420	429	0.0307259	MT_1	420	429	0	MT_1	420	429	0.805614	MT_1	420	429	0	MT_1	420	429	0.367039	MT_1	420	429	0	MT_1	420	429	-0.445745
MT_1	430	439	0.307594	MT_1	430	439	0.435751	MT_1	430	439	0	MT_1	430	439	-0.742825	MT_1	430	439	0	MT_1	430	439	-0.150861	MT_1	430	439	0	MT_1	430	439	0.124716
MT_1	440	449	0	MT_1	440	449	0.956736	MT_1	440	449	0.237343	MT_1	440	449	0.434082	MT_1	440	449	0	MT_1	440	449	0.15133	MT_1	440	449	-0.501347	MT_1	440	449	0.352767
MT_1	450	459	0	MT_1	450	459	0.972712	MT_1	450	459	-1.06495	MT_1	450	459	-0.500664	MT_1	450	459	0	MT_1	450	459	0.818183	MT_1	450	459	0	MT_1	450	459	-0.430212
MT_1	460	469	0	MT_1	460	469	-0.576898	MT_1	460	469	0	MT_1	460	469	-0.562989	MT_1	460	469	0	MT_1	460	469	0.537578	MT_1	460	469	0	MT_1	460	469	-0.0953689
MT_1	470	479	0	MT_1	470	479	-0.704472	MT_1	470	479	-0.402758	MT_1	470	479	0.00337498	MT_1	470	479	0	MT_1	470	479	0.889594	MT_1	470	479	0.217223	MT_1	470	479	1.11332
MT_1	480	489	-0.565783	MT_1	480	489	1.11356	MT_1	480	489	-0.640101	MT_1	480	489	0.346154	MT_1	480	489	0	MT_1	480	489	1.87003	MT_1	480	489	-0.501347	MT_1	480	489	0.161604
MT_1	490	499	0.539615	MT_1	490	499	1.50388	MT_1	490	499	-0.199001	MT_1	490	499	-0.839392	MT_1	490	499	0	MT_1	490	499	2.48462	MT_1	490	499	-0.262753	MT_1	490	499	0.605439
MT_1	500	509	0	MT_1	500	509	0.0401089	MT_1	500	509	1.19178	MT_1	500	509	1.05026	MT_1	500	509	0	MT_1	500	509	1.6231	MT_1	500	509	-0.89172	MT_1	500	509	-0.0335441
MT_1	510	519	0	MT_1	510	519	1.4331	MT_1	510	519	-0.105769	MT_1	510	519	-1.29075	MT_1	510	519	-0.197424	MT_1	510	519	1.10536	MT_1	510	519	-0.882235	MT_1	510	519	0.8988
MT_1	520	529	0.560992	MT_1	520	529	0.673464	MT_1	520	529	1.9551	MT_1	520	529	0.792093	MT_1	520	529	-0.192285	MT_1	520	529	2.22618	MT_1	520	529	-0.750787	MT_1	520	529	0.651939
MT_1	530	539	-1.43519	MT_1	530	539	0.931433	MT_1	530	539	0.0865981	MT_1	530	539	1.08531	MT_1	530	539	-0.640841	MT_1	530	539	1.02411	MT_1	530	539	-1.43871	MT_1	530	539	1.53183
MT_1	540	549	0.539615	MT_1	540	549	-0.339918	MT_1	540	549	0.530938	MT_1	540	549	0.458324	MT_1	540	549	-0.712594	MT_1	540	549	0.822082	MT_1	540	549	-0.882235	MT_1	540	549	0.238594
MT_1	550	559	0	MT_1	550	559	0.517916	MT_1	550	559	0.921512	MT_1	550	559	-0.640101	MT_1	550	559	-0.401289	MT_1	550	559	1.1527	MT_1	550	559	0.12114	MT_1	550	559	0.752468
MT_1	560	569	-0.607053	MT_1	560	569	0.539615	MT_1	560	569	-0.242148	MT_1	560	569	0.237343	MT_1	560	569	0.203865	MT_1	560	569	1.04942	MT_1	560	569	0.108801	MT_1	560	569	0.0882529
MT_1	570	579	-0.736926	MT_1	570	579	0	MT_1	570	579	1.66832	MT_1	570	579	-0.824776	MT_1	570	579	-0.584043	MT_1	570	579	0.653531	MT_1	570	579	-0.284124	MT_1	570	579	0.424746
MT_1	580	588	0.307594	MT_1	580	588	0.517916	MT_1	580	588	0.00923186	MT_1	580	588	0.946139	MT_1	580	588	0.38646	MT_1	580	588	0.546732	MT_1	580	588	-1.20011	MT_1	580	588	-0.0766013
MT_1	589	598	-0.945851	MT_1	589	598	0.931433	MT_1	589	598	1.21181	MT_1	589	598	0.237343	MT_1	589	598	-0.195157	MT_1	589	598	0.942268	MT_1	589	598	-0.664971	MT_1	589	598	0.268193
MT_1	599	608	0	MT_1	599	608	0.027612	MT_1	599	608	0.608419	MT_1	599	608	0.634839	MT_1	599	608	0.203865	MT_1	599	608	1.15387	MT_1	599	608	0.238594	MT_1	599	608	0.606137
MT_1	609	618	0.173656	MT_1	609	618	-0.229928	MT_1	609	618	0.692372	MT_1	609	618	-0.175879	MT_1	609	618	0.144734	MT_1	609	618	0.419314	MT_1	609	618	-1.18992	MT_1	609	618	0.424746
MT_1	619	628	-0.272898	MT_1	619	628	0.517916	MT_1	619	628	0.481097	MT_1	619	628	0.237343	MT_1	619	628	0.105047	MT_1	619	628	0.755458	MT_1	619	628	-0.982432	MT_1	619	628	1.01935
MT_1	629	638	0.931433	MT_1	629	638	0.227437	MT_1	629	638	1.10872	MT_1	629	638	0.441101	MT_1	629	638	-0.429082	MT_1	629	638	1.10629	MT_1	629	638	-0.0526758	MT_1	629	638	-0.000987466
MT_1	639	648	0.100225	MT_1	639	648	0.273217	MT_1	639	648	1.71411	MT_1	639	648	-0.259337	MT_1	639	648	0.687726	MT_1	639	648	1.41793	MT_1	639	648	-0.664971	MT_1	639	648	0.405978
MT_1	649	658	0.520397	MT_1	649	658	1.08618	MT_1	649	658	0.0981392	MT_1	649	658	-0.824776	MT_1	649	658	0.203865	MT_1	649	658	0.796263	MT_1	649	658	-0.262753	MT_1	649	658	0.606137
MT_1	659	668	-0.971135	MT_1	659	668	-0.0155951	MT_1	659	668	0.61961	MT_1	659	668	0.51836	MT_1	659	668	-0.970438	MT_1	659	668	2.4549	MT_1	659	668	-0.0953689	MT_1	659	668	-0.0449305
MT_1	669	678	-0.0478673	MT_1	669	678	1.1576	MT_1	669	678	1.97318	MT_1	669	678	0.60644	MT_1	669	678	0.108009	MT_1	669	678	2.95057	MT_1	669	678	0.238594	MT_1	669	678	0.712544
MT_1	679	688	-0.0261686	MT_1	679	688	-0.715228	MT_1	679	688	1.29093	MT_1	679	688	-0.221696	MT_1	679	688	0.141861	MT_1	679	688	1.25824	MT_1	679	688	0.092451	MT_1	679	688	0.092451
MT_1	689	698	0	MT_1	689	698	-0.101642	MT_1	689	698	0.151224	MT_1	689	698	0.422866	MT_1	689	698	-0.194552	MT_1	689	698	1.10629	MT_1	689	698	0.238594	MT_1	689	698	0.405978
MT_1	699	708	0.282075	MT_1	699	708	-0.914128	MT_1	699	708	0.0178599	MT_1	699	708	0.946139	MT_1	699	708	0.206132	MT_1	699	708	0.943057	MT_1	699	708	-0.501347	MT_1	699	708	0.857955
MT_1	709	718	0.307594	MT_1	709	718	0.349141	MT_1	709	718	0.778443	MT_1	709	718	-0.175879	MT_1	709	718	-0.398417	MT_1	709	718	0.845584	MT_1	709	718	-0.466975	MT_1	709	718	0.871699
MT_1	719	728	-0.565783	MT_1	719	728	0.931433	MT_1	719	728	0.32916	MT_1	719	728	0.237343	MT_1	719	728	0.38446	MT_1	719	728	0.690966	MT_1	719	728	-0.655464	MT_1	719	728	0
MT_1	729	738	0	MT_1	729	738	0.264459	MT_1	729	738	0.664308	MT_1	729	738	-0.640101	MT_1	729	738	-0.192285	MT_1	729	738	1.05195	MT_1	729	738	0.238594	MT_1	729	738	0.405978
MT_1	739	748	0.282075	MT_1	739	748	0	MT_1	739	748	-0.623851	MT_1	739	748	-1.06495	MT_1	739	748	0.148316	MT_1	739	748	0.850656	MT_1	739	748	0.885313	MT_1	739	748	0.572871
MT_1	749	758	0.720566	MT_1	749	758	0	MT_1	749	758	0.751663	MT_1	749	758	0.293777	MT_1	749	758	0.29255	MT_1	749	758	1.34147	MT_1	749	758	-0.643641	MT_1	749	758	0.5896
MT_1	759	768	0.539615	MT_1	759	768	-0.204409	MT_1	759	768	1.18205	MT_1	759	768	0.151992	MT_1	759	768	-0.169444	MT_1	759	768	0.148316	MT_1	759	768	0.251121	MT_1	759	768	0.443272
MT_1	769	778	0.775234	MT_1	769	778	-0.25819	MT_1	769	778	0.106088	MT_1	769	778	-0.382939	MT_1	769	778	-0.398417	MT_1	769	778	-0.194552	MT_1	769	778	0.265902	MT_1	769	778	0
MT_1	779	788	-0.305699	MT_1	779	788	0.75807	MT_1	779	788	0.622878	MT_1	779	788	-1.67093	MT_1	779	788	-0.642506	MT_1	779	788	0.939546	MT_1	779	788	-1.35762	MT_1	779	788	0.217223
MT_1	789	798	0.692024	MT_1	789	798	0.227437	MT_1	789	798	0.454392	MT_1	789	798	-0.158655	MT_1	789	798	-0.818261	MT_1	789	798	-0.0193134	MT_1	789	798	-0.733958	MT_1	789	798	-0.438962
MT_1	799	808	-0.737091	MT_1	799	808	0.517916	MT_1	799	808	1.58289	MT_1	799	808	0.237343	MT_1	799	808	-0.392711	MT_1	799	808	-0.169444	MT_1	799	808	-1.0819	MT_1	799	808	0.0759135
MT_1	809	818	-0.986408	MT_1	809	818	0	MT_1	809	818	-0.0195351	MT_1	809	818	0.257162	MT_1	809	818	-0.247601	MT_1	809	818	0.690966	MT_1	809	818	-0.982432	MT_1	809	818	-0.501347
MT_1	819	828	-1.1774	MT_1	819	828	-0.512003	MT_1	819	828	0.486339	MT_1	819	828	0.00263034	MT_1	819	828	0.546732	MT_1	819	828	0.822082	MT_1	819	828	-0.262753	MT_1	819	828	-0.653126
MT_1	829	838	-0.149689	MT_1	829	838	0.307594	MT_1	829	838	1.05166	MT_1	829	838	0.00263034	MT_1	829	838	0.38446	MT_1	829	838	0.203865	MT_1	829	838	-0.438962	MT_1	829	838	-0.0889407
MT_1	839	848	0	MT_1	839	848	0	MT_1	839	848	1.49611	MT_1	839	848	-0.199001	MT_1	839	848	0.539619	MT_1	839	848	0.942268	MT_1	839	848	0.405978	MT_1	839	848	0
MT_1	849	858	0	MT_1	849	858	0.402921	MT_1	849	858	-4.19e-05	MT_1	849	858	0	MT_1	849	858	0.940713	MT_1	849	858	0.687726	MT_1	849	858	2.06755	MT_1	849	858	0.405978
MT_1	859	868	0	MT_1	859	868	-0.229928	MT_1	859	868	1.06297	MT_1	859	868	0.237343	MT_1	859	868	2.4017	MT_1	859	868	0.689347	MT_1	859	868	2.93001	MT_1	859	868	0.424746
MT_1	869	878	0	MT_1	869	878	-0.889129	MT_1	869	878	1.56901	MT_1	869	878	0.61961	MT_1	869	878	0.206132	MT_1	869	878	0.546732	MT_1	869	878	0.622488	MT_1	869	878	0.752468
MT_1	879	888	0.282075	MT_1	879	888	0	MT_1	879	888	1.47933	MT_1	879	888	0.61961	MT_1	879	888	0	MT_1	879	888	0.544943	MT_1	879	888	0.217223	MT_1	879	888	0.405978
MT_1	889	898	-0.204409	MT_1	889	898	0.539615	MT_1	889	898	0.225983	MT_1	889	898	0	MT_1	889	898	-0.192285	MT_1	889	898	0.206132	MT_1	889	898	0.238594	MT_1	889	898	0
MT_1	899	908	-0.648639	MT_1	899	908	-0.283708	MT_1	899	908	-0.126251	MT_1	899	908	0.441101	MT_1	899	908	-0.398417	MT_1	899	908	0.544943	MT_1	899	908	-0.513686	MT_1	899	908	0.238594
MT_1	909	918	0.282075	MT_1	909	918	0	MT_1	909	918	-0.113885	MT_1	909	918	0.441101	MT_1	909	918	0	MT_1	909	918	0.690966	MT_1	909	918	-0.262753	MT_1	909	918	0.217223
MT_1	919	928	-0.565783	MT_1	919	928	0	MT_1	919	928	1.82215	MT_1	919	928	0	MT_1	919	928	-0.71028	MT_1	919	928	0	MT_1	919	928	-0.732261	MT_1	919	928	0.238594
MT_1	929	938	0.307594	MT_1	929	938	-0.512003	MT_1	929	938	-0.978608	MT_1	929	938	0.634839	MT_1	929	938	0.203865	MT_1	929	938	0.203865	MT_1	929	938	-0.634092	MT_1	929	938	0.217223
MT_1	939	948	0.520397	MT_1	939	948	0.282075	MT_1	939	948	1.20204	MT_1	939	948	0.237343	MT_1	939	948	-0.506415	MT_1	939	948	0.690966	MT_1	939	948	-0.527273	MT_1	939	948	0
MT_1	949	958	0.75807	MT_1	949	958	0	MT_1	949	958	0.00390097	MT_1	949	958	0.237343	MT_1	949	958	0.141861	MT_1	949	958	0.822082	MT_1	949	958	-0.296464	MT_1	949	958	0.572871
MT_1	959	968	0.720566	MT_1	959	968	0	MT_1	959	968	1.19178	MT_1	959	968	0	MT_1	959	968	-0.584108	MT_1	959	968	0.546732	MT_1	959	968	0	MT_1	959	968	0.238594
MT_1	969	978	-0.191275	MT_1	969	978	0	MT_1	969	978	-0.812469	MT_1	969	978	0.257162	MT_1	969	978	-0.0375878	MT_1	969	978	0.38646	MT_1	969	978	-1.41147	MT_1	969	978	0
MT_1	979	988	0.0456281	MT_1	979	988	0	MT_1	979	988	-0.912914	MT_1	979	988	0.634839	MT_1	979	988	-1.00411	MT_1	979	988	-0.0271793	MT_1	979	988	-1.7701	MT_1	979	988	-0.501347
MT_1	989	998	0.282765	MT_1	989	998	0	MT_1	989	998	-0.22312	MT_1	989	998	0.441101	MT_1	989	998	-0.915538	MT_1	989	998	1.5825	MT_1	989	998	-1.36398	MT_1	989	998	0.572871
MT_1	999	1008	-1.2942	MT_1	999	1008	0.307594	MT_1	999	1008	-0.235246	MT_1	999	1008	0.475344	MT_1	999	1008	-0.559862	MT_1	999	1008	0.939546	MT_1	999	1008	0.108801	MT_1	999	1008	-0.296464
MT_1	1009	1018	0.227437	MT_1	1009	1018	0.282075	MT_1	1009	1018	0.279039	MT_1	1009	1018	0.257162	MT_1	1009	1018	0.142939	MT_1	1009	1018	0.206132	MT_1	1009	1018	-1.89401	MT_1	1009	1018	0
MT_1	1019	1028	-0.339466	MT_1	1019	1028	0	MT_1	1019	1028	1.25676	MT_1	1019	1028	0.237343	MT_1	1019	1028	-0.583978	MT_1	1019	1028	0.38646	MT_1	1019	1028	-0.181091	MT_1	1019	1028	0.405978
MT_1	1029	1038	-0.581535	MT_1	1029	1038	0	MT_1	1029	1038	-0.623613	MT_1	1029	1038	0.0329304	MT_1	1029	1038	0.206132	MT_1	1029	1038	-0.195157	MT_1	1029	1038	-0.0766013	MT_1	1029	1038	0
MT_1	1039	1048	-0.0261686	MT_1	1039	1048	0	MT_1	1039	1048	0.967804	MT_1	1039	1048	0	MT_1	1039	1048	-0.806655	MT_1	1039	1048	0.546732	MT_1	1039	1048	0	MT_1	1039	1048	0
MT_1	1049	1058	0.560992	MT_1	1049	1058	-0.512003	MT_1	1049	1058	1.58748	MT_1	1049	1058	0.946139	MT_1	1049	1058	-0.167652	MT_1	1049	1058	2.07909	MT_1	1049	1058	-0.31885	MT_1	1049	1058	0.572871
MT_1	1059	1068	0.282075	MT_1	1059	1068	0.027612	MT_1	1059	1068	0.257162	MT_1	1059	1068	0.441101	MT_1	1059	1068	0	MT_1	1059	1068	0.690966	MT_1	1059	1068	-0.872686	MT_1	1059	1068	0.5896
MT_1	1069	1078	0	MT_1	1069	1078	0	MT_1	1069	1078	0.257162	MT_1	1069	1078	0.475344	MT_1	1069	1078	-0.401289	MT_1	1069	1078	0.689347	MT_1	1069	1078	0	MT_1	1069	1078	0.405978
MT_1	1079	1088	0	MT_1	1079	1088	0	MT_1	1079	1088	0.475344	MT_1	1079	1088	0.237343	MT_1	1079	1088	0	MT_1	1079	1088	-0.192285	MT_1	1079	1088	-0.501347	MT_1	1079	1088	-0.275092
MT_1	1089	1098	0	MT_1	1089	1098	0	MT_1	1089	1098	0	MT_1	1089	1098	-0.616979	MT_1	1089	1098	0	MT_1	1089	1098	0.203865	MT_1	1089	1098	0	MT_1	1089	1098	0
MT_1	1099	1108	0	MT_1	1099	1108	0	MT_1	1099	1108	0	MT_1	1099	1108	-0.616979	MT_1	1099	1108	0	MT_1	1099	1108	0.206132	MT_1	1099	1108	0	MT_1	1099	1108	0
MT_1	1109	1118	0	MT_1	1109	1118	0	MT_1	1109	1118	0.237343	MT_1	1109	1118	0	MT_1	1109	1118	0	MT_1	1109	1118	0.206132	MT_1	1109	1118	0	MT_1	1109	1118	0
MT_1	1119	1128	0	MT_1	1119	1128	0	MT_1	1119	1128	0	MT_1	1119	1128	-0.640101	MT_1	1119	1128	0	MT_1	1119	1128	-0.398417	MT_1	1119	1128	0	MT_1	1119	1128	0.217223
MT_1	1129	1138	0	MT_1	1129	1138	0	MT_1	1129	1138	0.257162	MT_1	1129	1138	0	MT_1	1129	1138	0	MT_1	1129	1138	0.687726	MT_1	1129	1138	0	MT_1	1129	1138	0.424746
MT_1	1139	1148	0	MT_1	1139	1148	0	MT_1	1139	1148	0	MT_1	1139	1148	0	MT_1	1139	1148	0	MT_1	1139	1148	0.686103	MT_1	1139	1148	0	MT_1	1139	1148	1.89582
MT_1	1149	1158	0	MT_1	1149	1158	0	MT_1	1149	1158	0	MT_1	1149	1158	0	MT_1	1149	1158	0	MT_1	1149	1158	0	MT_1	1149	1158	0	MT_1	1149	1158	0
MT_1	1159	1167	0	MT_1	1159	1167	0	MT_1	1159	1167	0	MT_1	1159	1167	0	MT_1	1159	1167	0	MT_1	1159	1167	0	MT_1	1159	1167	0	MT_1	1159	1167	0
MT_1	1168	1177	0	MT_1	1168	1177	0	MT_1	1168	1177	0	MT_1	1168	1177	0	MT_1	1168	1177	0	MT_1	1168	1177	0	MT_1	1168	1177	0	MT_1	1168	1177	0
MT_1	1178	1187	0	MT_1	1178	1187	0	MT_1	1178	1187	0	MT_1	1178	1187	0.237343	MT_1	1178	1187	0	MT_1	1178	1187	0	MT_1	1178	1187	0	MT_1	1178	1187	0
MT_1	1188	1197	0	MT_1	1188	1197	0	MT_1	1188	1197	0	MT_1	1188	1197	0.458324	MT_1	1188	1197	0	MT_1	1188	1197	0	MT_1	1188	1197	0	MT_1	1188	1197	0
MT_1	1198	1207	0	MT_1	1198	1207	0	MT_1	1198	1207	0	MT_1	1198	1207	0	MT_1	1198	1207	0.206132	MT_1	1198	1207	0	MT_1	1198	1207	0	MT_1	1198	1207	0
MT_1	1208	1217	0	MT_1	1208	1217	0	MT_1	1208	1217	0	MT_1	1208	1217	0.634839	MT_1	1208	1217	0	MT_1	1208	1217	-0.194552	MT_1	1208	1217	-0.501347	MT_1	1208	1217	0.405978
MT_1	1218	1227	0	MT_1	1218	1227	-0.607053	MT_1	1218	1227	0	MT_1	1218	1227	1.18145	MT_1	1218	1227	0	MT_1	1218	1227	0	MT_1	1218	1227	0	MT_1	1218	1227	0.238594
MT_1	1228	1237	0.307594	MT_1	1228	1237	0.282075	MT_1	1228	1237	0	MT_1	1228	1237	0	MT_1	1228	1237	0	MT_1	1228	1237	0	MT_1	1228	1237	0	MT_1	1228	1237	0.238594
MT_1	1238	1247	0	MT_1	1238	1247	0	MT_1	1238	1247	0	MT_1	1238	1247	0	MT_1	1238	1247	0	MT_1	1238	1247	0	MT_1	1238	1247	0	MT_1	1238	1247	0
MT_1	1248	1257	0	MT_1	1248	1257	0	MT_1	1248	1257	0	MT_1	1248	1257	0	MT_1	1248	1257	0	MT_1	1248	1257	-0.506462	MT_1	1248	1257	0	MT_1	1248	1257	0.424746
MT_1	1258	1267	0	MT_1	1258	1267	0	MT_1	1258	1267	0	MT_1	1258	1267	0.634839	MT_1	1258	1267	0.38446	MT_1	1258	1267	-0.398417	MT_1	1258	1267	0.238594	MT_1	1258	1267	0
MT_1	1268	1277	0	MT_1	1268	1277	-1.15308	MT_1	1268	1277	0	MT_1	1268	1277	-1.15539	MT_1	1268	1277	0	MT_1	1268	1277	-0.585978	MT_1	1268	1277	0	MT_1	1268	1277	-0.882235
MT_1	1278	1287	0	MT_1	1278	1287	-0.25819	MT_1	1278	1287	0	MT_1	1278	1287	0.441101	MT_1	1278	1287	0.38646	MT_1	1278	1287	-0.7627	MT_1	1278	1287	0.238594	MT_1	1278	1287	-0.501347
MT_1	1288	1297	0	MT_1	1288	1297	-0.880228	MT_1	1288	1297	0	MT_1	1288	1297	0.603371	MT_1	1288	1297	0.206132	MT_1	1288	1297	0.814732	MT_1	1288	1297	0	MT_1	1288	1297	-0.973759
MT_1	1298	1307	-0.565783	MT_1	1298	1307	-0.565783	MT_1	1298	1307	0.475344	MT_1	1298	1307	0.138342	MT_1	1298	1307	0.544943	MT_1	1298	1307	-1.15635	MT_1	1298	1307	0.217223	MT_1	1298	1307	-0.655464
MT_1	1308	1317	0	MT_1	1308	1317	-0.512003	MT_1	1308	1317	-0.181777	MT_1	1308	1317	-0.379636	MT_1	1308	1317	0.690966	MT_1	1308	1317	0	MT_1	1308	1317	0	MT_1	1308	1317	-0.284124
MT_1	1318	1326	0	MT_1	1318	1326	0.307594	MT_1	1318	1326	-0.844594	MT_1	1318	1326	-0.462328	MT_1	1318	1326	0.148316	MT_1	1318	1326	-0.401289	MT_1	1318	1326	0	MT_1	1318	1326	-0.296464
MT_1	1327	1336	0.00591327	MT_1	1327	1336	0	MT_1	1327	1336	0.61961	MT_1	1327	1336	0.175113	MT_1	1327	1336	1.7882	MT_1	1327	1336	0	MT_1	1327	1336	0.238594	MT_1	1327	1336	0
MT_1	1337	1346	-0.229928	MT_1	1337	1346	-0.00479141	MT_1	1337	1346	0.641187	MT_1	1337	1346	0.445211	MT_1	1337	1346	1.10904	MT_1	1337	1346	0.687726	MT_1	1337	1346	-0.437999	MT_1	1337	1346	-0.129767
MT_1	1347	1356	-0.229928	MT_1	1347	1356	0	MT_1	1347	1356	0.946139	MT_1	1347	1356	0.64991	MT_1	1347	1356	1.62597	MT_1	1347	1356	0	MT_1	1347	1356	0.981824	MT_1	1347	1356	0.108801
MT_1	1357	1366	-0.283708	MT_1	1357	1366	-0.229928	MT_1	1357	1366	0.921512	MT_1	1357	1366	-0.402758	MT_1	1357	1366	1.5825	MT_1	1357	1366	0	MT_1	1357	1366	0.238594	MT_1	1357	1366	-1.4257
MT_1	1367	1376	-0.229928	MT_1	1367	1376	0	MT_1	1367	1376	0.511969	MT_1	1367	1376	-1.67093	MT_1	1367	1376	1.77312	MT_1	1367	1376	-0.71028	MT_1	1367	1376	0.424746	MT_1	1367	1376	-0.296464
MT_1	1377	1386	-0.765952	MT_1	1377	1386	-0.565783	MT_1	1377	1386	0.933878	MT_1	1377	1386	-0.606627	MT_1	1377	1386	2.5046	MT_1	1377	1386	-0.506415	MT_1	1377	1386	1.58591	MT_1	1377	1386	-0.89172
MT_1	1387	1396	-0.0595276	MT_1	1387	1396	-0.112667	MT_1	1387	1396	1.40866	MT_1	1387	1396	-0.773125	MT_1	1387	1396	3.51013	MT_1	1387	1396	-0.398417	MT_1	1387	1396	1.09425	MT_1	1387	1396	-0.634092
MT_1	1397	1406	0.164423	MT_1	1397	1406	-0.229928	MT_1	1397	1406	0.640675	MT_1	1397	1406	-1.39273	MT_1	1397	1406	2.554	MT_1	1397	1406	-0.0119565	MT_1	1397	1406	1.75984	MT_1	1397	1406	-0.262753
MT_1	1407	1416	-0.506947	MT_1	1407	1416	0.73944	MT_1	1407	1416	0.708827	MT_1	1407	1416	0.61961	MT_1	1407	1416	3.42777	MT_1	1407	1416	0	MT_1	1407	1416	1.03429	MT_1	1407	1416	-0.262753
MT_1	1417	1426	-0.129414	MT_1	1417	1426	0.307594	MT_1	1417	1426	0.370958	MT_1	1417	1426	-0.175879	MT_1	1417	1426	3.41904	MT_1	1417	1426	-0.0148289	MT_1	1417	1426	0.476422	MT_1	1417	1426	-0.653126
MT_1	1427	1436	-0.00596149	MT_1	1427	1436	0	MT_1	1427	1436	0.757485	MT_1	1427	1436	-0.616979	MT_1	1427	1436	2.91192	MT_1	1427	1436	-0.506462	MT_1	1427	1436	0.292975	MT_1	1427	1436	0
MT_1	1437	1446	-0.694543	MT_1	1437	1446	0	MT_1	1437	1446	1.07418	MT_1	1437	1446	-0.402758	MT_1	1437	1446	2.59624	MT_1	1437	1446	-0.398417	MT_1	1437	1446	1.0888	MT_1	1437	1446	-0.429414
MT_1	1447	1456	0.641044	MT_1	1447	1456	-0.581535	MT_1	1447	1456	0.510667	MT_1	1447	1456	0	MT_1	1447	1456	2.97302	MT_1	1447	1456	-0.714905	MT_1	1447	1456	1.24206	MT_1	1447	1456	-0.872686
MT_1	1457	1466	-0.028917	MT_1	1457	1466	0.307594	MT_1	1457	1466	1.26583	MT_1	1457	1466	0	MT_1	1457	1466	2.37944	MT_1	1457	1466	-0.398417	MT_1	1457	1466	1.35004	MT_1	1457	1466	-0.882235
MT_1	1467	1476	1.07136	MT_1	1467	1476	0	MT_1	1467	1476	1.08531	MT_1	1467	1476	0.933878	MT_1	1467	1476	2.63446	MT_1	1467	1476	0	MT_1	1467	1476	0.251121	MT_1	1467	1476	-0.296464
MT_1	1477	1486	0.410303	MT_1	1477	1486	0	MT_1	1477	1486	0.779222	MT_1	1477	1486	0.257162	MT_1	1477	1486	2.00165	MT_1	1477	1486	0.203865	MT_1	1477	1486	0.372778	MT_1	1477	1486	-0.501347
MT_1	1487	1495	-0.328137	MT_1	1487	1495	0	MT_1	1487	1495	0.293777	MT_1	1487	1495	-0.402758	MT_1	1487	1495	1.73332	MT_1	1487	1495	0	MT_1	1487	1495	-0.0200214	MT_1	1487	1495	-0.882235
MT_1	1496	1505	0.307594	MT_1	1496	1505	-0.565783	MT_1	1496	1505	0.946139	MT_1	1496	1505	-0.379636	MT_1	1496	1505	1.72257	MT_1	1496	1505	-0.506462	MT_1	1496	1505	-0.30212	MT_1	1496	1505	0
MT_1	1506	1515	-1.25484	MT_1	1506	1515	0.210679	MT_1	1506	1515	0.441101	MT_1	1506	1515	0.237343	MT_1	1506	1515	1.02508	MT_1	1506	1515	-0.714905	MT_1	1506	1515	0.238594	MT_1	1506	1515	-1.22531
MT_1	1516	1525	0.307594	MT_1	1516	1525	0	MT_1	1516	1525	0.792093	MT_1	1516	1525	-0.199001	MT_1	1516	1525	1.25237	MT_1	1516	1525	0	MT_1	1516	1525	-0.0766013	MT_1	1516	1525	-0.513686
MT_1	1526	1535	-0.930714	MT_1	1526	1535	0	MT_1	1526	1535	-0.199001	MT_1	1526	1535	-1.42232	MT_1	1526	1535	1.42539	MT_1	1526	1535	-0.712594	MT_1	1526	1535	0.885313	MT_1	1526	1535	0.572871
MT_1	1536	1545	0.517916	MT_1	1536	1545	-0.930714	MT_1	1536	1545	0.778443	MT_1	1536	1545	0.933878	MT_1	1536	1545	1.15622	MT_1	1536	1545	0	MT_1	1536	1545	0.722443	MT_1	1536	1545	0
MT_1	1546	1555	0.402921	MT_1	1546	1555	0.246067	MT_1	1546	1555	0.634839	MT_1	1546	1555	-0.430112	MT_1	1546	1555	1.10721	MT_1	1546	1555	-0.169962	MT_1	1546	1555	0.217223	MT_1	1546	1555	-0.688171
MT_1	1556	1565	0.246067	MT_1	1556	1565	-0.565783	MT_1	1556	1565	-0.0204914	MT_1	1556	1565	-1.02102	MT_1	1556	1565	0.648136	MT_1	1556	1565	-0.398417	MT_1	1556	1565	0.217223	MT_1	1556	1565	-0.476257
MT_1	1566	1575	0.0489891	MT_1	1566	1575	-0.889129	MT_1	1566	1575	0.237343	MT_1	1566	1575	0.441101	MT_1	1566	1575	1.05321	MT_1	1566	1575	0.38446	MT_1	1566	1575	0.405978	MT_1	1566	1575	0.370352
MT_1	1576	1585	1.08618	MT_1	1576	1585	0.282075	MT_1	1576	1585	-0.181777	MT_1	1576	1585	-0.619146	MT_1	1576	1585	0.942268	MT_1	1576	1585	-0.192285	MT_1	1576	1585	0.217223	MT_1	1576	1585	-0.284124
MT_1	1586	1595	0	MT_1	1586	1595	-0.914128	MT_1	1586	1595	0.237343	MT_1	1586	1595	-0.844594	MT_1	1586	1595	1.18495	MT_1	1586	1595	0.38446	MT_1	1586	1595	-0.501347	MT_1	1586	1595	-0.560791
MT_1	1596	1605	0.282075	MT_1	1596	1605	0.146675	MT_1	1596	1605	-0.00526188	MT_1	1596	1605	0.530938	MT_1	1596	1605	1.65465	MT_1	1596	1605	-0.126971	MT_1	1596	1605	0.424746	MT_1	1596	1605	-1.18711
MT_1	1606	1615	0	MT_1	1606	1615	-0.656676	MT_1	1606	1615	1.09636	MT_1	1606	1615	0.239985	MT_1	1606	1615	1.34147	MT_1	1606	1615	-0.147442	MT_1	1606	1615	0.737534	MT_1	1606	1615	-1.83114
MT_1	1616	1625	0.307594	MT_1	1616	1625	-0.25819	MT_1	1616	1625	-0.606662	MT_1	1616	1625	-0.536441	MT_1	1616	1625	1.25336	MT_1	1616	1625	-1.74636	MT_1	1616	1625	-0.275092	MT_1	1616	1625	-1.50209
MT_1	1626	1635	0.517916	MT_1	1626	1635	-1.08737	MT_1	1626	1635	0.81901	MT_1	1626	1635	-0.452751	MT_1	1626	1635	1.10813	MT_1	1626	1635	-0.581873	MT_1	1626	1635	0.871699	MT_1	1626	1635	-2.15711
MT_1	1636	1645	-0.172645	MT_1	1636	1645	-0.3911	MT_1	1636	1645	0.793521	MT_1	1636	1645	-0.524491	MT_1	1636	1645	1.21068	MT_1	1636	1645	-0.726288	MT_1	1636	1645	0.751776	MT_1	1636	1645	-2.38634
MT_1	1646	1654	0.208563	MT_1	1646	1654	-1.08162	MT_1	1646	1654	0.510667	MT_1	1646	1654	-1.05177	MT_1	1646	1654	1.26109	MT_1	1646	1654	-1.00528	MT_1	1646	1654	0.616916	MT_1	1646	1654	-1.63052
MT_1	1655	1664	0.308533	MT_1	1655	1664	-1.09157	MT_1	1655	1664	0.711697	MT_1	1655	1664	-0.703073	MT_1	1655	1664	2.55457	MT_1	1655	1664	-1.4852	MT_1	1655	1664	0.932639	MT_1	1655	1664	-1.48418
MT_1	1665	1674	1.07708	MT_1	1665	1674	-0.922775	MT_1	1665	1674	0.864436	MT_1	1665	1674	-1.42626	MT_1	1665	1674	2.46868	MT_1	1665	1674	-0.322636	MT_1	1665	1674	0.238781	MT_1	1665	1674	-1.60201
MT_1	1675	1684	0.169745	MT_1	1675	1684	-1.0425	MT_1	1675	1684	-0.342085	MT_1	1675	1684	-1.59685	MT_1	1675	1684	1.76822	MT_1	1675	1684	-0.42177	MT_1	1675	1684	1.59422	MT_1	1675	1684	-1.37627
MT_1	1685	1694	-0.739546	MT_1	1685	1694	-0.283708	MT_1	1685	1694	0.847644	MT_1	1685	1694	-1.09844	MT_1	1685	1694	2.67176	MT_1	1685	1694	-0.980252	MT_1	1685	1694	1.10936	MT_1	1685	1694	-1.22331
MT_1	1695	1704	0.958373	MT_1	1695	1704	-1.09404	MT_1	1695	1704	0.535432	MT_1	1695	1704	-2.32923	MT_1	1695	1704	2.33829	MT_1	1695	1704	-1.98467	MT_1	1695	1704	0.356608	MT_1	1695	1704	-2.10797
MT_1	1705	1714	-0.634368	MT_1	1705	1714	-0.453713	MT_1	1705	1714	0.689326	MT_1	1705	1714	-1.11196	MT_1	1705	1714	2.13844	MT_1	1705	1714	-1.15505	MT_1	1705	1714	1.22531	MT_1	1705	1714	-1.42162
MT_1	1715	1724	-0.0155951	MT_1	1715	1724	-0.512003	MT_1	1715	1724	0.510667	MT_1	1715	1724	-0.0132875	MT_1	1715	1724	2.74045	MT_1	1715	1724	-0.764638	MT_1	1715	1724	1.24291	MT_1	1715	1724	-1.38893
MT_1	1725	1734	-0.544868	MT_1	1725	1734	-0.25819	MT_1	1725	1734	0.448754	MT_1	1725	1734	-0.175879	MT_1	1725	1734	3.24969	MT_1	1725	1734	-0.401289	MT_1	1725	1734	0.0844446	MT_1	1725	1734	-0.952388
MT_1	1735	1744	0.727627	MT_1	1735	1744	-0.229928	MT_1	1735	1744	1.99695	MT_1	1735	1744	-1.42232	MT_1	1735	1744	3.3136	MT_1	1735	1744	-0.71028	MT_1	1735	1744	1.65403	MT_1	1735	1744	-0.653126
MT_1	1745	1754	-0.495994	MT_1	1745	1754	0	MT_1	1745	1754	0.383497	MT_1	1745	1754	0.634839	MT_1	1745	1754	2.62304	MT_1	1745	1754	0.38646	MT_1	1745	1754	0.632938	MT_1	1745	1754	-0.401398
MT_1	1755	1764	0.969626	MT_1	1755	1764	-1.36339	MT_1	1755	1764	0.679296	MT_1	1755	1764	-1.04005	MT_1	1755	1764	2.60473	MT_1	1755	1764	-1.15705	MT_1	1755	1764	1.92489	MT_1	1755	1764	-1.04924
MT_1	1765	1774	0.00420403	MT_1	1765	1774	0	MT_1	1765	1774	0.328563	MT_1	1765	1774	-0.379636	MT_1	1765	1774	2.67012	MT_1	1765	1774	-0.970438	MT_1	1765	1774	0.340969	MT_1	1765	1774	-1.43871
MT_1	1775	1784	-0.191275	MT_1	1775	1784	-0.412798	MT_1	1775	1784	1.51269	MT_1	1775	1784	-0.844594	MT_1	1775	1784	1.87382	MT_1	1775	1784	-0.0119565	MT_1	1775	1784	1.32028	MT_1	1775	1784	-0.513686
MT_1	1785	1794	-0.520232	MT_1	1785	1794	-0.43152	MT_1	1785	1794	0.967804	MT_1	1785	1794	-0.0204914	MT_1	1785	1794	2.56259	MT_1	1785	1794	0.145443	MT_1	1785	1794	1.31022	MT_1	1785	1794	-0.437999
MT_1	1795	1804	0.898225	MT_1	1795	1804	-0.930714	MT_1	1795	1804	0.582249	MT_1	1795	1804	-1.06495	MT_1	1795	1804	2.02311	MT_1	1795	1804	-0.282713	MT_1	1795	1804	1.00695	MT_1	1795	1804	-0.275092
MT_1	1805	1814	-0.581535	MT_1	1805	1814	-0.191275	MT_1	1805	1814	1.37997	MT_1	1805	1814	-1.78122	MT_1	1805	1814	2.27332	MT_1	1805	1814	0.689347	MT_1	1805	1814	0.5896	MT_1	1805	1814	-0.944684
MT_1	1815	1823	0.227437	MT_1	1815	1823	-0.355788	MT_1	1815	1823	1.07418	MT_1	1815	1823	-2.14721	MT_1	1815	1823	1.51271	MT_1	1815	1823	-0.968503	MT_1	1815	1823	1.1306	MT_1	1815	1823	0.251121
MT_1	1824	1833	0.307594	MT_1	1824	1833	-0.43152	MT_1	1824	1833	0.805614	MT_1	1824	1833	-0.175879	MT_1	1824	1833	0.943057	MT_1	1824	1833	-0.197424	MT_1	1824	1833	0.424746	MT_1	1824	1833	-0.643641
MT_1	1834	1843	-0.3911	MT_1	1834	1843	-0.905747	MT_1	1834	1843	0.64991	MT_1	1834	1843	0.316899	MT_1	1834	1843	1.15387	MT_1	1834	1843	0.144734	MT_1	1834	1843	0.572871	MT_1	1834	1843	-0.29022
MT_1	1844	1853	0.307594	MT_1	1844	1853	-0.607053	MT_1	1844	1853	0.475344	MT_1	1844	1853	0.268168	MT_1	1844	1853	1.34147	MT_1	1844	1853	-0.54076	MT_1	1844	1853	0.217223	MT_1	1844	1853	0.236891
MT_1	1854	1863	0.517916	MT_1	1854	1863	-0.914128	MT_1	1854	1863	0.61961	MT_1	1854	1863	-0.113885	MT_1	1854	1863	1.25237	MT_1	1854	1863	-0.279156	MT_1	1854	1863	-0.107708	MT_1	1854	1863	-1.75038
MT_1	1864	1873	0	MT_1	1864	1873	0.192286	MT_1	1864	1873	-0.623851	MT_1	1864	1873	-0.744217	MT_1	1864	1873	1.25237	MT_1	1864	1873	-0.712594	MT_1	1864	1873	0.443272	MT_1	1864	1873	-1.215
MT_1	1874	1883	0.931433	MT_1	1874	1883	-1.00143	MT_1	1874	1883	0.61961	MT_1	1874	1883	-0.303494	MT_1	1874	1883	1.32495	MT_1	1874	1883	0.144734	MT_1	1874	1883	0.0715237	MT_1	1874	1883	-0.95831
MT_1	1884	1893	0.332441	MT_1	1884	1893	-0.290289	MT_1	1884	1893	0.441101	MT_1	1884	1893	-0.614192	MT_1	1884	1893	1.25237	MT_1	1884	1893	-1.00294	MT_1	1884	1893	0.424746	MT_1	1884	1893	-1.75479
MT_1	1894	1903	0.517916	MT_1	1894	1903	0.123238	MT_1	1894	1903	1.20204	MT_1	1894	1903	-1.03244	MT_1	1894	1903	1.78744	MT_1	1894	1903	-0.916714	MT_1	1894	1903	0.398475	MT_1	1894	1903	-0.384599
MT_1	1904	1913	0.246067	MT_1	1904	1913	-0.804316	MT_1	1904	1913	0.727283	MT_1	1904	1913	-1.05303	MT_1	1904	1913	1.60712	MT_1	1904	1913	-0.99836	MT_1	1904	1913	0.743141	MT_1	1904	1913	-0.671215
MT_1	1914	1923	-0.0261686	MT_1	1914	1923	-0.353718	MT_1	1914	1923	0.306038	MT_1	1914	1923	-1.42198	MT_1	1914	1923	2.48369	MT_1	1914	1923	-0.584108	MT_1	1914	1923	0.149412	MT_1	1914	1923	-1.0082
MT_1	1924	1933	-0.875855	MT_1	1924	1933	-0.581535	MT_1	1924	1933	1.56413	MT_1	1924	1933	-1.66671	MT_1	1924	1933	2.75977	MT_1	1924	1933	-0.280777	MT_1	1924	1933	1.26622	MT_1	1924	1933	-0.785004
MT_1	1934	1943	0.158476	MT_1	1934	1943	-0.153322	MT_1	1934	1943	2.04885	MT_1	1934	1943	-1.34814	MT_1	1934	1943	2.49653	MT_1	1934	1943	-0.729991	MT_1	1934	1943	0.9255	MT_1	1934	1943	0.801536
MT_1	1944	1953	-0.064717	MT_1	1944	1953	-0.684715	MT_1	1944	1953	0.442236	MT_1	1944	1953	-0.0520748	MT_1	1944	1953	2.24271	MT_1	1944	1953	-0.421676	MT_1	1944	1953	-0.526543	MT_1	1944	1953	-1.32244
MT_1	1954	1963	0.550915	MT_1	1954	1963	0.559357	MT_1	1954	1963	-0.412923	MT_1	1954	1963	-0.672592	MT_1	1954	1963	1.68144	MT_1	1954	1963	-0.639174	MT_1	1954	1963	0.35165	MT_1	1954	1963	0.251121
MT_1	1964	1973	-0.0261686	MT_1	1964	1973	-1.22172	MT_1	1964	1973	-0.164757	MT_1	1964	1973	0.0375496	MT_1	1964	1973	1.00839	MT_1	1964	1973	-0.330445	MT_1	1964	1973	-0.585933	MT_1	1964	1973	-0.886371
MT_1	1974	1982	0.281312	MT_1	1974	1982	-0.372296	MT_1	1974	1982	1.08531	MT_1	1974	1982	-0.738148	MT_1	1974	1982	1.31218	MT_1	1974	1982	-0.639051	MT_1	1974	1982	0.518005	MT_1	1974	1982	-1.19363
MT_1	1983	1992	0.246067	MT_1	1983	1992	-0.747605	MT_1	1983	1992	0.64991	MT_1	1983	1992	-0.614192	MT_1	1983	1992	1.45328	MT_1	1983	1992	0.29093	MT_1	1983	1992	0	MT_1	1983	1992	-0.296464
MT_1	1993	2002	-0.204409	MT_1	1993	2002	-0.880228	MT_1	1993	2002	0.257162	MT_1	1993	2002	0.00923186	MT_1	1993	2002	1.1527	MT_1	1993	2002	-1.17218	MT_1	1993	2002	0.238594	MT_1	1993	2002	-1.63319
MT_1	2003	2012	-0.565783	MT_1	2003	2012	-0.25819	MT_1	2003	2012	0.64991	MT_1	2003	2012	0.00980859	MT_1	2003	2012	0.940908	MT_1	2003	2012	-0.332448	MT_1	2003	2012	-0.0580747	MT_1	2003	2012	-0.665012
MT_1	2013	2022	0.282075	MT_1	2013	2022	0.00591327	MT_1	2013	2022	0	MT_1	2013	2022	-1.45525	MT_1	2013	2022	1.02698	MT_1	2013	2022	0	MT_1	2013	2022	0.405978	MT_1	2013	2022	-0.0889407
MT_1	2023	2032	0.307594	MT_1	2023	2032	-0.607053	MT_1	2023	2032	0.00980859	MT_1	2023	2032	0.61961	MT_1	2023	2032	1.25017	MT_1	2023	2032	-0.401289	MT_1	2023	2032	-0.643641	MT_1	2023	2032	-0.936939
MT_1	2033	2042	0	MT_1	2033	2042	0.75807	MT_1	2033	2042	0	MT_1	2033	2042	0.304532	MT_1	2033	2042	1.15622	MT_1	2033	2042	-0.165337	MT_1	2033	2042	0.737534	MT_1	2033	2042	-0.284124
MT_1	2043	2052	0	MT_1	2043	2052	-1.25484	MT_1	2043	2052	0.958297	MT_1	2043	2052	0.441101	MT_1	2043	2052	0.939546	MT_1	2043	2052	-0.712594	MT_1	2043	2052	0.885313	MT_1	2043	2052	-1.64446
MT_1	2053	2062	0	MT_1	2053	2062	0.517916	MT_1	2053	2062	-0.616979	MT_1	2053	2062	-0.379636	MT_1	2053	2062	0.820603	MT_1	2053	2062	-0.195157	MT_1	2053	2062	0	MT_1	2053	2062	-0.0766013
MT_1	2063	2072	-0.512003	MT_1	2063	2072	-0.971135	MT_1	2063	2072	0.664824	MT_1	2063	2072	-1.04776	MT_1	2063	2072	0.690966	MT_1	2063	2072	0	MT_1	2063	2072	0	MT_1	2063	2072	0
MT_1	2073	2082	0	MT_1	2073	2082	-0.25819	MT_1	2073	2082	0.458324	MT_1	2073	2082	-0.606627	MT_1	2073	2082	1.25127	MT_1	2073	2082	-0.801324	MT_1	2073	2082	0.737534	MT_1	2073	2082	-0.513686
MT_1	2083	2092	0	MT_1	2083	2092	0.173656	MT_1	2083	2092	-0.827608	MT_1	2083	2092	-1.40628	MT_1	2083	2092	0.820603	MT_1	2083	2092	-0.195157	MT_1	2083	2092	0	MT_1	2083	2092	-0.89172
MT_1	2093	2102	0.307594	MT_1	2093	2102	-0.623121	MT_1	2093	2102	0.188635	MT_1	2093	2102	0.441101	MT_1	2093	2102	1.02795	MT_1	2093	2102	-0.968503	MT_1	2093	2102	-0.0580747	MT_1	2093	2102	-0.501347
MT_1	2103	2112	0	MT_1	2103	2112	-0.607053	MT_1	2103	2112	0.00263034	MT_1	2103	2112	-1.18812	MT_1	2103	2112	0.544943	MT_1	2103	2112	-1.44325	MT_1	2103	2112	0.405978	MT_1	2103	2112	-0.540391
MT_1	2113	2122	-0.195212	MT_1	2113	2122	-0.682107	MT_1	2113	2122	0.413479	MT_1	2113	2122	-1.0625	MT_1	2113	2122	2.24413	MT_1	2113	2122	-0.980252	MT_1	2113	2122	0.471179	MT_1	2113	2122	-0.423065
MT_1	2123	2132	0.027612	MT_1	2123	2132	0.282075	MT_1	2123	2132	0.702511	MT_1	2123	2132	-0.00526188	MT_1	2123	2132	2.07847	MT_1	2123	2132	-0.506462	MT_1	2123	2132	0.238594	MT_1	2123	2132	-1.20848
MT_1	2133	2142	-0.547781	MT_1	2133	2142	-0.581535	MT_1	2133	2142	0.625405	MT_1	2133	2142	-1.04776	MT_1	2133	2142	1.57045	MT_1	2133	2142	-0.0248686	MT_1	2133	2142	0.606209	MT_1	2133	2142	-0.501347
MT_1	2143	2151	-0.571679	MT_1	2143	2151	-0.317657	MT_1	2143	2151	1.3066	MT_1	2143	2151	-1.29908	MT_1	2143	2151	1.61716	MT_1	2143	2151	-1.78724	MT_1	2143	2151	0.0695407	MT_1	2143	2151	0.0759135
MT_1	2152	2161	-0.545378	MT_1	2152	2161	-0.682107	MT_1	2152	2161	0.201836	MT_1	2152	2161	-1.0138	MT_1	2152	2161	3.07271	MT_1	2152	2161	-0.0297463	MT_1	2152	2161	0.519551	MT_1	2152	2161	-1.07159
MT_1	2162	2171	0.658369	MT_1	2162	2171	-0.765952	MT_1	2162	2171	0.151224	MT_1	2162	2171	0.960282	MT_1	2162	2171	1.25322	MT_1	2162	2171	-0.434938	MT_1	2162	2171	0.149203	MT_1	2162	2171	-0.688171
MT_1	2172	2181	-0.894263	MT_1	2172	2181	-0.496405	MT_1	2172	2181	0.560896	MT_1	2172	2181	0.62243	MT_1	2172	2181	1.56729	MT_1	2172	2181	-0.543103	MT_1	2172	2181	1.00946	MT_1	2172	2181	-0.509715
MT_1	2182	2191	0.562081	MT_1	2182	2191	-0.106228	MT_1	2182	2191	0.106407	MT_1	2182	2191	0.331904	MT_1	2182	2191	1.43662	MT_1	2182	2191	-1.72704	MT_1	2182	2191	0.934701	MT_1	2182	2191	-0.91318
MT_1	2192	2201	-0.431731	MT_1	2192	2201	-0.178325	MT_1	2192	2201	0.430754	MT_1	2192	2201	-0.313191	MT_1	2192	2201	1.26061	MT_1	2192	2201	-0.119037	MT_1	2192	2201	1.17635	MT_1	2192	2201	-0.448512
MT_1	2202	2211	0.350119	MT_1	2202	2211	0.227437	MT_1	2202	2211	0.441101	MT_1	2202	2211	0.415869	MT_1	2202	2211	2.44544	MT_1	2202	2211	0.339145	MT_1	2202	2211	-0.0200214	MT_1	2202	2211	-0.728729
MT_1	2212	2221	0.307594	MT_1	2212	2221	-0.453219	MT_1	2212	2221	0.634839	MT_1	2212	2221	-0.354621	MT_1	2212	2221	0.938913	MT_1	2212	2221	-0.646093	MT_1	2212	2221	0.405978	MT_1	2212	2221	-1.4257
MT_1	2222	2231	-0.515403	MT_1	2222	2231	1.10085	MT_1	2222	2231	-0.474324	MT_1	2222	2231	0.271728	MT_1	2222	2231	2.44496	MT_1	2222	2231	-0.852163	MT_1	2222	2231	0.238781	MT_1	2222	2231	-1.57597
MT_1	2232	2241	0.321733	MT_1	2232	2241	-1.18423	MT_1	2232	2241	0.879129	MT_1	2232	2241	-1.04005	MT_1	2232	2241	1.86512	MT_1	2232	2241	-0.968503	MT_1	2232	2241	-0.895661	MT_1	2232	2241	-0.769555
MT_1	2242	2251	0.550915	MT_1	2242	2251	-1.46377	MT_1	2242	2251	0.856008	MT_1	2242	2251	-1.04005	MT_1	2242	2251	1.73905	MT_1	2242	2251	-0.586046	MT_1	2242	2251	0.112207	MT_1	2242	2251	-0.448448
MT_1	2252	2261	0.122778	MT_1	2252	2261	-0.512003	MT_1	2252	2261	1.56901	MT_1	2252	2261	0.441101	MT_1	2252	2261	1.84955	MT_1	2252	2261	-0.330137	MT_1	2252	2261	0.371627	MT_1	2252	2261	-0.769555
MT_1	2262	2271	0.100225	MT_1	2262	2271	-1.15534	MT_1	2262	2271	0.792093	MT_1	2262	2271	-0.623613	MT_1	2262	2271	1.25706	MT_1	2262	2271	-0.0188322	MT_1	2262	2271	0.223847	MT_1	2262	2271	-0.785004
MT_1	2272	2281	-0.95835	MT_1	2272	2281	-0.972767	MT_1	2272	2281	0.64991	MT_1	2272	2281	0.458324	MT_1	2272	2281	0.851755	MT_1	2272	2281	0.687726	MT_1	2272	2281	0.912162	MT_1	2272	2281	-1.43222
MT_1	2282	2291	-0.445496	MT_1	2282	2291	-0.512003	MT_1	2282	2291	0.293777	MT_1	2282	2291	-0.786675	MT_1	2282	2291	0.75407	MT_1	2282	2291	1.02308	MT_1	2282	2291	-0.882235	MT_1	2282	2291	0.00968241
MT_1	2292	2301	-1.4607	MT_1	2292	2301	-0.0575355	MT_1	2292	2301	-0.640101	MT_1	2292	2301	-1.21261	MT_1	2292	2301	0.444769	MT_1	2292	2301	-0.194552	MT_1	2292	2301	-0.169277	MT_1	2292	2301	-0.513686
MT_1	2302	2310	0.720566	MT_1	2302	2310	0	MT_1	2302	2310	0.458324	MT_1	2302	2310	0.743605	MT_1	2302	2310	0.651918	MT_1	2302	2310	0.535379	MT_1	2302	2310	-0.0766013	MT_1	2302	2310	-0.665012
MT_1	2311	2320	0	MT_1	2311	2320	-0.204409	MT_1	2311	2320	0.00263034	MT_1	2311	2320	0.00980859	MT_1	2311	2320	1.15387	MT_1	2311	2320	-0.0148289	MT_1	2311	2320	0.238781	MT_1	2311	2320	-0.0766013
MT_1	2321	2330	0.75807	MT_1	2321	2330	-0.581535	MT_1	2321	2330	0.958297	MT_1	2321	2330	0.634839	MT_1	2321	2330	0.543851	MT_1	2321	2330	-0.0148289	MT_1	2321	2330	0.0261135	MT_1	2321	2330	0.405978
MT_1	2331	2340	-0.565783	MT_1	2331	2340	0.307594	MT_1	2331	2340	-0.359818	MT_1	2331	2340	0.00263034	MT_1	2331	2340	1.25237	MT_1	2331	2340	-0.979652	MT_1	2331	2340	-0.872686	MT_1	2331	2340	0.217223
MT_1	2341	2350	-0.328137	MT_1	2341	2350	0.027612	MT_1	2341	2350	-0.640101	MT_1	2341	2350	-0.623851	MT_1	2341	2350	0.420793	MT_1	2341	2350	-0.582043	MT_1	2341	2350	-0.296464	MT_1	2341	2350	-0.296464
MT_1	2351	2360	-0.229928	MT_1	2351	2360	-2.27936	MT_1	2351	2360	-1.14171	MT_1	2351	2360	-0.892487	MT_1	2351	2360	0.687726	MT_1	2351	2360	-0.723508	MT_1	2351	2360	-0.284124	MT_1	2351	2360	-1.21409
MT_1	2361	2370	0.517916	MT_1	2361	2370	-0.028917	MT_1	2361	2370	-0.181777	MT_1	2361	2370	-0.724791	MT_1	2361	2370	-0.584043	MT_1	2361	2370	-0.972371	MT_1	2361	2370	0.622488	MT_1	2361	2370	-0.408284
MT_1	2371	2380	-0.131059	MT_1	2371	2380	-0.307088	MT_1	2371	2380	-0.445341	MT_1	2371	2380	0.297621	MT_1	2371	2380	-0.0139568	MT_1	2371	2380	0.226539	MT_1	2371	2380	-0.0704141	MT_1	2371	2380	-0.925701
MT_1	2381	2390	0.282075	MT_1	2381	2390	0.542569	MT_1	2381	2390	0.458324	MT_1	2381	2390	-0.691822	MT_1	2381	2390	0.29093	MT_1	2381	2390	-0.644298	MT_1	2381	2390	-0.966056	MT_1	2381	2390	-0.936939
MT_1	2391	2400	-0.565783	MT_1	2391	2400	1.15214	MT_1	2391	2400	-0.402758	MT_1	2391	2400	-1.64689	MT_1	2391	2400	0.111802	MT_1	2391	2400	-0.280777	MT_1	2391	2400	0.424746	MT_1	2391	2400	0.261566
MT_1	2401	2410	-0.68906	MT_1	2401	2410	0.487978	MT_1	2401	2410	0.634839	MT_1	2401	2410	-0.303032	MT_1	2401	2410	-0.0232473	MT_1	2401	2410	-1.40674	MT_1	2401	2410	-0.0953689	MT_1	2401	2410	-1.23543
MT_1	2411	2420	-0.172645	MT_1	2411	2420	-0.546043	MT_1	2411	2420	-0.0204914	MT_1	2411	2420	-1.6223	MT_1	2411	2420	1.15387	MT_1	2411	2420	-1.43472	MT_1	2411	2420	-0.438962	MT_1	2411	2420	-1.51405
MT_1	2421	2430	-0.565783	MT_1	2421	2430	-0.540756	MT_1	2421	2430	0.237343	MT_1	2421	2430	-0.649213	MT_1	2421	2430	0.289677	MT_1	2421	2430	-1.39784	MT_1	2421	2430	0.0591843	MT_1	2421	2430	-2.487
MT_1	2431	2440	-0.3911	MT_1	2431	2440	-0.185034	MT_1	2431	2440	-0.616979	MT_1	2431	2440	-1.18449	MT_1	2431	2440	0.690966	MT_1	2431	2440	-1.22146	MT_1	2431	2440	-0.610407	MT_1	2431	2440	-1.14306
MT_1	2441	2450	0	MT_1	2441	2450	-0.463261	MT_1	2441	2450	0.237343	MT_1	2441	2450	-0.868249	MT_1	2441	2450	-0.192285	MT_1	2441	2450	-2.32429	MT_1	2441	2450	0.238594	MT_1	2441	2450	-2.27071
MT_1	2451	2460	-0.283708	MT_1	2451	2460	-0.502569	MT_1	2451	2460	-0.589439	MT_1	2451	2460	-0.590079	MT_1	2451	2460	0.206132	MT_1	2451	2460	-1.44691	MT_1	2451	2460	-0.262753	MT_1	2451	2460	-1.90579
MT_1	2461	2470	0.307594	MT_1	2461	2470	-2.58627	MT_1	2461	2470	0.175113	MT_1	2461	2470	-1.86425	MT_1	2461	2470	0.690966	MT_1	2461	2470	-2.74143	MT_1	2461	2470	0.606137	MT_1	2461	2470	-3.76767
MT_1	2471	2479	0.282075	MT_1	2471	2479	-0.736545	MT_1	2471	2479	-0.181777	MT_1	2471	2479	-0.173674	MT_1	2471	2479	0.230628	MT_1	2471	2479	-2.31554	MT_1	2471	2479	0.606137	MT_1	2471	2479	-1.50487
MT_1	2480	2489	0.517916	MT_1	2480	2489	-1.77666	MT_1	2480	2489	-1.39273	MT_1	2480	2489	-1.14813	MT_1	2480	2489	0.203865	MT_1	2480	2489	-2.17812	MT_1	2480	2489	0.424746	MT_1	2480	2489	-2.70407
MT_1	2490	2499	0.517916	MT_1	2490	2499	0.46945	MT_1	2490	2499	-1.06495	MT_1	2490	2499	-0.975854	MT_1	2490	2499	0.148316	MT_1	2490	2499	-1.62918	MT_1	2490	2499	0	MT_1	2490	2499	-1.44949
MT_1	2500	2509	0	MT_1	2500	2509	-1.41529	MT_1	2500	2509	-0.359818	MT_1	2500	2509	-0.307899	MT_1	2500	2509	0.29255	MT_1	2500	2509	-2.28025	MT_1	2500	2509	0	MT_1	2500	2509	-2.31907
MT_1	2510	2519	0.282075	MT_1	2510	2519	-0.532335	MT_1	2510	2519	0	MT_1	2510	2519	-0.445341	MT_1	2510	2519	-0.194552	MT_1	2510	2519	-0.991584	MT_1	2510	2519	0.217223	MT_1	2510	2519	-1.19557
MT_1	2520	2529	0.560992	MT_1	2520	2529	-0.703805	MT_1	2520	2529	-1.12189	MT_1	2520	2529	-0.488621	MT_1	2520	2529	0.687726	MT_1	2520	2529	-0.14938	MT_1	2520	2529	-0.0889407	MT_1	2520	2529	-0.824475
MT_1	2530	2539	0.282075	MT_1	2530	2539	1.60975	MT_1	2530	2539	0.237343	MT_1	2530	2539	-1.43154	MT_1	2530	2539	-0.163547	MT_1	2530	2539	-0.328134	MT_1	2530	2539	0.606137	MT_1	2530	2539	-0.613843
MT_1	2540	2549	0	MT_1	2540	2549	0	MT_1	2540	2549	-0.181777	MT_1	2540	2549	-1.40628	MT_1	2540	2549	0	MT_1	2540	2549	-0.398417	MT_1	2540	2549	0.405978	MT_1	2540	2549	0.238594
MT_1	2550	2559	0.75807	MT_1	2550	2559	0.73944	MT_1	2550	2559	0.445211	MT_1	2550	2559	-0.824776	MT_1	2550	2559	0.544943	MT_1	2550	2559	-0.163547	MT_1	2550	2559	-0.0953689	MT_1	2550	2559	-0.577141
MT_1	2560	2569	0.41943	MT_1	2560	2569	0.75807	MT_1	2560	2569	0.664824	MT_1	2560	2569	-1.20677	MT_1	2560	2569	0.206132	MT_1	2560	2569	-0.640841	MT_1	2560	2569	0	MT_1	2560	2569	0.0759135
MT_1	2570	2579	0.539615	MT_1	2570	2579	-0.512003	MT_1	2570	2579	-0.723816	MT_1	2570	2579	-1.44477	MT_1	2570	2579	-0.32582	MT_1	2570	2579	-0.421622	MT_1	2570	2579	0.238594	MT_1	2570	2579	-0.513686
MT_1	2580	2589	0.517916	MT_1	2580	2589	-1.20975	MT_1	2580	2589	0.281411	MT_1	2580	2589	-0.827608	MT_1	2580	2589	-0.0119565	MT_1	2580	2589	0.146526	MT_1	2580	2589	0.622488	MT_1	2580	2589	-0.0889407
MT_1	2590	2599	0.307594	MT_1	2590	2599	0.931433	MT_1	2590	2599	-0.00526188	MT_1	2590	2599	0	MT_1	2590	2599	0.206132	MT_1	2590	2599	0.203865	MT_1	2590	2599	0.265902	MT_1	2590	2599	-0.0889407
MT_1	2600	2609	0.381971	MT_1	2600	2609	0.914924	MT_1	2600	2609	-0.623851	MT_1	2600	2609	-1.04776	MT_1	2600	2609	0.140067	MT_1	2600	2609	0.140067	MT_1	2600	2609	0.752468	MT_1	2600	2609	-0.296464
MT_1	2610	2619	0.349141	MT_1	2610	2619	0.73944	MT_1	2610	2619	-0.412923	MT_1	2610	2619	-0.824776	MT_1	2610	2619	-0.506415	MT_1	2610	2619	-0.0148289	MT_1	2610	2619	0	MT_1	2610	2619	0
MT_1	2620	2629	-0.168563	MT_1	2620	2629	0.027612	MT_1	2620	2629	0.151992	MT_1	2620	2629	-0.359818	MT_1	2620	2629	0.143653	MT_1	2620	2629	0	MT_1	2620	2629	-0.655464	MT_1	2620	2629	0
MT_1	2630	2639	-0.283708	MT_1	2630	2639	0	MT_1	2630	2639	0.564469	MT_1	2630	2639	-0.199001	MT_1	2630	2639	0.38446	MT_1	2630	2639	0.206132	MT_1	2630	2639	-0.0704141	MT_1	2630	2639	0.217223
MT_1	2640	2648	0.560992	MT_1	2640	2648	0	MT_1	2640	2648	0.64991	MT_1	2640	2648	-0.616979	MT_1	2640	2648	-0.0139568	MT_1	2640	2648	0.206132	MT_1	2640	2648	-0.124472	MT_1	2640	2648	-0.653126
MT_1	2649	2658	-0.880228	MT_1	2649	2658	-0.565783	MT_1	2649	2658	1.18145	MT_1	2649	2658	-0.640101	MT_1	2649	2658	0.942268	MT_1	2649	2658	0	MT_1	2649	2658	0.0759135	MT_1	2649	2658	0
MT_1	2659	2668	0.351086	MT_1	2659	2668	0.560992	MT_1	2659	2668	-0.155236	MT_1	2659	2668	-1.04776	MT_1	2659	2668	-0.441014	MT_1	2659	2668	0	MT_1	2659	2668	-0.851395	MT_1	2659	2668	0
MT_1	2669	2678	0.29831	MT_1	2669	2678	0	MT_1	2669	2678	-1.51061	MT_1	2669	2678	0	MT_1	2669	2678	-0.0433021	MT_1	2669	2678	0.146526	MT_1	2669	2678	-1.57612	MT_1	2669	2678	0.424746
MT_1	2679	2688	-0.205696	MT_1	2679	2688	0.307594	MT_1	2679	2688	-1.02332	MT_1	2679	2688	0	MT_1	2679	2688	-0.329756	MT_1	2679	2688	0.203865	MT_1	2679	2688	-1.13729	MT_1	2679	2688	-0.107708
MT_1	2689	2698	-0.0839068	MT_1	2689	2698	-0.512003	MT_1	2689	2698	0.236322	MT_1	2689	2698	-0.616979	MT_1	2689	2698	-0.727019	MT_1	2689	2698	0.141861	MT_1	2689	2698	-0.958617	MT_1	2689	2698	0.443272
MT_1	2699	2708	0.231905	MT_1	2699	2708	-0.204409	MT_1	2699	2708	-1.55081	MT_1	2699	2708	-0.25567	MT_1	2699	2708	0.482822	MT_1	2699	2708	-0.328445	MT_1	2699	2708	-0.815159	MT_1	2699	2708	-0.655464
MT_1	2709	2718	1.74201	MT_1	2709	2718	0.539615	MT_1	2709	2718	-1.28977	MT_1	2709	2718	0	MT_1	2709	2718	-1.14903	MT_1	2709	2718	0.203865	MT_1	2709	2718	-1.04589	MT_1	2709	2718	0.238594
MT_1	2719	2728	0.341328	MT_1	2719	2728	-0.565783	MT_1	2719	2728	-1.51079	MT_1	2719	2728	-0.606627	MT_1	2719	2728	-0.94816	MT_1	2719	2728	0.206132	MT_1	2719	2728	-0.888796	MT_1	2719	2728	0
MT_1	2729	2738	0.393284	MT_1	2729	2738	0.307594	MT_1	2729	2738	-1.86521	MT_1	2729	2738	0	MT_1	2729	2738	-1.08283	MT_1	2729	2738	0.822082	MT_1	2729	2738	-1.09944	MT_1	2729	2738	0.424746
MT_1	2739	2748	-0.12518	MT_1	2739	2748	0.282075	MT_1	2739	2748	-2.77343	MT_1	2739	2748	0.634839	MT_1	2739	2748	-1.84781	MT_1	2739	2748	0.689347	MT_1	2739	2748	-1.37091	MT_1	2739	2748	-0.513686
MT_1	2749	2758	-0.235546	MT_1	2749	2758	0.246067	MT_1	2749	2758	-3.29759	MT_1	2749	2758	-0.640101	MT_1	2749	2758	-1.73741	MT_1	2749	2758	0.544943	MT_1	2749	2758	-1.70852	MT_1	2749	2758	-0.0889407
MT_1	2759	2768	-0.100449	MT_1	2759	2768	1.48163	MT_1	2759	2768	-2.00807	MT_1	2759	2768	0.306038	MT_1	2759	2768	-1.26095	MT_1	2759	2768	1.15505	MT_1	2759	2768	-1.35925	MT_1	2759	2768	0.752468
MT_1	2769	2778	-0.387599	MT_1	2769	2778	0.660142	MT_1	2769	2778	-1.58669	MT_1	2769	2778	-0.445341	MT_1	2769	2778	-1.1208	MT_1	2769	2778	0.444769	MT_1	2769	2778	-2.40308	MT_1	2769	2778	-0.408284
MT_1	2779	2788	-1.62064	MT_1	2779	2788	0.307594	MT_1	2779	2788	-1.84785	MT_1	2779	2788	0.61961	MT_1	2779	2788	-1.53169	MT_1	2779	2788	1.15505	MT_1	2779	2788	-0.97794	MT_1	2779	2788	0.424746
MT_1	2789	2798	-1.13896	MT_1	2789	2798	0	MT_1	2789	2798	-1.92742	MT_1	2789	2798	-0.199001	MT_1	2789	2798	-0.591233	MT_1	2789	2798	0.206132	MT_1	2789	2798	-1.28797	MT_1	2789	2798	-0.292635
MT_1	2799	2808	-0.959432	MT_1	2799	2808	0.560992	MT_1	2799	2808	-2.79894	MT_1	2799	2808	-1.39273	MT_1	2799	2808	-0.648725	MT_1	2799	2808	0.206132	MT_1	2799	2808	-1.33391	MT_1	2799	2808	-0.262753
MT_1	2809	2818	-1.77265	MT_1	2809	2818	0.282075	MT_1	2809	2818	-2.42199	MT_1	2809	2818	-0.382939	MT_1	2809	2818	-0.703299	MT_1	2809	2818	0.206132	MT_1	2809	2818	-1.31474	MT_1	2809	2818	-0.643641
MT_1	2819	2828	-0.102857	MT_1	2819	2828	-0.971135	MT_1	2819	2828	-1.20306	MT_1	2819	2828	-0.00526188	MT_1	2819	2828	-0.0322554	MT_1	2819	2828	0.38646	MT_1	2819	2828	-1.70385	MT_1	2819	2828	-0.0766013
MT_1	2829	2838	-0.682107	MT_1	2829	2838	0.75807	MT_1	2829	2838	-0.573725	MT_1	2829	2838	-0.259337	MT_1	2829	2838	0.65227	MT_1	2829	2838	-0.51104	MT_1	2829	2838	0.405978	MT_1	2829	2838	-0.284124
MT_1	2839	2848	-0.743201	MT_1	2839	2848	0.539615	MT_1	2839	2848	-0.224836	MT_1	2839	2848	0.237343	MT_1	2839	2848	-0.0248686	MT_1	2839	2848	0.820603	MT_1	2839	2848	0.912162	MT_1	2839	2848	0.217223
MT_1	2849	2858	0.914924	MT_1	2849	2858	-0.412798	MT_1	2849	2858	-2.00886	MT_1	2849	2858	-0.379636	MT_1	2849	2858	-0.0316843	MT_1	2849	2858	0.289309	MT_1	2849	2858	0.178488	MT_1	2849	2858	1.26546
MT_1	2859	2868	0.175116	MT_1	2859	2868	0.307594	MT_1	2859	2868	-0.456518	MT_1	2859	2868	0.0329304	MT_1	2859	2868	1.04816	MT_1	2859	2868	0.54315	MT_1	2859	2868	-0.683959	MT_1	2859	2868	-0.643641
MT_1	2869	2878	1.32615	MT_1	2869	2878	1.4928	MT_1	2869	2878	-0.0732444	MT_1	2869	2878	0.81901	MT_1	2869	2878	0.393134	MT_1	2869	2878	-0.167652	MT_1	2869	2878	0.476992	MT_1	2869	2878	0.5896
MT_1	2879	2888	1.06869	MT_1	2879	2888	-0.0261686	MT_1	2879	2888	-0.880455	MT_1	2879	2888	0.958297	MT_1	2879	2888	0.886068	MT_1	2879	2888	-0.506462	MT_1	2879	2888	-0.0078592	MT_1	2879	2888	0.253562
MT_1	2889	2898	1.49076	MT_1	2889	2898	-0.191275	MT_1	2889	2898	-1.0285	MT_1	2889	2898	-1.20677	MT_1	2889	2898	-0.680036	MT_1	2889	2898	0.538402	MT_1	2889	2898	-0.119825	MT_1	2889	2898	-0.271116
MT_1	2899	2908	0.477044	MT_1	2899	2908	0.282155	MT_1	2899	2908	-1.75761	MT_1	2899	2908	-1.42871	MT_1	2899	2908	-0.634877	MT_1	2899	2908	1.02308	MT_1	2899	2908	-1.11081	MT_1	2899	2908	-0.914316
MT_1	2909	2918	0.342866	MT_1	2909	2918	0.641044	MT_1	2909	2918	-1.64029	MT_1	2909	2918	-1.64554	MT_1	2909	2918	-1.04146	MT_1	2909	2918	0.127736	MT_1	2909	2918	-1.18475	MT_1	2909	2918	0.658225
MT_1	2919	2928	0.743787	MT_1	2919	2928	0.865618	MT_1	2919	2928	-2.10427	MT_1	2919	2928	-1.68211	MT_1	2919	2928	-1.45586	MT_1	2919	2928	0.817641	MT_1	2919	2928	-1.4501	MT_1	2919	2928	0.517961
MT_1	2929	2938	-0.00447943	MT_1	2929	2938	0.306283	MT_1	2929	2938	-0.979586	MT_1	2929	2938	-1.20134	MT_1	2929	2938	-1.29386	MT_1	2929	2938	0.184197	MT_1	2929	2938	-1.0523	MT_1	2929	2938	-0.43081
MT_1	2939	2948	0.765052	MT_1	2939	2948	1.13109	MT_1	2939	2948	-1.09998	MT_1	2939	2948	-0.573725	MT_1	2939	2948	-0.982064	MT_1	2939	2948	0.246144	MT_1	2939	2948	-1.74268	MT_1	2939	2948	-0.297965
MT_1	2949	2958	-0.00473388	MT_1	2949	2958	-0.20727	MT_1	2949	2958	-0.619146	MT_1	2949	2958	-0.702689	MT_1	2949	2958	0.0828599	MT_1	2949	2958	1.37031	MT_1	2949	2958	-1.03793	MT_1	2949	2958	0.251989
MT_1	2959	2968	0.517916	MT_1	2959	2968	1.02858	MT_1	2959	2968	-1.16248	MT_1	2959	2968	-1.44115	MT_1	2959	2968	-1.25027	MT_1	2959	2968	1.96276	MT_1	2959	2968	0.398475	MT_1	2959	2968	1.25501
MT_1	2969	2978	-0.924152	MT_1	2969	2978	-0.064717	MT_1	2969	2978	0.318196	MT_1	2969	2978	-0.841088	MT_1	2969	2978	-1.00096	MT_1	2969	2978	0.940908	MT_1	2969	2978	-0.568495	MT_1	2969	2978	-0.129767
MT_1	2979	2988	-0.565783	MT_1	2979	2988	0.896683	MT_1	2979	2988	-1.36817	MT_1	2979	2988	-0.111584	MT_1	2979	2988	-0.36518	MT_1	2979	2988	0.227903	MT_1	2979	2988	-0.950523	MT_1	2979	2988	0.253562
MT_1	2989	2998	-0.703805	MT_1	2989	2998	0.521423	MT_1	2989	2998	-0.951634	MT_1	2989	2998	0.445211	MT_1	2989	2998	-0.587981	MT_1	2989	2998	1.9662	MT_1	2989	2998	-0.296464	MT_1	2989	2998	-0.311579
MT_1	2999	3008	-0.204409	MT_1	2999	3008	1.40351	MT_1	2999	3008	0.441101	MT_1	2999	3008	1.31003	MT_1	2999	3008	-0.496437	MT_1	2999	3008	0.941363	MT_1	2999	3008	-0.89172	MT_1	2999	3008	0.231041
MT_1	3009	3018	-0.204409	MT_1	3009	3018	0.321733	MT_1	3009	3018	0.541347	MT_1	3009	3018	-0.85192	MT_1	3009	3018	-0.169962	MT_1	3009	3018	1.64988	MT_1	3009	3018	0.0882529	MT_1	3009	3018	1.43919
MT_1	3019	3028	0	MT_1	3019	3028	0.350119	MT_1	3019	3028	0.165513	MT_1	3019	3028	-0.606593	MT_1	3019	3028	-0.508729	MT_1	3019	3028	2.12702	MT_1	3019	3028	-0.250199	MT_1	3019	3028	0.405978
MT_1	3029	3038	0.282075	MT_1	3029	3038	-0.149689	MT_1	3029	3038	0.0178599	MT_1	3029	3038	0.441101	MT_1	3029	3038	-0.968503	MT_1	3029	3038	1.65382	MT_1	3029	3038	0.238594	MT_1	3029	3038	0.0882529
MT_1	3039	3048	0	MT_1	3039	3048	0.560992	MT_1	3039	3048	0.445988	MT_1	3039	3048	-0.827608	MT_1	3039	3048	-0.168924	MT_1	3039	3048	1.05195	MT_1	3039	3048	0.405978	MT_1	3039	3048	0
MT_1	3049	3058	-0.283708	MT_1	3049	3058	0.307594	MT_1	3049	3058	0.138342	MT_1	3049	3058	0	MT_1	3049	3058	-0.504148	MT_1	3049	3058	0.689347	MT_1	3049	3058	-0.447941	MT_1	3049	3058	0
MT_1	3059	3068	0	MT_1	3059	3068	0	MT_1	3059	3068	0.243171	MT_1	3059	3068	0.441101	MT_1	3059	3068	-0.51104	MT_1	3059	3068	0.539619	MT_1	3059	3068	0.12114	MT_1	3059	3068	0
MT_1	3069	3078	0	MT_1	3069	3078	0.539615	MT_1	3069	3078	1.30052	MT_1	3069	3078	-0.118812	MT_1	3069	3078	0.54315	MT_1	3069	3078	0.822082	MT_1	3069	3078	-0.501347	MT_1	3069	3078	0.424746
MT_1	3079	3088	-0.512003	MT_1	3079	3088	0	MT_1	3079	3088	-0.585477	MT_1	3079	3088	0.664824	MT_1	3079	3088	-0.326134	MT_1	3079	3088	1.10813	MT_1	3079	3088	-0.553045	MT_1	3079	3088	1.1306
MT_1	3089	3098	-0.623121	MT_1	3089	3098	0.307594	MT_1	3089	3098	0.441101	MT_1	3089	3098	-0.158655	MT_1	3089	3098	0.687726	MT_1	3089	3098	0.689347	MT_1	3089	3098	0.443272	MT_1	3089	3098	0.0591843
MT_1	3099	3108	0.227437	MT_1	3099	3108	0	MT_1	3099	3108	1.31003	MT_1	3099	3108	-0.640101	MT_1	3099	3108	-0.723688	MT_1	3099	3108	0.687726	MT_1	3099	3108	-0.423065	MT_1	3099	3108	0.424746
MT_1	3109	3118	-0.68906	MT_1	3109	3118	0.282075	MT_1	3109	3118	0.445988	MT_1	3109	3118	0.257162	MT_1	3109	3118	0.38646	MT_1	3109	3118	0.690966	MT_1	3109	3118	-0.114986	MT_1	3109	3118	0.217223
MT_1	3119	3128	-1.25499	MT_1	3119	3128	0.931433	MT_1	3119	3128	-0.680282	MT_1	3119	3128	0.634839	MT_1	3119	3128	0.225589	MT_1	3119	3128	1.05195	MT_1	3119	3128	-1.06349	MT_1	3119	3128	-0.284124
MT_1	3129	3138	-0.880228	MT_1	3129	3138	-0.028917	MT_1	3129	3138	0.631153	MT_1	3129	3138	0.792093	MT_1	3129	3138	-1.21925	MT_1	3129	3138	1.95684	MT_1	3129	3138	-1.3487	MT_1	3129	3138	1.11913
MT_1	3139	3148	-0.654665	MT_1	3139	3148	0.210679	MT_1	3139	3148	-1.08903	MT_1	3139	3148	0.64991	MT_1	3139	3148	-1.03145	MT_1	3139	3148	1.21204	MT_1	3139	3148	-0.943796	MT_1	3139	3148	-0.303834
MT_1	3149	3158	0.528319	MT_1	3149	3158	-0.32341	MT_1	3149	3158	0.00421582	MT_1	3149	3158	0.00980859	MT_1	3149	3158	-0.136762	MT_1	3149	3158	1.87382	MT_1	3149	3158	-0.601382	MT_1	3149	3158	-0.262753
MT_1	3159	3167	0.535067	MT_1	3159	3167	1.22593	MT_1	3159	3167	0.175113	MT_1	3159	3167	-0.164757	MT_1	3159	3167	-0.559886	MT_1	3159	3167	0.538793	MT_1	3159	3167	-0.513304	MT_1	3159	3167	0.265902
MT_1	3168	3177	-0.463652	MT_1	3168	3177	-0.972767	MT_1	3168	3177	-0.640837	MT_1	3168	3177	-0.572418	MT_1	3168	3177	-0.506415	MT_1	3168	3177	0.852853	MT_1	3168	3177	-0.276097	MT_1	3168	3177	0.238594
MT_1	3178	3187	0.208563	MT_1	3178	3187	0.1316	MT_1	3178	3187	-1.04005	MT_1	3178	3187	-0.428153	MT_1	3178	3187	-0.03032	MT_1	3178	3187	1.00919	MT_1	3178	3187	0.261566	MT_1	3178	3187	0.0299271
MT_1	3188	3197	1.22593	MT_1	3188	3197	-0.589449	MT_1	3188	3197	-1.23489	MT_1	3188	3197	0.0152046	MT_1	3188	3197	0.544943	MT_1	3188	3197	1.25768	MT_1	3188	3197	-0.584845	MT_1	3188	3197	0.0506068
MT_1	3198	3207	0.216552	MT_1	3198	3207	0.0410535	MT_1	3198	3207	-1.30427	MT_1	3198	3207	-1.11196	MT_1	3198	3207	-0.752738	MT_1	3198	3207	0.61831	MT_1	3198	3207	0.173693	MT_1	3198	3207	-0.48926
MT_1	3208	3217	0.829554	MT_1	3208	3217	0.132896	MT_1	3208	3217	-0.272858	MT_1	3208	3217	-1.04173	MT_1	3208	3217	0.544943	MT_1	3208	3217	0.333956	MT_1	3208	3217	0.855855	MT_1	3208	3217	-1.21188
MT_1	3218	3227	0.508058	MT_1	3218	3227	-0.1918	MT_1	3218	3227	-1.09273	MT_1	3218	3227	-1.01938	MT_1	3218	3227	-0.113581	MT_1	3218	3227	-0.82593	MT_1	3218	3227	0.397453	MT_1	3218	3227	0.86375
MT_1	3228	3237	1.80234	MT_1	3228	3237	1.20283	MT_1	3228	3237	-1.7556	MT_1	3228	3237	-1.02935	MT_1	3228	3237	0.598628	MT_1	3228	3237	0.767358	MT_1	3228	3237	0.0134823	MT_1	3228	3237	-0.371915
MT_1	3238	3247	1.41148	MT_1	3238	3247	1.1768	MT_1	3238	3247	-0.78487	MT_1	3238	3247	-1.08322	MT_1	3238	3247	0.367939	MT_1	3238	3247	0.698093	MT_1	3238	3247	0.925401	MT_1	3238	3247	-0.0116121
MT_1	3248	3257	1.21248	MT_1	3248	3257	0.996756	MT_1	3248	3257	-1.18432	MT_1	3248	3257	-1.20663	MT_1	3248	3257	0.541356	MT_1	3248	3257	0.246424	MT_1	3248	3257	0.572871	MT_1	3248	3257	0.144372
MT_1	3258	3267	1.23925	MT_1	3258	3267	0.539615	MT_1	3258	3267	-0.158655	MT_1	3258	3267	-0.158655	MT_1	3258	3267	-0.0168292	MT_1	3258	3267	0.942268	MT_1	3258	3267	-0.665012	MT_1	3258	3267	0.424746
MT_1	3268	3277	0.799739	MT_1	3268	3277	0.307594	MT_1	3268	3277	0.792093	MT_1	3268	3277	0	MT_1	3268	3277	-0.0168292	MT_1	3268	3277	0	MT_1	3268	3277	-0.0580747	MT_1	3268	3277	0
MT_1	3278	3287	-0.565783	MT_1	3278	3287	0.282075	MT_1	3278	3287	-0.141635	MT_1	3278	3287	0	MT_1	3278	3287	0.382457	MT_1	3278	3287	0.206132	MT_1	3278	3287	0.912162	MT_1	3278	3287	0
MT_1	3288	3297	0.386222	MT_1	3288	3297	0.539615	MT_1	3288	3297	0.458324	MT_1	3288	3297	-0.402758	MT_1	3288	3297	0.38446	MT_1	3288	3297	0.206132	MT_1	3288	3297	0.606137	MT_1	3288	3297	0.238594
MT_1	3298	3307	0	MT_1	3298	3307	0.227437	MT_1	3298	3307	0	MT_1	3298	3307	0.475344	MT_1	3298	3307	-0.195157	MT_1	3298	3307	0.544943	MT_1	3298	3307	0.629255	MT_1	3298	3307	0
MT_1	3308	3317	0.505576	MT_1	3308	3317	-0.283708	MT_1	3308	3317	-1.06495	MT_1	3308	3317	0.634839	MT_1	3308	3317	-0.192285	MT_1	3308	3317	0.146526	MT_1	3308	3317	0.78188	MT_1	3308	3317	0.238594
MT_1	3318	3327	0.215612	MT_1	3318	3327	0	MT_1	3318	3327	-1.17053	MT_1	3318	3327	0	MT_1	3318	3327	6.09772	MT_1	3318	3327	0.206132	MT_1	3318	3327	5.93915	MT_1	3318	3327	0
MT_1	3328	3337	-0.623952	MT_1	3328	3337	0	MT_1	3328	3337	-1.29661	MT_1	3328	3337	-0.382939	MT_1	3328	3337	5.95844	MT_1	3328	3337	0	MT_1	3328	3337	6.41889	MT_1	3328	3337	0
MT_1	3338	3347	-0.905747	MT_1	3338	3347	0.282075	MT_1	3338	3347	-1.47997	MT_1	3338	3347	-1.06495	MT_1	3338	3347	5.51711	MT_1	3338	3347	0	MT_1	3338	3347	5.35327	MT_1	3338	3347	0.238594
MT_1	3348	3357	0.89325	MT_1	3348	3357	0	MT_1	3348	3357	-0.808675	MT_1	3348	3357	0	MT_1	3348	3357	5.31204	MT_1	3348	3357	0	MT_1	3348	3357	5.15209	MT_1	3348	3357	0
MT_1	3358	3367	0.539615	MT_1	3358	3367	0	MT_1	3358	3367	0.257162	MT_1	3358	3367	0	MT_1	3358	3367	3.67452	MT_1	3358	3367	0	MT_1	3358	3367	3.96557	MT_1	3358	3367	0
MT_1	3368	3377	0.0489891	MT_1	3368	3377	0	MT_1	3368	3377	-0.175879	MT_1	3368	3377	0	MT_1	3368	3377	5.14776	MT_1	3368	3377	0	MT_1	3368	3377	4.56994	MT_1	3368	3377	0
MT_1	3378	3387	-0.191435	MT_1	3378	3387	0	MT_1	3378	3387	-2.11811	MT_1	3378	3387	0	MT_1	3378	3387	6.07119	MT_1	3378	3387	0	MT_1	3378	3387	5.42108	MT_1	3378	3387	0
MT_1	3388	3397	0.389795	MT_1	3388	3397	0	MT_1	3388	3397	-1.66581	MT_1	3388	3397	0	MT_1	3388	3397	5.705	MT_1	3388	3397	0	MT_1	3388	3397	4.57094	MT_1	3388	3397	0
MT_1	3398	3407	-0.882604	MT_1	3398	3407	0	MT_1	3398	3407	-1.6778	MT_1	3398	3407	-0.616979	MT_1	3398	3407	5.49151	MT_1	3398	3407	0	MT_1	3398	3407	4.26508	MT_1	3398	3407	0
MT_1	3408	3417	-0.177851	MT_1	3408	3417	0	MT_1	3408	3417	-1.12721	MT_1	3408	3417	0	MT_1	3408	3417	5.85942	MT_1	3408	3417	0.206132	MT_1	3408	3417	4.6242	MT_1	3408	3417	0
MT_1	3418	3427	-1.4461	MT_1	3418	3427	0	MT_1	3418	3427	-1.35917	MT_1	3418	3427	0	MT_1	3418	3427	5.13772	MT_1	3418	3427	0	MT_1	3418	3427	4.82291	MT_1	3418	3427	0
MT_1	3428	3437	0.246067	MT_1	3428	3437	0	MT_1	3428	3437	-1.28445	MT_1	3428	3437	0	MT_1	3428	3437	5.42694	MT_1	3428	3437	0	MT_1	3428	3437	4.34622	MT_1	3428	3437	0
MT_1	3438	3447	-0.349514	MT_1	3438	3447	0	MT_1	3438	3447	-0.428153	MT_1	3438	3447	0	MT_1	3438	3447	5.33306	MT_1	3438	3447	0	MT_1	3438	3447	5.30906	MT_1	3438	3447	0
MT_1	3448	3457	-0.930714	MT_1	3448	3457	0	MT_1	3448	3457	-0.756375	MT_1	3448	3457	0	MT_1	3448	3457	6.22952	MT_1	3448	3457	0	MT_1	3448	3457	5.74709	MT_1	3448	3457	0
MT_1	3458	3467	-0.648639	MT_1	3458	3467	0	MT_1	3458	3467	-0.175879	MT_1	3458	3467	0	MT_1	3458	3467	5.63214	MT_1	3458	3467	0	MT_1	3458	3467	6.10418	MT_1	3458	3467	0
MT_1	3468	3477	0.517916	MT_1	3468	3477	0	MT_1	3468	3477	0.458324	MT_1	3468	3477	0	MT_1	3468	3477	3.91367	MT_1	3468	3477	0	MT_1	3468	3477	3.88948	MT_1	3468	3477	0
MT_1	3478	3487	0	MT_1	3478	3487	0.282075	MT_1	3478	3487	-0.616979	MT_1	3478	3487	0	MT_1	3478	3487	0	MT_1	3478	3487	0	MT_1	3478	3487	0.424746	MT_1	3478	3487	0
MT_1	3488	3497	0	MT_1	3488	3497	0	MT_1	3488	3497	0	MT_1	3488	3497	0	MT_1	3488	3497	0.819123	MT_1	3488	3497	0	MT_1	3488	3497	0.405978	MT_1	3488	3497	0
MT_1	3498	3507	0	MT_1	3498	3507	0.282075	MT_1	3498	3507	0	MT_1	3498	3507	-0.158655	MT_1	3498	3507	0.206132	MT_1	3498	3507	0.203865	MT_1	3498	3507	0.217223	MT_1	3498	3507	-0.296464
MT_1	3508	3517	0	MT_1	3508	3517	0.75807	MT_1	3508	3517	0	MT_1	3508	3517	0	MT_1	3508	3517	0.206132	MT_1	3508	3517	0	MT_1	3508	3517	0	MT_1	3508	3517	0
MT_1	3518	3527	0	MT_1	3518	3527	-0.369722	MT_1	3518	3527	0	MT_1	3518	3527	0.475344	MT_1	3518	3527	0	MT_1	3518	3527	0	MT_1	3518	3527	0	MT_1	3518	3527	-0.501347
MT_1	3528	3537	0	MT_1	3528	3537	0	MT_1	3528	3537	0	MT_1	3528	3537	-0.844594	MT_1	3528	3537	0	MT_1	3528	3537	-0.398417	MT_1	3528	3537	0	MT_1	3528	3537	0
MT_1	3538	3547	0	MT_1	3538	3547	0.73944	MT_1	3538	3547	0	MT_1	3538	3547	0.634839	MT_1	3538	3547	0	MT_1	3538	3547	0	MT_1	3538	3547	0.217223	MT_1	3538	3547	-0.284124
MT_1	3548	3557	0	MT_1	3548	3557	-0.25819	MT_1	3548	3557	0	MT_1	3548	3557	-0.164757	MT_1	3548	3557	0	MT_1	3548	3557	-0.398417	MT_1	3548	3557	0	MT_1	3548	3557	-0.296464
MT_1	3558	3567	0	MT_1	3558	3567	0.227437	MT_1	3558	3567	0	MT_1	3558	3567	2.02471	MT_1	3558	3567	0	MT_1	3558	3567	1.1527	MT_1	3558	3567	0	MT_1	3558	3567	0.217223
MT_1	3568	3577	0	MT_1	3568	3577	-0.576898	MT_1	3568	3577	0	MT_1	3568	3577	4.54702	MT_1	3568	3577	0	MT_1	3568	3577	0.656779	MT_1	3568	3577	0	MT_1	3568	3577	-0.390258
MT_1	3578	3587	0	MT_1	3578	3587	-1.42316	MT_1	3578	3587	0	MT_1	3578	3587	4.69732	MT_1	3578	3587	0	MT_1	3578	3587	0.702438	MT_1	3578	3587	0	MT_1	3578	3587	0.488851
MT_1	3588	3597	0	MT_1	3588	3597	-1.34517	MT_1	3588	3597	0	MT_1	3588	3597	4.37447	MT_1	3588	3597	0	MT_1	3588	3597	0.623353	MT_1	3588	3597	0	MT_1	3588	3597	0.379526
MT_1	3598	3607	0	MT_1	3598	3607	-0.349514	MT_1	3598	3607	0	MT_1	3598	3607	4.23312	MT_1	3598	3607	0	MT_1	3598	3607	0.200623	MT_1	3598	3607	0.217223	MT_1	3598	3607	0.755223
MT_1	3608	3617	0	MT_1	3608	3617	0.282075	MT_1	3608	3617	0	MT_1	3608	3617	0.958297	MT_1	3608	3617	0	MT_1	3608	3617	0.206132	MT_1	3608	3617	0	MT_1	3608	3617	0.217223
MT_1	3618	3627	0	MT_1	3618	3627	0.307594	MT_1	3618	3627	0	MT_1	3618	3627	-0.640101	MT_1	3618	3627	0	MT_1	3618	3627	0.206132	MT_1	3618	3627	0	MT_1	3618	3627	-0.0766013
MT_1	3628	3637	0	MT_1	3628	3637	0	MT_1	3628	3637	0	MT_1	3628	3637	0	MT_1	3628	3637	0.206132	MT_1	3628	3637	-0.398417	MT_1	3628	3637	0	MT_1	3628	3637	0
MT_1	3638	3647	-0.565783	MT_1	3638	3647	0	MT_1	3638	3647	1.67721	MT_1	3638	3647	0	MT_1	3638	3647	-1.18745	MT_1	3638	3647	-0.398417	MT_1	3638	3647	0	MT_1	3638	3647	0.424746
MT_1	3648	3657	-0.930714	MT_1	3648	3657	0	MT_1	3648	3657	1.75045	MT_1	3648	3657	0	MT_1	3648	3657	0	MT_1	3648	3657	0	MT_1	3648	3657	0.0759135	MT_1	3648	3657	0
MT_1	3658	3667	0.282075	MT_1	3658	3667	0	MT_1	3658	3667	1.15807	MT_1	3658	3667	0	MT_1	3658	3667	0.203865	MT_1	3658	3667	0	MT_1	3658	3667	-0.882235	MT_1	3658	3667	0
MT_1	3668	3677	0	MT_1	3668	3677	0	MT_1	3668	3677	0.257162	MT_1	3668	3677	0	MT_1	3668	3677	0	MT_1	3668	3677	0	MT_1	3668	3677	0	MT_1	3668	3677	0
MT_1	3678	3686	0	MT_1	3678	3686	0	MT_1	3678	3686	0	MT_1	3678	3686	0	MT_1	3678	3686	0	MT_1	3678	3686	0	MT_1	3678	3686	0	MT_1	3678	3686	0
MT_1	3687	3696	0	MT_1	3687	3696	-0.565783	MT_1	3687	3696	0	MT_1	3687	3696	2.66649	MT_1	3687	3696	0	MT_1	3687	3696	-0.71028	MT_1	3687	3696	0	MT_1	3687	3696	0.217223
MT_1	3697	3706	0	MT_1	3697	3706	-1.6182	MT_1	3697	3706	0	MT_1	3697	3706	4.5965	MT_1	3697	3706	0	MT_1	3697	3706	0.78842	MT_1	3697	3706	0	MT_1	3697	3706	-0.250294
MT_1	3707	3716	0	MT_1	3707	3716	-0.988575	MT_1	3707	3716	0	MT_1	3707	3716	5.01519	MT_1	3707	3716	0	MT_1	3707	3716	1.96885	MT_1	3707	3716	0	MT_1	3707	3716	0.758518
MT_1	3717	3726	0	MT_1	3717	3726	-1.74711	MT_1	3717	3726	0	MT_1	3717	3726	5.27567	MT_1	3717	3726	0	MT_1	3717	3726	1.26603	MT_1	3717	3726	0	MT_1	3717	3726	0.0883667
MT_1	3727	3736	0	MT_1	3727	3736	-1.19015	MT_1	3727	3736	0	MT_1	3727	3736	5.82768	MT_1	3727	3736	0.206132	MT_1	3727	3736	0.460133	MT_1	3727	3736	0	MT_1	3727	3736	0.236536
MT_1	3737	3746	0	MT_1	3737	3746	-1.28782	MT_1	3737	3746	-0.616979	MT_1	3737	3746	5.21284	MT_1	3737	3746	0	MT_1	3737	3746	0.585077	MT_1	3737	3746	0	MT_1	3737	3746	0.552268
MT_1	3747	3756	-0.889129	MT_1	3747	3756	-0.740269	MT_1	3747	3756	0	MT_1	3747	3756	4.71318	MT_1	3747	3756	0	MT_1	3747	3756	1.08153	MT_1	3747	3756	0	MT_1	3747	3756	1.0515
MT_1	3757	3766	0	MT_1	3757	3766	-0.782387	MT_1	3757	3766	0	MT_1	3757	3766	5.10917	MT_1	3757	3766	0	MT_1	3757	3766	0.734482	MT_1	3757	3766	-0.501347	MT_1	3757	3766	0.838392
MT_1	3767	3776	0.539615	MT_1	3767	3776	0.282075	MT_1	3767	3776	0	MT_1	3767	3776	4.71236	MT_1	3767	3776	0.203865	MT_1	3767	3776	-0.167652	MT_1	3767	3776	0.217223	MT_1	3767	3776	-0.209016
MT_1	3777	3786	-0.565783	MT_1	3777	3786	0	MT_1	3777	3786	0	MT_1	3777	3786	0	MT_1	3777	3786	0	MT_1	3777	3786	0	MT_1	3777	3786	0	MT_1	3777	3786	-0.513686
MT_1	3787	3796	0	MT_1	3787	3796	0	MT_1	3787	3796	0	MT_1	3787	3796	0.921512	MT_1	3787	3796	0.206132	MT_1	3787	3796	-0.192285	MT_1	3787	3796	0	MT_1	3787	3796	0.5896
MT_1	3797	3806	0	MT_1	3797	3806	0	MT_1	3797	3806	0	MT_1	3797	3806	-1.06495	MT_1	3797	3806	0	MT_1	3797	3806	-0.195157	MT_1	3797	3806	0	MT_1	3797	3806	0.424746
MT_1	3807	3816	0	MT_1	3807	3816	0	MT_1	3807	3816	0	MT_1	3807	3816	0.257162	MT_1	3807	3816	0.206132	MT_1	3807	3816	0	MT_1	3807	3816	0	MT_1	3807	3816	-0.501347
MT_1	3817	3826	0	MT_1	3817	3826	0	MT_1	3817	3826	0	MT_1	3817	3826	0	MT_1	3817	3826	0	MT_1	3817	3826	0	MT_1	3817	3826	0	MT_1	3817	3826	0
MT_1	3827	3836	0	MT_1	3827	3836	0	MT_1	3827	3836	0	MT_1	3827	3836	0.257162	MT_1	3827	3836	0	MT_1	3827	3836	0	MT_1	3827	3836	0	MT_1	3827	3836	0
MT_1	3837	3846	0	MT_1	3837	3846	0	MT_1	3837	3846	0	MT_1	3837	3846	0	MT_1	3837	3846	0	MT_1	3837	3846	0	MT_1	3837	3846	0	MT_1	3837	3846	0
MT_1	3847	3856	0	MT_1	3847	3856	0	MT_1	3847	3856	0	MT_1	3847	3856	0	MT_1	3847	3856	0	MT_1	3847	3856	0	MT_1	3847	3856	0	MT_1	3847	3856	0
MT_1	3857	3865	0	MT_1	3857	3865	0	MT_1	3857	3865	0	MT_1	3857	3865	0	MT_1	3857	3865	0	MT_1	3857	3865	0	MT_1	3857	3865	0	MT_1	3857	3865	0
MT_1	3866	3875	0	MT_1	3866	3875	0	MT_1	3866	3875	0	MT_1	3866	3875	0	MT_1	3866	3875	0.206132	MT_1	3866	3875	0	MT_1	3866	3875	0.238594	MT_1	3866	3875	0
MT_1	3876	3885	0	MT_1	3876	3885	0	MT_1	3876	3885	0	MT_1	3876	3885	0	MT_1	3876	3885	0	MT_1	3876	3885	0	MT_1	3876	3885	0	MT_1	3876	3885	0
MT_1	3886	3895	0	MT_1	3886	3895	0	MT_1	3886	3895	2.24967	MT_1	3886	3895	0	MT_1	3886	3895	0.38446	MT_1	3886	3895	0	MT_1	3886	3895	0.217223	MT_1	3886	3895	0
MT_1	3896	3905	0	MT_1	3896	3905	0	MT_1	3896	3905	0	MT_1	3896	3905	0	MT_1	3896	3905	0	MT_1	3896	3905	0	MT_1	3896	3905	0	MT_1	3896	3905	0
MT_1	3906	3915	0	MT_1	3906	3915	0	MT_1	3906	3915	1.21223	MT_1	3906	3915	0	MT_1	3906	3915	0	MT_1	3906	3915	0	MT_1	3906	3915	0	MT_1	3906	3915	0
MT_1	3916	3925	0.282075	MT_1	3916	3925	0	MT_1	3916	3925	1.76816	MT_1	3916	3925	0	MT_1	3916	3925	0	MT_1	3916	3925	0	MT_1	3916	3925	0.217223	MT_1	3916	3925	0
MT_1	3926	3935	0	MT_1	3926	3935	0	MT_1	3926	3935	0.983404	MT_1	3926	3935	-0.616979	MT_1	3926	3935	0	MT_1	3926	3935	0.203865	MT_1	3926	3935	0.217223	MT_1	3926	3935	0
MT_1	3936	3944	0	MT_1	3936	3944	0	MT_1	3936	3944	0.585065	MT_1	3936	3944	0	MT_1	3936	3944	-0.401289	MT_1	3936	3944	0	MT_1	3936	3944	0.217223	MT_1	3936	3944	0
MT_1	3945	3954	0	MT_1	3945	3954	-0.565783	MT_1	3945	3954	0.61961	MT_1	3945	3954	0	MT_1	3945	3954	0.38646	MT_1	3945	3954	0	MT_1	3945	3954	0.238594	MT_1	3945	3954	0
MT_1	3955	3964	-1.15617	MT_1	3955	3964	0.282075	MT_1	3955	3964	4.08453	MT_1	3955	3964	0	MT_1	3955	3964	1.44678	MT_1	3955	3964	-0.398417	MT_1	3955	3964	1.90779	MT_1	3955	3964	0
MT_1	3965	3974	-1.43043	MT_1	3965	3974	0	MT_1	3965	3974	4.31977	MT_1	3965	3974	0	MT_1	3965	3974	4.20166	MT_1	3965	3974	0	MT_1	3965	3974	3.2482	MT_1	3965	3974	0.5896
MT_1	3975	3984	-0.920677	MT_1	3975	3984	0.307594	MT_1	3975	3984	0.820384	MT_1	3975	3984	-0.640101	MT_1	3975	3984	6.50404	MT_1	3975	3984	0.38646	MT_1	3975	3984	5.02403	MT_1	3975	3984	0
MT_1	3985	3994	0.282075	MT_1	3985	3994	0.73944	MT_1	3985	3994	0.0130379	MT_1	3985	3994	0.237343	MT_1	3985	3994	4.35682	MT_1	3985	3994	-0.398417	MT_1	3985	3994	4.53511	MT_1	3985	3994	0.443272
MT_1	3995	4004	0	MT_1	3995	4004	-0.168563	MT_1	3995	4004	0	MT_1	3995	4004	0	MT_1	3995	4004	1.31732	MT_1	3995	4004	0	MT_1	3995	4004	1.88231	MT_1	3995	4004	-0.882235
MT_1	4005	4014	0.517916	MT_1	4005	4014	0.75807	MT_1	4005	4014	-0.175879	MT_1	4005	4014	0.475344	MT_1	4005	4014	-0.171238	MT_1	4005	4014	-0.401289	MT_1	4005	4014	0.424746	MT_1	4005	4014	0.443272
MT_1	4015	4023	0	MT_1	4015	4023	0.720566	MT_1	4015	4023	-0.640101	MT_1	4015	4023	0	MT_1	4015	4023	0.817641	MT_1	4015	4023	0.206132	MT_1	4015	4023	0	MT_1	4015	4023	-0.513686
MT_1	4024	4033	-0.565783	MT_1	4024	4033	-0.565783	MT_1	4024	4033	-1.06495	MT_1	4024	4033	-0.382939	MT_1	4024	4033	1.50009	MT_1	4024	4033	0.38446	MT_1	4024	4033	1.23388	MT_1	4024	4033	-0.262753
MT_1	4034	4043	-0.565783	MT_1	4034	4043	0.539615	MT_1	4034	4043	-0.141635	MT_1	4034	4043	-0.640101	MT_1	4034	4043	2.90414	MT_1	4034	4043	-0.398417	MT_1	4034	4043	4.31341	MT_1	4034	4043	0.238594
MT_1	4044	4053	-0.581535	MT_1	4044	4053	0	MT_1	4044	4053	-1.61198	MT_1	4044	4053	-0.640101	MT_1	4044	4053	6.19658	MT_1	4044	4053	0	MT_1	4044	4053	5.27407	MT_1	4044	4053	-0.513686
MT_1	4054	4063	-0.501155	MT_1	4054	4063	-0.565783	MT_1	4054	4063	-1.05457	MT_1	4054	4063	0	MT_1	4054	4063	6.33241	MT_1	4054	4063	0	MT_1	4054	4063	6.01317	MT_1	4054	4063	0
MT_1	4064	4073	-1.31252	MT_1	4064	4073	0	MT_1	4064	4073	-0.468886	MT_1	4064	4073	0	MT_1	4064	4073	6.52269	MT_1	4064	4073	0	MT_1	4064	4073	5.72084	MT_1	4064	4073	0
MT_1	4074	4083	-0.682107	MT_1	4074	4083	0.282075	MT_1	4074	4083	-1.92031	MT_1	4074	4083	-0.616979	MT_1	4074	4083	6.86876	MT_1	4074	4083	0	MT_1	4074	4083	5.5306	MT_1	4074	4083	0
MT_1	4084	4093	-0.565783	MT_1	4084	4093	0.282075	MT_1	4084	4093	-0.80779	MT_1	4084	4093	0	MT_1	4084	4093	3.61175	MT_1	4084	4093	-0.194552	MT_1	4084	4093	4.53103	MT_1	4084	4093	0
MT_1	4094	4102	-0.565783	MT_1	4094	4102	0.282075	MT_1	4094	4102	-0.616979	MT_1	4094	4102	0	MT_1	4094	4102	0.649398	MT_1	4094	4102	0	MT_1	4094	4102	0.752468	MT_1	4094	4102	0
MT_1	4103	4112	-0.512003	MT_1	4103	4112	-0.512003	MT_1	4103	4112	0.475344	MT_1	4103	4112	0	MT_1	4103	4112	0	MT_1	4103	4112	0	MT_1	4103	4112	0.238594	MT_1	4103	4112	0
MT_1	4113	4122	0.282075	MT_1	4113	4122	0	MT_1	4113	4122	0	MT_1	4113	4122	0.257162	MT_1	4113	4122	0.38646	MT_1	4113	4122	0	MT_1	4113	4122	0	MT_1	4113	4122	0
MT_1	4123	4132	0	MT_1	4123	4132	0	MT_1	4123	4132	-0.640101	MT_1	4123	4132	0.237343	MT_1	4123	4132	0.206132	MT_1	4123	4132	0	MT_1	4123	4132	-0.513686	MT_1	4123	4132	0
MT_1	4133	4142	0.307594	MT_1	4133	4142	0.539615	MT_1	4133	4142	-0.827608	MT_1	4133	4142	-0.616979	MT_1	4133	4142	0	MT_1	4133	4142	0.38446	MT_1	4133	4142	-0.501347	MT_1	4133	4142	0.238594
MT_1	4143	4152	-0.0478673	MT_1	4143	4152	0.307594	MT_1	4143	4152	0	MT_1	4143	4152	-1.06495	MT_1	4143	4152	0.38446	MT_1	4143	4152	-0.71028	MT_1	4143	4152	0	MT_1	4143	4152	0.238594
MT_1	4153	4162	0	MT_1	4153	4162	0	MT_1	4153	4162	0	MT_1	4153	4162	0	MT_1	4153	4162	-0.192285	MT_1	4153	4162	-0.508729	MT_1	4153	4162	-0.0889407	MT_1	4153	4162	0.505604
MT_1	4163	4172	-0.565783	MT_1	4163	4172	0	MT_1	4163	4172	-0.181777	MT_1	4163	4172	0.237343	MT_1	4163	4172	-0.398417	MT_1	4163	4172	0	MT_1	4163	4172	0.424746	MT_1	4163	4172	0
MT_1	4173	4181	0.73944	MT_1	4173	4181	0	MT_1	4173	4181	0.441101	MT_1	4173	4181	0.257162	MT_1	4173	4181	0.206132	MT_1	4173	4181	0.203865	MT_1	4173	4181	0.405978	MT_1	4173	4181	0.217223
MT_1	4182	4191	0.539615	MT_1	4182	4191	0.208563	MT_1	4182	4191	-0.589607	MT_1	4182	4191	2.94456	MT_1	4182	4191	0.206132	MT_1	4182	4191	-0.15428	MT_1	4182	4191	0.5896	MT_1	4182	4191	-0.114986
MT_1	4192	4201	0.505576	MT_1	4192	4201	0.435751	MT_1	4192	4201	-0.00526188	MT_1	4192	4201	-0.640101	MT_1	4192	4201	-0.398417	MT_1	4192	4201	-0.401289	MT_1	4192	4201	1.03165	MT_1	4192	4201	-0.275092
MT_1	4202	4211	0.246067	MT_1	4202	4211	0.817415	MT_1	4202	4211	0.00980859	MT_1	4202	4211	0.202031	MT_1	4202	4211	0.817641	MT_1	4202	4211	-0.0159599	MT_1	4202	4211	-0.513686	MT_1	4202	4211	-0.416029
MT_1	4212	4221	1.36552	MT_1	4212	4221	0.422607	MT_1	4212	4221	0	MT_1	4212	4221	-1.65713	MT_1	4212	4221	1.25127	MT_1	4212	4221	0.542491	MT_1	4212	4221	-0.259747	MT_1	4212	4221	1.04384
MT_1	4222	4231	0.720617	MT_1	4222	4231	0.891291	MT_1	4222	4231	-0.359818	MT_1	4222	4231	1.25866	MT_1	4222	4231	0.546732	MT_1	4222	4231	0.279734	MT_1	4222	4231	-0.0580747	MT_1	4222	4231	-0.825097
MT_1	4232	4241	0.208563	MT_1	4232	4241	1.35212	MT_1	4232	4241	-0.447098	MT_1	4232	4241	3.34492	MT_1	4232	4241	-0.0119565	MT_1	4232	4241	0.320585	MT_1	4232	4241	0.238594	MT_1	4232	4241	-0.699817
MT_1	4242	4251	0.5925	MT_1	4242	4251	-0.316142	MT_1	4242	4251	-1.65641	MT_1	4242	4251	2.31337	MT_1	4242	4251	-0.225697	MT_1	4242	4251	-0.390237	MT_1	4242	4251	-0.143886	MT_1	4242	4251	-0.19654
MT_1	4252	4261	0.140645	MT_1	4252	4261	0.517916	MT_1	4252	4261	-0.920732	MT_1	4252	4261	3.86866	MT_1	4252	4261	0.225589	MT_1	4252	4261	0.289309	MT_1	4252	4261	-0.448448	MT_1	4252	4261	0.606137
MT_1	4262	4271	2.20832	MT_1	4262	4271	-0.135541	MT_1	4262	4271	-0.951927	MT_1	4262	4271	3.47561	MT_1	4262	4271	-0.944444	MT_1	4262	4271	-0.71028	MT_1	4262	4271	0.0188249	MT_1	4262	4271	0.0717347
MT_1	4272	4281	0.868326	MT_1	4272	4281	0.841319	MT_1	4272	4281	-1.45479	MT_1	4272	4281	4.16643	MT_1	4272	4281	0.40907	MT_1	4272	4281	1.35737	MT_1	4272	4281	1.26546	MT_1	4272	4281	-0.139005
MT_1	4282	4291	0.440186	MT_1	4282	4291	-0.689078	MT_1	4282	4291	-1.46986	MT_1	4282	4291	5.44495	MT_1	4282	4291	-0.325159	MT_1	4282	4291	1.53926	MT_1	4282	4291	-0.431755	MT_1	4282	4291	0.53339
MT_1	4292	4301	0.727244	MT_1	4292	4301	0.133507	MT_1	4292	4301	-1.40628	MT_1	4292	4301	5.9996	MT_1	4292	4301	0.206132	MT_1	4292	4301	1.68605	MT_1	4292	4301	0.752468	MT_1	4292	4301	0.924039
MT_1	4302	4311	0.914924	MT_1	4302	4311	-1.02954	MT_1	4302	4311	-0.359818	MT_1	4302	4311	5.39838	MT_1	4302	4311	0.203865	MT_1	4302	4311	1.37095	MT_1	4302	4311	-0.262753	MT_1	4302	4311	1.105
MT_1	4312	4321	0.192286	MT_1	4312	4321	0.227437	MT_1	4312	4321	-0.359818	MT_1	4312	4321	0.81928	MT_1	4312	4321	-0.0139568	MT_1	4312	4321	-0.640841	MT_1	4312	4321	0.0759135	MT_1	4312	4321	0.428556
MT_1	4322	4331	0.295211	MT_1	4322	4331	-0.947249	MT_1	4322	4331	-0.359818	MT_1	4322	4331	0.634839	MT_1	4322	4331	0.226952	MT_1	4322	4331	-0.0239386	MT_1	4322	4331	0.0715237	MT_1	4322	4331	0.217223
MT_1	4332	4341	-0.623121	MT_1	4332	4341	-0.565783	MT_1	4332	4341	-0.827608	MT_1	4332	4341	0.257162	MT_1	4332	4341	-0.642506	MT_1	4332	4341	0.206132	MT_1	4332	4341	0.410815	MT_1	4332	4341	0.0882529
MT_1	4342	4351	0.539615	MT_1	4342	4351	-1.33152	MT_1	4342	4351	-0.810419	MT_1	4342	4351	-1.94453	MT_1	4342	4351	-0.398417	MT_1	4342	4351	6.78048	MT_1	4342	4351	-0.457489	MT_1	4342	4351	6.41136
MT_1	4352	4361	-0.565783	MT_1	4352	4361	-0.92872	MT_1	4352	4361	-0.359818	MT_1	4352	4361	-0.938845	MT_1	4352	4361	0.142939	MT_1	4352	4361	6.30003	MT_1	4352	4361	0.443272	MT_1	4352	4361	7.26423
MT_1	4362	4371	0.282075	MT_1	4362	4371	-0.623121	MT_1	4362	4371	0	MT_1	4362	4371	0.237343	MT_1	4362	4371	0.203865	MT_1	4362	4371	1.84662	MT_1	4362	4371	0.238594	MT_1	4362	4371	2.95077
MT_1	4372	4381	0	MT_1	4372	4381	-0.352501	MT_1	4372	4381	-1.14912	MT_1	4372	4381	-1.13557	MT_1	4372	4381	0.541356	MT_1	4372	4381	-0.58084	MT_1	4372	4381	-0.275092	MT_1	4372	4381	-0.000987466
MT_1	4382	4391	-0.283708	MT_1	4382	4391	-0.0351602	MT_1	4382	4391	1.08531	MT_1	4382	4391	-0.118812	MT_1	4382	4391	0.38446	MT_1	4382	4391	-1.14913	MT_1	4382	4391	-0.262753	MT_1	4382	4391	-0.584845
MT_1	4392	4401	0.539615	MT_1	4392	4401	-0.306862	MT_1	4392	4401	0	MT_1	4392	4401	0.248689	MT_1	4392	4401	0.38446	MT_1	4392	4401	-1.00047	MT_1	4392	4401	0	MT_1	4392	4401	0.443272
MT_1	4402	4411	0.539615	MT_1	4402	4411	-0.251288	MT_1	4402	4411	-0.589439	MT_1	4402	4411	1.37391	MT_1	4402	4411	-0.194552	MT_1	4402	4411	-0.802989	MT_1	4402	4411	0.238594	MT_1	4402	4411	-0.255584
MT_1	4412	4421	0.963893	MT_1	4412	4421	-0.739546	MT_1	4412	4421	0.441101	MT_1	4412	4421	4.18616	MT_1	4412	4421	-0.508729	MT_1	4412	4421	0.706952	MT_1	4412	4421	0	MT_1	4412	4421	-0.218737
MT_1	4422	4431	-0.25819	MT_1	4422	4431	-0.371212	MT_1	4422	4431	0	MT_1	4422	4431	4.30607	MT_1	4422	4431	-0.714905	MT_1	4422	4431	0.422187	MT_1	4422	4431	0	MT_1	4422	4431	0.826498
MT_1	4432	4441	0.307594	MT_1	4432	4441	-0.565783	MT_1	4432	4441	0	MT_1	4432	4441	4.32228	MT_1	4432	4441	0	MT_1	4432	4441	0.544943	MT_1	4432	4441	0	MT_1	4432	4441	-0.448448
MT_1	4442	4451	0.41943	MT_1	4442	4451	-0.0478673	MT_1	4442	4451	-0.640101	MT_1	4442	4451	1.34458	MT_1	4442	4451	0	MT_1	4442	4451	0.288058	MT_1	4442	4451	-1.17553	MT_1	4442	4451	0.443272
MT_1	4452	4461	-0.565783	MT_1	4452	4461	-0.648639	MT_1	4452	4461	0	MT_1	4452	4461	-0.402758	MT_1	4452	4461	0.206132	MT_1	4452	4461	0	MT_1	4452	4461	0	MT_1	4452	4461	-1.18328
MT_1	4462	4471	0	MT_1	4462	4471	0	MT_1	4462	4471	0.237343	MT_1	4462	4471	-0.402758	MT_1	4462	4471	0	MT_1	4462	4471	3.52946	MT_1	4462	4471	0	MT_1	4462	4471	2.91606
MT_1	4472	4481	0	MT_1	4472	4481	-0.574869	MT_1	4472	4481	-0.402758	MT_1	4472	4481	-0.483527	MT_1	4472	4481	0	MT_1	4472	4481	5.79258	MT_1	4472	4481	-0.513686	MT_1	4472	4481	5.24907
MT_1	4482	4491	0.282075	MT_1	4482	4491	-0.458293	MT_1	4482	4491	0.634839	MT_1	4482	4491	-1.64439	MT_1	4482	4491	0	MT_1	4482	4491	6.69977	MT_1	4482	4491	0.238594	MT_1	4482	4491	4.97804
MT_1	4492	4501	0	MT_1	4492	4501	-1.53967	MT_1	4492	4501	0	MT_1	4492	4501	-0.702442	MT_1	4492	4501	0	MT_1	4492	4501	5.15879	MT_1	4492	4501	0	MT_1	4492	4501	4.3768
MT_1	4502	4511	0	MT_1	4502	4511	-1.18416	MT_1	4502	4511	0	MT_1	4502	4511	-1.27547	MT_1	4502	4511	0	MT_1	4502	4511	5.42952	MT_1	4502	4511	0	MT_1	4502	4511	4.89301
MT_1	4512	4521	0	MT_1	4512	4521	-0.873774	MT_1	4512	4521	0.237343	MT_1	4512	4521	-1.31622	MT_1	4512	4521	0	MT_1	4512	4521	6.48152	MT_1	4512	4521	0	MT_1	4512	4521	5.48561
MT_1	4522	4531	0	MT_1	4522	4531	-0.136086	MT_1	4522	4531	0	MT_1	4522	4531	-2.13424	MT_1	4522	4531	0	MT_1	4522	4531	6.19303	MT_1	4522	4531	0	MT_1	4522	4531	5.64272
MT_1	4532	4541	0	MT_1	4532	4541	-0.512003	MT_1	4532	4541	0	MT_1	4532	4541	0.237343	MT_1	4532	4541	0	MT_1	4532	4541	4.01638	MT_1	4532	4541	0	MT_1	4532	4541	3.61997
MT_1	4542	4551	0	MT_1	4542	4551	0	MT_1	4542	4551	0	MT_1	4542	4551	-1.06495	MT_1	4542	4551	0	MT_1	4542	4551	0	MT_1	4542	4551	0	MT_1	4542	4551	-0.653126
MT_1	4552	4561	0	MT_1	4552	4561	0	MT_1	4552	4561	0	MT_1	4552	4561	0	MT_1	4552	4561	0	MT_1	4552	4561	0.206132	MT_1	4552	4561	0	MT_1	4552	4561	0
MT_1	4562	4571	0	MT_1	4562	4571	0	MT_1	4562	4571	0	MT_1	4562	4571	0	MT_1	4562	4571	0	MT_1	4562	4571	0	MT_1	4562	4571	0	MT_1	4562	4571	0
MT_1	4572	4581	0	MT_1	4572	4581	0	MT_1	4572	4581	0	MT_1	4572	4581	0	MT_1	4572	4581	0	MT_1	4572	4581	0	MT_1	4572	4581	0	MT_1	4572	4581	0
MT_1	4582	4591	0	MT_1	4582	4591	0	MT_1	4582	4591	0	MT_1	4582	4591	0	MT_1	4582	4591	0	MT_1	4582	4591	0	MT_1	4582	4591	0	MT_1	4582	4591	0
MT_1	4592	4600	0	MT_1	4592	4600	0	MT_1	4592	4600	0	MT_1	4592	4600	0	MT_1	4592	4600	0	MT_1	4592	4600	0	MT_1	4592	4600	0	MT_1	4592	4600	0
MT_1	4601	4609	0	MT_1	4601	4609	0	MT_1	4601	4609	0	MT_1	4601	4609	0	MT_1	4601	4609	0	MT_1	4601	4609	0	MT_1	4601	4609	0	MT_1	4601	4609	0
MT_1	4610	4618	0	MT_1	4610	4618	0	MT_1	4610	4618	1.91844	MT_1	4610	4618	0	MT_1	4610	4618	-0.194552	MT_1	4610	4618	0	MT_1	4610	4618	0	MT_1	4610	4618	0
MT_1	4619	4627	0	MT_1	4619	4627	0	MT_1	4619	4627	1.6757	MT_1	4619	4627	0	MT_1	4619	4627	0.206132	MT_1	4619	4627	0	MT_1	4619	4627	0	MT_1	4619	4627	0
MT_1	4628	4636	0	MT_1	4628	4636	-0.512003	MT_1	4628	4636	0	MT_1	4628	4636	0	MT_1	4628	4636	0	MT_1	4628	4636	0	MT_1	4628	4636	0	MT_1	4628	4636	0
MT_1	4637	4645	0	MT_1	4637	4645	0	MT_1	4637	4645	0	MT_1	4637	4645	0	MT_1	4637	4645	0	MT_1	4637	4645	0	MT_1	4637	4645	0	MT_1	4637	4645	0
MT_1	4646	4654	0	MT_1	4646	4654	0	MT_1	4646	4654	0	MT_1	4646	4654	0	MT_1	4646	4654	1.50009	MT_1	4646	4654	0	MT_1	4646	4654	1.24449	MT_1	4646	4654	0
MT_1	4655	4663	0	MT_1	4655	4663	0	MT_1	4655	4663	0	MT_1	4655	4663	0	MT_1	4655	4663	0.203865	MT_1	4655	4663	0	MT_1	4655	4663	0.238594	MT_1	4655	4663	0
MT_1	4664	4673	0	MT_1	4664	4673	0	MT_1	4664	4673	0	MT_1	4664	4673	0	MT_1	4664	4673	0	MT_1	4664	4673	0	MT_1	4664	4673	0	MT_1	4664	4673	0
MT_1	4674	4682	0	MT_1	4674	4682	0	MT_1	4674	4682	0	MT_1	4674	4682	0	MT_1	4674	4682	0	MT_1	4674	4682	0	MT_1	4674	4682	0	MT_1	4674	4682	0
MT_1	4683	4692	0	MT_1	4683	4692	0	MT_1	4683	4692	0	MT_1	4683	4692	0	MT_1	4683	4692	0	MT_1	4683	4692	0	MT_1	4683	4692	0	MT_1	4683	4692	0
MT_1	4693	4702	0	MT_1	4693	4702	-1.50455	MT_1	4693	4702	0	MT_1	4693	4702	0.440019	MT_1	4693	4702	0	MT_1	4693	4702	6.36955	MT_1	4693	4702	0	MT_1	4693	4702	5.04792
MT_1	4703	4712	0	MT_1	4703	4712	-0.972557	MT_1	4703	4712	0	MT_1	4703	4712	0.541382	MT_1	4703	4712	0	MT_1	4703	4712	5.77463	MT_1	4703	4712	0	MT_1	4703	4712	5.10682
MT_1	4713	4722	0	MT_1	4713	4722	-0.512003	MT_1	4713	4722	0	MT_1	4713	4722	-0.158655	MT_1	4713	4722	0	MT_1	4713	4722	1.50378	MT_1	4713	4722	0	MT_1	4713	4722	0.505665
MT_1	4723	4732	0	MT_1	4723	4732	0.686904	MT_1	4723	4732	0	MT_1	4723	4732	-0.689307	MT_1	4723	4732	0	MT_1	4723	4732	1.91348	MT_1	4723	4732	0	MT_1	4723	4732	1.32028
MT_1	4733	4742	0	MT_1	4733	4742	0	MT_1	4733	4742	0	MT_1	4733	4742	-1.16894	MT_1	4733	4742	0	MT_1	4733	4742	3.1698	MT_1	4733	4742	0	MT_1	4733	4742	3.02405
MT_1	4743	4752	0	MT_1	4743	4752	0.0423039	MT_1	4743	4752	0	MT_1	4743	4752	-0.446596	MT_1	4743	4752	0	MT_1	4743	4752	4.92192	MT_1	4743	4752	0.238594	MT_1	4743	4752	5.06837
MT_1	4753	4762	0	MT_1	4753	4762	-0.405642	MT_1	4753	4762	0	MT_1	4753	4762	0.116497	MT_1	4753	4762	0	MT_1	4753	4762	6.59038	MT_1	4753	4762	0	MT_1	4753	4762	5.88512
MT_1	4763	4772	0.282075	MT_1	4763	4772	-1.09563	MT_1	4763	4772	0.237343	MT_1	4763	4772	-0.204116	MT_1	4763	4772	-0.398417	MT_1	4763	4772	5.3523	MT_1	4763	4772	0	MT_1	4763	4772	5.88307
MT_1	4773	4782	0	MT_1	4773	4782	-0.486136	MT_1	4773	4782	-0.640101	MT_1	4773	4782	-0.728595	MT_1	4773	4782	0.206132	MT_1	4773	4782	5.7302	MT_1	4773	4782	0	MT_1	4773	4782	6.64247
MT_1	4783	4792	0	MT_1	4783	4792	-0.598314	MT_1	4783	4792	0	MT_1	4783	4792	-0.0801699	MT_1	4783	4792	0.38446	MT_1	4783	4792	6.27846	MT_1	4783	4792	0.737534	MT_1	4783	4792	6.51261
MT_1	4793	4802	0	MT_1	4793	4802	-1.00939	MT_1	4793	4802	-0.640101	MT_1	4793	4802	-1.11589	MT_1	4793	4802	0	MT_1	4793	4802	6.93903	MT_1	4793	4802	0	MT_1	4793	4802	6.48067
MT_1	4803	4811	0	MT_1	4803	4811	-1.40768	MT_1	4803	4811	0	MT_1	4803	4811	-1.40658	MT_1	4803	4811	0.206132	MT_1	4803	4811	6.44525	MT_1	4803	4811	0.217223	MT_1	4803	4811	6.39532
MT_1	4812	4821	0.282075	MT_1	4812	4821	-0.918749	MT_1	4812	4821	0.81901	MT_1	4812	4821	-1.15044	MT_1	4812	4821	0.206132	MT_1	4812	4821	6.5529	MT_1	4812	4821	0	MT_1	4812	4821	6.5426
MT_1	4822	4831	0	MT_1	4822	4831	-0.0197639	MT_1	4822	4831	0	MT_1	4822	4831	-0.951605	MT_1	4822	4831	0.206132	MT_1	4822	4831	6.93821	MT_1	4822	4831	0	MT_1	4822	4831	6.63006
MT_1	4832	4841	0	MT_1	4832	4841	-0.406981	MT_1	4832	4841	0	MT_1	4832	4841	0.0109724	MT_1	4832	4841	0.38446	MT_1	4832	4841	6.80852	MT_1	4832	4841	-0.296464	MT_1	4832	4841	6.61017
MT_1	4842	4851	0	MT_1	4842	4851	-1.03954	MT_1	4842	4851	0	MT_1	4842	4851	-0.848303	MT_1	4842	4851	0	MT_1	4842	4851	2.55992	MT_1	4842	4851	0	MT_1	4842	4851	2.27668
MT_1	4852	4861	0	MT_1	4852	4861	-0.756055	MT_1	4852	4861	0	MT_1	4852	4861	-1.12688	MT_1	4852	4861	0	MT_1	4852	4861	3.99398	MT_1	4852	4861	-0.501347	MT_1	4852	4861	2.2154
MT_1	4862	4871	0	MT_1	4862	4871	-1.67793	MT_1	4862	4871	0	MT_1	4862	4871	-2.04951	MT_1	4862	4871	-0.398417	MT_1	4862	4871	3.87549	MT_1	4862	4871	0	MT_1	4862	4871	3.11236
MT_1	4872	4881	0	MT_1	4872	4881	-2.1724	MT_1	4872	4881	0	MT_1	4872	4881	-1.919	MT_1	4872	4881	0	MT_1	4872	4881	4.13985	MT_1	4872	4881	0	MT_1	4872	4881	3.03152
MT_1	4882	4891	0	MT_1	4882	4891	-1.96851	MT_1	4882	4891	0	MT_1	4882	4891	-1.88253	MT_1	4882	4891	0	MT_1	4882	4891	4.4159	MT_1	4882	4891	0	MT_1	4882	4891	3.38685
MT_1	4892	4901	0	MT_1	4892	4901	-1.76011	MT_1	4892	4901	0	MT_1	4892	4901	-1.9516	MT_1	4892	4901	0	MT_1	4892	4901	4.40846	MT_1	4892	4901	0	MT_1	4892	4901	3.62614
MT_1	4902	4911	0	MT_1	4902	4911	-0.774024	MT_1	4902	4911	0	MT_1	4902	4911	-1.59615	MT_1	4902	4911	0	MT_1	4902	4911	5.33694	MT_1	4902	4911	0	MT_1	4902	4911	4.45482
MT_1	4912	4921	0	MT_1	4912	4921	-1.15678	MT_1	4912	4921	0	MT_1	4912	4921	-1.20106	MT_1	4912	4921	0	MT_1	4912	4921	6.07363	MT_1	4912	4921	0	MT_1	4912	4921	4.71647
MT_1	4922	4931	0	MT_1	4922	4931	-1.00267	MT_1	4922	4931	0	MT_1	4922	4931	-1.4657	MT_1	4922	4931	0	MT_1	4922	4931	5.33916	MT_1	4922	4931	0	MT_1	4922	4931	5.77832
MT_1	4932	4940	0	MT_1	4932	4940	-0.541206	MT_1	4932	4940	0	MT_1	4932	4940	-0.213019	MT_1	4932	4940	0	MT_1	4932	4940	5.23036	MT_1	4932	4940	0	MT_1	4932	4940	5.72779
MT_1	4941	4950	0	MT_1	4941	4950	-1.01433	MT_1	4941	4950	0	MT_1	4941	4950	-1.52323	MT_1	4941	4950	0	MT_1	4941	4950	5.70123	MT_1	4941	4950	0	MT_1	4941	4950	5.08467
MT_1	4951	4960	0	MT_1	4951	4960	0.140645	MT_1	4951	4960	0	MT_1	4951	4960	-0.158655	MT_1	4951	4960	0	MT_1	4951	4960	2.47994	MT_1	4951	4960	0	MT_1	4951	4960	10.1796
MT_1	4961	4970	0	MT_1	4961	4970	0.969626	MT_1	4961	4970	0	MT_1	4961	4970	-0.978608	MT_1	4961	4970	0	MT_1	4961	4970	0.29093	MT_1	4961	4970	0	MT_1	4961	4970	5.44243
MT_1	4971	4980	0	MT_1	4971	4980	-0.168662	MT_1	4971	4980	0	MT_1	4971	4980	-0.60793	MT_1	4971	4980	0	MT_1	4971	4980	-0.201068	MT_1	4971	4980	0	MT_1	4971	4980	2.97186
MT_1	4981	4990	0	MT_1	4981	4990	-0.204409	MT_1	4981	4990	0	MT_1	4981	4990	-1.36105	MT_1	4981	4990	0	MT_1	4981	4990	6.04695	MT_1	4981	4990	0	MT_1	4981	4990	6.66865
MT_1	4991	5000	0	MT_1	4991	5000	0	MT_1	4991	5000	0	MT_1	4991	5000	0.237343	MT_1	4991	5000	0	MT_1	4991	5000	2.07165	MT_1	4991	5000	0	MT_1	4991	5000	6.31231
MT_1	5001	5010	0	MT_1	5001	5010	0	MT_1	5001	5010	0	MT_1	5001	5010	0.237343	MT_1	5001	5010	0	MT_1	5001	5010	0.206132	MT_1	5001	5010	0	MT_1	5001	5010	11.7433
MT_1	5011	5020	0	MT_1	5011	5020	0	MT_1	5011	5020	0	MT_1	5011	5020	-0.640101	MT_1	5011	5020	0	MT_1	5011	5020	2.92064	MT_1	5011	5020	0	MT_1	5011	5020	3.14209
MT_1	5021	5030	0	MT_1	5021	5030	-0.889129	MT_1	5021	5030	0	MT_1	5021	5030	-0.242148	MT_1	5021	5030	0	MT_1	5021	5030	5.25206	MT_1	5021	5030	0	MT_1	5021	5030	4.83257
MT_1	5031	5040	0	MT_1	5031	5040	-0.414683	MT_1	5031	5040	0	MT_1	5031	5040	-1.39975	MT_1	5031	5040	0	MT_1	5031	5040	6.88652	MT_1	5031	5040	0	MT_1	5031	5040	5.66484
MT_1	5041	5050	0	MT_1	5041	5050	-0.945338	MT_1	5041	5050	0	MT_1	5041	5050	-1.70903	MT_1	5041	5050	0	MT_1	5041	5050	5.7318	MT_1	5041	5050	0	MT_1	5041	5050	5.87347
MT_1	5051	5060	0	MT_1	5051	5060	0	MT_1	5051	5060	0	MT_1	5051	5060	0	MT_1	5051	5060	0	MT_1	5051	5060	2.31582	MT_1	5051	5060	0	MT_1	5051	5060	2.39319
MT_1	5061	5070	0	MT_1	5061	5070	0	MT_1	5061	5070	0	MT_1	5061	5070	0	MT_1	5061	5070	0	MT_1	5061	5070	0	MT_1	5061	5070	0	MT_1	5061	5070	0
MT_1	5071	5079	0	MT_1	5071	5079	0	MT_1	5071	5079	0	MT_1	5071	5079	0	MT_1	5071	5079	0	MT_1	5071	5079	0	MT_1	5071	5079	0	MT_1	5071	5079	0
MT_1	5080	5089	0	MT_1	5080	5089	0	MT_1	5080	5089	0	MT_1	5080	5089	0	MT_1	5080	5089	0.38646	MT_1	5080	5089	0	MT_1	5080	5089	0.572871	MT_1	5080	5089	0
MT_1	5090	5099	0	MT_1	5090	5099	0	MT_1	5090	5099	-0.616979	MT_1	5090	5099	0	MT_1	5090	5099	3.25782	MT_1	5090	5099	0	MT_1	5090	5099	3.77676	MT_1	5090	5099	0
MT_1	5100	5109	0	MT_1	5100	5109	0	MT_1	5100	5109	0	MT_1	5100	5109	0	MT_1	5100	5109	0.687726	MT_1	5100	5109	0	MT_1	5100	5109	0.238594	MT_1	5100	5109	0
MT_1	5110	5118	0	MT_1	5110	5118	0	MT_1	5110	5118	0	MT_1	5110	5118	0	MT_1	5110	5118	0	MT_1	5110	5118	0	MT_1	5110	5118	0	MT_1	5110	5118	0
MT_1	5119	5128	0	MT_1	5119	5128	0	MT_1	5119	5128	0.237343	MT_1	5119	5128	0	MT_1	5119	5128	0	MT_1	5119	5128	0	MT_1	5119	5128	0	MT_1	5119	5128	0
MT_1	5129	5138	0	MT_1	5129	5138	0	MT_1	5129	5138	0	MT_1	5129	5138	0	MT_1	5129	5138	0	MT_1	5129	5138	2.83006	MT_1	5129	5138	0	MT_1	5129	5138	1.89545
MT_1	5139	5148	0	MT_1	5139	5148	-1.18169	MT_1	5139	5148	0	MT_1	5139	5148	0.137093	MT_1	5139	5148	0	MT_1	5139	5148	5.4367	MT_1	5139	5148	0	MT_1	5139	5148	5.39753
MT_1	5149	5157	0	MT_1	5149	5157	-1.52105	MT_1	5149	5157	0.237343	MT_1	5149	5157	-1.70379	MT_1	5149	5157	0	MT_1	5149	5157	7.36531	MT_1	5149	5157	0	MT_1	5149	5157	6.38353
MT_1	5158	5167	0	MT_1	5158	5167	-1.20071	MT_1	5158	5167	0	MT_1	5158	5167	-1.71592	MT_1	5158	5167	0	MT_1	5158	5167	7.04155	MT_1	5158	5167	0	MT_1	5158	5167	6.11853
MT_1	5168	5177	0	MT_1	5168	5177	0	MT_1	5168	5177	0	MT_1	5168	5177	0	MT_1	5168	5177	0	MT_1	5168	5177	2.56082	MT_1	5168	5177	0	MT_1	5168	5177	2.6041
MT_1	5178	5187	0	MT_1	5178	5187	0	MT_1	5178	5187	-0.199001	MT_1	5178	5187	0.257162	MT_1	5178	5187	0	MT_1	5178	5187	0.546732	MT_1	5178	5187	0	MT_1	5178	5187	-0.262753
MT_1	5188	5196	0	MT_1	5188	5196	-0.229928	MT_1	5188	5196	0	MT_1	5188	5196	0	MT_1	5188	5196	0	MT_1	5188	5196	0.206132	MT_1	5188	5196	0	MT_1	5188	5196	0
MT_1	5197	5206	0	MT_1	5197	5206	-0.512003	MT_1	5197	5206	0	MT_1	5197	5206	2.29336	MT_1	5197	5206	0	MT_1	5197	5206	0.206132	MT_1	5197	5206	0	MT_1	5197	5206	-0.674498
MT_1	5207	5216	0	MT_1	5207	5216	-1.22172	MT_1	5207	5216	0	MT_1	5207	5216	2.77368	MT_1	5207	5216	0	MT_1	5207	5216	0.206132	MT_1	5207	5216	0	MT_1	5207	5216	0.238781
MT_1	5217	5226	0	MT_1	5217	5226	0	MT_1	5217	5226	0.237343	MT_1	5217	5226	1.08531	MT_1	5217	5226	0	MT_1	5217	5226	0	MT_1	5217	5226	0	MT_1	5217	5226	0
MT_1	5227	5236	0	MT_1	5227	5236	0	MT_1	5227	5236	0	MT_1	5227	5236	0.778443	MT_1	5227	5236	0	MT_1	5227	5236	0	MT_1	5227	5236	0	MT_1	5227	5236	0
MT_1	5237	5245	0	MT_1	5237	5245	0	MT_1	5237	5245	0	MT_1	5237	5245	0	MT_1	5237	5245	0	MT_1	5237	5245	0	MT_1	5237	5245	0	MT_1	5237	5245	0
MT_1	5246	5255	0	MT_1	5246	5255	0	MT_1	5246	5255	0	MT_1	5246	5255	0	MT_1	5246	5255	0	MT_1	5246	5255	0.206132	MT_1	5246	5255	0	MT_1	5246	5255	0
MT_1	5256	5265	0	MT_1	5256	5265	0	MT_1	5256	5265	0	MT_1	5256	5265	0	MT_1	5256	5265	0.38646	MT_1	5256	5265	0	MT_1	5256	5265	0	MT_1	5256	5265	0
MT_1	5266	5274	0	MT_1	5266	5274	0	MT_1	5266	5274	0	MT_1	5266	5274	0	MT_1	5266	5274	0.203865	MT_1	5266	5274	0	MT_1	5266	5274	0	MT_1	5266	5274	0
MT_1	5275	5284	0	MT_1	5275	5284	0	MT_1	5275	5284	0	MT_1	5275	5284	0	MT_1	5275	5284	0.206132	MT_1	5275	5284	0	MT_1	5275	5284	0	MT_1	5275	5284	0
MT_1	5285	5294	0	MT_1	5285	5294	0	MT_1	5285	5294	0	MT_1	5285	5294	0	MT_1	5285	5294	0	MT_1	5285	5294	0	MT_1	5285	5294	0	MT_1	5285	5294	0
MT_1	5295	5303	0	MT_1	5295	5303	0	MT_1	5295	5303	0.257162	MT_1	5295	5303	0	MT_1	5295	5303	-0.506462	MT_1	5295	5303	0	MT_1	5295	5303	-0.501347	MT_1	5295	5303	0
MT_1	5304	5313	-0.131059	MT_1	5304	5313	0	MT_1	5304	5313	-0.616979	MT_1	5304	5313	0	MT_1	5304	5313	0.422187	MT_1	5304	5313	0.203865	MT_1	5304	5313	0.108801	MT_1	5304	5313	0
MT_1	5314	5323	-0.565783	MT_1	5314	5323	0	MT_1	5314	5323	-1.13557	MT_1	5314	5323	0	MT_1	5314	5323	0.38646	MT_1	5314	5323	0.819123	MT_1	5314	5323	-0.296464	MT_1	5314	5323	0.443272
MT_1	5324	5332	-0.512003	MT_1	5324	5332	0	MT_1	5324	5332	-0.402758	MT_1	5324	5332	0	MT_1	5324	5332	-0.582043	MT_1	5324	5332	0.541356	MT_1	5324	5332	-0.457489	MT_1	5324	5332	0.238594
MT_1	5333	5342	-0.283708	MT_1	5333	5342	0	MT_1	5333	5342	-0.616979	MT_1	5333	5342	0	MT_1	5333	5342	-0.192285	MT_1	5333	5342	0	MT_1	5333	5342	-0.501347	MT_1	5333	5342	0
MT_1	5343	5352	-0.979727	MT_1	5343	5352	0	MT_1	5343	5352	-0.126251	MT_1	5343	5352	0	MT_1	5343	5352	0.144734	MT_1	5343	5352	0	MT_1	5343	5352	-0.0766013	MT_1	5343	5352	0
MT_1	5353	5361	0	MT_1	5353	5361	0	MT_1	5353	5361	0.237343	MT_1	5353	5361	0	MT_1	5353	5361	0	MT_1	5353	5361	0	MT_1	5353	5361	0	MT_1	5353	5361	0
MT_1	5362	5371	-0.512003	MT_1	5362	5371	0	MT_1	5362	5371	0	MT_1	5362	5371	0	MT_1	5362	5371	-0.398417	MT_1	5362	5371	0	MT_1	5362	5371	0	MT_1	5362	5371	0
MT_1	5372	5381	-1.77183	MT_1	5372	5381	0	MT_1	5372	5381	-1.99706	MT_1	5372	5381	-0.616979	MT_1	5372	5381	6.66769	MT_1	5372	5381	0	MT_1	5372	5381	5.83741	MT_1	5372	5381	0
MT_1	5382	5390	-1.76714	MT_1	5382	5390	0	MT_1	5382	5390	-1.72769	MT_1	5382	5390	0	MT_1	5382	5390	5.48399	MT_1	5382	5390	0	MT_1	5382	5390	4.64266	MT_1	5382	5390	0.238594
MT_1	5391	5400	0	MT_1	5391	5400	0	MT_1	5391	5400	-0.272858	MT_1	5391	5400	0	MT_1	5391	5400	5.67589	MT_1	5391	5400	0	MT_1	5391	5400	5.32569	MT_1	5391	5400	0
MT_1	5401	5410	0	MT_1	5401	5410	0	MT_1	5401	5410	0	MT_1	5401	5410	0	MT_1	5401	5410	0	MT_1	5401	5410	0	MT_1	5401	5410	0	MT_1	5401	5410	0
MT_1	5411	5420	0	MT_1	5411	5420	0	MT_1	5411	5420	0	MT_1	5411	5420	0	MT_1	5411	5420	0	MT_1	5411	5420	0	MT_1	5411	5420	0	MT_1	5411	5420	0
MT_1	5421	5429	0	MT_1	5421	5429	0	MT_1	5421	5429	0	MT_1	5421	5429	0	MT_1	5421	5429	0	MT_1	5421	5429	0	MT_1	5421	5429	0	MT_1	5421	5429	0
MT_1	5430	5438	0	MT_1	5430	5438	0	MT_1	5430	5438	0	MT_1	5430	5438	0	MT_1	5430	5438	0	MT_1	5430	5438	0	MT_1	5430	5438	0	MT_1	5430	5438	0
MT_1	5439	5448	0	MT_1	5439	5448	0	MT_1	5439	5448	0	MT_1	5439	5448	0	MT_1	5439	5448	0	MT_1	5439	5448	0.689347	MT_1	5439	5448	0	MT_1	5439	5448	0.238594
MT_1	5449	5457	0	MT_1	5449	5457	0	MT_1	5449	5457	0	MT_1	5449	5457	-0.428153	MT_1	5449	5457	0	MT_1	5449	5457	5.5276	MT_1	5449	5457	0	MT_1	5449	5457	4.87223
MT_1	5458	5467	0	MT_1	5458	5467	-1.61827	MT_1	5458	5467	0	MT_1	5458	5467	-1.58934	MT_1	5458	5467	0	MT_1	5458	5467	6.8352	MT_1	5458	5467	0	MT_1	5458	5467	5.75893
MT_1	5468	5476	0	MT_1	5468	5476	-1.18258	MT_1	5468	5476	-0.640101	MT_1	5468	5476	-1.82025	MT_1	5468	5476	-0.398417	MT_1	5468	5476	6.63411	MT_1	5468	5476	0	MT_1	5468	5476	5.82083
MT_1	5477	5486	0	MT_1	5477	5486	-0.463652	MT_1	5477	5486	0	MT_1	5477	5486	-0.094598	MT_1	5477	5486	0	MT_1	5477	5486	5.65262	MT_1	5477	5486	0	MT_1	5477	5486	5.34597
MT_1	5487	5495	0	MT_1	5487	5495	0	MT_1	5487	5495	0	MT_1	5487	5495	0.257162	MT_1	5487	5495	0	MT_1	5487	5495	3.08857	MT_1	5487	5495	0	MT_1	5487	5495	3.55842
MT_1	5496	5505	0	MT_1	5496	5505	0	MT_1	5496	5505	0	MT_1	5496	5505	0	MT_1	5496	5505	0	MT_1	5496	5505	0	MT_1	5496	5505	0	MT_1	5496	5505	0
MT_1	5506	5514	0	MT_1	5506	5514	0	MT_1	5506	5514	0	MT_1	5506	5514	0	MT_1	5506	5514	0	MT_1	5506	5514	0	MT_1	5506	5514	0	MT_1	5506	5514	0
MT_1	5515	5524	0	MT_1	5515	5524	0	MT_1	5515	5524	0	MT_1	5515	5524	0.458324	MT_1	5515	5524	0	MT_1	5515	5524	0.38646	MT_1	5515	5524	0	MT_1	5515	5524	0.752468
MT_1	5525	5534	0	MT_1	5525	5534	0.307594	MT_1	5525	5534	0	MT_1	5525	5534	1.20204	MT_1	5525	5534	0	MT_1	5525	5534	2.62982	MT_1	5525	5534	0	MT_1	5525	5534	1.6295
MT_1	5535	5544	0	MT_1	5535	5544	0	MT_1	5535	5544	0	MT_1	5535	5544	0	MT_1	5535	5544	1.33631	MT_1	5535	5544	0	MT_1	5535	5544	1.57755	MT_1	5535	5544	0
MT_1	5545	5554	-0.581535	MT_1	5545	5554	0	MT_1	5545	5554	0.946139	MT_1	5545	5554	0	MT_1	5545	5554	4.93168	MT_1	5545	5554	0	MT_1	5545	5554	4.23041	MT_1	5545	5554	-0.513686
MT_1	5555	5564	0	MT_1	5555	5564	-0.512003	MT_1	5555	5564	-0.786675	MT_1	5555	5564	-0.616979	MT_1	5555	5564	4.67379	MT_1	5555	5564	0	MT_1	5555	5564	5.06638	MT_1	5555	5564	0
MT_1	5565	5573	-0.973906	MT_1	5565	5573	-0.930714	MT_1	5565	5573	-1.33072	MT_1	5565	5573	0.237343	MT_1	5565	5573	6.04356	MT_1	5565	5573	-0.585978	MT_1	5565	5573	5.60926	MT_1	5565	5573	0
MT_1	5574	5583	-0.513858	MT_1	5574	5583	-0.229928	MT_1	5574	5583	-1.0934	MT_1	5574	5583	-0.379636	MT_1	5574	5583	8.33161	MT_1	5574	5583	0.816158	MT_1	5574	5583	6.86811	MT_1	5574	5583	-0.262753
MT_1	5584	5593	-0.190865	MT_1	5584	5593	0.282075	MT_1	5584	5593	-0.65667	MT_1	5584	5593	0.237343	MT_1	5584	5593	8.19368	MT_1	5584	5593	0.819123	MT_1	5584	5593	6.8016	MT_1	5584	5593	-0.513686
MT_1	5594	5603	-1.8087	MT_1	5594	5603	0.208563	MT_1	5594	5603	-1.08614	MT_1	5594	5603	-1.40628	MT_1	5594	5603	6.1844	MT_1	5594	5603	-0.0216278	MT_1	5594	5603	5.49044	MT_1	5594	5603	-0.275092
MT_1	5604	5613	-1.19465	MT_1	5604	5613	0.931433	MT_1	5604	5613	-1.1279	MT_1	5604	5613	-0.589439	MT_1	5604	5613	6.20907	MT_1	5604	5613	-1.00645	MT_1	5604	5613	5.35936	MT_1	5604	5613	-0.872686
MT_1	5614	5623	-1.34121	MT_1	5614	5623	0.75807	MT_1	5614	5623	-1.19923	MT_1	5614	5623	-0.181777	MT_1	5614	5623	6.35721	MT_1	5614	5623	-0.764638	MT_1	5614	5623	5.34912	MT_1	5614	5623	-0.501347
MT_1	5624	5632	-1.08029	MT_1	5624	5632	0.567732	MT_1	5624	5632	-1.2352	MT_1	5624	5632	-1.67093	MT_1	5624	5632	5.79455	MT_1	5624	5632	-0.508729	MT_1	5624	5632	5.0947	MT_1	5624	5632	-0.114986
MT_1	5633	5642	-1.1297	MT_1	5633	5642	1.38388	MT_1	5633	5642	-1.39445	MT_1	5633	5642	-1.40628	MT_1	5633	5642	5.98621	MT_1	5633	5642	0.146526	MT_1	5633	5642	4.91244	MT_1	5633	5642	0.410815
MT_1	5643	5652	-0.864866	MT_1	5643	5652	0.657243	MT_1	5643	5652	-1.09971	MT_1	5643	5652	-0.589439	MT_1	5643	5652	6.40053	MT_1	5643	5652	-0.99836	MT_1	5643	5652	5.44352	MT_1	5643	5652	-0.673237
MT_1	5653	5662	-1.32962	MT_1	5653	5662	0.412452	MT_1	5653	5662	-0.604982	MT_1	5653	5662	-0.724791	MT_1	5653	5662	6.1249	MT_1	5653	5662	1.10075	MT_1	5653	5662	6.9334	MT_1	5653	5662	0.752468
MT_1	5663	5672	-0.894236	MT_1	5663	5672	1.22388	MT_1	5663	5672	-0.142998	MT_1	5663	5672	0.0178599	MT_1	5663	5672	7.07673	MT_1	5663	5672	-0.282713	MT_1	5663	5672	6.68221	MT_1	5663	5672	0.265902
MT_1	5673	5682	-0.207301	MT_1	5673	5682	1.44927	MT_1	5673	5682	-0.743214	MT_1	5673	5682	-1.24106	MT_1	5673	5682	5.84955	MT_1	5673	5682	0.938183	MT_1	5673	5682	6.37781	MT_1	5673	5682	1.1214
MT_1	5683	5691	-0.768804	MT_1	5683	5691	0.673464	MT_1	5683	5691	-1.00305	MT_1	5683	5691	-0.334397	MT_1	5683	5691	5.67376	MT_1	5683	5691	-0.165862	MT_1	5683	5691	5.73675	MT_1	5683	5691	0.385113
MT_1	5692	5701	0.272333	MT_1	5692	5701	0.902546	MT_1	5692	5701	-0.459763	MT_1	5692	5701	1.43681	MT_1	5692	5701	3.33658	MT_1	5692	5701	0.689347	MT_1	5692	5701	3.20744	MT_1	5692	5701	-0.809732
MT_1	5702	5711	-0.991672	MT_1	5702	5711	1.21248	MT_1	5702	5711	-0.305454	MT_1	5702	5711	-0.790601	MT_1	5702	5711	2.85646	MT_1	5702	5711	-0.71028	MT_1	5702	5711	0.357827	MT_1	5702	5711	0.424746
MT_1	5712	5721	0.904592	MT_1	5712	5721	0.75807	MT_1	5712	5721	3.38802	MT_1	5712	5721	-2.28081	MT_1	5712	5721	0.533342	MT_1	5712	5721	0.206132	MT_1	5712	5721	-0.159335	MT_1	5712	5721	0.217223
MT_1	5722	5731	-1.09088	MT_1	5722	5731	0	MT_1	5722	5731	5.13362	MT_1	5722	5731	-0.824776	MT_1	5722	5731	1.06918	MT_1	5722	5731	0	MT_1	5722	5731	0.718467	MT_1	5722	5731	0.217223
MT_1	5732	5741	-1.28164	MT_1	5732	5741	0.517916	MT_1	5732	5741	5.29258	MT_1	5732	5741	-1.08194	MT_1	5732	5741	1.72276	MT_1	5732	5741	0	MT_1	5732	5741	0.521755	MT_1	5732	5741	0
MT_1	5742	5750	-0.891461	MT_1	5742	5750	0	MT_1	5742	5750	5.25089	MT_1	5742	5750	-0.616979	MT_1	5742	5750	0.602307	MT_1	5742	5750	-0.398417	MT_1	5742	5750	0.575561	MT_1	5742	5750	0
MT_1	5751	5760	-0.777375	MT_1	5751	5760	0.154783	MT_1	5751	5760	5.12753	MT_1	5751	5760	0	MT_1	5751	5760	0.901909	MT_1	5751	5760	-0.398417	MT_1	5751	5760	0.35631	MT_1	5751	5760	-0.296464
MT_1	5761	5770	-0.195323	MT_1	5761	5770	0	MT_1	5761	5770	5.13316	MT_1	5761	5770	-0.640101	MT_1	5761	5770	1.30506	MT_1	5761	5770	0	MT_1	5761	5770	0.906108	MT_1	5761	5770	-0.513686
MT_1	5771	5780	0.0940737	MT_1	5771	5780	0	MT_1	5771	5780	5.77085	MT_1	5771	5780	0	MT_1	5771	5780	1.62761	MT_1	5771	5780	0	MT_1	5771	5780	1.61996	MT_1	5771	5780	0
MT_1	5781	5790	0.208563	MT_1	5781	5790	0	MT_1	5781	5790	3.73866	MT_1	5781	5790	0	MT_1	5781	5790	0.810523	MT_1	5781	5790	0	MT_1	5781	5790	0.423355	MT_1	5781	5790	-0.513686
MT_1	5791	5800	-1.3889	MT_1	5791	5800	0	MT_1	5791	5800	3.81374	MT_1	5791	5800	0.237343	MT_1	5791	5800	0.535529	MT_1	5791	5800	-0.401289	MT_1	5791	5800	0.818929	MT_1	5791	5800	0
MT_1	5801	5809	0.282075	MT_1	5801	5809	0	MT_1	5801	5809	1.67233	MT_1	5801	5809	0	MT_1	5801	5809	-0.165337	MT_1	5801	5809	-0.398417	MT_1	5801	5809	-0.0766013	MT_1	5801	5809	0
MT_1	5810	5819	0	MT_1	5810	5819	0	MT_1	5810	5819	0	MT_1	5810	5819	0	MT_1	5810	5819	-0.398417	MT_1	5810	5819	0	MT_1	5810	5819	0.767249	MT_1	5810	5819	0
MT_1	5820	5829	-0.149689	MT_1	5820	5829	0	MT_1	5820	5829	-0.131073	MT_1	5820	5829	0	MT_1	5820	5829	3.60467	MT_1	5820	5829	0	MT_1	5820	5829	4.06696	MT_1	5820	5829	0
MT_1	5830	5839	-1.79693	MT_1	5830	5839	0	MT_1	5830	5839	-1.9736	MT_1	5830	5839	0	MT_1	5830	5839	6.80587	MT_1	5830	5839	0.206132	MT_1	5830	5839	6.19785	MT_1	5830	5839	0
MT_1	5840	5849	0	MT_1	5840	5849	0	MT_1	5840	5849	0	MT_1	5840	5849	-0.616979	MT_1	5840	5849	3.16255	MT_1	5840	5849	0	MT_1	5840	5849	2.19933	MT_1	5840	5849	0
MT_1	5850	5859	0	MT_1	5850	5859	0	MT_1	5850	5859	0	MT_1	5850	5859	0	MT_1	5850	5859	0	MT_1	5850	5859	0	MT_1	5850	5859	0	MT_1	5850	5859	0
MT_2	1	9	0	MT_2	1	9	0	MT_2	1	9	0	MT_2	1	9	0	MT_2	1	9	0	MT_2	1	9	0	MT_2	1	9	0	MT_2	1	9	0
MT_2	10	19	0	MT_2	10	19	0	MT_2	10	19	0	MT_2	10	19	0	MT_2	10	19	0	MT_2	10	19	0	MT_2	10	19	0	MT_2	10	19	0
MT_2	20	29	0	MT_2	20	29	0	MT_2	20	29	0	MT_2	20	29	0	MT_2	20	29	0.38646	MT_2	20	29	0	MT_2	20	29	0	MT_2	20	29	0
MT_2	30	39	0	MT_2	30	39	0	MT_2	30	39	0	MT_2	30	39	0	MT_2	30	39	0.203865	MT_2	30	39	0	MT_2	30	39	0	MT_2	30	39	0
MT_2	40	49	0	MT_2	40	49	0	MT_2	40	49	0	MT_2	40	49	0	MT_2	40	49	0.206132	MT_2	40	49	0	MT_2	40	49	0	MT_2	40	49	0
MT_2	50	59	0	MT_2	50	59	0	MT_2	50	59	0	MT_2	50	59	0	MT_2	50	59	0	MT_2	50	59	0	MT_2	50	59	0	MT_2	50	59	0
MT_2	60	69	0.307594	MT_2	60	69	0	MT_2	60	69	0.257162	MT_2	60	69	0	MT_2	60	69	-0.167652	MT_2	60	69	0	MT_2	60	69	0	MT_2	60	69	0
MT_2	70	79	-0.463652	MT_2	70	79	0	MT_2	70	79	-0.80779	MT_2	70	79	0	MT_2	70	79	0.29255	MT_2	70	79	0	MT_2	70	79	0.108801	MT_2	70	79	0
MT_2	80	89	0	MT_2	80	89	0	MT_2	80	89	-1.39273	MT_2	80	89	0	MT_2	80	89	0.38646	MT_2	80	89	0	MT_2	80	89	-0.665012	MT_2	80	89	0
MT_2	90	99	-0.512003	MT_2	90	99	0	MT_2	90	99	-0.379636	MT_2	90	99	0	MT_2	90	99	-0.801324	MT_2	90	99	0	MT_2	90	99	-0.0889407	MT_2	90	99	0
MT_2	100	109	-0.715228	MT_2	100	109	0	MT_2	100	109	-0.175879	MT_2	100	109	0	MT_2	100	109	0.54315	MT_2	100	109	0	MT_2	100	109	-0.262753	MT_2	100	109	0
MT_2	110	119	-0.231695	MT_2	110	119	0	MT_2	110	119	-0.445341	MT_2	110	119	0	MT_2	110	119	-0.192285	MT_2	110	119	0	MT_2	110	119	-0.0766013	MT_2	110	119	0
MT_2	120	129	-0.229928	MT_2	120	129	0	MT_2	120	129	0.441101	MT_2	120	129	0	MT_2	120	129	-0.398417	MT_2	120	129	0	MT_2	120	129	0.217223	MT_2	120	129	0
MT_2	130	139	-0.371212	MT_2	130	139	0	MT_2	130	139	0.257162	MT_2	130	139	0	MT_2	130	139	1.56443	MT_2	130	139	0	MT_2	130	139	1.60249	MT_2	130	139	0
MT_2	140	149	-1.76481	MT_2	140	149	0	MT_2	140	149	-1.76681	MT_2	140	149	-0.616979	MT_2	140	149	5.71667	MT_2	140	149	0	MT_2	140	149	4.87329	MT_2	140	149	0.238594
MT_2	150	159	-0.797087	MT_2	150	159	0	MT_2	150	159	-1.6213	MT_2	150	159	0.237343	MT_2	150	159	6.57342	MT_2	150	159	0	MT_2	150	159	6.09158	MT_2	150	159	0
MT_2	160	169	-0.605328	MT_2	160	169	0	MT_2	160	169	-1.79359	MT_2	160	169	0	MT_2	160	169	6.58051	MT_2	160	169	0	MT_2	160	169	5.39397	MT_2	160	169	0
MT_2	170	179	0.559357	MT_2	170	179	0	MT_2	170	179	-0.729147	MT_2	170	179	0	MT_2	170	179	2.95198	MT_2	170	179	-0.398417	MT_2	170	179	3.25677	MT_2	170	179	0
MT_2	180	189	-0.889129	MT_2	180	189	0	MT_2	180	189	-0.769799	MT_2	180	189	-0.640101	MT_2	180	189	2.40368	MT_2	180	189	0	MT_2	180	189	3.01101	MT_2	180	189	0
MT_2	190	198	0.517916	MT_2	190	198	0	MT_2	190	198	0.530938	MT_2	190	198	-0.640101	MT_2	190	198	1.50562	MT_2	190	198	0	MT_2	190	198	1.26546	MT_2	190	198	0
MT_2	199	208	-0.769304	MT_2	199	208	0	MT_2	199	208	-0.00526188	MT_2	199	208	0	MT_2	199	208	1.5047	MT_2	199	208	0	MT_2	199	208	0.248368	MT_2	199	208	-0.513686
MT_2	209	218	0.539615	MT_2	209	218	0	MT_2	209	218	1.9071	MT_2	209	218	0	MT_2	209	218	0.537119	MT_2	209	218	0	MT_2	209	218	0.606137	MT_2	209	218	0.217223
MT_2	219	228	-0.43152	MT_2	219	228	0.282075	MT_2	219	228	-0.623851	MT_2	219	228	0	MT_2	219	228	1.7882	MT_2	219	228	0	MT_2	219	228	0.0882529	MT_2	219	228	0
MT_2	229	238	0.282075	MT_2	229	238	0	MT_2	229	238	0.792093	MT_2	229	238	0	MT_2	229	238	0.423665	MT_2	229	238	0.206132	MT_2	229	238	0.606137	MT_2	229	238	0.238594
MT_2	239	248	0.931433	MT_2	239	248	0.720566	MT_2	239	248	1.85504	MT_2	239	248	0.237343	MT_2	239	248	0.206132	MT_2	239	248	-0.398417	MT_2	239	248	0.606137	MT_2	239	248	-0.275092
MT_2	249	258	0.539615	MT_2	249	258	0.282075	MT_2	249	258	0.983404	MT_2	249	258	-1.39273	MT_2	249	258	0.690966	MT_2	249	258	0	MT_2	249	258	0	MT_2	249	258	0.238594
MT_2	259	268	0	MT_2	259	268	0.720566	MT_2	259	268	0.552621	MT_2	259	268	0.257162	MT_2	259	268	-0.401289	MT_2	259	268	0.203865	MT_2	259	268	-0.0953689	MT_2	259	268	0.238594
MT_2	269	278	0	MT_2	269	278	-0.565783	MT_2	269	278	0.933878	MT_2	269	278	0	MT_2	269	278	0.206132	MT_2	269	278	0	MT_2	269	278	0.238594	MT_2	269	278	0
MT_2	279	288	0	MT_2	279	288	0.282075	MT_2	279	288	0.237343	MT_2	279	288	0	MT_2	279	288	0.206132	MT_2	279	288	-0.398417	MT_2	279	288	0	MT_2	279	288	0
MT_2	289	298	-1.56615	MT_2	289	298	0	MT_2	289	298	4.4758	MT_2	289	298	0	MT_2	289	298	4.09739	MT_2	289	298	0	MT_2	289	298	3.11757	MT_2	289	298	0.424746
MT_2	299	308	-1.29144	MT_2	299	308	0	MT_2	299	308	1.06334	MT_2	299	308	0	MT_2	299	308	6.43692	MT_2	299	308	0.206132	MT_2	299	308	4.77962	MT_2	299	308	0.217223
MT_2	309	318	0.947754	MT_2	309	318	0.282075	MT_2	309	318	1.06836	MT_2	309	318	0	MT_2	309	318	5.71341	MT_2	309	318	0	MT_2	309	318	5.48132	MT_2	309	318	0
MT_2	319	328	0	MT_2	319	328	0	MT_2	319	328	0	MT_2	319	328	0	MT_2	319	328	1.6186	MT_2	319	328	0	MT_2	319	328	2.22083	MT_2	319	328	0.238594
MT_2	329	338	0.282075	MT_2	329	338	0	MT_2	329	338	0	MT_2	329	338	0	MT_2	329	338	0.38646	MT_2	329	338	0	MT_2	329	338	0.443272	MT_2	329	338	0
MT_2	339	348	0	MT_2	339	348	0	MT_2	339	348	0	MT_2	339	348	0	MT_2	339	348	0	MT_2	339	348	0	MT_2	339	348	0	MT_2	339	348	0
MT_2	349	358	0	MT_2	349	358	0	MT_2	349	358	0	MT_2	349	358	0	MT_2	349	358	0.689347	MT_2	349	358	0	MT_2	349	358	0.5896	MT_2	349	358	0
MT_2	359	368	0	MT_2	359	368	0	MT_2	359	368	0	MT_2	359	368	0	MT_2	359	368	0.686103	MT_2	359	368	0	MT_2	359	368	1.23388	MT_2	359	368	0
MT_2	369	378	0	MT_2	369	378	0	MT_2	369	378	0	MT_2	369	378	0	MT_2	369	378	0.203865	MT_2	369	378	0	MT_2	369	378	0.405978	MT_2	369	378	0
MT_2	379	388	0	MT_2	379	388	0	MT_2	379	388	0	MT_2	379	388	0	MT_2	379	388	0	MT_2	379	388	0	MT_2	379	388	0	MT_2	379	388	0
MT_2	389	397	0	MT_2	389	397	0	MT_2	389	397	0	MT_2	389	397	0	MT_2	389	397	0	MT_2	389	397	0	MT_2	389	397	0	MT_2	389	397	0
MT_2	398	407	0	MT_2	398	407	0	MT_2	398	407	0	MT_2	398	407	0	MT_2	398	407	0	MT_2	398	407	0	MT_2	398	407	0	MT_2	398	407	0
MT_2	408	417	0	MT_2	408	417	0	MT_2	408	417	0	MT_2	408	417	0	MT_2	408	417	0	MT_2	408	417	0	MT_2	408	417	0	MT_2	408	417	0
MT_2	418	426	-0.565783	MT_2	418	426	0	MT_2	418	426	-0.158655	MT_2	418	426	0	MT_2	418	426	0.206132	MT_2	418	426	0	MT_2	418	426	-0.296464	MT_2	418	426	0
MT_2	427	436	0	MT_2	427	436	0	MT_2	427	436	-1.06495	MT_2	427	436	0	MT_2	427	436	0	MT_2	427	436	0	MT_2	427	436	-0.513686	MT_2	427	436	0
MT_2	437	446	-0.283708	MT_2	437	446	0	MT_2	437	446	-0.00526188	MT_2	437	446	0	MT_2	437	446	4.88906	MT_2	437	446	0	MT_2	437	446	4.73423	MT_2	437	446	-0.501347
MT_2	447	455	-0.565783	MT_2	447	455	0	MT_2	447	455	-1.15539	MT_2	447	455	0.257162	MT_2	447	455	4.65351	MT_2	447	455	0	MT_2	447	455	4.48203	MT_2	447	455	0
MT_2	456	465	-0.204409	MT_2	456	465	0	MT_2	456	465	-0.640101	MT_2	456	465	0	MT_2	456	465	0.38446	MT_2	456	465	0.203865	MT_2	456	465	-0.262753	MT_2	456	465	0
MT_2	466	475	-0.971135	MT_2	466	475	0.282075	MT_2	466	475	2.36071	MT_2	466	475	-0.616979	MT_2	466	475	-0.197424	MT_2	466	475	0.206132	MT_2	466	475	0.5896	MT_2	466	475	0
MT_2	476	484	0	MT_2	476	484	0	MT_2	476	484	0	MT_2	476	484	0	MT_2	476	484	0	MT_2	476	484	0	MT_2	476	484	0.238594	MT_2	476	484	0
MT_2	485	494	0	MT_2	485	494	-0.565783	MT_2	485	494	0	MT_2	485	494	3.24341	MT_2	485	494	0	MT_2	485	494	-0.506415	MT_2	485	494	0	MT_2	485	494	-0.107708
MT_2	495	504	0	MT_2	495	504	-1.86638	MT_2	495	504	0	MT_2	495	504	4.49387	MT_2	495	504	0	MT_2	495	504	0.99308	MT_2	495	504	0	MT_2	495	504	0.295266
MT_2	505	513	0	MT_2	505	513	-1.00819	MT_2	505	513	0	MT_2	505	513	5.12974	MT_2	505	513	0	MT_2	505	513	1.75412	MT_2	505	513	0	MT_2	505	513	0.630366
MT_2	514	523	0	MT_2	514	523	-1.62962	MT_2	514	523	0	MT_2	514	523	5.09028	MT_2	514	523	0	MT_2	514	523	1.1576	MT_2	514	523	0	MT_2	514	523	0.150708
MT_2	524	533	0	MT_2	524	533	-1.13136	MT_2	524	533	0	MT_2	524	533	4.66377	MT_2	524	533	0	MT_2	524	533	0.529932	MT_2	524	533	0	MT_2	524	533	-0.038982
MT_2	534	542	0	MT_2	534	542	0	MT_2	534	542	0	MT_2	534	542	3.85337	MT_2	534	542	0	MT_2	534	542	0.936819	MT_2	534	542	0	MT_2	534	542	1.48789
MT_2	543	552	0	MT_2	543	552	0	MT_2	543	552	0	MT_2	543	552	1.84082	MT_2	543	552	0	MT_2	543	552	0.206132	MT_2	543	552	0	MT_2	543	552	0
MT_2	553	562	0	MT_2	553	562	0	MT_2	553	562	0	MT_2	553	562	0.237343	MT_2	553	562	0	MT_2	553	562	0	MT_2	553	562	0	MT_2	553	562	0
MT_2	563	571	0	MT_2	563	571	0	MT_2	563	571	0	MT_2	563	571	0	MT_2	563	571	0	MT_2	563	571	0	MT_2	563	571	0	MT_2	563	571	0
MT_2	572	581	0	MT_2	572	581	0	MT_2	572	581	0	MT_2	572	581	0	MT_2	572	581	0	MT_2	572	581	0	MT_2	572	581	0	MT_2	572	581	0
MT_2	582	591	0	MT_2	582	591	0	MT_2	582	591	0	MT_2	582	591	0	MT_2	582	591	0	MT_2	582	591	0	MT_2	582	591	0	MT_2	582	591	0
MT_2	592	601	0	MT_2	592	601	0	MT_2	592	601	0	MT_2	592	601	0	MT_2	592	601	0	MT_2	592	601	0	MT_2	592	601	0	MT_2	592	601	0
MT_2	602	611	0	MT_2	602	611	0	MT_2	602	611	0	MT_2	602	611	0.237343	MT_2	602	611	0	MT_2	602	611	0	MT_2	602	611	0	MT_2	602	611	0
MT_2	612	621	0	MT_2	612	621	0	MT_2	612	621	-0.616979	MT_2	612	621	0	MT_2	612	621	0	MT_2	612	621	0	MT_2	612	621	0	MT_2	612	621	0.217223
MT_2	622	631	-0.512003	MT_2	622	631	0.307594	MT_2	622	631	0	MT_2	622	631	0	MT_2	622	631	0.206132	MT_2	622	631	0.206132	MT_2	622	631	0.238594	MT_2	622	631	0
MT_2	632	641	0	MT_2	632	641	0	MT_2	632	641	0	MT_2	632	641	0	MT_2	632	641	0	MT_2	632	641	0	MT_2	632	641	-0.501347	MT_2	632	641	0
MT_2	642	650	0	MT_2	642	650	0	MT_2	642	650	0.237343	MT_2	642	650	0	MT_2	642	650	0.206132	MT_2	642	650	0	MT_2	642	650	0	MT_2	642	650	0
MT_2	651	660	0	MT_2	651	660	0	MT_2	651	660	0	MT_2	651	660	0.257162	MT_2	651	660	0	MT_2	651	660	0	MT_2	651	660	0	MT_2	651	660	0
MT_2	661	670	0	MT_2	661	670	-0.25819	MT_2	661	670	0.237343	MT_2	661	670	0.237343	MT_2	661	670	-0.398417	MT_2	661	670	0.206132	MT_2	661	670	0.217223	MT_2	661	670	0.217223
MT_2	671	680	-1.20975	MT_2	671	680	0	MT_2	671	680	-0.382939	MT_2	671	680	0	MT_2	671	680	-0.0248686	MT_2	671	680	0.145443	MT_2	671	680	-0.569395	MT_2	671	680	-0.0953689
MT_2	681	690	0.588847	MT_2	681	690	-0.663541	MT_2	681	690	-0.607963	MT_2	681	690	0	MT_2	681	690	-0.992501	MT_2	681	690	1.25127	MT_2	681	690	0	MT_2	681	690	0.238594
MT_2	691	700	0.382187	MT_2	691	700	0.720566	MT_2	691	700	0.946139	MT_2	691	700	-0.640101	MT_2	691	700	-0.297239	MT_2	691	700	0.44242	MT_2	691	700	-0.606222	MT_2	691	700	-0.655464
MT_2	701	710	-0.914128	MT_2	701	710	-0.930714	MT_2	701	710	-0.965184	MT_2	701	710	-0.616979	MT_2	701	710	-0.506415	MT_2	701	710	1.05195	MT_2	701	710	-0.966056	MT_2	701	710	0.443272
MT_2	711	720	0	MT_2	711	720	-0.168662	MT_2	711	720	-0.951634	MT_2	711	720	-0.586964	MT_2	711	720	-0.584043	MT_2	711	720	1.00919	MT_2	711	720	-0.124472	MT_2	711	720	0.606137
MT_2	721	729	0.914924	MT_2	721	729	-0.737091	MT_2	721	729	-1.22379	MT_2	721	729	0.00263034	MT_2	721	729	0.938183	MT_2	721	729	1.0546	MT_2	721	729	0.0204415	MT_2	721	729	-0.0920348
MT_2	730	739	0.453531	MT_2	730	739	0.617054	MT_2	730	739	-1.05132	MT_2	730	739	-0.724791	MT_2	730	739	-0.364994	MT_2	730	739	1.13266	MT_2	730	739	0.424054	MT_2	730	739	0.238882
MT_2	740	749	0.658369	MT_2	740	749	0.0597147	MT_2	740	749	-0.878837	MT_2	740	749	-1.49499	MT_2	740	749	-0.583978	MT_2	740	749	0.197859	MT_2	740	749	0.152118	MT_2	740	749	-1.62912
MT_2	750	759	0.714446	MT_2	750	759	-0.434384	MT_2	750	759	-0.276323	MT_2	750	759	-0.912914	MT_2	750	759	0.126277	MT_2	750	759	-0.80096	MT_2	750	759	0.397453	MT_2	750	759	0.851773
MT_2	760	769	0.992256	MT_2	760	769	1.15912	MT_2	760	769	-2.0457	MT_2	760	769	-1.03398	MT_2	760	769	0.0374907	MT_2	760	769	0.394503	MT_2	760	769	-0.0658825	MT_2	760	769	-0.065459
MT_2	770	779	2.04673	MT_2	770	779	0.95707	MT_2	770	779	-0.735974	MT_2	770	779	-0.910222	MT_2	770	779	0.748964	MT_2	770	779	0.488618	MT_2	770	779	1.35982	MT_2	770	779	-0.0641528
MT_2	780	789	0.89325	MT_2	780	789	1.04422	MT_2	780	789	-0.80779	MT_2	780	789	-1.78718	MT_2	780	789	0.684478	MT_2	780	789	0.801135	MT_2	780	789	0.5896	MT_2	780	789	0.150502
MT_2	790	799	1.23925	MT_2	790	799	0.991873	MT_2	790	799	-1.00975	MT_2	790	799	0.457204	MT_2	790	799	0.38446	MT_2	790	799	0.281669	MT_2	790	799	0.217223	MT_2	790	799	0.251121
MT_2	800	809	0.811837	MT_2	800	809	0.307594	MT_2	800	809	0.237343	MT_2	800	809	0	MT_2	800	809	-0.51104	MT_2	800	809	0.206132	MT_2	800	809	-0.457489	MT_2	800	809	0
MT_2	810	818	-0.283708	MT_2	810	818	0.282075	MT_2	810	818	0.341318	MT_2	810	818	0	MT_2	810	818	0.206132	MT_2	810	818	0	MT_2	810	818	0.424054	MT_2	810	818	0
MT_2	819	828	0.898225	MT_2	819	828	0.282075	MT_2	819	828	0.257162	MT_2	819	828	-0.402758	MT_2	819	828	0.541356	MT_2	819	828	0.206132	MT_2	819	828	0.752468	MT_2	819	828	0.238594
MT_2	829	838	-0.512003	MT_2	829	838	0.307594	MT_2	829	838	0.237343	MT_2	829	838	0.257162	MT_2	829	838	-0.0148289	MT_2	829	838	0.38646	MT_2	829	838	1.1306	MT_2	829	838	0
MT_2	839	848	0.505576	MT_2	839	848	-0.0157902	MT_2	839	848	-0.616979	MT_2	839	848	0.805614	MT_2	839	848	-0.398417	MT_2	839	848	0.420706	MT_2	839	848	-0.0580747	MT_2	839	848	0.238594
MT_2	849	858	0.0257955	MT_2	849	858	0	MT_2	849	858	-0.286508	MT_2	849	858	0	MT_2	849	858	5.81218	MT_2	849	858	0.206132	MT_2	849	858	6.34338	MT_2	849	858	0
MT_2	859	868	0.00970833	MT_2	859	868	0	MT_2	859	868	-1.58179	MT_2	859	868	0	MT_2	859	868	6.10143	MT_2	859	868	0	MT_2	859	868	6.0502	MT_2	859	868	0
MT_2	869	878	-0.950413	MT_2	869	878	0.282075	MT_2	869	878	-1.49538	MT_2	869	878	-1.14912	MT_2	869	878	5.65023	MT_2	869	878	0	MT_2	869	878	5.42956	MT_2	869	878	0.238594
MT_2	879	888	0.505576	MT_2	879	888	0	MT_2	879	888	-1.61508	MT_2	879	888	0	MT_2	879	888	5.76532	MT_2	879	888	0	MT_2	879	888	5.15357	MT_2	879	888	0
MT_2	889	897	0.720566	MT_2	889	897	0	MT_2	889	897	0.147282	MT_2	889	897	0	MT_2	889	897	4.45376	MT_2	889	897	0	MT_2	889	897	5.47316	MT_2	889	897	0
MT_2	898	907	0.75807	MT_2	898	907	0	MT_2	898	907	-0.359818	MT_2	898	907	0	MT_2	898	907	3.00587	MT_2	898	907	0	MT_2	898	907	3.04091	MT_2	898	907	0
MT_2	908	917	-0.925861	MT_2	908	917	0	MT_2	908	917	-1.96076	MT_2	908	917	0	MT_2	908	917	6.3672	MT_2	908	917	0	MT_2	908	917	5.07591	MT_2	908	917	0
MT_2	918	927	0.556956	MT_2	918	927	0	MT_2	918	927	-1.86999	MT_2	918	927	0	MT_2	918	927	5.49568	MT_2	918	927	0	MT_2	918	927	4.88115	MT_2	918	927	0
MT_2	928	937	-0.961381	MT_2	928	937	0	MT_2	928	937	-1.86073	MT_2	928	937	0	MT_2	928	937	5.74559	MT_2	928	937	0	MT_2	928	937	4.28795	MT_2	928	937	0
MT_2	938	947	-0.2774	MT_2	938	947	0	MT_2	938	947	-1.13241	MT_2	938	947	-0.616979	MT_2	938	947	5.5387	MT_2	938	947	0	MT_2	938	947	4.63394	MT_2	938	947	0
MT_2	948	957	-0.951695	MT_2	948	957	0	MT_2	948	957	-0.784968	MT_2	948	957	0	MT_2	948	957	5.82928	MT_2	948	957	0.206132	MT_2	948	957	5.02637	MT_2	948	957	0
MT_2	958	967	-0.771486	MT_2	958	967	0	MT_2	958	967	-1.25963	MT_2	958	967	0	MT_2	958	967	5.45345	MT_2	958	967	0	MT_2	958	967	4.59442	MT_2	958	967	0
MT_2	968	976	0.931433	MT_2	968	976	0	MT_2	968	976	-1.27486	MT_2	968	976	0	MT_2	968	976	4.82927	MT_2	968	976	0	MT_2	968	976	4.60091	MT_2	968	976	0
MT_2	977	986	-0.889129	MT_2	977	986	0	MT_2	977	986	-0.175879	MT_2	977	986	0	MT_2	977	986	5.59844	MT_2	977	986	0	MT_2	977	986	5.5132	MT_2	977	986	0
MT_2	987	996	-0.972767	MT_2	987	996	0	MT_2	987	996	-1.02102	MT_2	987	996	0	MT_2	987	996	6.3641	MT_2	987	996	0	MT_2	987	996	5.86681	MT_2	987	996	0
MT_2	997	1006	-0.229928	MT_2	997	1006	0	MT_2	997	1006	0.634839	MT_2	997	1006	0	MT_2	997	1006	5.17637	MT_2	997	1006	0	MT_2	997	1006	5.16075	MT_2	997	1006	0
MT_2	1007	1016	0.282075	MT_2	1007	1016	0	MT_2	1007	1016	0	MT_2	1007	1016	0	MT_2	1007	1016	1.9662	MT_2	1007	1016	0	MT_2	1007	1016	2.33303	MT_2	1007	1016	0
MT_2	1017	1026	0	MT_2	1017	1026	0.282075	MT_2	1017	1026	-0.616979	MT_2	1017	1026	0	MT_2	1017	1026	0.689347	MT_2	1017	1026	0	MT_2	1017	1026	0.217223	MT_2	1017	1026	0
MT_2	1027	1036	0	MT_2	1027	1036	0	MT_2	1027	1036	0	MT_2	1027	1036	-0.616979	MT_2	1027	1036	0.38446	MT_2	1027	1036	0	MT_2	1027	1036	0.405978	MT_2	1027	1036	-0.513686
MT_2	1037	1046	0	MT_2	1037	1046	0.75807	MT_2	1037	1046	0	MT_2	1037	1046	0.458324	MT_2	1037	1046	0.206132	MT_2	1037	1046	0.203865	MT_2	1037	1046	0	MT_2	1037	1046	0.217223
MT_2	1047	1056	0	MT_2	1047	1056	0.539615	MT_2	1047	1056	0	MT_2	1047	1056	0	MT_2	1047	1056	-0.398417	MT_2	1047	1056	0	MT_2	1047	1056	0	MT_2	1047	1056	-0.501347
MT_2	1057	1065	0.282075	MT_2	1057	1065	-0.623121	MT_2	1057	1065	0	MT_2	1057	1065	0.475344	MT_2	1057	1065	0	MT_2	1057	1065	-0.398417	MT_2	1057	1065	0	MT_2	1057	1065	0
MT_2	1066	1075	0.282075	MT_2	1066	1075	0.517916	MT_2	1066	1075	0	MT_2	1066	1075	-0.447098	MT_2	1066	1075	0	MT_2	1066	1075	0.203865	MT_2	1066	1075	0.424746	MT_2	1066	1075	-0.262753
MT_2	1076	1085	0	MT_2	1076	1085	0.539615	MT_2	1076	1085	0	MT_2	1076	1085	-0.402758	MT_2	1076	1085	0	MT_2	1076	1085	-0.194552	MT_2	1076	1085	0	MT_2	1076	1085	0.217223
MT_2	1086	1095	0	MT_2	1086	1095	-0.00479141	MT_2	1086	1095	0	MT_2	1086	1095	0.912107	MT_2	1086	1095	0	MT_2	1086	1095	0.382457	MT_2	1086	1095	0	MT_2	1086	1095	-0.296464
MT_2	1096	1105	0	MT_2	1096	1105	0.00591327	MT_2	1096	1105	0	MT_2	1096	1105	2.4078	MT_2	1096	1105	0	MT_2	1096	1105	1.05195	MT_2	1096	1105	0	MT_2	1096	1105	0.871699
MT_2	1106	1115	0	MT_2	1106	1115	-1.80844	MT_2	1106	1115	0	MT_2	1106	1115	4.73846	MT_2	1106	1115	0	MT_2	1106	1115	0.546293	MT_2	1106	1115	0	MT_2	1106	1115	0.144739
MT_2	1116	1125	0.307594	MT_2	1116	1125	-1.38287	MT_2	1116	1125	0	MT_2	1116	1125	4.54966	MT_2	1116	1125	0.144734	MT_2	1116	1125	0.734609	MT_2	1116	1125	0.217223	MT_2	1116	1125	0.484717
MT_2	1126	1135	0.282075	MT_2	1126	1135	-0.59556	MT_2	1126	1135	0	MT_2	1126	1135	5.05927	MT_2	1126	1135	0	MT_2	1126	1135	0.123336	MT_2	1126	1135	0.572871	MT_2	1126	1135	0.407533
MT_2	1136	1144	-0.283708	MT_2	1136	1144	0.574177	MT_2	1136	1144	0	MT_2	1136	1144	3.71182	MT_2	1136	1144	0.206132	MT_2	1136	1144	-0.042175	MT_2	1136	1144	0	MT_2	1136	1144	0.958248
MT_2	1145	1154	0.517916	MT_2	1145	1154	0.841319	MT_2	1145	1154	0	MT_2	1145	1154	-1.68211	MT_2	1145	1154	0	MT_2	1145	1154	0.206132	MT_2	1145	1154	-0.89172	MT_2	1145	1154	-0.643641
MT_2	1155	1164	0	MT_2	1155	1164	-0.906789	MT_2	1155	1164	-1.04776	MT_2	1155	1164	-0.181777	MT_2	1155	1164	0.206132	MT_2	1155	1164	-0.966565	MT_2	1155	1164	0	MT_2	1155	1164	-0.45309
MT_2	1165	1174	0.282075	MT_2	1165	1174	-0.43152	MT_2	1165	1174	0.237343	MT_2	1165	1174	-0.164757	MT_2	1165	1174	0.546732	MT_2	1165	1174	-1.18578	MT_2	1165	1174	0.238594	MT_2	1165	1174	-1.19098
MT_2	1175	1184	-1.28722	MT_2	1175	1184	-0.512003	MT_2	1175	1184	2.01197	MT_2	1175	1184	-1.06495	MT_2	1175	1184	-1.18745	MT_2	1175	1184	-0.985247	MT_2	1175	1184	0.443272	MT_2	1175	1184	0.752468
MT_2	1185	1194	-2.70806	MT_2	1185	1194	-0.412798	MT_2	1185	1194	3.38693	MT_2	1185	1194	-0.742825	MT_2	1185	1194	-1.23658	MT_2	1185	1194	-0.0271793	MT_2	1185	1194	-2.24479	MT_2	1185	1194	0.405978
MT_2	1195	1204	-0.168563	MT_2	1195	1204	-0.761272	MT_2	1195	1204	1.73734	MT_2	1195	1204	-0.382939	MT_2	1195	1204	-0.0363522	MT_2	1195	1204	-0.195157	MT_2	1195	1204	-1.23286	MT_2	1195	1204	-0.0889407
MT_2	1205	1214	0	MT_2	1205	1214	0	MT_2	1205	1214	-0.640101	MT_2	1205	1214	-0.181777	MT_2	1205	1214	0	MT_2	1205	1214	-0.508773	MT_2	1205	1214	0	MT_2	1205	1214	-0.466975
MT_2	1215	1223	0	MT_2	1215	1223	0.282075	MT_2	1215	1223	0	MT_2	1215	1223	0	MT_2	1215	1223	0.206132	MT_2	1215	1223	0	MT_2	1215	1223	0	MT_2	1215	1223	0.424746
MT_2	1224	1233	0	MT_2	1224	1233	0	MT_2	1224	1233	0	MT_2	1224	1233	0	MT_2	1224	1233	0	MT_2	1224	1233	-0.323819	MT_2	1224	1233	-0.513686	MT_2	1224	1233	-0.513686
MT_2	1234	1243	0.307594	MT_2	1234	1243	0	MT_2	1234	1243	0.257162	MT_2	1234	1243	-0.640101	MT_2	1234	1243	0	MT_2	1234	1243	0	MT_2	1234	1243	0	MT_2	1234	1243	0.238594
MT_2	1244	1253	0	MT_2	1244	1253	0	MT_2	1244	1253	0	MT_2	1244	1253	0	MT_2	1244	1253	0	MT_2	1244	1253	0	MT_2	1244	1253	-0.513686	MT_2	1244	1253	0
MT_2	1254	1263	0	MT_2	1254	1263	0	MT_2	1254	1263	0.257162	MT_2	1254	1263	0.257162	MT_2	1254	1263	0	MT_2	1254	1263	0.206132	MT_2	1254	1263	-0.501347	MT_2	1254	1263	0
MT_2	1264	1273	0	MT_2	1264	1273	0	MT_2	1264	1273	0	MT_2	1264	1273	0	MT_2	1264	1273	0	MT_2	1264	1273	0	MT_2	1264	1273	0	MT_2	1264	1273	0
MT_2	1274	1283	0	MT_2	1274	1283	0	MT_2	1274	1283	0	MT_2	1274	1283	0	MT_2	1274	1283	0	MT_2	1274	1283	0	MT_2	1274	1283	0	MT_2	1274	1283	0
MT_2	1284	1293	0	MT_2	1284	1293	0	MT_2	1284	1293	0	MT_2	1284	1293	0	MT_2	1284	1293	0	MT_2	1284	1293	0	MT_2	1284	1293	0	MT_2	1284	1293	0
MT_2	1294	1303	0	MT_2	1294	1303	0	MT_2	1294	1303	0	MT_2	1294	1303	0	MT_2	1294	1303	0	MT_2	1294	1303	0	MT_2	1294	1303	0	MT_2	1294	1303	0
MT_2	1304	1312	0	MT_2	1304	1312	0	MT_2	1304	1312	0	MT_2	1304	1312	0	MT_2	1304	1312	0	MT_2	1304	1312	0	MT_2	1304	1312	0	MT_2	1304	1312	0
MT_2	1313	1322	0	MT_2	1313	1322	0	MT_2	1313	1322	0	MT_2	1313	1322	0	MT_2	1313	1322	0	MT_2	1313	1322	0	MT_2	1313	1322	0	MT_2	1313	1322	0
MT_2	1323	1332	0	MT_2	1323	1332	0	MT_2	1323	1332	2.11533	MT_2	1323	1332	0	MT_2	1323	1332	-0.194552	MT_2	1323	1332	0	MT_2	1323	1332	0	MT_2	1323	1332	0
MT_2	1333	1341	0	MT_2	1333	1341	0	MT_2	1333	1341	1.40162	MT_2	1333	1341	0	MT_2	1333	1341	0.206132	MT_2	1333	1341	0	MT_2	1333	1341	0	MT_2	1333	1341	0
MT_2	1342	1351	0	MT_2	1342	1351	-0.512003	MT_2	1342	1351	0	MT_2	1342	1351	0	MT_2	1342	1351	0	MT_2	1342	1351	0	MT_2	1342	1351	0	MT_2	1342	1351	0
MT_2	1352	1361	0	MT_2	1352	1361	0	MT_2	1352	1361	0	MT_2	1352	1361	0	MT_2	1352	1361	0.687726	MT_2	1352	1361	0	MT_2	1352	1361	0.606137	MT_2	1352	1361	0
MT_2	1362	1370	0	MT_2	1362	1370	0	MT_2	1362	1370	0	MT_2	1362	1370	0	MT_2	1362	1370	1.24467	MT_2	1362	1370	0	MT_2	1362	1370	1.01935	MT_2	1362	1370	0
MT_2	1371	1380	0	MT_2	1371	1380	0	MT_2	1371	1380	0	MT_2	1371	1380	0	MT_2	1371	1380	0	MT_2	1371	1380	0	MT_2	1371	1380	0	MT_2	1371	1380	0
MT_2	1381	1390	0	MT_2	1381	1390	0	MT_2	1381	1390	0	MT_2	1381	1390	-0.181777	MT_2	1381	1390	1.57813	MT_2	1381	1390	0	MT_2	1381	1390	2.46173	MT_2	1381	1390	-0.501347
MT_2	1391	1400	0	MT_2	1391	1400	0.307594	MT_2	1391	1400	-0.402758	MT_2	1391	1400	0	MT_2	1391	1400	4.13573	MT_2	1391	1400	-0.764638	MT_2	1391	1400	4.82371	MT_2	1391	1400	-0.501347
MT_2	1401	1409	-0.0261686	MT_2	1401	1409	0.307594	MT_2	1401	1409	-1.82492	MT_2	1401	1409	-0.379636	MT_2	1401	1409	6.38712	MT_2	1401	1409	-0.401289	MT_2	1401	1409	5.40613	MT_2	1401	1409	0
MT_2	1410	1419	-0.930714	MT_2	1410	1419	0	MT_2	1410	1419	-1.06495	MT_2	1410	1419	-0.402758	MT_2	1410	1419	3.35902	MT_2	1410	1419	0	MT_2	1410	1419	4.2054	MT_2	1410	1419	0
MT_2	1420	1429	0	MT_2	1420	1429	-0.512003	MT_2	1420	1429	-0.616979	MT_2	1420	1429	0	MT_2	1420	1429	0.820603	MT_2	1420	1429	0	MT_2	1420	1429	0.424746	MT_2	1420	1429	0.238594
MT_2	1430	1438	0	MT_2	1430	1438	0	MT_2	1430	1438	0	MT_2	1430	1438	0	MT_2	1430	1438	0	MT_2	1430	1438	0	MT_2	1430	1438	0.238594	MT_2	1430	1438	0
MT_2	1439	1448	0	MT_2	1439	1448	0	MT_2	1439	1448	0	MT_2	1439	1448	0	MT_2	1439	1448	0	MT_2	1439	1448	0	MT_2	1439	1448	0	MT_2	1439	1448	0
MT_2	1449	1458	0	MT_2	1449	1458	0	MT_2	1449	1458	0	MT_2	1449	1458	0.237343	MT_2	1449	1458	0	MT_2	1449	1458	0	MT_2	1449	1458	-0.513686	MT_2	1449	1458	0
MT_2	1459	1467	0	MT_2	1459	1467	0.307594	MT_2	1459	1467	0	MT_2	1459	1467	-0.616979	MT_2	1459	1467	0	MT_2	1459	1467	0.206132	MT_2	1459	1467	0	MT_2	1459	1467	0
MT_2	1468	1477	0	MT_2	1468	1477	0	MT_2	1468	1477	0	MT_2	1468	1477	-0.616979	MT_2	1468	1477	0	MT_2	1468	1477	-0.398417	MT_2	1468	1477	0	MT_2	1468	1477	0
MT_2	1478	1487	0	MT_2	1478	1487	0	MT_2	1478	1487	0	MT_2	1478	1487	0	MT_2	1478	1487	0	MT_2	1478	1487	0.203865	MT_2	1478	1487	0	MT_2	1478	1487	1.00695
MT_2	1488	1497	0	MT_2	1488	1497	0	MT_2	1488	1497	0	MT_2	1488	1497	0	MT_2	1488	1497	0	MT_2	1488	1497	0	MT_2	1488	1497	0	MT_2	1488	1497	0
MT_2	1498	1506	0	MT_2	1498	1506	0	MT_2	1498	1506	0	MT_2	1498	1506	0	MT_2	1498	1506	0	MT_2	1498	1506	0	MT_2	1498	1506	0	MT_2	1498	1506	0
MT_2	1507	1516	0	MT_2	1507	1516	0	MT_2	1507	1516	-0.616979	MT_2	1507	1516	0.441101	MT_2	1507	1516	0	MT_2	1507	1516	3.64065	MT_2	1507	1516	0	MT_2	1507	1516	3.21571
MT_2	1517	1526	0	MT_2	1517	1526	-2.05126	MT_2	1517	1526	-0.616979	MT_2	1517	1526	-0.744217	MT_2	1517	1526	0	MT_2	1517	1526	5.65258	MT_2	1517	1526	0	MT_2	1517	1526	5.1708
MT_2	1527	1536	0	MT_2	1527	1536	-0.349514	MT_2	1527	1536	0	MT_2	1527	1536	-0.00526188	MT_2	1527	1536	0	MT_2	1527	1536	3.39006	MT_2	1527	1536	0	MT_2	1527	1536	3.96456
MT_2	1537	1546	0	MT_2	1537	1546	0	MT_2	1537	1546	0	MT_2	1537	1546	0	MT_2	1537	1546	0	MT_2	1537	1546	-0.398417	MT_2	1537	1546	0	MT_2	1537	1546	0.767249
MT_2	1547	1556	0	MT_2	1547	1556	0.539615	MT_2	1547	1556	0	MT_2	1547	1556	1.86642	MT_2	1547	1556	-0.712594	MT_2	1547	1556	-0.165337	MT_2	1547	1556	0	MT_2	1547	1556	-0.144701
MT_2	1557	1566	0	MT_2	1557	1566	-1.11269	MT_2	1557	1566	0.237343	MT_2	1557	1566	3.55308	MT_2	1557	1566	0	MT_2	1557	1566	1.02021	MT_2	1557	1566	0	MT_2	1557	1566	0.538541
MT_2	1567	1576	0	MT_2	1567	1576	0.227437	MT_2	1567	1576	0	MT_2	1567	1576	3.81318	MT_2	1567	1576	0	MT_2	1567	1576	0.990477	MT_2	1567	1576	-0.513686	MT_2	1567	1576	0.298622
MT_2	1577	1586	0	MT_2	1577	1586	-0.0552998	MT_2	1577	1586	-0.640101	MT_2	1577	1586	5.8366	MT_2	1577	1586	-0.71028	MT_2	1577	1586	1.69333	MT_2	1577	1586	-0.513686	MT_2	1577	1586	1.72446
MT_2	1587	1596	0	MT_2	1587	1596	-0.308177	MT_2	1587	1596	0	MT_2	1587	1596	4.92579	MT_2	1587	1596	0	MT_2	1587	1596	1.28602	MT_2	1587	1596	0	MT_2	1587	1596	0.873409
MT_2	1597	1606	0.154783	MT_2	1597	1606	-0.756672	MT_2	1597	1606	0	MT_2	1597	1606	5.05711	MT_2	1597	1606	-0.398417	MT_2	1597	1606	0.880691	MT_2	1597	1606	-0.296464	MT_2	1597	1606	0.334415
MT_2	1607	1615	0	MT_2	1607	1615	-0.835317	MT_2	1607	1615	-0.616979	MT_2	1607	1615	5.16229	MT_2	1607	1615	-0.398417	MT_2	1607	1615	0.641245	MT_2	1607	1615	0	MT_2	1607	1615	0.591562
MT_2	1616	1625	0.517916	MT_2	1616	1625	-1.03049	MT_2	1616	1625	-1.08194	MT_2	1616	1625	5.13765	MT_2	1616	1625	0	MT_2	1616	1625	1.33045	MT_2	1616	1625	0.238594	MT_2	1616	1625	0.577506
MT_2	1626	1635	0	MT_2	1626	1635	-1.11125	MT_2	1626	1635	-0.824776	MT_2	1626	1635	5.14395	MT_2	1626	1635	0	MT_2	1626	1635	1.17034	MT_2	1626	1635	0.217223	MT_2	1626	1635	0.735972
MT_2	1636	1645	0.931433	MT_2	1636	1645	0.787538	MT_2	1636	1645	-2.43775	MT_2	1636	1645	2.12506	MT_2	1636	1645	0.206132	MT_2	1636	1645	0.536479	MT_2	1636	1645	0.572871	MT_2	1636	1645	-0.27882
MT_2	1646	1655	1.34102	MT_2	1646	1655	-0.99087	MT_2	1646	1655	-0.790601	MT_2	1646	1655	-0.422628	MT_2	1646	1655	-0.71028	MT_2	1646	1655	2.65872	MT_2	1646	1655	0.424746	MT_2	1646	1655	0.613935
MT_2	1656	1665	0.809634	MT_2	1656	1665	0.272333	MT_2	1656	1665	0.897113	MT_2	1656	1665	-0.449356	MT_2	1656	1665	1.15505	MT_2	1656	1665	3.0815	MT_2	1656	1665	-0.809732	MT_2	1656	1665	3.05793
MT_2	1666	1675	0.434808	MT_2	1666	1675	-0.504363	MT_2	1666	1675	0.00337498	MT_2	1666	1675	-1.16812	MT_2	1666	1675	-0.167652	MT_2	1666	1675	5.97554	MT_2	1666	1675	0.00707953	MT_2	1666	1675	5.43752
MT_2	1676	1685	1.87896	MT_2	1676	1685	-0.5324	MT_2	1676	1685	-1.24106	MT_2	1676	1685	-0.643049	MT_2	1676	1685	0.819123	MT_2	1676	1685	6.24537	MT_2	1676	1685	1.71629	MT_2	1676	1685	6.65391
MT_2	1686	1695	0.869331	MT_2	1686	1695	-0.650152	MT_2	1686	1695	-0.118812	MT_2	1686	1695	0.0299233	MT_2	1686	1695	-0.152797	MT_2	1686	1695	6.69012	MT_2	1686	1695	0.397453	MT_2	1686	1695	6.68881
MT_2	1696	1705	0.477041	MT_2	1696	1705	-0.904638	MT_2	1696	1705	-1.25963	MT_2	1696	1705	-0.718789	MT_2	1696	1705	0.866095	MT_2	1696	1705	6.3956	MT_2	1696	1705	0.251121	MT_2	1696	1705	7.07999
MT_2	1706	1715	1.12358	MT_2	1706	1715	-1.04966	MT_2	1706	1715	-0.242148	MT_2	1706	1715	-1.26414	MT_2	1706	1715	-0.436401	MT_2	1706	1715	6.32253	MT_2	1706	1715	-0.819567	MT_2	1706	1715	5.41903
MT_2	1716	1725	1.53473	MT_2	1716	1725	-0.973859	MT_2	1716	1725	-1.91357	MT_2	1716	1725	-1.33096	MT_2	1716	1725	0.146526	MT_2	1716	1725	5.85668	MT_2	1716	1725	0.965268	MT_2	1716	1725	4.79422
MT_2	1726	1734	0.52603	MT_2	1726	1734	-1.23545	MT_2	1726	1734	-0.727911	MT_2	1726	1734	-1.26962	MT_2	1726	1734	-0.169444	MT_2	1726	1734	5.74177	MT_2	1726	1734	0.246649	MT_2	1726	1734	5.14594
MT_2	1735	1744	1.37762	MT_2	1735	1744	-1.24018	MT_2	1735	1744	-0.181777	MT_2	1735	1744	-1.07973	MT_2	1735	1744	0.0821838	MT_2	1735	1744	6.417	MT_2	1735	1744	-0.634092	MT_2	1735	1744	5.23347
MT_2	1745	1754	1.58908	MT_2	1745	1754	-0.984272	MT_2	1745	1754	-0.397853	MT_2	1745	1754	-1.24086	MT_2	1745	1754	-1.37618	MT_2	1745	1754	6.0161	MT_2	1745	1754	0.0882529	MT_2	1745	1754	5.3204
MT_2	1755	1764	1.09774	MT_2	1755	1764	-1.56583	MT_2	1755	1764	-0.587275	MT_2	1755	1764	-0.98145	MT_2	1755	1764	0.44242	MT_2	1755	1764	6.55852	MT_2	1755	1764	0.517961	MT_2	1755	1764	5.65554
MT_2	1765	1774	1.38388	MT_2	1765	1774	-0.197593	MT_2	1765	1774	1.09636	MT_2	1765	1774	-0.718196	MT_2	1765	1774	0.456883	MT_2	1765	1774	8.16123	MT_2	1765	1774	0.517961	MT_2	1765	1774	6.78565
MT_2	1775	1784	0.777659	MT_2	1775	1784	-0.524274	MT_2	1775	1784	-1.85582	MT_2	1775	1784	-1.08034	MT_2	1775	1784	-0.19102	MT_2	1775	1784	8.10535	MT_2	1775	1784	-0.707793	MT_2	1775	1784	6.8047
MT_2	1785	1794	0.927028	MT_2	1785	1794	-1.43717	MT_2	1785	1794	-0.892487	MT_2	1785	1794	-1.2288	MT_2	1785	1794	-0.270667	MT_2	1785	1794	5.54069	MT_2	1785	1794	-0.401398	MT_2	1785	1794	5.34238
MT_2	1795	1804	1.41476	MT_2	1795	1804	0.307594	MT_2	1795	1804	-0.296379	MT_2	1795	1804	-0.748235	MT_2	1795	1804	-0.0407707	MT_2	1795	1804	4.70962	MT_2	1795	1804	0.628302	MT_2	1795	1804	4.56047
MT_2	1805	1814	-0.339918	MT_2	1805	1814	0	MT_2	1805	1814	-1.04776	MT_2	1805	1814	-1.14171	MT_2	1805	1814	-0.437958	MT_2	1805	1814	2.83431	MT_2	1805	1814	-0.18693	MT_2	1805	1814	2.53625
MT_2	1815	1824	0.388751	MT_2	1815	1824	0	MT_2	1815	1824	-0.672122	MT_2	1815	1824	-0.616979	MT_2	1815	1824	-0.749768	MT_2	1815	1824	0.687726	MT_2	1815	1824	-0.244551	MT_2	1815	1824	1.23388
MT_2	1825	1834	1.22508	MT_2	1825	1834	0	MT_2	1825	1834	1.25867	MT_2	1825	1834	0	MT_2	1825	1834	3.44278	MT_2	1825	1834	0.38646	MT_2	1825	1834	2.90089	MT_2	1825	1834	0.752468
MT_2	1835	1844	0.539615	MT_2	1835	1844	0	MT_2	1835	1844	0.257162	MT_2	1835	1844	-0.616979	MT_2	1835	1844	-0.37147	MT_2	1835	1844	0	MT_2	1835	1844	0.00307828	MT_2	1835	1844	-0.882235
MT_2	1845	1853	-0.68906	MT_2	1845	1853	0.282075	MT_2	1845	1853	3.60519	MT_2	1845	1853	-0.627841	MT_2	1845	1853	2.85211	MT_2	1845	1853	0.539619	MT_2	1845	1853	3.29714	MT_2	1845	1853	0.443272
MT_2	1854	1863	-0.0324897	MT_2	1854	1863	-0.00479141	MT_2	1854	1863	0.402846	MT_2	1854	1863	-0.616979	MT_2	1854	1863	2.7607	MT_2	1854	1863	0	MT_2	1854	1863	3.13052	MT_2	1854	1863	-0.513686
MT_2	1864	1873	0	MT_2	1864	1873	0	MT_2	1864	1873	-0.640101	MT_2	1864	1873	-0.616979	MT_2	1864	1873	0.820603	MT_2	1864	1873	0	MT_2	1864	1873	-0.0412894	MT_2	1864	1873	0
MT_2	1874	1883	0.282075	MT_2	1874	1883	0	MT_2	1874	1883	-0.616979	MT_2	1874	1883	0	MT_2	1874	1883	-0.762371	MT_2	1874	1883	0	MT_2	1874	1883	-0.0580747	MT_2	1874	1883	5.76589
MT_2	1884	1893	0.307594	MT_2	1884	1893	0.282075	MT_2	1884	1893	-0.616979	MT_2	1884	1893	0	MT_2	1884	1893	-0.398417	MT_2	1884	1893	1.24577	MT_2	1884	1893	0	MT_2	1884	1893	4.15951
MT_2	1894	1903	0.517916	MT_2	1894	1903	0	MT_2	1894	1903	0.237343	MT_2	1894	1903	0	MT_2	1894	1903	0	MT_2	1894	1903	1.05321	MT_2	1894	1903	0	MT_2	1894	1903	3.94733
MT_2	1904	1913	0	MT_2	1904	1913	0	MT_2	1904	1913	0	MT_2	1904	1913	0	MT_2	1904	1913	0	MT_2	1904	1913	1.04816	MT_2	1904	1913	0	MT_2	1904	1913	1.71629
MT_2	1914	1923	0	MT_2	1914	1923	0	MT_2	1914	1923	0	MT_2	1914	1923	-0.616979	MT_2	1914	1923	0	MT_2	1914	1923	0.940908	MT_2	1914	1923	0	MT_2	1914	1923	1.47564
MT_2	1924	1933	0	MT_2	1924	1933	-0.565783	MT_2	1924	1933	0	MT_2	1924	1933	0	MT_2	1924	1933	0	MT_2	1924	1933	1.5047	MT_2	1924	1933	0	MT_2	1924	1933	2.7573
MT_2	1934	1943	0	MT_2	1934	1943	-0.283708	MT_2	1934	1943	0	MT_2	1934	1943	-1.65966	MT_2	1934	1943	0	MT_2	1934	1943	4.8064	MT_2	1934	1943	0	MT_2	1934	1943	5.79678
MT_2	1944	1953	0	MT_2	1944	1953	0.307594	MT_2	1944	1953	0	MT_2	1944	1953	-0.786675	MT_2	1944	1953	0	MT_2	1944	1953	5.59185	MT_2	1944	1953	0	MT_2	1944	1953	4.9192
MT_2	1954	1963	0	MT_2	1954	1963	0	MT_2	1954	1963	0	MT_2	1954	1963	0	MT_2	1954	1963	0	MT_2	1954	1963	0.141861	MT_2	1954	1963	0	MT_2	1954	1963	0.737534
MT_2	1964	1972	0	MT_2	1964	1972	0	MT_2	1964	1972	0	MT_2	1964	1972	0	MT_2	1964	1972	0	MT_2	1964	1972	0	MT_2	1964	1972	0	MT_2	1964	1972	0
MT_2	1973	1982	0	MT_2	1973	1982	0	MT_2	1973	1982	0	MT_2	1973	1982	0	MT_2	1973	1982	0	MT_2	1973	1982	0	MT_2	1973	1982	0	MT_2	1973	1982	0
MT_2	1983	1992	0	MT_2	1983	1992	0	MT_2	1983	1992	0.257162	MT_2	1983	1992	0	MT_2	1983	1992	0	MT_2	1983	1992	0	MT_2	1983	1992	0	MT_2	1983	1992	0
MT_2	1993	2002	0	MT_2	1993	2002	0	MT_2	1993	2002	0	MT_2	1993	2002	0	MT_2	1993	2002	0	MT_2	1993	2002	0	MT_2	1993	2002	0	MT_2	1993	2002	0
MT_2	2003	2012	0	MT_2	2003	2012	0	MT_2	2003	2012	0.257162	MT_2	2003	2012	0	MT_2	2003	2012	0	MT_2	2003	2012	0.206132	MT_2	2003	2012	-0.501347	MT_2	2003	2012	0
MT_2	2013	2022	0	MT_2	2013	2022	0	MT_2	2013	2022	0	MT_2	2013	2022	0	MT_2	2013	2022	0	MT_2	2013	2022	0	MT_2	2013	2022	0	MT_2	2013	2022	0
MT_2	2023	2032	0	MT_2	2023	2032	0	MT_2	2023	2032	0.458324	MT_2	2023	2032	0	MT_2	2023	2032	0	MT_2	2023	2032	0	MT_2	2023	2032	0.217223	MT_2	2023	2032	0
MT_2	2033	2042	0	MT_2	2033	2042	0	MT_2	2033	2042	-0.359818	MT_2	2033	2042	0	MT_2	2033	2042	0	MT_2	2033	2042	0	MT_2	2033	2042	0	MT_2	2033	2042	0.217223
MT_2	2043	2051	0	MT_2	2043	2051	0	MT_2	2043	2051	0.237343	MT_2	2043	2051	0	MT_2	2043	2051	0	MT_2	2043	2051	0	MT_2	2043	2051	-0.513686	MT_2	2043	2051	0
MT_2	2052	2061	0	MT_2	2052	2061	0	MT_2	2052	2061	0.257162	MT_2	2052	2061	0	MT_2	2052	2061	0	MT_2	2052	2061	0	MT_2	2052	2061	0.238594	MT_2	2052	2061	0
MT_2	2062	2071	-0.512003	MT_2	2062	2071	0	MT_2	2062	2071	0	MT_2	2062	2071	0	MT_2	2062	2071	0.145443	MT_2	2062	2071	-0.401289	MT_2	2062	2071	0.217223	MT_2	2062	2071	0
MT_2	2072	2081	0	MT_2	2072	2081	-0.229928	MT_2	2072	2081	-0.616979	MT_2	2072	2081	-0.379636	MT_2	2072	2081	3.14899	MT_2	2072	2081	0.206132	MT_2	2072	2081	4.17561	MT_2	2072	2081	0
MT_2	2082	2091	0	MT_2	2082	2091	0	MT_2	2082	2091	0.237343	MT_2	2082	2091	0	MT_2	2082	2091	1.10444	MT_2	2082	2091	0	MT_2	2082	2091	1.07222	MT_2	2082	2091	0
MT_2	2092	2101	0	MT_2	2092	2101	0.517916	MT_2	2092	2101	0	MT_2	2092	2101	0.257162	MT_2	2092	2101	-0.398417	MT_2	2092	2101	0	MT_2	2092	2101	0	MT_2	2092	2101	0
MT_2	2102	2111	0	MT_2	2102	2111	0.282075	MT_2	2102	2111	0.237343	MT_2	2102	2111	-0.640101	MT_2	2102	2111	0	MT_2	2102	2111	0.203865	MT_2	2102	2111	0	MT_2	2102	2111	0.424746
MT_2	2112	2121	0	MT_2	2112	2121	0	MT_2	2112	2121	0	MT_2	2112	2121	0	MT_2	2112	2121	0	MT_2	2112	2121	1.90695	MT_2	2112	2121	0	MT_2	2112	2121	1.31022
MT_2	2122	2131	0	MT_2	2122	2131	-1.22172	MT_2	2122	2131	0	MT_2	2122	2131	-0.118812	MT_2	2122	2131	0	MT_2	2122	2131	5.07476	MT_2	2122	2131	0	MT_2	2122	2131	4.86796
MT_2	2132	2140	0	MT_2	2132	2140	-1.59975	MT_2	2132	2140	0.237343	MT_2	2132	2140	-1.65794	MT_2	2132	2140	0	MT_2	2132	2140	7.19863	MT_2	2132	2140	-0.513686	MT_2	2132	2140	6.30188
MT_2	2141	2150	0	MT_2	2141	2150	-1.0578	MT_2	2141	2150	0	MT_2	2141	2150	-1.73529	MT_2	2141	2150	0	MT_2	2141	2150	7.44173	MT_2	2141	2150	0	MT_2	2141	2150	6.34991
MT_2	2151	2160	0	MT_2	2151	2160	0	MT_2	2151	2160	0	MT_2	2151	2160	0	MT_2	2151	2160	0	MT_2	2151	2160	2.63404	MT_2	2151	2160	0	MT_2	2151	2160	2.62487
MT_2	2161	2170	0	MT_2	2161	2170	0	MT_2	2161	2170	-0.199001	MT_2	2161	2170	0.257162	MT_2	2161	2170	0	MT_2	2161	2170	0.546732	MT_2	2161	2170	0	MT_2	2161	2170	-0.262753
MT_2	2171	2180	0	MT_2	2171	2180	-0.229928	MT_2	2171	2180	0	MT_2	2171	2180	0	MT_2	2171	2180	0	MT_2	2171	2180	0	MT_2	2171	2180	0	MT_2	2171	2180	0
MT_2	2181	2190	0	MT_2	2181	2190	-0.512003	MT_2	2181	2190	0	MT_2	2181	2190	2.29336	MT_2	2181	2190	0	MT_2	2181	2190	0.206132	MT_2	2181	2190	0	MT_2	2181	2190	-0.296464
MT_2	2191	2200	0	MT_2	2191	2200	-1.22172	MT_2	2191	2200	0	MT_2	2191	2200	2.69684	MT_2	2191	2200	0	MT_2	2191	2200	0.206132	MT_2	2191	2200	0	MT_2	2191	2200	0.238781
MT_2	2201	2210	0	MT_2	2201	2210	0	MT_2	2201	2210	0.237343	MT_2	2201	2210	1.08531	MT_2	2201	2210	0	MT_2	2201	2210	0	MT_2	2201	2210	0	MT_2	2201	2210	0
MT_2	2211	2220	0	MT_2	2211	2220	0	MT_2	2211	2220	0	MT_2	2211	2220	0.237343	MT_2	2211	2220	0	MT_2	2211	2220	0	MT_2	2211	2220	0	MT_2	2211	2220	0
MT_2	2221	2229	0	MT_2	2221	2229	0	MT_2	2221	2229	0	MT_2	2221	2229	0	MT_2	2221	2229	0	MT_2	2221	2229	0	MT_2	2221	2229	0	MT_2	2221	2229	0
MT_2	2230	2239	0	MT_2	2230	2239	0	MT_2	2230	2239	0	MT_2	2230	2239	0	MT_2	2230	2239	0	MT_2	2230	2239	0	MT_2	2230	2239	0	MT_2	2230	2239	0
MT_2	2240	2249	0	MT_2	2240	2249	0	MT_2	2240	2249	0	MT_2	2240	2249	0.237343	MT_2	2240	2249	0	MT_2	2240	2249	0	MT_2	2240	2249	0	MT_2	2240	2249	0
MT_2	2250	2259	0	MT_2	2250	2259	0	MT_2	2250	2259	0	MT_2	2250	2259	0.458324	MT_2	2250	2259	0	MT_2	2250	2259	0	MT_2	2250	2259	0	MT_2	2250	2259	0
MT_2	2260	2269	0	MT_2	2260	2269	0	MT_2	2260	2269	0	MT_2	2260	2269	0	MT_2	2260	2269	0.206132	MT_2	2260	2269	0	MT_2	2260	2269	0	MT_2	2260	2269	0
MT_2	2270	2279	0	MT_2	2270	2279	0	MT_2	2270	2279	0	MT_2	2270	2279	0.458324	MT_2	2270	2279	0.206132	MT_2	2270	2279	0.203865	MT_2	2270	2279	-0.501347	MT_2	2270	2279	0.405978
MT_2	2280	2288	0.282075	MT_2	2280	2288	0	MT_2	2280	2288	-0.402758	MT_2	2280	2288	0	MT_2	2280	2288	0.38646	MT_2	2280	2288	0	MT_2	2280	2288	-0.513686	MT_2	2280	2288	0
MT_2	2289	2298	-0.565783	MT_2	2289	2298	0	MT_2	2289	2298	-0.616979	MT_2	2289	2298	0	MT_2	2289	2298	-0.398417	MT_2	2289	2298	0	MT_2	2289	2298	0	MT_2	2289	2298	0
MT_2	2299	2308	-0.496773	MT_2	2299	2308	0	MT_2	2299	2308	-0.199001	MT_2	2299	2308	0	MT_2	2299	2308	-0.398417	MT_2	2299	2308	0.203865	MT_2	2299	2308	-1.19098	MT_2	2299	2308	0
MT_2	2309	2318	1.22593	MT_2	2309	2318	0	MT_2	2309	2318	-0.106654	MT_2	2309	2318	0	MT_2	2309	2318	0.65479	MT_2	2309	2318	0	MT_2	2309	2318	-0.445745	MT_2	2309	2318	0
MT_2	2319	2328	-0.323497	MT_2	2319	2328	0	MT_2	2319	2328	-0.80779	MT_2	2319	2328	0	MT_2	2319	2328	0.818183	MT_2	2319	2328	0	MT_2	2319	2328	1.803	MT_2	2319	2328	0
MT_2	2329	2338	-0.0478673	MT_2	2329	2338	0	MT_2	2329	2338	-0.158655	MT_2	2329	2338	0	MT_2	2329	2338	1.02601	MT_2	2329	2338	0	MT_2	2329	2338	1.34018	MT_2	2329	2338	0
MT_2	2339	2348	-0.724328	MT_2	2339	2348	0.307594	MT_2	2339	2348	0.761523	MT_2	2339	2348	0	MT_2	2339	2348	2.00674	MT_2	2339	2348	0	MT_2	2339	2348	0.0506068	MT_2	2339	2348	0
MT_2	2349	2357	0.323351	MT_2	2349	2357	0	MT_2	2349	2357	-1.3247	MT_2	2349	2357	0	MT_2	2349	2357	3.09952	MT_2	2349	2357	0	MT_2	2349	2357	2.26986	MT_2	2349	2357	0.217223
MT_2	2358	2367	-0.69559	MT_2	2358	2367	0	MT_2	2358	2367	-1.66043	MT_2	2358	2367	0	MT_2	2358	2367	6.4728	MT_2	2358	2367	0	MT_2	2358	2367	5.8229	MT_2	2358	2367	0
MT_2	2368	2377	-0.356679	MT_2	2368	2377	0	MT_2	2368	2377	-1.05448	MT_2	2368	2377	0	MT_2	2368	2377	6.40229	MT_2	2368	2377	0	MT_2	2368	2377	5.37325	MT_2	2368	2377	0
MT_2	2378	2387	0.264459	MT_2	2378	2387	0	MT_2	2378	2387	-0.798116	MT_2	2378	2387	-0.640101	MT_2	2378	2387	4.44687	MT_2	2378	2387	0	MT_2	2378	2387	4.76869	MT_2	2378	2387	0
MT_2	2388	2397	0.282075	MT_2	2388	2397	0	MT_2	2388	2397	0.457204	MT_2	2388	2397	0	MT_2	2388	2397	2.54934	MT_2	2388	2397	0.206132	MT_2	2388	2397	1.98998	MT_2	2388	2397	0
MT_2	2398	2407	-0.623121	MT_2	2398	2407	0	MT_2	2398	2407	-0.0204914	MT_2	2398	2407	0	MT_2	2398	2407	-0.147442	MT_2	2398	2407	0	MT_2	2398	2407	-0.284124	MT_2	2398	2407	0.217223
MT_2	2408	2416	0.129715	MT_2	2408	2416	0	MT_2	2408	2416	0.0763576	MT_2	2408	2416	0	MT_2	2408	2416	4.22635	MT_2	2408	2416	0	MT_2	2408	2416	2.60204	MT_2	2408	2416	0
MT_2	2417	2426	0.272333	MT_2	2417	2426	0	MT_2	2417	2426	-1.42877	MT_2	2417	2426	0	MT_2	2417	2426	3.94935	MT_2	2417	2426	0	MT_2	2417	2426	4.53432	MT_2	2417	2426	0.238594
MT_2	2427	2436	-0.735163	MT_2	2427	2436	0	MT_2	2427	2436	-0.925056	MT_2	2427	2436	0	MT_2	2427	2436	0.275754	MT_2	2427	2436	0	MT_2	2427	2436	0.533013	MT_2	2427	2436	0
MT_2	2437	2446	0.860961	MT_2	2437	2446	0	MT_2	2437	2446	-0.749418	MT_2	2437	2446	0	MT_2	2437	2446	0.539892	MT_2	2437	2446	0	MT_2	2437	2446	-0.0641528	MT_2	2437	2446	0
MT_2	2447	2456	-0.177916	MT_2	2447	2456	0	MT_2	2447	2456	-0.856247	MT_2	2447	2456	0	MT_2	2447	2456	5.11137	MT_2	2447	2456	0	MT_2	2447	2456	4.63196	MT_2	2447	2456	0
MT_2	2457	2466	-1.07557	MT_2	2457	2466	0	MT_2	2457	2466	-1.52062	MT_2	2457	2466	0	MT_2	2457	2466	5.87202	MT_2	2457	2466	0	MT_2	2457	2466	5.43983	MT_2	2457	2466	0
MT_2	2467	2476	-0.777538	MT_2	2467	2476	0	MT_2	2467	2476	-0.471412	MT_2	2467	2476	0	MT_2	2467	2476	5.90305	MT_2	2467	2476	0	MT_2	2467	2476	5.3617	MT_2	2467	2476	0
MT_2	2477	2485	-0.677293	MT_2	2477	2485	0	MT_2	2477	2485	-1.57826	MT_2	2477	2485	0	MT_2	2477	2485	6.90644	MT_2	2477	2485	0	MT_2	2477	2485	5.02589	MT_2	2477	2485	0
MT_2	2486	2495	-1.03258	MT_2	2486	2495	0	MT_2	2486	2495	-1.67427	MT_2	2486	2495	0	MT_2	2486	2495	6.13926	MT_2	2486	2495	0	MT_2	2486	2495	4.57853	MT_2	2486	2495	0
MT_2	2496	2505	-0.717815	MT_2	2496	2505	0	MT_2	2496	2505	-1.53278	MT_2	2496	2505	0	MT_2	2496	2505	4.84457	MT_2	2496	2505	0	MT_2	2496	2505	4.45317	MT_2	2496	2505	0
MT_2	2506	2515	-1.75533	MT_2	2506	2515	0	MT_2	2506	2515	-1.87856	MT_2	2506	2515	0	MT_2	2506	2515	4.7194	MT_2	2506	2515	0	MT_2	2506	2515	3.7349	MT_2	2506	2515	0
MT_2	2516	2525	-2.33018	MT_2	2516	2525	0	MT_2	2516	2525	-1.88096	MT_2	2516	2525	0	MT_2	2516	2525	4.66956	MT_2	2516	2525	0	MT_2	2516	2525	3.40847	MT_2	2516	2525	0
MT_2	2526	2535	-1.87601	MT_2	2526	2535	0.282075	MT_2	2526	2535	-1.79549	MT_2	2526	2535	0	MT_2	2526	2535	4.54513	MT_2	2526	2535	0	MT_2	2526	2535	3.29158	MT_2	2526	2535	0
MT_2	2536	2544	-1.767	MT_2	2536	2544	0	MT_2	2536	2544	-1.98867	MT_2	2536	2544	0	MT_2	2536	2544	4.11627	MT_2	2536	2544	-0.398417	MT_2	2536	2544	3.4009	MT_2	2536	2544	0
MT_2	2545	2554	-1.45062	MT_2	2545	2554	0	MT_2	2545	2554	-0.669009	MT_2	2545	2554	0	MT_2	2545	2554	2.23512	MT_2	2545	2554	0	MT_2	2545	2554	2.00652	MT_2	2545	2554	-0.501347
MT_2	2555	2564	-1.56306	MT_2	2555	2564	0	MT_2	2555	2564	-0.70536	MT_2	2555	2564	0	MT_2	2555	2564	2.69379	MT_2	2555	2564	0.203865	MT_2	2555	2564	1.91904	MT_2	2555	2564	0
MT_2	2565	2574	-0.268608	MT_2	2565	2574	0	MT_2	2565	2574	-0.32554	MT_2	2565	2574	0	MT_2	2565	2574	6.72756	MT_2	2565	2574	0.206132	MT_2	2565	2574	6.75594	MT_2	2565	2574	-0.296464
MT_2	2575	2584	0.125117	MT_2	2575	2584	0	MT_2	2575	2584	-0.922602	MT_2	2575	2584	0	MT_2	2575	2584	6.70515	MT_2	2575	2584	0.206132	MT_2	2575	2584	6.40304	MT_2	2575	2584	0
MT_2	2585	2594	-0.971054	MT_2	2585	2594	0.282075	MT_2	2585	2594	-0.995876	MT_2	2585	2594	0.64991	MT_2	2585	2594	6.64796	MT_2	2585	2594	0	MT_2	2585	2594	6.66518	MT_2	2585	2594	0
MT_2	2595	2604	-1.30627	MT_2	2595	2604	0	MT_2	2595	2604	-1.45834	MT_2	2595	2604	0	MT_2	2595	2604	6.54632	MT_2	2595	2604	0.206132	MT_2	2595	2604	6.36877	MT_2	2595	2604	0.217223
MT_2	2605	2613	-0.919547	MT_2	2605	2613	0	MT_2	2605	2613	-0.763999	MT_2	2605	2613	-0.640101	MT_2	2605	2613	6.94667	MT_2	2605	2613	0	MT_2	2605	2613	6.60902	MT_2	2605	2613	0
MT_2	2614	2623	-0.794396	MT_2	2614	2623	0	MT_2	2614	2623	-0.128824	MT_2	2614	2623	0	MT_2	2614	2623	6.0457	MT_2	2614	2623	0.38446	MT_2	2614	2623	6.48504	MT_2	2614	2623	0.737534
MT_2	2624	2633	-0.47646	MT_2	2624	2633	0	MT_2	2624	2633	-0.987587	MT_2	2624	2633	-0.640101	MT_2	2624	2633	5.68218	MT_2	2624	2633	0.206132	MT_2	2624	2633	6.5355	MT_2	2624	2633	0
MT_2	2634	2643	-0.995976	MT_2	2634	2643	0.282075	MT_2	2634	2643	0.297621	MT_2	2634	2643	0.237343	MT_2	2634	2643	5.21916	MT_2	2634	2643	0	MT_2	2634	2643	7.13824	MT_2	2634	2643	0
MT_2	2644	2653	-0.752382	MT_2	2644	2653	0	MT_2	2644	2653	-0.131073	MT_2	2644	2653	0	MT_2	2644	2653	6.62636	MT_2	2644	2653	0	MT_2	2644	2653	5.89733	MT_2	2644	2653	0.238594
MT_2	2654	2663	0.0423039	MT_2	2654	2663	0	MT_2	2654	2663	-0.101624	MT_2	2654	2663	0	MT_2	2654	2663	4.7872	MT_2	2654	2663	0	MT_2	2654	2663	5.09258	MT_2	2654	2663	0
MT_2	2664	2672	-0.512003	MT_2	2664	2672	0	MT_2	2664	2672	-1.40628	MT_2	2664	2672	0	MT_2	2664	2672	3.52885	MT_2	2664	2672	0	MT_2	2664	2672	4.1285	MT_2	2664	2672	0
MT_2	2673	2682	0.00909603	MT_2	2673	2682	0	MT_2	2673	2682	-0.689307	MT_2	2673	2682	0	MT_2	2673	2682	2.31477	MT_2	2673	2682	0	MT_2	2673	2682	6.56119	MT_2	2673	2682	0
MT_2	2683	2692	-0.229928	MT_2	2683	2692	0	MT_2	2683	2692	-0.379636	MT_2	2683	2692	0	MT_2	2683	2692	1.17859	MT_2	2683	2692	0	MT_2	2683	2692	2.02486	MT_2	2683	2692	0
MT_2	2693	2702	-1.45803	MT_2	2693	2702	0	MT_2	2693	2702	0.284386	MT_2	2693	2702	0	MT_2	2693	2702	5.96747	MT_2	2693	2702	0	MT_2	2693	2702	5.1182	MT_2	2693	2702	0
MT_2	2703	2712	-1.44437	MT_2	2703	2712	0	MT_2	2703	2712	0.39194	MT_2	2703	2712	0	MT_2	2703	2712	6.25513	MT_2	2703	2712	0	MT_2	2703	2712	5.31796	MT_2	2703	2712	0
MT_2	2713	2722	0	MT_2	2713	2722	0	MT_2	2713	2722	0	MT_2	2713	2722	0	MT_2	2713	2722	0.38646	MT_2	2713	2722	0	MT_2	2713	2722	6.92503	MT_2	2713	2722	0
MT_2	2723	2732	0	MT_2	2723	2732	0	MT_2	2723	2732	0	MT_2	2723	2732	0	MT_2	2723	2732	0	MT_2	2723	2732	0	MT_2	2723	2732	6.99926	MT_2	2723	2732	0
MT_2	2733	2741	0	MT_2	2733	2741	0	MT_2	2733	2741	0	MT_2	2733	2741	0	MT_2	2733	2741	0	MT_2	2733	2741	0	MT_2	2733	2741	0.217223	MT_2	2733	2741	0
MT_2	2742	2751	0	MT_2	2742	2751	0	MT_2	2742	2751	0	MT_2	2742	2751	0.458324	MT_2	2742	2751	0.546732	MT_2	2742	2751	0.38646	MT_2	2742	2751	0	MT_2	2742	2751	0.885313
MT_2	2752	2761	0	MT_2	2752	2761	0.307594	MT_2	2752	2761	0	MT_2	2752	2761	1.20204	MT_2	2752	2761	0.206132	MT_2	2752	2761	2.62982	MT_2	2752	2761	0.238594	MT_2	2752	2761	1.6295
MT_2	2762	2771	0	MT_2	2762	2771	0	MT_2	2762	2771	0	MT_2	2762	2771	0	MT_2	2762	2771	1.33631	MT_2	2762	2771	0	MT_2	2762	2771	1.57755	MT_2	2762	2771	0
MT_2	2772	2781	-0.581535	MT_2	2772	2781	0	MT_2	2772	2781	0.946139	MT_2	2772	2781	0	MT_2	2772	2781	4.93168	MT_2	2772	2781	0	MT_2	2772	2781	4.23041	MT_2	2772	2781	-0.513686
MT_2	2782	2791	0	MT_2	2782	2791	-0.512003	MT_2	2782	2791	-0.786675	MT_2	2782	2791	-0.616979	MT_2	2782	2791	4.71556	MT_2	2782	2791	0	MT_2	2782	2791	5.05683	MT_2	2782	2791	0
MT_2	2792	2801	-0.974746	MT_2	2792	2801	-0.930714	MT_2	2792	2801	-0.869159	MT_2	2792	2801	-0.379636	MT_2	2792	2801	6.77878	MT_2	2792	2801	-0.15428	MT_2	2792	2801	5.76212	MT_2	2792	2801	0
MT_2	2802	2811	-0.647013	MT_2	2802	2811	-0.229928	MT_2	2802	2811	-1.1446	MT_2	2802	2811	0.237343	MT_2	2802	2811	8.24831	MT_2	2802	2811	0.689347	MT_2	2802	2811	6.93475	MT_2	2802	2811	-0.262753
MT_2	2812	2821	0.0400307	MT_2	2812	2821	0.282075	MT_2	2812	2821	-0.659112	MT_2	2812	2821	0.237343	MT_2	2812	2821	7.9684	MT_2	2812	2821	0.687726	MT_2	2812	2821	6.63464	MT_2	2812	2821	-0.513686
MT_2	2822	2831	-1.71814	MT_2	2822	2831	0.208563	MT_2	2822	2831	-1.08369	MT_2	2822	2831	-1.40628	MT_2	2822	2831	6.15713	MT_2	2822	2831	-0.165862	MT_2	2822	2831	5.56165	MT_2	2822	2831	-0.275092
MT_2	2832	2841	-1.1903	MT_2	2832	2841	0.931433	MT_2	2832	2841	-1.14235	MT_2	2832	2841	-0.589439	MT_2	2832	2841	6.17347	MT_2	2832	2841	-1.00645	MT_2	2832	2841	5.3615	MT_2	2832	2841	-0.872686
MT_2	2842	2851	-1.29261	MT_2	2842	2851	0.211722	MT_2	2842	2851	-1.1729	MT_2	2842	2851	-0.606627	MT_2	2842	2851	6.30951	MT_2	2842	2851	-0.764638	MT_2	2842	2851	5.29605	MT_2	2842	2851	-0.872686
MT_2	2852	2861	-1.03873	MT_2	2852	2861	1.33269	MT_2	2852	2861	-1.22898	MT_2	2852	2861	-1.40628	MT_2	2852	2861	5.73239	MT_2	2852	2861	-0.584043	MT_2	2852	2861	5.02409	MT_2	2852	2861	0.253562
MT_2	2862	2871	-1.23504	MT_2	2862	2871	0.657243	MT_2	2862	2871	-1.39086	MT_2	2862	2871	-1.67093	MT_2	2862	2871	6.18717	MT_2	2862	2871	-0.582105	MT_2	2862	2871	5.05179	MT_2	2862	2871	-0.265874
MT_2	2872	2881	-0.679563	MT_2	2872	2881	1.07708	MT_2	2872	2881	-1.18481	MT_2	2872	2881	-0.158655	MT_2	2872	2881	6.56667	MT_2	2872	2881	-0.425352	MT_2	2872	2881	5.51994	MT_2	2872	2881	-0.0889407
MT_2	2882	2891	-1.44734	MT_2	2882	2891	0.297764	MT_2	2882	2891	-0.678895	MT_2	2882	2891	-0.468886	MT_2	2882	2891	6.04198	MT_2	2882	2891	0.862027	MT_2	2882	2891	6.56929	MT_2	2882	2891	0.752468
MT_2	2892	2901	-0.810636	MT_2	2892	2901	1.66438	MT_2	2892	2901	-0.436872	MT_2	2892	2901	-0.158655	MT_2	2892	2901	6.7297	MT_2	2892	2901	0.106529	MT_2	2892	2901	6.85326	MT_2	2892	2901	1.13374
MT_2	2902	2911	0.0286715	MT_2	2902	2911	1.18676	MT_2	2902	2911	-0.378887	MT_2	2902	2911	-1.48823	MT_2	2902	2911	5.7859	MT_2	2902	2911	0.286436	MT_2	2902	2911	6.00783	MT_2	2902	2911	0.398475
MT_2	2912	2921	-0.426811	MT_2	2912	2921	0.37773	MT_2	2912	2921	-0.564101	MT_2	2912	2921	0.572132	MT_2	2912	2921	6.04559	MT_2	2912	2921	0.29255	MT_2	2912	2921	5.4441	MT_2	2912	2921	0.238781
MT_2	2922	2931	-1.11268	MT_2	2922	2931	1.87043	MT_2	2922	2931	-0.594084	MT_2	2922	2931	0.263934	MT_2	2922	2931	2.67228	MT_2	2922	2931	0.65227	MT_2	2922	2931	2.02117	MT_2	2922	2931	-0.809732
MT_2	2932	2941	0.0250641	MT_2	2932	2941	1.48163	MT_2	2932	2941	-0.861489	MT_2	2932	2941	-0.606627	MT_2	2932	2941	2.26924	MT_2	2932	2941	-0.398417	MT_2	2932	2941	0.377651	MT_2	2932	2941	0.885313
MT_2	2942	2951	1.40061	MT_2	2942	2951	1.22593	MT_2	2942	2951	3.71124	MT_2	2942	2951	-1.84754	MT_2	2942	2951	0.857277	MT_2	2942	2951	0.206132	MT_2	2942	2951	-0.033753	MT_2	2942	2951	0.405978
MT_2	2952	2961	-1.18174	MT_2	2952	2961	0.73944	MT_2	2952	2961	5.16431	MT_2	2952	2961	-1.69321	MT_2	2952	2961	1.13698	MT_2	2952	2961	0.206132	MT_2	2952	2961	0.706801	MT_2	2952	2961	0.752468
MT_2	2962	2971	-0.933358	MT_2	2962	2971	0.560992	MT_2	2962	2971	5.26912	MT_2	2962	2971	-0.402758	MT_2	2962	2971	1.7442	MT_2	2962	2971	0	MT_2	2962	2971	0.702822	MT_2	2962	2971	0
MT_2	2972	2981	-0.766986	MT_2	2972	2981	0.539615	MT_2	2972	2981	5.12787	MT_2	2972	2981	-0.589439	MT_2	2972	2981	0.817314	MT_2	2972	2981	-0.194552	MT_2	2972	2981	0.373279	MT_2	2972	2981	0.217223
MT_2	2982	2990	-1.08546	MT_2	2982	2990	0.154783	MT_2	2982	2990	5.58016	MT_2	2982	2990	0	MT_2	2982	2990	0.945059	MT_2	2982	2990	-0.398417	MT_2	2982	2990	0.608347	MT_2	2982	2990	-0.296464
MT_2	2991	3000	0.281277	MT_2	2991	3000	0.307594	MT_2	2991	3000	4.78023	MT_2	2991	3000	-0.640101	MT_2	2991	3000	1.692	MT_2	2991	3000	-0.712594	MT_2	2991	3000	1.33592	MT_2	2991	3000	-0.513686
MT_2	3001	3010	0.336404	MT_2	3001	3010	0	MT_2	3001	3010	4.62533	MT_2	3001	3010	0	MT_2	3001	3010	1.31972	MT_2	3001	3010	-0.398417	MT_2	3001	3010	1.16356	MT_2	3001	3010	-0.501347
MT_2	3011	3020	-0.515892	MT_2	3011	3020	0.720566	MT_2	3011	3020	3.32218	MT_2	3011	3020	0.237343	MT_2	3011	3020	0.784614	MT_2	3011	3020	0	MT_2	3011	3020	0.145161	MT_2	3011	3020	-0.513686
MT_2	3021	3030	0.41943	MT_2	3021	3030	-0.412798	MT_2	3021	3030	1.0336	MT_2	3021	3030	0.64991	MT_2	3021	3030	0.395046	MT_2	3021	3030	-1.18578	MT_2	3021	3030	0.617778	MT_2	3021	3030	0.238594
MT_2	3031	3040	-0.229928	MT_2	3031	3040	0	MT_2	3031	3040	0.608419	MT_2	3031	3040	-0.616979	MT_2	3031	3040	0.534449	MT_2	3031	3040	0	MT_2	3031	3040	-0.679752	MT_2	3031	3040	-0.501347
MT_2	3041	3050	0.0381033	MT_2	3041	3050	0.73944	MT_2	3041	3050	-1.0625	MT_2	3041	3050	-0.640101	MT_2	3041	3050	1.25792	MT_2	3041	3050	0.203865	MT_2	3041	3050	0.467341	MT_2	3041	3050	-0.513686
MT_2	3051	3060	-0.10616	MT_2	3051	3060	0.282075	MT_2	3051	3060	-0.988474	MT_2	3051	3060	-0.640101	MT_2	3051	3060	6.22729	MT_2	3051	3060	0.206132	MT_2	3051	3060	5.68304	MT_2	3051	3060	0.217223
MT_2	3061	3070	0.218643	MT_2	3061	3070	0	MT_2	3061	3070	0.209007	MT_2	3061	3070	-1.06495	MT_2	3061	3070	5.41184	MT_2	3061	3070	0.687726	MT_2	3061	3070	4.55154	MT_2	3061	3070	0.238594
MT_2	3071	3080	-0.236757	MT_2	3071	3080	-0.565783	MT_2	3071	3080	-0.179575	MT_2	3071	3080	0.257162	MT_2	3071	3080	3.42809	MT_2	3071	3080	0.422187	MT_2	3071	3080	3.38327	MT_2	3071	3080	-0.501347
MT_2	3081	3090	0.0476516	MT_2	3081	3090	0	MT_2	3081	3090	-0.410822	MT_2	3081	3090	-1.06495	MT_2	3081	3090	2.31572	MT_2	3081	3090	-0.195157	MT_2	3081	3090	0.646287	MT_2	3081	3090	-0.501347
MT_2	3091	3100	0.909548	MT_2	3091	3100	-0.00479141	MT_2	3091	3100	-0.234639	MT_2	3091	3100	-1.08194	MT_2	3091	3100	1.64749	MT_2	3091	3100	0	MT_2	3091	3100	1.20666	MT_2	3091	3100	-0.275092
MT_2	3101	3110	1.23558	MT_2	3101	3110	-0.154252	MT_2	3101	3110	-0.636434	MT_2	3101	3110	0.0178599	MT_2	3101	3110	1.35474	MT_2	3101	3110	-0.330137	MT_2	3101	3110	1.3204	MT_2	3101	3110	-0.262753
MT_2	3111	3120	0.461003	MT_2	3111	3120	0.192286	MT_2	3111	3120	0.564855	MT_2	3111	3120	-0.965184	MT_2	3111	3120	1.52303	MT_2	3111	3120	-0.7627	MT_2	3111	3120	0.263693	MT_2	3111	3120	-0.296464
MT_2	3121	3130	0.265749	MT_2	3121	3130	1.07136	MT_2	3121	3130	0.274088	MT_2	3121	3130	-0.199001	MT_2	3121	3130	1.96643	MT_2	3121	3130	-0.0139568	MT_2	3121	3130	0.975241	MT_2	3121	3130	0.238594
MT_2	3131	3140	-0.214927	MT_2	3131	3140	0.027612	MT_2	3131	3140	0.0923672	MT_2	3131	3140	-0.382939	MT_2	3131	3140	2.39635	MT_2	3131	3140	-0.766573	MT_2	3131	3140	-0.267187	MT_2	3131	3140	-1.20848
MT_2	3141	3150	0.228951	MT_2	3141	3150	1.11356	MT_2	3141	3150	0.401851	MT_2	3141	3150	-2.28081	MT_2	3141	3150	1.61398	MT_2	3141	3150	0.277269	MT_2	3141	3150	0.149236	MT_2	3141	3150	-1.58299
MT_2	3151	3160	0.632608	MT_2	3151	3160	-0.377587	MT_2	3151	3160	-1.46152	MT_2	3151	3160	-1.40628	MT_2	3151	3160	1.51914	MT_2	3151	3160	-0.0256572	MT_2	3151	3160	0.252862	MT_2	3151	3160	-0.445745
MT_2	3161	3170	0.11068	MT_2	3161	3170	0	MT_2	3161	3170	-1.24101	MT_2	3161	3170	0	MT_2	3161	3170	1.51702	MT_2	3161	3170	0	MT_2	3161	3170	0.0126267	MT_2	3161	3170	0.238594
MT_2	3171	3180	0.282075	MT_2	3171	3180	0	MT_2	3171	3180	-0.616979	MT_2	3171	3180	0	MT_2	3171	3180	-0.0139568	MT_2	3171	3180	0	MT_2	3171	3180	0.238594	MT_2	3171	3180	0
MT_2	3181	3190	0.00591327	MT_2	3181	3190	0	MT_2	3181	3190	-0.379636	MT_2	3181	3190	0	MT_2	3181	3190	-0.398417	MT_2	3181	3190	0	MT_2	3181	3190	-0.275092	MT_2	3181	3190	0
MT_2	3191	3200	0.282075	MT_2	3191	3200	0	MT_2	3191	3200	-1.06495	MT_2	3191	3200	0	MT_2	3191	3200	0.203865	MT_2	3191	3200	0	MT_2	3191	3200	0	MT_2	3191	3200	0
MT_2	3201	3210	0	MT_2	3201	3210	0	MT_2	3201	3210	0	MT_2	3201	3210	0	MT_2	3201	3210	0	MT_2	3201	3210	0	MT_2	3201	3210	0.238594	MT_2	3201	3210	0
MT_2	3211	3220	0	MT_2	3211	3220	0	MT_2	3211	3220	0	MT_2	3211	3220	0	MT_2	3211	3220	0	MT_2	3211	3220	0	MT_2	3211	3220	0	MT_2	3211	3220	0
MT_2	3221	3230	0	MT_2	3221	3230	0	MT_2	3221	3230	0	MT_2	3221	3230	0	MT_2	3221	3230	0	MT_2	3221	3230	0	MT_2	3221	3230	0	MT_2	3221	3230	0
MT_2	3231	3239	0	MT_2	3231	3239	0	MT_2	3231	3239	0	MT_2	3231	3239	0	MT_2	3231	3239	0	MT_2	3231	3239	0	MT_2	3231	3239	0	MT_2	3231	3239	0
MT_2	3240	3249	0	MT_2	3240	3249	0	MT_2	3240	3249	0	MT_2	3240	3249	0	MT_2	3240	3249	0	MT_2	3240	3249	2.12702	MT_2	3240	3249	0	MT_2	3240	3249	2.79781
MT_2	3250	3259	0	MT_2	3250	3259	0	MT_2	3250	3259	0	MT_2	3250	3259	-0.359818	MT_2	3250	3259	0	MT_2	3250	3259	2.16107	MT_2	3250	3259	0	MT_2	3250	3259	2.99225
MT_2	3260	3269	0	MT_2	3260	3269	0	MT_2	3260	3269	0	MT_2	3260	3269	0	MT_2	3260	3269	0	MT_2	3260	3269	0.939546	MT_2	3260	3269	0	MT_2	3260	3269	0.572871
MT_2	3270	3278	0	MT_2	3270	3278	0	MT_2	3270	3278	0	MT_2	3270	3278	0	MT_2	3270	3278	0	MT_2	3270	3278	0	MT_2	3270	3278	0	MT_2	3270	3278	0
MT_2	3279	3288	0	MT_2	3279	3288	0	MT_2	3279	3288	-0.616979	MT_2	3279	3288	0	MT_2	3279	3288	1.78365	MT_2	3279	3288	0	MT_2	3279	3288	1.8755	MT_2	3279	3288	0
MT_2	3289	3298	0	MT_2	3289	3298	0	MT_2	3289	3298	0.237343	MT_2	3289	3298	0	MT_2	3289	3298	1.25127	MT_2	3289	3298	0	MT_2	3289	3298	0.370352	MT_2	3289	3298	0
MT_2	3299	3308	0	MT_2	3299	3308	0	MT_2	3299	3308	0.257162	MT_2	3299	3308	0	MT_2	3299	3308	-0.401289	MT_2	3299	3308	0	MT_2	3299	3308	0	MT_2	3299	3308	0
MT_2	3309	3318	0.282075	MT_2	3309	3318	0	MT_2	3309	3318	-0.175879	MT_2	3309	3318	0	MT_2	3309	3318	-0.71028	MT_2	3309	3318	0	MT_2	3309	3318	-0.501347	MT_2	3309	3318	-0.296464
MT_2	3319	3327	0.0489891	MT_2	3319	3327	0	MT_2	3319	3327	-0.80779	MT_2	3319	3327	0.237343	MT_2	3319	3327	1.05069	MT_2	3319	3327	0	MT_2	3319	3327	-0.513686	MT_2	3319	3327	-0.501347
MT_2	3328	3337	-0.979626	MT_2	3328	3337	0	MT_2	3328	3337	-1.08194	MT_2	3328	3337	0	MT_2	3328	3337	0.544943	MT_2	3328	3337	0	MT_2	3328	3337	0.217223	MT_2	3328	3337	0
MT_2	3338	3347	-0.648639	MT_2	3338	3347	0	MT_2	3338	3347	-0.824776	MT_2	3338	3347	0.237343	MT_2	3338	3347	0.206132	MT_2	3338	3347	-0.195157	MT_2	3338	3347	0	MT_2	3338	3347	0
MT_2	3348	3357	0.282075	MT_2	3348	3357	0	MT_2	3348	3357	-0.00526188	MT_2	3348	3357	0.257162	MT_2	3348	3357	0.108009	MT_2	3348	3357	0	MT_2	3348	3357	0.424746	MT_2	3348	3357	0.217223
MT_2	3358	3366	0.539615	MT_2	3358	3366	0	MT_2	3358	3366	0.237343	MT_2	3358	3366	0.475344	MT_2	3358	3366	0.65227	MT_2	3358	3366	0.546732	MT_2	3358	3366	-0.296464	MT_2	3358	3366	0
MT_2	3367	3376	-0.971135	MT_2	3367	3376	0	MT_2	3367	3376	0.61961	MT_2	3367	3376	-0.199001	MT_2	3367	3376	0.942025	MT_2	3367	3376	0	MT_2	3367	3376	0.424746	MT_2	3367	3376	0.238594
MT_2	3377	3386	0.349141	MT_2	3377	3386	0.307594	MT_2	3377	3386	-0.771446	MT_2	3377	3386	-0.810419	MT_2	3377	3386	1.15387	MT_2	3377	3386	0.206132	MT_2	3377	3386	0.217223	MT_2	3377	3386	-0.501347
MT_2	3387	3396	0.539615	MT_2	3387	3396	-0.512003	MT_2	3387	3396	-0.402758	MT_2	3387	3396	0.237343	MT_2	3387	3396	0.148316	MT_2	3387	3396	0	MT_2	3387	3396	-0.634092	MT_2	3387	3396	0.217223
MT_2	3397	3406	0.027612	MT_2	3397	3406	0	MT_2	3397	3406	0.00980859	MT_2	3397	3406	0.237343	MT_2	3397	3406	0.690966	MT_2	3397	3406	0	MT_2	3397	3406	0.424746	MT_2	3397	3406	0
MT_2	3407	3415	0.307594	MT_2	3407	3415	0	MT_2	3407	3415	0.188635	MT_2	3407	3415	-0.844594	MT_2	3407	3415	0.65479	MT_2	3407	3415	-0.0159599	MT_2	3407	3415	0	MT_2	3407	3415	-0.882235
MT_2	3416	3425	-0.512003	MT_2	3416	3425	0.307594	MT_2	3416	3425	0.888985	MT_2	3416	3425	0	MT_2	3416	3425	0.188484	MT_2	3416	3425	0	MT_2	3416	3425	1.31022	MT_2	3416	3425	0.238594
MT_2	3426	3435	-0.229928	MT_2	3426	3435	1.21248	MT_2	3426	3435	3.92647	MT_2	3426	3435	-0.158655	MT_2	3426	3435	0.820603	MT_2	3426	3435	0.38646	MT_2	3426	3435	-0.610407	MT_2	3426	3435	0
MT_2	3436	3445	0	MT_2	3436	3445	-0.274816	MT_2	3436	3445	3.19136	MT_2	3436	3445	0.753461	MT_2	3436	3445	0.29093	MT_2	3436	3445	-0.0188322	MT_2	3436	3445	-0.501347	MT_2	3436	3445	-0.882235
MT_2	3446	3455	-0.924152	MT_2	3446	3455	1.08618	MT_2	3446	3455	3.09927	MT_2	3446	3455	0.257162	MT_2	3446	3455	0.184197	MT_2	3446	3455	-0.398417	MT_2	3446	3455	0.446422	MT_2	3446	3455	-0.513686
MT_2	3456	3464	-0.512003	MT_2	3456	3464	-0.779902	MT_2	3456	3464	2.45181	MT_2	3456	3464	-0.824776	MT_2	3456	3464	0.38646	MT_2	3456	3464	-0.0159599	MT_2	3456	3464	-0.107708	MT_2	3456	3464	-0.513686
MT_2	3465	3474	-0.229928	MT_2	3465	3474	1.12975	MT_2	3465	3474	0	MT_2	3465	3474	0.445211	MT_2	3465	3474	0.38646	MT_2	3465	3474	-0.833227	MT_2	3465	3474	0	MT_2	3465	3474	-0.540391
MT_2	3475	3484	0	MT_2	3475	3484	0	MT_2	3475	3484	-0.359818	MT_2	3475	3484	-0.00526188	MT_2	3475	3484	0.546732	MT_2	3475	3484	0	MT_2	3475	3484	-0.262753	MT_2	3475	3484	0.217223
MT_2	3485	3494	0	MT_2	3485	3494	0	MT_2	3485	3494	0	MT_2	3485	3494	0	MT_2	3485	3494	2.17514	MT_2	3485	3494	-0.401289	MT_2	3485	3494	2.42623	MT_2	3485	3494	0
MT_2	3495	3503	-0.695717	MT_2	3495	3503	0	MT_2	3495	3503	-2.34783	MT_2	3495	3503	0	MT_2	3495	3503	6.5744	MT_2	3495	3503	0	MT_2	3495	3503	5.29026	MT_2	3495	3503	0
MT_2	3504	3513	-1.44575	MT_2	3504	3513	0	MT_2	3504	3513	-1.64895	MT_2	3504	3513	0.237343	MT_2	3504	3513	7.28362	MT_2	3504	3513	0	MT_2	3504	3513	6.41283	MT_2	3504	3513	0
MT_2	3514	3523	-1.76919	MT_2	3514	3523	0	MT_2	3514	3523	0.245083	MT_2	3514	3523	0	MT_2	3514	3523	6.0396	MT_2	3514	3523	0	MT_2	3514	3523	5.53206	MT_2	3514	3523	0
MT_2	3524	3533	0	MT_2	3524	3533	0	MT_2	3524	3533	-0.402758	MT_2	3524	3533	0	MT_2	3524	3533	3.99766	MT_2	3524	3533	0	MT_2	3524	3533	2.44855	MT_2	3524	3533	0
MT_2	3534	3543	0	MT_2	3534	3543	0	MT_2	3534	3543	0	MT_2	3534	3543	0.237343	MT_2	3534	3543	0	MT_2	3534	3543	0	MT_2	3534	3543	0	MT_2	3534	3543	0
MT_2	3544	3552	0	MT_2	3544	3552	0	MT_2	3544	3552	0	MT_2	3544	3552	0	MT_2	3544	3552	0	MT_2	3544	3552	0	MT_2	3544	3552	0	MT_2	3544	3552	0
MT_2	3553	3562	0	MT_2	3553	3562	0	MT_2	3553	3562	0	MT_2	3553	3562	0	MT_2	3553	3562	0	MT_2	3553	3562	0.546732	MT_2	3553	3562	0	MT_2	3553	3562	0.238594
MT_2	3563	3572	0	MT_2	3563	3572	0	MT_2	3563	3572	0	MT_2	3563	3572	-0.379636	MT_2	3563	3572	0	MT_2	3563	3572	3.2574	MT_2	3563	3572	0.217223	MT_2	3563	3572	3.77676
MT_2	3573	3582	0	MT_2	3573	3582	0	MT_2	3573	3582	0	MT_2	3573	3582	0	MT_2	3573	3582	0	MT_2	3573	3582	0	MT_2	3573	3582	0	MT_2	3573	3582	0.217223
MT_2	3583	3592	0	MT_2	3583	3592	0	MT_2	3583	3592	0	MT_2	3583	3592	0	MT_2	3583	3592	0	MT_2	3583	3592	0	MT_2	3583	3592	0	MT_2	3583	3592	0
MT_2	3593	3601	0	MT_2	3593	3601	0	MT_2	3593	3601	0	MT_2	3593	3601	0	MT_2	3593	3601	0.206132	MT_2	3593	3601	0	MT_2	3593	3601	0.405978	MT_2	3593	3601	0
MT_2	3602	3611	0	MT_2	3602	3611	0	MT_2	3602	3611	0.237343	MT_2	3602	3611	0	MT_2	3602	3611	4.06665	MT_2	3602	3611	0	MT_2	3602	3611	4.11754	MT_2	3602	3611	0
MT_2	3612	3621	-0.283708	MT_2	3612	3621	0	MT_2	3612	3621	-1.04463	MT_2	3612	3621	0	MT_2	3612	3621	5.97503	MT_2	3612	3621	0	MT_2	3612	3621	4.45632	MT_2	3612	3621	0
MT_2	3622	3631	-0.906789	MT_2	3622	3631	0	MT_2	3622	3631	-0.991622	MT_2	3622	3631	0	MT_2	3622	3631	6.03269	MT_2	3622	3631	0	MT_2	3622	3631	5.02483	MT_2	3622	3631	0
MT_2	3632	3641	0	MT_2	3632	3641	0	MT_2	3632	3641	0	MT_2	3632	3641	0	MT_2	3632	3641	0	MT_2	3632	3641	0.206132	MT_2	3632	3641	0	MT_2	3632	3641	0
MT_2	3642	3651	0	MT_2	3642	3651	0	MT_2	3642	3651	4.02951	MT_2	3642	3651	0	MT_2	3642	3651	-0.195157	MT_2	3642	3651	0	MT_2	3642	3651	0.217223	MT_2	3642	3651	0
MT_2	3652	3661	0	MT_2	3652	3661	0	MT_2	3652	3661	3.36446	MT_2	3652	3661	0	MT_2	3652	3661	0	MT_2	3652	3661	0	MT_2	3652	3661	0.238594	MT_2	3652	3661	0
MT_2	3662	3671	-0.930714	MT_2	3662	3671	0	MT_2	3662	3671	4.90305	MT_2	3662	3671	0	MT_2	3662	3671	0.542491	MT_2	3662	3671	0	MT_2	3662	3671	0.741326	MT_2	3662	3671	0
MT_2	3672	3681	-0.942182	MT_2	3672	3681	0	MT_2	3672	3681	4.61283	MT_2	3672	3681	0	MT_2	3672	3681	1.06954	MT_2	3672	3681	0	MT_2	3672	3681	0.30279	MT_2	3672	3681	0
MT_2	3682	3690	-0.889129	MT_2	3682	3690	0	MT_2	3682	3690	2.74476	MT_2	3682	3690	-0.616979	MT_2	3682	3690	0.143653	MT_2	3682	3690	-0.197424	MT_2	3682	3690	-0.966056	MT_2	3682	3690	0
MT_2	3691	3700	-0.0261686	MT_2	3691	3700	0	MT_2	3691	3700	1.97318	MT_2	3691	3700	0	MT_2	3691	3700	-0.0148289	MT_2	3691	3700	0	MT_2	3691	3700	-0.0766013	MT_2	3691	3700	0.238594
MT_2	3701	3710	-0.68906	MT_2	3701	3710	0.282075	MT_2	3701	3710	1.24455	MT_2	3701	3710	0.257162	MT_2	3701	3710	-0.51104	MT_2	3701	3710	0.206132	MT_2	3701	3710	-0.513686	MT_2	3701	3710	0
MT_2	3711	3720	-0.0721891	MT_2	3711	3720	0	MT_2	3711	3720	-0.434438	MT_2	3711	3720	-0.606593	MT_2	3711	3720	-1.12871	MT_2	3711	3720	0.38446	MT_2	3711	3720	0.00307828	MT_2	3711	3720	0
MT_2	3721	3730	-0.780387	MT_2	3721	3730	0.282075	MT_2	3721	3730	-1.06495	MT_2	3721	3730	0	MT_2	3721	3730	-0.14938	MT_2	3721	3730	0.382457	MT_2	3721	3730	0.505604	MT_2	3721	3730	0.238594
MT_2	3731	3740	-0.647881	MT_2	3731	3740	-0.565783	MT_2	3731	3740	-0.339785	MT_2	3731	3740	-0.616979	MT_2	3731	3740	6.39751	MT_2	3731	3740	0.684478	MT_2	3731	3740	6.87489	MT_2	3731	3740	0.238594
MT_2	3741	3750	-1.33403	MT_2	3741	3750	0	MT_2	3741	3750	-1.75346	MT_2	3741	3750	0.237343	MT_2	3741	3750	6.75695	MT_2	3741	3750	-0.398417	MT_2	3741	3750	6.72785	MT_2	3741	3750	-0.262753
MT_2	3751	3760	0.307594	MT_2	3751	3760	0.192286	MT_2	3751	3760	0.257162	MT_2	3751	3760	-1.04776	MT_2	3751	3760	3.25693	MT_2	3751	3760	-0.0139568	MT_2	3751	3760	3.225	MT_2	3751	3760	0.00307828
MT_2	3761	3770	-0.565783	MT_2	3761	3770	-0.463652	MT_2	3761	3770	0.458324	MT_2	3761	3770	-0.181777	MT_2	3761	3770	0.546732	MT_2	3761	3770	-0.801324	MT_2	3761	3770	-0.284124	MT_2	3761	3770	0.518005
MT_2	3771	3779	-0.752382	MT_2	3771	3779	0.914924	MT_2	3771	3779	-0.262927	MT_2	3771	3779	-0.359818	MT_2	3771	3779	-0.989584	MT_2	3771	3779	0.820603	MT_2	3771	3779	0.424746	MT_2	3771	3779	0.217223
MT_2	3780	3789	-0.349514	MT_2	3780	3789	0.173656	MT_2	3780	3789	3.85271	MT_2	3780	3789	-0.616979	MT_2	3780	3789	0.538402	MT_2	3780	3789	-0.398417	MT_2	3780	3789	-0.238592	MT_2	3780	3789	-0.276097
MT_2	3790	3799	-0.539902	MT_2	3790	3799	0.931433	MT_2	3790	3799	5.61767	MT_2	3790	3799	-1.14912	MT_2	3790	3799	1.4902	MT_2	3790	3799	0.38446	MT_2	3790	3799	1.00987	MT_2	3790	3799	0.424746
MT_2	3800	3809	0.0757864	MT_2	3800	3809	0.434808	MT_2	3800	3809	6.0458	MT_2	3800	3809	-1.08194	MT_2	3800	3809	1.90547	MT_2	3800	3809	0	MT_2	3800	3809	0.957329	MT_2	3800	3809	0.5896
MT_2	3810	3819	-0.180836	MT_2	3810	3819	0.859157	MT_2	3810	3819	4.67485	MT_2	3810	3819	-1.15856	MT_2	3810	3819	1.35524	MT_2	3810	3819	0.0263252	MT_2	3810	3819	0.888021	MT_2	3810	3819	-0.31958
MT_2	3820	3829	0.00591327	MT_2	3820	3829	1.75424	MT_2	3820	3829	4.12424	MT_2	3820	3829	-1.79809	MT_2	3820	3829	-0.140551	MT_2	3820	3829	-0.349519	MT_2	3820	3829	-0.968105	MT_2	3820	3829	1.93562
MT_2	3830	3839	-0.135541	MT_2	3830	3839	0.674165	MT_2	3830	3839	3.40681	MT_2	3830	3839	-0.776872	MT_2	3830	3839	-0.0139568	MT_2	3830	3839	-0.35701	MT_2	3830	3839	0.223847	MT_2	3830	3839	-0.897593
MT_2	3840	3849	-0.648639	MT_2	3840	3849	1.22593	MT_2	3840	3849	2.45483	MT_2	3840	3849	-1.42495	MT_2	3840	3849	-0.32582	MT_2	3840	3849	0.102736	MT_2	3840	3849	0.253562	MT_2	3840	3849	-0.758532
MT_2	3850	3859	0.544161	MT_2	3850	3859	0.451888	MT_2	3850	3859	2.98018	MT_2	3850	3859	-1.22379	MT_2	3850	3859	0.464707	MT_2	3850	3859	-0.496391	MT_2	3850	3859	-0.0954397	MT_2	3850	3859	0.10479
MT_2	3860	3868	0.777659	MT_2	3860	3868	0.0586256	MT_2	3860	3868	3.09928	MT_2	3860	3868	0.458324	MT_2	3860	3868	-0.245934	MT_2	3860	3868	0.206132	MT_2	3860	3868	-0.719083	MT_2	3860	3868	0.238594
MT_2	3869	3878	1.00234	MT_2	3869	3878	0.841319	MT_2	3869	3878	1.40085	MT_2	3869	3878	-0.359818	MT_2	3869	3878	0.152993	MT_2	3869	3878	0.940908	MT_2	3869	3878	-0.185275	MT_2	3869	3878	-0.0580747
MT_2	3879	3888	0.647926	MT_2	3879	3888	0.727244	MT_2	3879	3888	-1.15539	MT_2	3879	3888	0	MT_2	3879	3888	0.422187	MT_2	3879	3888	0.942268	MT_2	3879	3888	-0.13944	MT_2	3879	3888	-0.560791
MT_2	3889	3898	0.271074	MT_2	3889	3898	0.73944	MT_2	3889	3898	0.202031	MT_2	3889	3898	0.00980859	MT_2	3889	3898	-0.194552	MT_2	3889	3898	0.54315	MT_2	3889	3898	-0.275092	MT_2	3889	3898	0
MT_2	3899	3908	0.931433	MT_2	3899	3908	0.173656	MT_2	3899	3908	0.669933	MT_2	3899	3908	0.441101	MT_2	3899	3908	-0.508773	MT_2	3899	3908	-0.398417	MT_2	3899	3908	-0.262753	MT_2	3899	3908	0.385113
MT_2	3909	3918	0.00591327	MT_2	3909	3918	0.539615	MT_2	3909	3918	3.0217	MT_2	3909	3918	0.00980859	MT_2	3909	3918	-0.0281166	MT_2	3909	3918	0.206132	MT_2	3909	3918	-0.276097	MT_2	3909	3918	0.5896
MT_2	3919	3928	0	MT_2	3919	3928	-0.0478673	MT_2	3919	3928	0	MT_2	3919	3928	0.458324	MT_2	3919	3928	0.203865	MT_2	3919	3928	0	MT_2	3919	3928	0.217223	MT_2	3919	3928	0.5896
MT_2	3929	3938	0	MT_2	3929	3938	0	MT_2	3929	3938	0.237343	MT_2	3929	3938	-0.402758	MT_2	3929	3938	0	MT_2	3929	3938	-0.398417	MT_2	3929	3938	-0.501347	MT_2	3929	3938	0
MT_2	3939	3948	0	MT_2	3939	3948	0.282075	MT_2	3939	3948	0	MT_2	3939	3948	0	MT_2	3939	3948	-0.328134	MT_2	3939	3948	-0.192285	MT_2	3939	3948	1.01935	MT_2	3939	3948	0.424746
MT_2	3949	3957	0	MT_2	3949	3957	-0.565783	MT_2	3949	3957	-1.06495	MT_2	3949	3957	-0.379636	MT_2	3949	3957	-0.504148	MT_2	3949	3957	0.38446	MT_2	3949	3957	0.238594	MT_2	3949	3957	0
MT_2	3958	3967	0.307594	MT_2	3958	3967	0	MT_2	3958	3967	0	MT_2	3958	3967	0	MT_2	3958	3967	0	MT_2	3958	3967	0	MT_2	3958	3967	0	MT_2	3958	3967	0
MT_2	3968	3977	0	MT_2	3968	3977	0	MT_2	3968	3977	0.237343	MT_2	3968	3977	0	MT_2	3968	3977	0	MT_2	3968	3977	0.206132	MT_2	3968	3977	0	MT_2	3968	3977	-0.513686
MT_2	3978	3987	0	MT_2	3978	3987	0	MT_2	3978	3987	0	MT_2	3978	3987	0	MT_2	3978	3987	0	MT_2	3978	3987	0	MT_2	3978	3987	0	MT_2	3978	3987	0
MT_2	3988	3997	0	MT_2	3988	3997	0	MT_2	3988	3997	0	MT_2	3988	3997	-0.616979	MT_2	3988	3997	0	MT_2	3988	3997	0	MT_2	3988	3997	0	MT_2	3988	3997	0.238594
MT_2	3998	4007	0	MT_2	3998	4007	-0.565783	MT_2	3998	4007	0	MT_2	3998	4007	0	MT_2	3998	4007	0	MT_2	3998	4007	1.5047	MT_2	3998	4007	0	MT_2	3998	4007	1.66985
MT_2	4008	4017	0	MT_2	4008	4017	-0.283708	MT_2	4008	4017	0	MT_2	4008	4017	-1.65966	MT_2	4008	4017	0	MT_2	4008	4017	4.80161	MT_2	4008	4017	0	MT_2	4008	4017	5.79678
MT_2	4018	4027	0	MT_2	4018	4027	0.307594	MT_2	4018	4027	0	MT_2	4018	4027	-0.786675	MT_2	4018	4027	0	MT_2	4018	4027	5.59185	MT_2	4018	4027	0	MT_2	4018	4027	4.91454
MT_2	4028	4037	0	MT_2	4028	4037	0	MT_2	4028	4037	0	MT_2	4028	4037	0	MT_2	4028	4037	0	MT_2	4028	4037	0.141861	MT_2	4028	4037	0	MT_2	4028	4037	0.737534
MT_2	4038	4047	0	MT_2	4038	4047	0	MT_2	4038	4047	0	MT_2	4038	4047	0	MT_2	4038	4047	0	MT_2	4038	4047	0	MT_2	4038	4047	0	MT_2	4038	4047	0
MT_2	4048	4057	0	MT_2	4048	4057	0	MT_2	4048	4057	0	MT_2	4048	4057	0.237343	MT_2	4048	4057	0.206132	MT_2	4048	4057	0	MT_2	4048	4057	0	MT_2	4048	4057	0
MT_2	4058	4067	0	MT_2	4058	4067	0	MT_2	4058	4067	0	MT_2	4058	4067	-0.616979	MT_2	4058	4067	0	MT_2	4058	4067	0	MT_2	4058	4067	0	MT_2	4058	4067	0
MT_2	4068	4077	0	MT_2	4068	4077	0	MT_2	4068	4077	0.237343	MT_2	4068	4077	0	MT_2	4068	4077	0	MT_2	4068	4077	0.206132	MT_2	4068	4077	0	MT_2	4068	4077	0
MT_2	4078	4087	0	MT_2	4078	4087	0	MT_2	4078	4087	0	MT_2	4078	4087	0	MT_2	4078	4087	0	MT_2	4078	4087	0	MT_2	4078	4087	0	MT_2	4078	4087	0
MT_2	4088	4097	0	MT_2	4088	4097	0	MT_2	4088	4097	-0.616979	MT_2	4088	4097	0	MT_2	4088	4097	-0.398417	MT_2	4088	4097	0.206132	MT_2	4088	4097	-0.501347	MT_2	4088	4097	0.405978
MT_2	4098	4107	-0.565783	MT_2	4098	4107	0	MT_2	4098	4107	0.237343	MT_2	4098	4107	0	MT_2	4098	4107	0	MT_2	4098	4107	0.544943	MT_2	4098	4107	-0.284124	MT_2	4098	4107	0
MT_2	4108	4117	0.914924	MT_2	4108	4117	-0.565783	MT_2	4108	4117	0.306038	MT_2	4108	4117	0	MT_2	4108	4117	-0.506462	MT_2	4108	4117	-0.401289	MT_2	4108	4117	-0.0766013	MT_2	4108	4117	0.405978
MT_2	4118	4127	-0.00479141	MT_2	4118	4127	0	MT_2	4118	4127	0	MT_2	4118	4127	0	MT_2	4118	4127	-0.192285	MT_2	4118	4127	0.206132	MT_2	4118	4127	0.424746	MT_2	4118	4127	0
MT_2	4128	4137	-0.204409	MT_2	4128	4137	-0.623121	MT_2	4128	4137	0.792093	MT_2	4128	4137	-1.06495	MT_2	4128	4137	-0.401289	MT_2	4128	4137	0	MT_2	4128	4137	-1.17553	MT_2	4128	4137	0.443272
MT_2	4138	4147	0.227437	MT_2	4138	4147	0	MT_2	4138	4147	-0.272858	MT_2	4138	4147	0	MT_2	4138	4147	-0.284336	MT_2	4138	4147	-0.425352	MT_2	4138	4147	-0.43081	MT_2	4138	4147	-0.513686
MT_2	4148	4157	-0.198457	MT_2	4148	4157	0.931433	MT_2	4148	4157	-0.876499	MT_2	4148	4157	0.664824	MT_2	4148	4157	-0.167652	MT_2	4148	4157	-0.169444	MT_2	4148	4157	-0.836105	MT_2	4148	4157	-0.0580747
MT_2	4158	4167	-0.958691	MT_2	4158	4167	0.517916	MT_2	4158	4167	-1.0736	MT_2	4158	4167	-1.16894	MT_2	4158	4167	-0.168924	MT_2	4158	4167	0.38646	MT_2	4158	4167	0.250268	MT_2	4158	4167	0.405978
MT_2	4168	4177	-0.355788	MT_2	4168	4177	-0.648207	MT_2	4168	4177	-1.6629	MT_2	4168	4177	-0.181777	MT_2	4168	4177	-1.16991	MT_2	4168	4177	0.420793	MT_2	4168	4177	-1.21409	MT_2	4168	4177	-0.107708
MT_2	4178	4187	-0.931539	MT_2	4178	4187	1.05639	MT_2	4178	4187	-0.827608	MT_2	4178	4187	-0.382939	MT_2	4178	4187	-0.506462	MT_2	4178	4187	1.05321	MT_2	4178	4187	-0.296464	MT_2	4178	4187	-0.250199
MT_2	4188	4197	-0.565783	MT_2	4188	4197	0	MT_2	4188	4197	-0.616979	MT_2	4188	4197	-1.14912	MT_2	4188	4197	0.382457	MT_2	4188	4197	0.38446	MT_2	4188	4197	0.424746	MT_2	4188	4197	0
MT_2	4198	4207	0.282075	MT_2	4198	4207	-0.889129	MT_2	4198	4207	0.441101	MT_2	4198	4207	-0.616979	MT_2	4198	4207	0.546732	MT_2	4198	4207	0	MT_2	4198	4207	0	MT_2	4198	4207	-0.643641
MT_2	4208	4217	-0.283708	MT_2	4208	4217	0.539615	MT_2	4208	4217	-1.67093	MT_2	4208	4217	-0.623851	MT_2	4208	4217	0	MT_2	4208	4217	0.38646	MT_2	4208	4217	0	MT_2	4208	4217	-0.457489
MT_2	4218	4227	0	MT_2	4218	4227	0.307594	MT_2	4218	4227	-1.18237	MT_2	4218	4227	0	MT_2	4218	4227	0.206132	MT_2	4218	4227	-0.195157	MT_2	4218	4227	0	MT_2	4218	4227	-0.296464
MT_2	4228	4237	0.282075	MT_2	4228	4237	0.435751	MT_2	4228	4237	0	MT_2	4228	4237	-0.402758	MT_2	4228	4237	2.40021	MT_2	4228	4237	0	MT_2	4228	4237	2.08025	MT_2	4228	4237	-0.513686
MT_2	4238	4247	-0.349514	MT_2	4238	4247	0.282075	MT_2	4238	4247	-0.688207	MT_2	4238	4247	0	MT_2	4238	4247	5.7394	MT_2	4238	4247	0	MT_2	4238	4247	5.9799	MT_2	4238	4247	-0.513686
MT_2	4248	4257	0	MT_2	4248	4257	0	MT_2	4248	4257	-0.358929	MT_2	4248	4257	0.257162	MT_2	4248	4257	5.37523	MT_2	4248	4257	-0.195157	MT_2	4248	4257	5.51855	MT_2	4248	4257	0
MT_2	4258	4267	-1.46131	MT_2	4258	4267	-0.512003	MT_2	4258	4267	-1.37767	MT_2	4258	4267	-0.640101	MT_2	4258	4267	6.62009	MT_2	4258	4267	0	MT_2	4258	4267	5.9437	MT_2	4258	4267	-0.513686
MT_2	4268	4277	-1.52819	MT_2	4268	4277	0	MT_2	4268	4277	-1.74273	MT_2	4268	4277	-0.640101	MT_2	4268	4277	6.41766	MT_2	4268	4277	-0.712594	MT_2	4268	4277	5.62787	MT_2	4268	4277	0
MT_2	4278	4287	-1.31689	MT_2	4278	4287	0	MT_2	4278	4287	-1.23495	MT_2	4278	4287	0	MT_2	4278	4287	6.97202	MT_2	4278	4287	0	MT_2	4278	4287	5.89709	MT_2	4278	4287	0
MT_2	4288	4297	-0.512003	MT_2	4288	4297	0	MT_2	4288	4297	-0.881216	MT_2	4288	4297	0	MT_2	4288	4297	6.05912	MT_2	4288	4297	0	MT_2	4288	4297	5.18911	MT_2	4288	4297	0
MT_2	4298	4307	0	MT_2	4298	4307	0	MT_2	4298	4307	0	MT_2	4298	4307	0	MT_2	4298	4307	2.26845	MT_2	4298	4307	0	MT_2	4298	4307	1.803	MT_2	4298	4307	0
MT_2	4308	4317	0	MT_2	4308	4317	0	MT_2	4308	4317	0	MT_2	4308	4317	0	MT_2	4308	4317	0	MT_2	4308	4317	0	MT_2	4308	4317	0	MT_2	4308	4317	0
MT_2	4318	4327	0	MT_2	4318	4327	0	MT_2	4318	4327	0	MT_2	4318	4327	0	MT_2	4318	4327	0	MT_2	4318	4327	0	MT_2	4318	4327	0	MT_2	4318	4327	0
MT_2	4328	4336	0	MT_2	4328	4336	0	MT_2	4328	4336	0	MT_2	4328	4336	0	MT_2	4328	4336	0	MT_2	4328	4336	0	MT_2	4328	4336	0	MT_2	4328	4336	0
MT_2	4337	4346	0	MT_2	4337	4346	0	MT_2	4337	4346	0	MT_2	4337	4346	0	MT_2	4337	4346	0	MT_2	4337	4346	0	MT_2	4337	4346	0.217223	MT_2	4337	4346	0
MT_2	4347	4356	-0.953908	MT_2	4347	4356	-0.565783	MT_2	4347	4356	-1.3247	MT_2	4347	4356	0.237343	MT_2	4347	4356	-0.249266	MT_2	4347	4356	0	MT_2	4347	4356	-2.12859	MT_2	4347	4356	0
MT_2	4357	4366	0.307594	MT_2	4357	4366	0.307594	MT_2	4357	4366	-0.616979	MT_2	4357	4366	-0.359818	MT_2	4357	4366	0.203865	MT_2	4357	4366	-0.197424	MT_2	4357	4366	0	MT_2	4357	4366	-0.284124
MT_2	4367	4376	0	MT_2	4367	4376	0	MT_2	4367	4376	-0.158655	MT_2	4367	4376	0.634839	MT_2	4367	4376	0	MT_2	4367	4376	0	MT_2	4367	4376	-0.0889407	MT_2	4367	4376	0.424746
MT_2	4377	4386	-0.930714	MT_2	4377	4386	-0.565783	MT_2	4377	4386	-0.606627	MT_2	4377	4386	0.237343	MT_2	4377	4386	-0.712594	MT_2	4377	4386	0.206132	MT_2	4377	4386	-0.466975	MT_2	4377	4386	0.217223
MT_2	4387	4396	-0.930714	MT_2	4387	4396	0	MT_2	4387	4396	0.458324	MT_2	4387	4396	-0.616979	MT_2	4387	4396	0	MT_2	4387	4396	0	MT_2	4387	4396	0	MT_2	4387	4396	0.238594
MT_2	4397	4406	0.282075	MT_2	4397	4406	0	MT_2	4397	4406	-1.06495	MT_2	4397	4406	-0.640101	MT_2	4397	4406	-0.401289	MT_2	4397	4406	0	MT_2	4397	4406	0.405978	MT_2	4397	4406	0.238594
MT_2	4407	4416	0	MT_2	4407	4416	0	MT_2	4407	4416	0.983404	MT_2	4407	4416	0	MT_2	4407	4416	0.203865	MT_2	4407	4416	0	MT_2	4407	4416	-0.655464	MT_2	4407	4416	0
MT_2	4417	4426	-0.512003	MT_2	4417	4426	0	MT_2	4417	4426	1.51269	MT_2	4417	4426	0.257162	MT_2	4417	4426	-0.197424	MT_2	4417	4426	0	MT_2	4417	4426	0.424746	MT_2	4417	4426	-0.0766013
MT_2	4427	4436	0	MT_2	4427	4436	-0.229928	MT_2	4427	4436	0	MT_2	4427	4436	0	MT_2	4427	4436	0	MT_2	4427	4436	-0.398417	MT_2	4427	4436	0.238594	MT_2	4427	4436	0.238594
MT_2	4437	4446	0.560992	MT_2	4437	4446	0.914924	MT_2	4437	4446	-0.402758	MT_2	4437	4446	0	MT_2	4437	4446	-0.401289	MT_2	4437	4446	0	MT_2	4437	4446	0	MT_2	4437	4446	-0.284124
MT_2	4447	4456	-0.565783	MT_2	4447	4456	0.307594	MT_2	4447	4456	-0.402758	MT_2	4447	4456	-0.640101	MT_2	4447	4456	0	MT_2	4447	4456	0.54315	MT_2	4447	4456	-0.966056	MT_2	4447	4456	0
MT_2	4457	4466	0.282075	MT_2	4457	4466	0.365649	MT_2	4457	4466	-1.37906	MT_2	4457	4466	-0.640101	MT_2	4457	4466	0.206132	MT_2	4457	4466	0.546732	MT_2	4457	4466	0.606137	MT_2	4457	4466	0.251121
MT_2	4467	4476	-0.0729103	MT_2	4467	4476	0.41943	MT_2	4467	4476	-1.14912	MT_2	4467	4476	-0.199001	MT_2	4467	4476	0.544943	MT_2	4467	4476	-0.0168292	MT_2	4467	4476	0	MT_2	4467	4476	0.238594
MT_2	4477	4486	0.505576	MT_2	4477	4486	0.307594	MT_2	4477	4486	-0.934411	MT_2	4477	4486	-0.790601	MT_2	4477	4486	0.689347	MT_2	4477	4486	0.420706	MT_2	4477	4486	0.912162	MT_2	4477	4486	0
MT_2	4487	4496	0.104354	MT_2	4487	4496	0	MT_2	4487	4496	-0.446596	MT_2	4487	4496	-0.141635	MT_2	4487	4496	1.24577	MT_2	4487	4496	0.144734	MT_2	4487	4496	0.58438	MT_2	4487	4496	-0.0766013
MT_2	4497	4506	-0.369722	MT_2	4497	4506	0.517916	MT_2	4497	4506	-0.00526188	MT_2	4497	4506	-0.978608	MT_2	4497	4506	-0.425496	MT_2	4497	4506	0.539619	MT_2	4497	4506	0.371627	MT_2	4497	4506	-0.0889407
MT_2	4507	4516	0.453531	MT_2	4507	4516	0.173656	MT_2	4507	4516	-1.65466	MT_2	4507	4516	-0.382939	MT_2	4507	4516	0.814673	MT_2	4507	4516	0.817641	MT_2	4507	4516	-0.750787	MT_2	4507	4516	0.217223
MT_2	4517	4526	0.182231	MT_2	4517	4526	-0.229928	MT_2	4517	4526	-0.175879	MT_2	4517	4526	-0.359818	MT_2	4517	4526	-0.163547	MT_2	4517	4526	1.34044	MT_2	4517	4526	-0.124472	MT_2	4517	4526	0.767249
MT_2	4527	4536	0.350119	MT_2	4527	4536	1.22593	MT_2	4527	4536	0.379675	MT_2	4527	4536	0.457204	MT_2	4527	4536	-0.685236	MT_2	4527	4536	1.3425	MT_2	4527	4536	-0.388707	MT_2	4527	4536	0.238594
MT_2	4537	4546	-2.26988	MT_2	4537	4546	0.365649	MT_2	4537	4546	0.930592	MT_2	4537	4546	-0.445341	MT_2	4537	4546	-1.46908	MT_2	4537	4546	1.24687	MT_2	4537	4546	-2.33317	MT_2	4537	4546	0.606137
MT_2	4547	4556	-0.348256	MT_2	4547	4556	0.560992	MT_2	4547	4556	0.177564	MT_2	4547	4556	0.805614	MT_2	4547	4556	-1.12687	MT_2	4547	4556	0.420706	MT_2	4547	4556	-1.25404	MT_2	4547	4556	-0.296464
MT_2	4557	4566	-0.972767	MT_2	4557	4566	0.539615	MT_2	4557	4566	-0.659887	MT_2	4557	4566	-0.00526188	MT_2	4557	4566	-0.284645	MT_2	4557	4566	1.15505	MT_2	4557	4566	-0.709776	MT_2	4557	4566	0
MT_2	4567	4576	0.720566	MT_2	4567	4576	0.282075	MT_2	4567	4576	0.138342	MT_2	4567	4576	0	MT_2	4567	4576	-0.0168292	MT_2	4567	4576	0.940908	MT_2	4567	4576	0.622488	MT_2	4567	4576	0.0715237
MT_2	4577	4586	0.539615	MT_2	4577	4586	-0.0261686	MT_2	4577	4586	0.243313	MT_2	4577	4586	-0.445341	MT_2	4577	4586	-1.00735	MT_2	4577	4586	0.820603	MT_2	4577	4586	-1.0571	MT_2	4577	4586	0
MT_2	4587	4596	-0.889129	MT_2	4587	4596	-0.410143	MT_2	4587	4596	-0.211371	MT_2	4587	4596	-0.332102	MT_2	4587	4596	-0.197424	MT_2	4587	4596	0.539619	MT_2	4587	4596	-0.418754	MT_2	4587	4596	-0.513686
MT_2	4597	4606	-0.512003	MT_2	4597	4606	-0.43152	MT_2	4597	4606	0.341003	MT_2	4597	4606	-0.640101	MT_2	4597	4606	-0.147899	MT_2	4597	4606	0.756632	MT_2	4597	4606	-1.43222	MT_2	4597	4606	0.8988
MT_2	4607	4616	0.307594	MT_2	4607	4616	0.517916	MT_2	4607	4616	1.19178	MT_2	4607	4616	0.257162	MT_2	4607	4616	-0.71028	MT_2	4607	4616	0.340613	MT_2	4607	4616	-0.577141	MT_2	4607	4616	0.238594
MT_2	4617	4626	-0.283708	MT_2	4617	4626	1.23925	MT_2	4617	4626	0.784645	MT_2	4617	4626	0.792093	MT_2	4617	4626	0	MT_2	4617	4626	1.25127	MT_2	4617	4626	-0.929152	MT_2	4617	4626	0.424746
MT_2	4627	4636	0.282075	MT_2	4627	4636	-0.204409	MT_2	4627	4636	0.208996	MT_2	4627	4636	0.564469	MT_2	4627	4636	0	MT_2	4627	4636	1.50378	MT_2	4627	4636	-0.00640732	MT_2	4627	4636	0.371627
MT_2	4637	4646	0	MT_2	4637	4646	0	MT_2	4637	4646	0.316899	MT_2	4637	4646	0.458324	MT_2	4637	4646	-0.584043	MT_2	4637	4646	0.422187	MT_2	4637	4646	-0.262753	MT_2	4637	4646	0.238594
MT_2	4647	4656	-0.283708	MT_2	4647	4656	-0.648639	MT_2	4647	4656	0.564469	MT_2	4647	4656	0.00390097	MT_2	4647	4656	-0.171754	MT_2	4647	4656	1.07561	MT_2	4647	4656	-0.438962	MT_2	4647	4656	0.5896
MT_2	4657	4666	0.144238	MT_2	4657	4666	-0.229928	MT_2	4657	4666	-0.89002	MT_2	4657	4666	0.650833	MT_2	4657	4666	-0.506415	MT_2	4657	4666	0.852853	MT_2	4657	4666	0.108801	MT_2	4657	4666	-0.513686
MT_2	4667	4676	0.00591327	MT_2	4667	4676	0	MT_2	4667	4676	0.467271	MT_2	4667	4676	-0.379636	MT_2	4667	4676	0.544943	MT_2	4667	4676	1.25017	MT_2	4667	4676	-0.944684	MT_2	4667	4676	0.0882529
MT_2	4677	4686	-0.889129	MT_2	4677	4686	-0.0478673	MT_2	4677	4686	-0.460146	MT_2	4677	4686	-0.640837	MT_2	4677	4686	-0.764306	MT_2	4677	4686	1.42539	MT_2	4677	4686	-0.936939	MT_2	4677	4686	0.885313
MT_2	4687	4696	0.963893	MT_2	4687	4696	0.713923	MT_2	4687	4696	0.856008	MT_2	4687	4696	0.458324	MT_2	4687	4696	0.414869	MT_2	4687	4696	1.02892	MT_2	4687	4696	-1.01396	MT_2	4687	4696	0.405978
MT_2	4697	4706	-0.229928	MT_2	4697	4706	0.931433	MT_2	4697	4706	0.511969	MT_2	4697	4706	0	MT_2	4697	4706	-0.398417	MT_2	4697	4706	1.15505	MT_2	4697	4706	0.217223	MT_2	4697	4706	0.405978
MT_2	4707	4715	-0.623121	MT_2	4707	4715	0.41943	MT_2	4707	4715	0.959941	MT_2	4707	4715	-0.640837	MT_2	4707	4715	-0.0168292	MT_2	4707	4715	0.544943	MT_2	4707	4715	-0.275092	MT_2	4707	4715	0.217223
MT_2	4716	4725	0	MT_2	4716	4725	0.914924	MT_2	4716	4725	-0.115351	MT_2	4716	4725	0.61961	MT_2	4716	4725	-0.32582	MT_2	4716	4725	0.206132	MT_2	4716	4725	-0.750787	MT_2	4716	4725	0
MT_2	4726	4735	-0.623121	MT_2	4726	4735	0	MT_2	4726	4735	0.50691	MT_2	4726	4735	-0.382939	MT_2	4726	4735	-0.508773	MT_2	4726	4735	0.423665	MT_2	4726	4735	-0.296464	MT_2	4726	4735	0.238594
MT_2	4736	4745	0	MT_2	4736	4745	0	MT_2	4736	4745	0.138342	MT_2	4736	4745	0.458324	MT_2	4736	4745	-0.398417	MT_2	4736	4745	0.338093	MT_2	4736	4745	0.238594	MT_2	4736	4745	0
MT_2	4746	4755	-0.971135	MT_2	4746	4755	0.539615	MT_2	4746	4755	0.138342	MT_2	4746	4755	-0.379636	MT_2	4746	4755	0.203865	MT_2	4746	4755	0.206132	MT_2	4746	4755	-0.275092	MT_2	4746	4755	0.78188
MT_2	4756	4765	0	MT_2	4756	4765	0	MT_2	4756	4765	0.61961	MT_2	4756	4765	0	MT_2	4756	4765	-0.401289	MT_2	4756	4765	0.544943	MT_2	4756	4765	0	MT_2	4756	4765	0
MT_2	4766	4775	0.282075	MT_2	4766	4775	0	MT_2	4766	4775	0.441101	MT_2	4766	4775	0.257162	MT_2	4766	4775	0.206132	MT_2	4766	4775	0.38446	MT_2	4766	4775	0.238594	MT_2	4766	4775	0
MT_2	4776	4785	0.307594	MT_2	4776	4785	0.307594	MT_2	4776	4785	-0.616979	MT_2	4776	4785	-0.379636	MT_2	4776	4785	0.203865	MT_2	4776	4785	0.206132	MT_2	4776	4785	-0.89172	MT_2	4776	4785	0.238594
MT_2	4786	4795	0	MT_2	4786	4795	0	MT_2	4786	4795	0.441101	MT_2	4786	4795	0	MT_2	4786	4795	0	MT_2	4786	4795	0.546732	MT_2	4786	4795	0.217223	MT_2	4786	4795	-0.674498
MT_2	4796	4805	-0.512003	MT_2	4796	4805	-0.229928	MT_2	4796	4805	0.237343	MT_2	4796	4805	0.64991	MT_2	4796	4805	0	MT_2	4796	4805	0.938183	MT_2	4796	4805	0	MT_2	4796	4805	-0.284124
MT_2	4806	4815	0	MT_2	4806	4815	-0.889129	MT_2	4806	4815	0	MT_2	4806	4815	-0.616979	MT_2	4806	4815	0.206132	MT_2	4806	4815	0.38446	MT_2	4806	4815	0	MT_2	4806	4815	-0.0580747
MT_2	4816	4825	0	MT_2	4816	4825	0.307594	MT_2	4816	4825	0	MT_2	4816	4825	-0.379636	MT_2	4816	4825	0	MT_2	4816	4825	0.423665	MT_2	4816	4825	0	MT_2	4816	4825	0.443272
MT_2	4826	4835	0.282075	MT_2	4826	4835	0.246067	MT_2	4826	4835	0	MT_2	4826	4835	0.805614	MT_2	4826	4835	0	MT_2	4826	4835	0.440106	MT_2	4826	4835	-0.513686	MT_2	4826	4835	0.0759135
MT_2	4836	4845	0	MT_2	4836	4845	0.321733	MT_2	4836	4845	0	MT_2	4836	4845	0.805614	MT_2	4836	4845	0	MT_2	4836	4845	-0.326817	MT_2	4836	4845	0	MT_2	4836	4845	0.124716
MT_2	4846	4855	0.307594	MT_2	4846	4855	0.308533	MT_2	4846	4855	0	MT_2	4846	4855	-1.19559	MT_2	4846	4855	0	MT_2	4846	4855	-0.151315	MT_2	4846	4855	0	MT_2	4846	4855	-0.284478
MT_2	4856	4865	0	MT_2	4856	4865	0.917936	MT_2	4856	4865	-0.402758	MT_2	4856	4865	0.510667	MT_2	4856	4865	0	MT_2	4856	4865	1.00839	MT_2	4856	4865	-0.501347	MT_2	4856	4865	0.124716
MT_2	4866	4875	0	MT_2	4866	4875	0.434808	MT_2	4866	4875	-0.616979	MT_2	4866	4875	-1.07921	MT_2	4866	4875	0	MT_2	4866	4875	0.454957	MT_2	4866	4875	0	MT_2	4866	4875	-0.135153
MT_2	4876	4885	0	MT_2	4876	4885	-1.22486	MT_2	4876	4885	0	MT_2	4876	4885	0.457204	MT_2	4876	4885	0	MT_2	4876	4885	0.724225	MT_2	4876	4885	0.217223	MT_2	4876	4885	0.518005
MT_2	4886	4895	-0.565783	MT_2	4886	4895	0.336921	MT_2	4886	4895	-0.402758	MT_2	4886	4895	-0.207476	MT_2	4886	4895	0	MT_2	4886	4895	1.72513	MT_2	4886	4895	-0.501347	MT_2	4886	4895	0.855855
MT_2	4896	4905	0	MT_2	4896	4905	1.22589	MT_2	4896	4905	-0.402758	MT_2	4896	4905	-0.320973	MT_2	4896	4905	0	MT_2	4896	4905	1.96124	MT_2	4896	4905	0	MT_2	4896	4905	0.137117
MT_2	4906	4915	0.539615	MT_2	4906	4915	0.446906	MT_2	4906	4915	-0.199001	MT_2	4906	4915	0.188412	MT_2	4906	4915	0	MT_2	4906	4915	1.77616	MT_2	4906	4915	-0.643641	MT_2	4906	4915	0.137117
MT_2	4916	4925	0	MT_2	4916	4925	0.464193	MT_2	4916	4925	0.872591	MT_2	4916	4925	0.109846	MT_2	4916	4925	0	MT_2	4916	4925	1.78744	MT_2	4916	4925	-0.89172	MT_2	4916	4925	0.362253
MT_2	4926	4935	0.307594	MT_2	4926	4935	0.539661	MT_2	4926	4935	0.750535	MT_2	4926	4935	-0.585477	MT_2	4926	4935	-0.508729	MT_2	4926	4935	1.82665	MT_2	4926	4935	-0.95831	MT_2	4926	4935	0.8988
MT_2	4936	4945	-0.623121	MT_2	4936	4945	1.36552	MT_2	4936	4945	1.05166	MT_2	4936	4945	1.08531	MT_2	4936	4945	0.206132	MT_2	4936	4945	1.42442	MT_2	4936	4945	0.238594	MT_2	4936	4945	0.84869
MT_2	4946	4955	-0.747605	MT_2	4946	4955	0.192286	MT_2	4946	4955	0.176279	MT_2	4946	4955	0.634839	MT_2	4946	4955	-0.990123	MT_2	4946	4955	0.420793	MT_2	4946	4955	-1.64446	MT_2	4946	4955	0.606137
MT_2	4956	4965	0.307594	MT_2	4956	4965	-0.565783	MT_2	4956	4965	0.138342	MT_2	4956	4965	0	MT_2	4956	4965	0	MT_2	4956	4965	0.544943	MT_2	4956	4965	-0.513686	MT_2	4956	4965	0.424746
MT_2	4966	4975	0	MT_2	4966	4975	0.539615	MT_2	4966	4975	0.237343	MT_2	4966	4975	-0.640101	MT_2	4966	4975	-0.401289	MT_2	4966	4975	0	MT_2	4966	4975	0.238594	MT_2	4966	4975	-0.284124
MT_2	4976	4985	-0.512003	MT_2	4976	4985	0	MT_2	4976	4985	0.634839	MT_2	4976	4985	0.458324	MT_2	4976	4985	0	MT_2	4976	4985	-0.398417	MT_2	4976	4985	0	MT_2	4976	4985	0
MT_2	4986	4995	-0.648639	MT_2	4986	4995	0	MT_2	4986	4995	1.06297	MT_2	4986	4995	-0.640101	MT_2	4986	4995	0.203865	MT_2	4986	4995	0.203865	MT_2	4986	4995	-0.89172	MT_2	4986	4995	0.217223
MT_2	4996	5005	0	MT_2	4996	5005	0.75807	MT_2	4996	5005	0.237343	MT_2	4996	5005	0.64991	MT_2	4996	5005	0	MT_2	4996	5005	0.38646	MT_2	4996	5005	0	MT_2	4996	5005	0
MT_2	5006	5015	0	MT_2	5006	5015	-0.512003	MT_2	5006	5015	0.257162	MT_2	5006	5015	0	MT_2	5006	5015	0	MT_2	5006	5015	0.544943	MT_2	5006	5015	0	MT_2	5006	5015	0.238594
MT_2	5016	5025	0	MT_2	5016	5025	0.73944	MT_2	5016	5025	0.64991	MT_2	5016	5025	0.237343	MT_2	5016	5025	0	MT_2	5016	5025	0.38446	MT_2	5016	5025	0	MT_2	5016	5025	0.424746
MT_2	5026	5035	0	MT_2	5026	5035	0	MT_2	5026	5035	0	MT_2	5026	5035	0	MT_2	5026	5035	0.206132	MT_2	5026	5035	0	MT_2	5026	5035	0	MT_2	5026	5035	0
MT_2	5036	5045	-0.512003	MT_2	5036	5045	0	MT_2	5036	5045	0	MT_2	5036	5045	0	MT_2	5036	5045	0	MT_2	5036	5045	0	MT_2	5036	5045	0	MT_2	5036	5045	0
MT_2	5046	5055	0	MT_2	5046	5055	0	MT_2	5046	5055	0	MT_2	5046	5055	0	MT_2	5046	5055	0	MT_2	5046	5055	0	MT_2	5046	5055	0	MT_2	5046	5055	0
MT_2	5056	5065	0	MT_2	5056	5065	0	MT_2	5056	5065	0	MT_2	5056	5065	0	MT_2	5056	5065	0	MT_2	5056	5065	0	MT_2	5056	5065	-0.513686	MT_2	5056	5065	0
MT_2	5066	5075	0	MT_2	5066	5075	0	MT_2	5066	5075	0	MT_2	5066	5075	0	MT_2	5066	5075	0	MT_2	5066	5075	0	MT_2	5066	5075	0	MT_2	5066	5075	0
MT_2	5076	5085	0	MT_2	5076	5085	0	MT_2	5076	5085	0	MT_2	5076	5085	0	MT_2	5076	5085	0	MT_2	5076	5085	0	MT_2	5076	5085	0	MT_2	5076	5085	0
MT_2	5086	5095	0	MT_2	5086	5095	0	MT_2	5086	5095	0	MT_2	5086	5095	0	MT_2	5086	5095	0	MT_2	5086	5095	0	MT_2	5086	5095	0	MT_2	5086	5095	0

## Sheet: RIP-Seq (small RNA-Seq)
RH (Forward)				RH (Reverse)				mtAP2-1 (Forward)				mtAP2-1 (Reverse)				mtAP2-2 (Forward)				mtAP2-2 (Reverse)				mtAP2-3 (Forward)				mtAP2-3 (Reverse)				RH_Mg2+ (Forward)				RH_Mg2+ (Reverse)				mtAP2-1_Mg2+ (Forward)				mtAP2-1_Mg2+ (Reverse)				mtAP2-2_Mg2+ (Forward)
MT_genome	start	end	Log2FC	MT_genome	start	end	Log2FC	MT_genome	start	end	Log2FC	MT_genome	start	end	Log2FC	MT_genome	start	end	Log2FC	MT_genome	start	end	Log2FC	MT_genome	start	end	Log2FC	MT_genome	start	end	Log2FC	MT_genome	start	end	Log2FC	MT_genome	start	end	Log2FC	MT_genome	start	end	Log2FC	MT_genome	start	end	Log2FC	MT_genome	start
MT_1	1	9	-2.07819	MT_1	1	9	0	MT_1	1	9	-1.26173	MT_1	1	9	0	MT_1	1	9	-1.03133	MT_1	1	9	0	MT_1	1	9	-1.75425	MT_1	1	9	0	MT_1	1	9	-1.55871	MT_1	1	9	0	MT_1	1	9	-0.774268	MT_1	1	9	0	MT_1	1
MT_1	10	19	-1.24986	MT_1	10	19	-0.293355	MT_1	10	19	0.316593	MT_1	10	19	-2.70377	MT_1	10	19	-3.33756	MT_1	10	19	-3.04796	MT_1	10	19	-3.04158	MT_1	10	19	-2.52281	MT_1	10	19	-3.59069	MT_1	10	19	-2.84097	MT_1	10	19	-2.58322	MT_1	10	19	-3.06642	MT_1	10
MT_1	20	29	0	MT_1	20	29	1.15244	MT_1	20	29	0	MT_1	20	29	0.465284	MT_1	20	29	0	MT_1	20	29	-0.554035	MT_1	20	29	0	MT_1	20	29	-1.75425	MT_1	20	29	-0.980352	MT_1	20	29	-2.77351	MT_1	20	29	-1.01787	MT_1	20	29	-3.1056	MT_1	20
MT_1	30	39	-2.64365	MT_1	30	39	-0.348264	MT_1	30	39	-2.11398	MT_1	30	39	-3.51212	MT_1	30	39	-4.725	MT_1	30	39	-1.91497	MT_1	30	39	-4.48295	MT_1	30	39	-3.92989	MT_1	30	39	-2.63052	MT_1	30	39	-3.35161	MT_1	30	39	-2.00131	MT_1	30	39	-6.5743	MT_1	30
MT_1	40	49	-0.944207	MT_1	40	49	-0.620367	MT_1	40	49	-5.11191	MT_1	40	49	-2.02962	MT_1	40	49	-2.64473	MT_1	40	49	-3.04796	MT_1	40	49	-3.30028	MT_1	40	49	-2.54447	MT_1	40	49	-2.6306	MT_1	40	49	-1.75699	MT_1	40	49	-0.166229	MT_1	40	49	-3.19781	MT_1	40
MT_1	50	59	-2.80199	MT_1	50	59	-2.07819	MT_1	50	59	-2.70377	MT_1	50	59	-1.25021	MT_1	50	59	-3.57357	MT_1	50	59	0	MT_1	50	59	-3.02157	MT_1	50	59	0	MT_1	50	59	-0.980352	MT_1	50	59	-1.38789	MT_1	50	59	1.4929	MT_1	50	59	-3.49176	MT_1	50
MT_1	60	69	-0.97254	MT_1	60	69	-2.54452	MT_1	60	69	-4.34359	MT_1	60	69	-0.810791	MT_1	60	69	-2.21243	MT_1	60	69	-2.21263	MT_1	60	69	-5.19388	MT_1	60	69	1.49741	MT_1	60	69	-3.39927	MT_1	60	69	-3.54873	MT_1	60	69	-4.12452	MT_1	60	69	-3.19781	MT_1	60
MT_1	70	79	-1.26634	MT_1	70	79	-1.38481	MT_1	70	79	-4.43838	MT_1	70	79	-1.25021	MT_1	70	79	-3.77855	MT_1	70	79	-1.49447	MT_1	70	79	-4.32107	MT_1	70	79	-1.0254	MT_1	70	79	-4.58843	MT_1	70	79	-0.397813	MT_1	70	79	-3.8435	MT_1	70	79	-1.60874	MT_1	70
MT_1	80	89	0	MT_1	80	89	-1.38481	MT_1	80	89	-1.90978	MT_1	80	89	0	MT_1	80	89	-3.33457	MT_1	80	89	0	MT_1	80	89	-2.52281	MT_1	80	89	-3.02157	MT_1	80	89	0	MT_1	80	89	0	MT_1	80	89	0.834473	MT_1	80	89	-2.61462	MT_1	80
MT_1	90	99	-3.41526	MT_1	90	99	0	MT_1	90	99	-1.25021	MT_1	90	99	0	MT_1	90	99	-3.04796	MT_1	90	99	-1.49447	MT_1	90	99	0	MT_1	90	99	1.49741	MT_1	90	99	-2.96544	MT_1	90	99	-0.980352	MT_1	90	99	-2.35041	MT_1	90	99	0	MT_1	90
MT_1	100	109	-1.63042	MT_1	100	109	-1.38481	MT_1	100	109	-1.90978	MT_1	100	109	0	MT_1	100	109	-2.68993	MT_1	100	109	0	MT_1	100	109	-3.68567	MT_1	100	109	0	MT_1	100	109	-2.81502	MT_1	100	109	0	MT_1	100	109	-3.61756	MT_1	100	109	0	MT_1	100
MT_1	110	119	-2.07819	MT_1	110	119	-0.232375	MT_1	110	119	-1.90978	MT_1	110	119	-1.25021	MT_1	110	119	-1.49447	MT_1	110	119	-2.21263	MT_1	110	119	-2.52281	MT_1	110	119	-2.52281	MT_1	110	119	-1.55871	MT_1	110	119	-0.980352	MT_1	110	119	-1.60874	MT_1	110	119	-1.01787	MT_1	110
MT_1	120	129	-1.11154	MT_1	120	129	-2.07819	MT_1	120	129	-3.41296	MT_1	120	129	0	MT_1	120	129	-3.04796	MT_1	120	129	0	MT_1	120	129	-2.52281	MT_1	120	129	0	MT_1	120	129	-2.63036	MT_1	120	129	-0.980352	MT_1	120	129	-3.28645	MT_1	120	129	-2.83786	MT_1	120
MT_1	130	139	1.78483	MT_1	130	139	0	MT_1	130	139	0	MT_1	130	139	-1.90978	MT_1	130	139	-1.49447	MT_1	130	139	0	MT_1	130	139	-0.256839	MT_1	130	139	0	MT_1	130	139	-2.29036	MT_1	130	139	-0.980352	MT_1	130	139	-1.19225	MT_1	130	139	-3.35394	MT_1	130
MT_1	140	149	-1.39519	MT_1	140	149	0	MT_1	140	149	-1.25021	MT_1	140	149	0	MT_1	140	149	-1.49447	MT_1	140	149	-1.49447	MT_1	140	149	-2.52281	MT_1	140	149	0	MT_1	140	149	-1.8618	MT_1	140	149	-0.397813	MT_1	140	149	-3.73326	MT_1	140	149	-2.35041	MT_1	140
MT_1	150	159	0.144826	MT_1	150	159	-1.38481	MT_1	150	159	-1.25021	MT_1	150	159	0	MT_1	150	159	-1.49447	MT_1	150	159	0	MT_1	150	159	-3.3915	MT_1	150	159	0	MT_1	150	159	-0.749909	MT_1	150	159	-0.397813	MT_1	150	159	-2.83786	MT_1	150	159	-1.60874	MT_1	150
MT_1	160	169	-3.6182	MT_1	160	169	0	MT_1	160	169	-2.11398	MT_1	160	169	0	MT_1	160	169	-3.04796	MT_1	160	169	0	MT_1	160	169	-3.68567	MT_1	160	169	0	MT_1	160	169	-2.70383	MT_1	160	169	-0.980352	MT_1	160	169	-1.45755	MT_1	160	169	0	MT_1	160
MT_1	170	179	0.0141306	MT_1	170	179	0	MT_1	170	179	-3.41296	MT_1	170	179	0	MT_1	170	179	-2.68993	MT_1	170	179	-1.49447	MT_1	170	179	-3.68567	MT_1	170	179	0	MT_1	170	179	-2.40831	MT_1	170	179	0	MT_1	170	179	-3.52122	MT_1	170	179	-1.01787	MT_1	170
MT_1	180	189	0.310367	MT_1	180	189	-1.38481	MT_1	180	189	-2.36072	MT_1	180	189	0	MT_1	180	189	-2.68993	MT_1	180	189	0	MT_1	180	189	-3.02157	MT_1	180	189	0	MT_1	180	189	-2.03855	MT_1	180	189	0	MT_1	180	189	-3.25927	MT_1	180	189	0	MT_1	180
MT_1	190	199	-0.0656195	MT_1	190	199	-0.92575	MT_1	190	199	-3.74511	MT_1	190	199	-3.21296	MT_1	190	199	-2.68993	MT_1	190	199	-0.554035	MT_1	190	199	-3.02157	MT_1	190	199	0	MT_1	190	199	-1.81648	MT_1	190	199	0	MT_1	190	199	-3.28645	MT_1	190	199	-1.01787	MT_1	190
MT_1	200	209	0	MT_1	200	209	-2.07819	MT_1	200	209	-1.25021	MT_1	200	209	0	MT_1	200	209	0	MT_1	200	209	-1.49447	MT_1	200	209	-0.256839	MT_1	200	209	0	MT_1	200	209	-1.96953	MT_1	200	209	-2.29036	MT_1	200	209	-2.02672	MT_1	200	209	-1.19225	MT_1	200
MT_1	210	219	0.8382	MT_1	210	219	2.22301	MT_1	210	219	-3.21296	MT_1	210	219	-1.25021	MT_1	210	219	-3.04796	MT_1	210	219	-2.68993	MT_1	210	219	-3.02157	MT_1	210	219	0	MT_1	210	219	-3.16818	MT_1	210	219	-0.397813	MT_1	210	219	-2.65729	MT_1	210	219	-2.61462	MT_1	210
MT_1	220	229	-0.0704605	MT_1	220	229	0	MT_1	220	229	-2.98072	MT_1	220	229	-1.90978	MT_1	220	229	-1.38936	MT_1	220	229	-1.49447	MT_1	220	229	-3.3915	MT_1	220	229	0	MT_1	220	229	-0.133493	MT_1	220	229	0	MT_1	220	229	-0.979278	MT_1	220	229	0	MT_1	220
MT_1	230	239	-0.19063	MT_1	230	239	0	MT_1	230	239	-2.75863	MT_1	230	239	-1.90978	MT_1	230	239	-5.15115	MT_1	230	239	0	MT_1	230	239	-3.64088	MT_1	230	239	0	MT_1	230	239	-0.879513	MT_1	230	239	-0.976167	MT_1	230	239	-2.95954	MT_1	230	239	-1.60874	MT_1	230
MT_1	240	249	-1.19224	MT_1	240	249	0	MT_1	240	249	-2.98072	MT_1	240	249	0	MT_1	240	249	-4.11756	MT_1	240	249	0	MT_1	240	249	-4.1387	MT_1	240	249	-1.75425	MT_1	240	249	-1.7566	MT_1	240	249	0	MT_1	240	249	-3.87576	MT_1	240	249	-1.01787	MT_1	240
MT_1	250	259	-0.232375	MT_1	250	259	-2.54452	MT_1	250	259	0	MT_1	250	259	-1.90978	MT_1	250	259	-1.49447	MT_1	250	259	-1.49447	MT_1	250	259	-2.52281	MT_1	250	259	-2.52281	MT_1	250	259	-1.97043	MT_1	250	259	-0.980352	MT_1	250	259	-2.35041	MT_1	250	259	-1.01787	MT_1	250
MT_1	260	269	-1.11154	MT_1	260	269	-1.39208	MT_1	260	269	-1.90978	MT_1	260	269	-3.88631	MT_1	260	269	-2.68993	MT_1	260	269	-3.33457	MT_1	260	269	-3.02157	MT_1	260	269	-1.89409	MT_1	260	269	-3.13481	MT_1	260	269	-2.29036	MT_1	260	269	-3.35394	MT_1	260	269	-3.65888	MT_1	260
MT_1	270	279	-2.89637	MT_1	270	279	-1.38481	MT_1	270	279	0	MT_1	270	279	-0.810791	MT_1	270	279	-1.49447	MT_1	270	279	-2.68993	MT_1	270	279	-1.75425	MT_1	270	279	-1.75425	MT_1	270	279	-2.9662	MT_1	270	279	-1.97043	MT_1	270	279	-3.84037	MT_1	270	279	-2.35041	MT_1	270
MT_1	280	289	-2.54452	MT_1	280	289	-1.38481	MT_1	280	289	-2.36072	MT_1	280	289	0	MT_1	280	289	0	MT_1	280	289	0	MT_1	280	289	0	MT_1	280	289	-1.75425	MT_1	280	289	0.582539	MT_1	280	289	0	MT_1	280	289	-0.183398	MT_1	280	289	0	MT_1	280
MT_1	290	299	0.23739	MT_1	290	299	-0.92575	MT_1	290	299	-2.70377	MT_1	290	299	-1.26173	MT_1	290	299	-2.68993	MT_1	290	299	-0.554035	MT_1	290	299	-2.26674	MT_1	290	299	-2.52281	MT_1	290	299	-2.65943	MT_1	290	299	-1.55871	MT_1	290	299	-2.89412	MT_1	290	299	-2.61462	MT_1	290
MT_1	300	309	-2.52018	MT_1	300	309	0.515068	MT_1	300	309	-2.98072	MT_1	300	309	-2.36072	MT_1	300	309	-2.21263	MT_1	300	309	-2.21263	MT_1	300	309	-2.82366	MT_1	300	309	-2.52281	MT_1	300	309	-3.91391	MT_1	300	309	-2.55227	MT_1	300	309	-3.27899	MT_1	300	309	-3.36902	MT_1	300
MT_1	310	319	-2.49566	MT_1	310	319	-0.232375	MT_1	310	319	-4.01492	MT_1	310	319	0	MT_1	310	319	-2.68993	MT_1	310	319	0	MT_1	310	319	-2.82366	MT_1	310	319	-1.75425	MT_1	310	319	-4.66432	MT_1	310	319	-0.976167	MT_1	310	319	-2.80926	MT_1	310	319	-2.35041	MT_1	310
MT_1	320	329	-1.38481	MT_1	320	329	-1.38481	MT_1	320	329	-1.25021	MT_1	320	329	-2.70377	MT_1	320	329	-2.68993	MT_1	320	329	-3.33457	MT_1	320	329	-1.75425	MT_1	320	329	1.49741	MT_1	320	329	-2.55207	MT_1	320	329	0	MT_1	320	329	0.346121	MT_1	320	329	-1.01787	MT_1	320
MT_1	330	339	-0.119429	MT_1	330	339	-0.92575	MT_1	330	339	-1.88173	MT_1	330	339	-2.98072	MT_1	330	339	-1.38936	MT_1	330	339	-1.03133	MT_1	330	339	-1.52416	MT_1	330	339	-2.52281	MT_1	330	339	-2.9662	MT_1	330	339	-1.55871	MT_1	330	339	-0.733637	MT_1	330	339	-4.2816	MT_1	330
MT_1	340	349	-0.187495	MT_1	340	349	-1.39208	MT_1	340	349	-2.64612	MT_1	340	349	-1.90978	MT_1	340	349	-2.21263	MT_1	340	349	-2.21263	MT_1	340	349	-2.18825	MT_1	340	349	0	MT_1	340	349	-2.31288	MT_1	340	349	-0.980352	MT_1	340	349	-2.7219	MT_1	340	349	0	MT_1	340
MT_1	350	359	-2.89637	MT_1	350	359	-1.38481	MT_1	350	359	-1.90978	MT_1	350	359	0	MT_1	350	359	-1.49447	MT_1	350	359	0	MT_1	350	359	-1.0254	MT_1	350	359	0	MT_1	350	359	-2.96657	MT_1	350	359	0	MT_1	350	359	-3.42936	MT_1	350	359	-1.01787	MT_1	350
MT_1	360	369	0	MT_1	360	369	0	MT_1	360	369	0	MT_1	360	369	0	MT_1	360	369	0	MT_1	360	369	-1.49447	MT_1	360	369	0	MT_1	360	369	0	MT_1	360	369	0	MT_1	360	369	0	MT_1	360	369	-1.01787	MT_1	360	369	0	MT_1	360
MT_1	370	379	1.15244	MT_1	370	379	0	MT_1	370	379	-0.151221	MT_1	370	379	0	MT_1	370	379	0	MT_1	370	379	0	MT_1	370	379	-2.52281	MT_1	370	379	0	MT_1	370	379	-2.55207	MT_1	370	379	0	MT_1	370	379	-2.61462	MT_1	370	379	0	MT_1	370
MT_1	380	389	1.35252	MT_1	380	389	-0.759689	MT_1	380	389	0	MT_1	380	389	-1.90978	MT_1	380	389	0	MT_1	380	389	-3.04796	MT_1	380	389	-1.75425	MT_1	380	389	-3.3915	MT_1	380	389	-0.971954	MT_1	380	389	0	MT_1	380	389	-0.774268	MT_1	380	389	-1.01787	MT_1	380
MT_1	390	399	0.251686	MT_1	390	399	-2.89637	MT_1	390	399	-2.36072	MT_1	390	399	-2.36072	MT_1	390	399	-2.21263	MT_1	390	399	-3.04796	MT_1	390	399	-3.3915	MT_1	390	399	-1.0254	MT_1	390	399	-2.3548	MT_1	390	399	-1.70782	MT_1	390	399	-2.30271	MT_1	390	399	-2.61462	MT_1	390
MT_1	400	409	-1.87408	MT_1	400	409	-1.38481	MT_1	400	409	-3.58857	MT_1	400	409	-2.36072	MT_1	400	409	-4.26123	MT_1	400	409	-1.49447	MT_1	400	409	-1.92249	MT_1	400	409	0	MT_1	400	409	-1.69067	MT_1	400	409	-0.980352	MT_1	400	409	-1.50552	MT_1	400	409	-1.60874	MT_1	400
MT_1	410	419	-2.56117	MT_1	410	419	1.15244	MT_1	410	419	-2.98072	MT_1	410	419	-1.25021	MT_1	410	419	-2.73328	MT_1	410	419	0	MT_1	410	419	-4.1387	MT_1	410	419	-1.75425	MT_1	410	419	-2.15242	MT_1	410	419	0	MT_1	410	419	-0.590511	MT_1	410	419	-1.60874	MT_1	410
MT_1	420	429	-0.269683	MT_1	420	429	-0.293355	MT_1	420	429	-2.09609	MT_1	420	429	-1.60478	MT_1	420	429	-5.0754	MT_1	420	429	-3.33457	MT_1	420	429	-1.6548	MT_1	420	429	-3.02157	MT_1	420	429	-1.96794	MT_1	420	429	-0.562342	MT_1	420	429	-1.36373	MT_1	420	429	-2.19666	MT_1	420
MT_1	430	439	-2.07819	MT_1	430	439	-2.44208	MT_1	430	439	-0.151221	MT_1	430	439	-2.36072	MT_1	430	439	-1.49447	MT_1	430	439	-3.77855	MT_1	430	439	-1.75425	MT_1	430	439	-4.48295	MT_1	430	439	-0.976167	MT_1	430	439	-2.55207	MT_1	430	439	-0.327088	MT_1	430	439	-3.20154	MT_1	430
MT_1	440	449	1.78483	MT_1	440	449	-2.46576	MT_1	440	449	-1.25021	MT_1	440	449	-4.13299	MT_1	440	449	0	MT_1	440	449	-3.77855	MT_1	440	449	-2.52281	MT_1	440	449	-2.64129	MT_1	440	449	-2.19097	MT_1	440	449	-3.28637	MT_1	440	449	-1.60874	MT_1	440	449	-3.72308	MT_1	440
MT_1	450	459	-1.74394	MT_1	450	459	-1.1815	MT_1	450	459	0	MT_1	450	459	-4.10451	MT_1	450	459	-1.49447	MT_1	450	459	-2.24979	MT_1	450	459	-1.75425	MT_1	450	459	-5.85709	MT_1	450	459	-2.10594	MT_1	450	459	-2.25742	MT_1	450	459	-2.02672	MT_1	450	459	-2.90169	MT_1	450
MT_1	460	469	-2.07819	MT_1	460	469	-1.34402	MT_1	460	469	0	MT_1	460	469	-5.45093	MT_1	460	469	-1.49447	MT_1	460	469	-2.10182	MT_1	460	469	0	MT_1	460	469	-4.52684	MT_1	460	469	-1.55871	MT_1	460	469	-1.96849	MT_1	460	469	-1.01787	MT_1	460	469	-4.40303	MT_1	460
MT_1	470	479	1.1811	MT_1	470	479	-2.89637	MT_1	470	479	0	MT_1	470	479	-2.70377	MT_1	470	479	-1.49447	MT_1	470	479	-1.49447	MT_1	470	479	1.49741	MT_1	470	479	-4.48295	MT_1	470	479	-3.18811	MT_1	470	479	0	MT_1	470	479	-2.99594	MT_1	470	479	0	MT_1	470
MT_1	480	489	1.04117	MT_1	480	489	-2.44208	MT_1	480	489	-1.90978	MT_1	480	489	-6.04005	MT_1	480	489	-2.21263	MT_1	480	489	-4.51167	MT_1	480	489	-3.02157	MT_1	480	489	-3.38176	MT_1	480	489	-1.25924	MT_1	480	489	-2.87363	MT_1	480	489	-1.05644	MT_1	480	489	-3.8435	MT_1	480
MT_1	490	499	1.44594	MT_1	490	499	-2.02658	MT_1	490	499	-1.25021	MT_1	490	499	-2.29943	MT_1	490	499	0	MT_1	490	499	-4.26123	MT_1	490	499	1.49741	MT_1	490	499	-4.32107	MT_1	490	499	-2.38283	MT_1	490	499	-1.5557	MT_1	490	499	-3.84037	MT_1	490	499	-2.37351	MT_1	490
MT_1	500	509	-1.83337	MT_1	500	509	-4.22691	MT_1	500	509	-2.64612	MT_1	500	509	-3.88631	MT_1	500	509	-4.26123	MT_1	500	509	-3.77855	MT_1	500	509	-2.52281	MT_1	500	509	-3.02157	MT_1	500	509	-3.66396	MT_1	500	509	0	MT_1	500	509	-4.78911	MT_1	500	509	-2.00338	MT_1	500
MT_1	510	519	-1.11154	MT_1	510	519	-4.27033	MT_1	510	519	-1.25021	MT_1	510	519	-4.24213	MT_1	510	519	-2.21263	MT_1	510	519	-3.02893	MT_1	510	519	0	MT_1	510	519	-5.73382	MT_1	510	519	-3.54873	MT_1	510	519	-3.54873	MT_1	510	519	-3.0059	MT_1	510	519	-2.15637	MT_1	510
MT_1	520	529	0	MT_1	520	529	-1.11154	MT_1	520	529	-1.90978	MT_1	520	529	-2.70377	MT_1	520	529	-2.21263	MT_1	520	529	-3.77855	MT_1	520	529	0	MT_1	520	529	-1.52416	MT_1	520	529	-1.55871	MT_1	520	529	-0.980352	MT_1	520	529	-2.35041	MT_1	520	529	-3.49176	MT_1	520
MT_1	530	539	0	MT_1	530	539	0	MT_1	530	539	-1.25021	MT_1	530	539	-1.90978	MT_1	530	539	0	MT_1	530	539	0	MT_1	530	539	0	MT_1	530	539	-2.52281	MT_1	530	539	-1.97043	MT_1	530	539	0.582539	MT_1	530	539	0.834473	MT_1	530	539	0	MT_1	530
MT_1	540	549	0	MT_1	540	549	0	MT_1	540	549	0	MT_1	540	549	-1.90978	MT_1	540	549	0	MT_1	540	549	-1.49447	MT_1	540	549	0	MT_1	540	549	0	MT_1	540	549	-1.55871	MT_1	540	549	0	MT_1	540	549	-1.60874	MT_1	540	549	-1.01787	MT_1	540
MT_1	550	559	0	MT_1	550	559	-1.38481	MT_1	550	559	0	MT_1	550	559	-1.25021	MT_1	550	559	0	MT_1	550	559	-1.49447	MT_1	550	559	0	MT_1	550	559	0	MT_1	550	559	-0.980352	MT_1	550	559	0	MT_1	550	559	-1.01787	MT_1	550	559	-1.01787	MT_1	550
MT_1	560	569	-1.38481	MT_1	560	569	-1.38481	MT_1	560	569	0	MT_1	560	569	-2.36072	MT_1	560	569	0	MT_1	560	569	-1.49447	MT_1	560	569	-1.75425	MT_1	560	569	0	MT_1	560	569	-2.19097	MT_1	560	569	0	MT_1	560	569	-2.02672	MT_1	560	569	0	MT_1	560
MT_1	570	579	0	MT_1	570	579	0	MT_1	570	579	0	MT_1	570	579	0	MT_1	570	579	0	MT_1	570	579	0	MT_1	570	579	0	MT_1	570	579	-0.256839	MT_1	570	579	-1.97043	MT_1	570	579	0	MT_1	570	579	-2.02672	MT_1	570	579	0	MT_1	570
MT_1	580	588	0	MT_1	580	588	0	MT_1	580	588	-1.25021	MT_1	580	588	0	MT_1	580	588	0	MT_1	580	588	-2.21263	MT_1	580	588	-1.75425	MT_1	580	588	0	MT_1	580	588	-0.980352	MT_1	580	588	-1.55871	MT_1	580	588	-1.60874	MT_1	580	588	-0.183398	MT_1	580
MT_1	589	598	0	MT_1	589	598	-1.38481	MT_1	589	598	0	MT_1	589	598	-2.36072	MT_1	589	598	0	MT_1	589	598	-2.21263	MT_1	589	598	0	MT_1	589	598	0	MT_1	589	598	0	MT_1	589	598	0	MT_1	589	598	-1.01787	MT_1	589	598	-2.02672	MT_1	589
MT_1	599	608	0	MT_1	599	608	-2.02658	MT_1	599	608	0	MT_1	599	608	-3.21296	MT_1	599	608	-1.49447	MT_1	599	608	-2.68993	MT_1	599	608	0	MT_1	599	608	-2.52281	MT_1	599	608	-1.97043	MT_1	599	608	-1.55871	MT_1	599	608	-1.01787	MT_1	599	608	-3.20154	MT_1	599
MT_1	609	618	0	MT_1	609	618	-0.558611	MT_1	609	618	-1.25021	MT_1	609	618	-2.36072	MT_1	609	618	0	MT_1	609	618	-4.725	MT_1	609	618	0	MT_1	609	618	-4.48295	MT_1	609	618	-1.97043	MT_1	609	618	-2.55207	MT_1	609	618	-1.01787	MT_1	609	618	-4.2816	MT_1	609
MT_1	619	628	1.78483	MT_1	619	628	-0.67336	MT_1	619	628	-1.25021	MT_1	619	628	-2.64612	MT_1	619	628	0	MT_1	619	628	-4.39188	MT_1	619	628	0	MT_1	619	628	-3.92989	MT_1	619	628	-2.29036	MT_1	619	628	-1.97043	MT_1	619	628	-1.19225	MT_1	619	628	-2.00338	MT_1	619
MT_1	629	638	-1.59409	MT_1	629	638	-1.38481	MT_1	629	638	-2.36072	MT_1	629	638	-2.70377	MT_1	629	638	-3.04796	MT_1	629	638	0	MT_1	629	638	-3.02157	MT_1	629	638	-1.75425	MT_1	629	638	-3.08142	MT_1	629	638	-1.38789	MT_1	629	638	-2.00338	MT_1	629	638	-3.03113	MT_1	629
MT_1	639	648	-0.232375	MT_1	639	648	0	MT_1	639	648	0	MT_1	639	648	-1.25021	MT_1	639	648	-1.49447	MT_1	639	648	-2.68993	MT_1	639	648	-1.75425	MT_1	639	648	-2.52281	MT_1	639	648	-1.55871	MT_1	639	648	-0.980352	MT_1	639	648	-0.248989	MT_1	639	648	-2.02672	MT_1	639
MT_1	649	658	-0.92575	MT_1	649	658	-1.38481	MT_1	649	658	0	MT_1	649	658	-1.90978	MT_1	649	658	0	MT_1	649	658	-2.21263	MT_1	649	658	-1.75425	MT_1	649	658	0	MT_1	649	658	0	MT_1	649	658	-1.97043	MT_1	649	658	-2.02672	MT_1	649	658	-2.61462	MT_1	649
MT_1	659	668	-1.39208	MT_1	659	668	-3.41526	MT_1	659	668	-1.25021	MT_1	659	668	-1.90978	MT_1	659	668	-1.49447	MT_1	659	668	-2.21263	MT_1	659	668	0	MT_1	659	668	-1.75425	MT_1	659	668	-2.96544	MT_1	659	668	0	MT_1	659	668	-0.990663	MT_1	659	668	0	MT_1	659
MT_1	669	678	-3.79609	MT_1	669	678	0	MT_1	669	678	-2.36072	MT_1	669	678	-1.25021	MT_1	669	678	-3.04796	MT_1	669	678	0	MT_1	669	678	-2.52281	MT_1	669	678	0	MT_1	669	678	-0.980352	MT_1	669	678	0	MT_1	669	678	-0.774268	MT_1	669	678	-1.01787	MT_1	669
MT_1	679	688	-0.92575	MT_1	679	688	1.78483	MT_1	679	688	0.465284	MT_1	679	688	0	MT_1	679	688	0	MT_1	679	688	-1.49447	MT_1	679	688	1.49741	MT_1	679	688	0	MT_1	679	688	-2.55207	MT_1	679	688	-0.980352	MT_1	679	688	2.65434	MT_1	679	688	-3.03113	MT_1	679
MT_1	689	698	-2.54452	MT_1	689	698	0	MT_1	689	698	-2.98072	MT_1	689	698	-1.25021	MT_1	689	698	-2.21263	MT_1	689	698	0	MT_1	689	698	0	MT_1	689	698	0	MT_1	689	698	-2.77351	MT_1	689	698	0	MT_1	689	698	0.341882	MT_1	689	698	0	MT_1	689
MT_1	699	708	-1.57307	MT_1	699	708	-2.07819	MT_1	699	708	-2.98072	MT_1	699	708	0.465284	MT_1	699	708	0	MT_1	699	708	-1.49447	MT_1	699	708	-2.52281	MT_1	699	708	0	MT_1	699	708	-2.66759	MT_1	699	708	-0.397813	MT_1	699	708	-0.657401	MT_1	699	708	-2.35041	MT_1	699
MT_1	709	718	-0.894834	MT_1	709	718	-0.293355	MT_1	709	718	-3.74511	MT_1	709	718	-0.557726	MT_1	709	718	-3.77855	MT_1	709	718	-1.67597	MT_1	709	718	-2.82366	MT_1	709	718	-2.52281	MT_1	709	718	-1.89437	MT_1	709	718	0	MT_1	709	718	-2.92185	MT_1	709	718	-1.19225	MT_1	709
MT_1	719	728	0.111811	MT_1	719	728	-0.293355	MT_1	719	728	-3.21296	MT_1	719	728	-1.90978	MT_1	719	728	-3.77855	MT_1	719	728	-2.68993	MT_1	719	728	-2.64129	MT_1	719	728	0	MT_1	719	728	-1.96795	MT_1	719	728	-1.55871	MT_1	719	728	-2.19576	MT_1	719	728	-0.774268	MT_1	719
MT_1	729	738	-1.63042	MT_1	729	738	-1.38481	MT_1	729	738	-1.90978	MT_1	729	738	-1.90978	MT_1	729	738	-3.04796	MT_1	729	738	-2.21263	MT_1	729	738	-3.02157	MT_1	729	738	0	MT_1	729	738	-2.55227	MT_1	729	738	-0.562342	MT_1	729	738	0.0232346	MT_1	729	738	-2.02672	MT_1	729
MT_1	739	748	-1.38481	MT_1	739	748	-3.17902	MT_1	739	748	0	MT_1	739	748	-1.25021	MT_1	739	748	0.16413	MT_1	739	748	-3.95799	MT_1	739	748	-1.75425	MT_1	739	748	-2.52281	MT_1	739	748	-0.980352	MT_1	739	748	-2.19097	MT_1	739	748	1.27962	MT_1	739	748	-2.61462	MT_1	739
MT_1	749	758	-0.539036	MT_1	749	758	-2.04527	MT_1	749	758	-2.11398	MT_1	749	758	-3.93273	MT_1	749	758	-0.146602	MT_1	749	758	-3.12745	MT_1	749	758	-3.02157	MT_1	749	758	-5.59903	MT_1	749	758	-1.60639	MT_1	749	758	-1.48421	MT_1	749	758	-2.37904	MT_1	749	758	-2.65729	MT_1	749
MT_1	759	768	-0.119429	MT_1	759	768	-0.956005	MT_1	759	768	-3.21296	MT_1	759	768	-1.26173	MT_1	759	768	-0.554035	MT_1	759	768	-3.77855	MT_1	759	768	-2.52281	MT_1	759	768	-3.68567	MT_1	759	768	-2.1904	MT_1	759	768	-1.55871	MT_1	759	768	-3.58149	MT_1	759	768	-2.19666	MT_1	759
MT_1	769	778	-0.187495	MT_1	769	778	-0.787446	MT_1	769	778	-3.74511	MT_1	769	778	-2.70377	MT_1	769	778	-3.77855	MT_1	769	778	-3.04796	MT_1	769	778	-1.0254	MT_1	769	778	-4.1387	MT_1	769	778	-3.0665	MT_1	769	778	-2.55207	MT_1	769	778	-0.931289	MT_1	769	778	-3.35394	MT_1	769
MT_1	779	788	-2.68411	MT_1	779	788	-0.759689	MT_1	779	788	-4.13299	MT_1	779	788	0	MT_1	779	788	-1.85138	MT_1	779	788	-1.03133	MT_1	779	788	-3.3915	MT_1	779	788	-0.256839	MT_1	779	788	-2.49815	MT_1	779	788	-0.980352	MT_1	779	788	-3.99682	MT_1	779	788	-0.774268	MT_1	779
MT_1	789	798	-1.83337	MT_1	789	798	-1.39208	MT_1	789	798	-2.36072	MT_1	789	798	0	MT_1	789	798	-2.21263	MT_1	789	798	-1.67597	MT_1	789	798	-2.52281	MT_1	789	798	-3.3915	MT_1	789	798	-2.55227	MT_1	789	798	-0.980352	MT_1	789	798	-3.36902	MT_1	789	798	-2.02672	MT_1	789
MT_1	799	808	-2.07819	MT_1	799	808	-1.38481	MT_1	799	808	-2.36072	MT_1	799	808	0	MT_1	799	808	-2.21263	MT_1	799	808	-2.21263	MT_1	799	808	0	MT_1	799	808	1.49741	MT_1	799	808	-1.97043	MT_1	799	808	-0.980352	MT_1	799	808	-1.15442	MT_1	799	808	-1.60874	MT_1	799
MT_1	809	818	-1.38481	MT_1	809	818	0	MT_1	809	818	-1.90978	MT_1	809	818	0	MT_1	809	818	0	MT_1	809	818	-1.49447	MT_1	809	818	0	MT_1	809	818	-1.75425	MT_1	809	818	-1.97043	MT_1	809	818	0	MT_1	809	818	-1.25487	MT_1	809	818	-1.51594	MT_1	809
MT_1	819	828	0	MT_1	819	828	-2.07819	MT_1	819	828	0	MT_1	819	828	0	MT_1	819	828	0	MT_1	819	828	0	MT_1	819	828	-1.75425	MT_1	819	828	0	MT_1	819	828	-0.980352	MT_1	819	828	0	MT_1	819	828	-1.60874	MT_1	819	828	0	MT_1	819
MT_1	829	838	-1.38481	MT_1	829	838	-0.232375	MT_1	829	838	0	MT_1	829	838	-1.25021	MT_1	829	838	0	MT_1	829	838	-2.68993	MT_1	829	838	-3.02157	MT_1	829	838	-2.52281	MT_1	829	838	-1.55871	MT_1	829	838	-1.38789	MT_1	829	838	-0.666971	MT_1	829	838	-2.19666	MT_1	829
MT_1	839	848	-0.96533	MT_1	839	848	-1.38481	MT_1	839	848	-3.41296	MT_1	839	848	-1.25021	MT_1	839	848	0.577367	MT_1	839	848	-1.49447	MT_1	839	848	-5.19388	MT_1	839	848	0	MT_1	839	848	-1.70782	MT_1	839	848	-0.980352	MT_1	839	848	-1.30681	MT_1	839	848	-3.03113	MT_1	839
MT_1	849	858	-1.95743	MT_1	849	858	0	MT_1	849	858	-3.43656	MT_1	849	858	0	MT_1	849	858	2.79343	MT_1	849	858	0	MT_1	849	858	3.01481	MT_1	849	858	0	MT_1	849	858	-4.20328	MT_1	849	858	0	MT_1	849	858	-3.33008	MT_1	849	858	0	MT_1	849
MT_1	859	868	-1.72311	MT_1	859	868	2.22301	MT_1	859	868	-3.82364	MT_1	859	868	-1.25021	MT_1	859	868	1.5822	MT_1	859	868	-2.21263	MT_1	859	868	1.66125	MT_1	859	868	-3.02157	MT_1	859	868	-4.16557	MT_1	859	868	-0.980352	MT_1	859	868	-2.32116	MT_1	859	868	-2.61462	MT_1	859
MT_1	869	878	-1.99673	MT_1	869	878	0	MT_1	869	878	-4.61111	MT_1	869	878	0	MT_1	869	878	-4.725	MT_1	869	878	0	MT_1	869	878	-5.91499	MT_1	869	878	0	MT_1	869	878	-4.32017	MT_1	869	878	0	MT_1	869	878	-3.54905	MT_1	869	878	0	MT_1	869
MT_1	879	888	-1.39419	MT_1	879	888	-2.07819	MT_1	879	888	-2.36072	MT_1	879	888	0	MT_1	879	888	-3.77855	MT_1	879	888	0	MT_1	879	888	-3.68567	MT_1	879	888	0	MT_1	879	888	-3.18811	MT_1	879	888	0	MT_1	879	888	-2.99062	MT_1	879	888	0	MT_1	879
MT_1	889	898	-1.05955	MT_1	889	898	0	MT_1	889	898	-2.70377	MT_1	889	898	0	MT_1	889	898	-2.68993	MT_1	889	898	0	MT_1	889	898	-3.02157	MT_1	889	898	0	MT_1	889	898	-2.77351	MT_1	889	898	0	MT_1	889	898	-2.51946	MT_1	889	898	-2.61462	MT_1	889
MT_1	899	908	0.0154481	MT_1	899	908	-1.38481	MT_1	899	908	-2.98072	MT_1	899	908	0	MT_1	899	908	-1.67597	MT_1	899	908	-1.49447	MT_1	899	908	-2.82366	MT_1	899	908	-1.75425	MT_1	899	908	-1.89006	MT_1	899	908	-0.980352	MT_1	899	908	-3.09473	MT_1	899	908	-1.51594	MT_1	899
MT_1	909	918	1.17384	MT_1	909	918	1.15244	MT_1	909	918	-1.60478	MT_1	909	918	0	MT_1	909	918	-3.04796	MT_1	909	918	0	MT_1	909	918	-2.64129	MT_1	909	918	0	MT_1	909	918	-2.50369	MT_1	909	918	0	MT_1	909	918	-1.47627	MT_1	909	918	-2.35041	MT_1	909
MT_1	919	928	-2.68411	MT_1	919	928	0	MT_1	919	928	-3.41296	MT_1	919	928	0	MT_1	919	928	-4.11756	MT_1	919	928	0	MT_1	919	928	-2.64129	MT_1	919	928	0	MT_1	919	928	-4.28437	MT_1	919	928	0	MT_1	919	928	-2.16721	MT_1	919	928	-1.01787	MT_1	919
MT_1	929	938	-2.07819	MT_1	929	938	0	MT_1	929	938	-1.25021	MT_1	929	938	-1.90978	MT_1	929	938	0	MT_1	929	938	-1.49447	MT_1	929	938	-2.52281	MT_1	929	938	0	MT_1	929	938	-2.77351	MT_1	929	938	-0.980352	MT_1	929	938	-2.65729	MT_1	929	938	-2.02672	MT_1	929
MT_1	939	948	-1.89736	MT_1	939	948	-1.38481	MT_1	939	948	-2.98072	MT_1	939	948	-1.90978	MT_1	939	948	-1.67597	MT_1	939	948	0	MT_1	939	948	-3.87239	MT_1	939	948	-2.52281	MT_1	939	948	-2.42714	MT_1	939	948	-1.55871	MT_1	939	948	-3.52122	MT_1	939	948	-3.84037	MT_1	939
MT_1	949	958	-1.74394	MT_1	949	958	-2.07819	MT_1	949	958	-1.25021	MT_1	949	958	-1.90978	MT_1	949	958	-0.554035	MT_1	949	958	-1.49447	MT_1	949	958	-4.99348	MT_1	949	958	0	MT_1	949	958	-2.55207	MT_1	949	958	-1.38789	MT_1	949	958	-2.19666	MT_1	949	958	-3.94007	MT_1	949
MT_1	959	968	1.1766	MT_1	959	968	-1.38481	MT_1	959	968	-3.73434	MT_1	959	968	-1.90978	MT_1	959	968	-3.56452	MT_1	959	968	0	MT_1	959	968	-2.39514	MT_1	959	968	0	MT_1	959	968	-2.04394	MT_1	959	968	-0.980352	MT_1	959	968	-2.7561	MT_1	959	968	0	MT_1	959
MT_1	969	978	1.43891	MT_1	969	978	0	MT_1	969	978	-1.96118	MT_1	969	978	0	MT_1	969	978	-2.31515	MT_1	969	978	0	MT_1	969	978	-1.70871	MT_1	969	978	0	MT_1	969	978	-2.04971	MT_1	969	978	0	MT_1	969	978	-2.37574	MT_1	969	978	-1.01787	MT_1	969
MT_1	979	988	0.310367	MT_1	979	988	0	MT_1	979	988	-2.36072	MT_1	979	988	0	MT_1	979	988	-1.49447	MT_1	979	988	-1.49447	MT_1	979	988	-3.92989	MT_1	979	988	0	MT_1	979	988	-1.52111	MT_1	979	988	0	MT_1	979	988	-1.50552	MT_1	979	988	-1.19225	MT_1	979
MT_1	989	998	-0.759689	MT_1	989	998	-1.38481	MT_1	989	998	-2.70377	MT_1	989	998	0	MT_1	989	998	-3.33457	MT_1	989	998	-1.49447	MT_1	989	998	-1.75425	MT_1	989	998	0	MT_1	989	998	-2.23117	MT_1	989	998	0	MT_1	989	998	0.37919	MT_1	989	998	0	MT_1	989
MT_1	999	1008	-3.79609	MT_1	999	1008	0	MT_1	999	1008	-3.58857	MT_1	999	1008	-1.25021	MT_1	999	1008	-3.33457	MT_1	999	1008	-1.49447	MT_1	999	1008	-3.02157	MT_1	999	1008	0	MT_1	999	1008	-3.91956	MT_1	999	1008	-0.980352	MT_1	999	1008	-2.6117	MT_1	999	1008	-2.61462	MT_1	999
MT_1	1009	1018	-3.41526	MT_1	1009	1018	0	MT_1	1009	1018	-2.70377	MT_1	1009	1018	-1.90978	MT_1	1009	1018	-2.68993	MT_1	1009	1018	-1.49447	MT_1	1009	1018	-3.92989	MT_1	1009	1018	0	MT_1	1009	1018	-3.96294	MT_1	1009	1018	-1.55871	MT_1	1009	1018	-3.03113	MT_1	1009	1018	-2.61462	MT_1	1009
MT_1	1019	1028	-2.07819	MT_1	1019	1028	1.15244	MT_1	1019	1028	-1.25021	MT_1	1019	1028	-1.25021	MT_1	1019	1028	-1.49447	MT_1	1019	1028	0	MT_1	1019	1028	-3.3915	MT_1	1019	1028	0	MT_1	1019	1028	-1.55871	MT_1	1019	1028	0	MT_1	1019	1028	-1.25487	MT_1	1019	1028	-1.01787	MT_1	1019
MT_1	1029	1038	0	MT_1	1029	1038	-2.54452	MT_1	1029	1038	-1.90978	MT_1	1029	1038	-1.90978	MT_1	1029	1038	-1.49447	MT_1	1029	1038	-3.04796	MT_1	1029	1038	-1.75425	MT_1	1029	1038	-1.52416	MT_1	1029	1038	0	MT_1	1029	1038	-0.976167	MT_1	1029	1038	0	MT_1	1029	1038	-1.51594	MT_1	1029
MT_1	1039	1048	-2.54452	MT_1	1039	1048	-2.26282	MT_1	1039	1048	0	MT_1	1039	1048	-2.70377	MT_1	1039	1048	0	MT_1	1039	1048	-1.49447	MT_1	1039	1048	-1.75425	MT_1	1039	1048	-2.52281	MT_1	1039	1048	0	MT_1	1039	1048	-1.294	MT_1	1039	1048	-1.60874	MT_1	1039	1048	-1.4781	MT_1	1039
MT_1	1049	1058	-1.38481	MT_1	1049	1058	0	MT_1	1049	1058	-1.25021	MT_1	1049	1058	-1.25021	MT_1	1049	1058	0	MT_1	1049	1058	0	MT_1	1049	1058	0	MT_1	1049	1058	0	MT_1	1049	1058	-1.55871	MT_1	1049	1058	-1.55871	MT_1	1049	1058	-2.61462	MT_1	1049	1058	-1.60874	MT_1	1049
MT_1	1059	1068	-2.07819	MT_1	1059	1068	0	MT_1	1059	1068	0	MT_1	1059	1068	0	MT_1	1059	1068	0	MT_1	1059	1068	-1.49447	MT_1	1059	1068	0	MT_1	1059	1068	0	MT_1	1059	1068	-0.980352	MT_1	1059	1068	0	MT_1	1059	1068	-2.02672	MT_1	1059	1068	-1.01787	MT_1	1059
MT_1	1069	1078	-1.63042	MT_1	1069	1078	-1.38481	MT_1	1069	1078	-2.36072	MT_1	1069	1078	-2.36072	MT_1	1069	1078	-1.49447	MT_1	1069	1078	-3.57357	MT_1	1069	1078	-3.3915	MT_1	1069	1078	-3.68567	MT_1	1069	1078	-1.96953	MT_1	1069	1078	-2.55207	MT_1	1069	1078	-1.74776	MT_1	1069	1078	-3.20154	MT_1	1069
MT_1	1079	1088	-1.82292	MT_1	1079	1088	-3.41526	MT_1	1079	1088	-1.26173	MT_1	1079	1088	-2.98072	MT_1	1079	1088	-3.33457	MT_1	1079	1088	-3.33457	MT_1	1079	1088	-4.48295	MT_1	1079	1088	-1.75425	MT_1	1079	1088	-2.90023	MT_1	1079	1088	-1.38789	MT_1	1079	1088	-3.33486	MT_1	1079	1088	-1.4781	MT_1	1079
MT_1	1089	1098	-2.65642	MT_1	1089	1098	-3.41526	MT_1	1089	1098	-4.258	MT_1	1089	1098	-1.25021	MT_1	1089	1098	-3.25221	MT_1	1089	1098	-3.95799	MT_1	1089	1098	-4.99348	MT_1	1089	1098	-3.02157	MT_1	1089	1098	-3.36328	MT_1	1089	1098	-2.70383	MT_1	1089	1098	-4.01962	MT_1	1089	1098	-3.20154	MT_1	1089
MT_1	1099	1108	-2.64365	MT_1	1099	1108	-0.67336	MT_1	1099	1108	-4.13299	MT_1	1099	1108	-0.810791	MT_1	1099	1108	-3.57357	MT_1	1099	1108	-0.554035	MT_1	1099	1108	-3.92989	MT_1	1099	1108	-3.3915	MT_1	1099	1108	-1.294	MT_1	1099	1108	-1.55871	MT_1	1099	1108	-1.4946	MT_1	1099	1108	0.834473	MT_1	1099
MT_1	1109	1118	-1.38481	MT_1	1109	1118	0	MT_1	1109	1118	-1.25021	MT_1	1109	1118	0	MT_1	1109	1118	-2.21263	MT_1	1109	1118	-1.49447	MT_1	1109	1118	0	MT_1	1109	1118	-1.75425	MT_1	1109	1118	0	MT_1	1109	1118	0	MT_1	1109	1118	-2.02672	MT_1	1109	1118	-2.02672	MT_1	1109
MT_1	1119	1128	-2.07819	MT_1	1119	1128	-2.26282	MT_1	1119	1128	0	MT_1	1119	1128	-3.41296	MT_1	1119	1128	-1.49447	MT_1	1119	1128	0.197217	MT_1	1119	1128	-1.75425	MT_1	1119	1128	2.21621	MT_1	1119	1128	-0.980352	MT_1	1119	1128	-2.77351	MT_1	1119	1128	0	MT_1	1119	1128	-2.78308	MT_1	1119
MT_1	1129	1138	-1.38481	MT_1	1129	1138	-1.3666	MT_1	1129	1138	0	MT_1	1129	1138	-2.91126	MT_1	1129	1138	-1.49447	MT_1	1129	1138	1.61357	MT_1	1129	1138	0	MT_1	1129	1138	1.39637	MT_1	1129	1138	0	MT_1	1129	1138	-1.89954	MT_1	1129	1138	0	MT_1	1129	1138	1.37638	MT_1	1129
MT_1	1139	1148	0	MT_1	1139	1148	-1.57873	MT_1	1139	1148	0	MT_1	1139	1148	-4.84581	MT_1	1139	1148	0	MT_1	1139	1148	1.2911	MT_1	1139	1148	-1.75425	MT_1	1139	1148	1.05425	MT_1	1139	1148	0	MT_1	1139	1148	-2.39222	MT_1	1139	1148	0	MT_1	1139	1148	1.46837	MT_1	1139
MT_1	1149	1158	0	MT_1	1149	1158	0	MT_1	1149	1158	0	MT_1	1149	1158	0	MT_1	1149	1158	0	MT_1	1149	1158	0	MT_1	1149	1158	0	MT_1	1149	1158	0	MT_1	1149	1158	0	MT_1	1149	1158	0	MT_1	1149	1158	0	MT_1	1149	1158	0	MT_1	1149
MT_1	1159	1167	0	MT_1	1159	1167	0	MT_1	1159	1167	0	MT_1	1159	1167	0	MT_1	1159	1167	0	MT_1	1159	1167	0	MT_1	1159	1167	0	MT_1	1159	1167	0	MT_1	1159	1167	0	MT_1	1159	1167	0	MT_1	1159	1167	0	MT_1	1159	1167	0	MT_1	1159
MT_1	1168	1177	0	MT_1	1168	1177	-2.89637	MT_1	1168	1177	0	MT_1	1168	1177	-1.25021	MT_1	1168	1177	0	MT_1	1168	1177	-1.49447	MT_1	1168	1177	0	MT_1	1168	1177	-1.75425	MT_1	1168	1177	-0.980352	MT_1	1168	1177	-3.96294	MT_1	1168	1177	0	MT_1	1168	1177	-2.78308	MT_1	1168
MT_1	1178	1187	-0.232375	MT_1	1178	1187	-1.38481	MT_1	1178	1187	-1.90978	MT_1	1178	1187	-1.25021	MT_1	1178	1187	-1.49447	MT_1	1178	1187	-1.49447	MT_1	1178	1187	-1.75425	MT_1	1178	1187	-1.75425	MT_1	1178	1187	-1.97043	MT_1	1178	1187	-2.3829	MT_1	1178	1187	-3.03113	MT_1	1178	1187	-0.84317	MT_1	1178
MT_1	1188	1197	-1.38481	MT_1	1188	1197	-1.38481	MT_1	1188	1197	-2.36072	MT_1	1188	1197	0	MT_1	1188	1197	-3.57357	MT_1	1188	1197	0	MT_1	1188	1197	-2.52281	MT_1	1188	1197	0	MT_1	1188	1197	-2.29036	MT_1	1188	1197	-0.980352	MT_1	1188	1197	-1.51594	MT_1	1188	1197	0	MT_1	1188
MT_1	1198	1207	-1.11154	MT_1	1198	1207	0	MT_1	1198	1207	-3.88631	MT_1	1198	1207	0	MT_1	1198	1207	-0.87719	MT_1	1198	1207	0	MT_1	1198	1207	-2.64129	MT_1	1198	1207	0	MT_1	1198	1207	-2.77351	MT_1	1198	1207	-0.980352	MT_1	1198	1207	-1.19225	MT_1	1198	1207	-1.01787	MT_1	1198
MT_1	1208	1217	-2.16959	MT_1	1208	1217	-2.07819	MT_1	1208	1217	-1.90978	MT_1	1208	1217	1.09899	MT_1	1208	1217	-3.33457	MT_1	1208	1217	0	MT_1	1208	1217	0	MT_1	1208	1217	1.49741	MT_1	1208	1217	-2.29036	MT_1	1208	1217	0	MT_1	1208	1217	-3.73326	MT_1	1208	1217	0	MT_1	1208
MT_1	1218	1227	-1.38481	MT_1	1218	1227	0	MT_1	1218	1227	-1.25021	MT_1	1218	1227	0	MT_1	1218	1227	-1.49447	MT_1	1218	1227	0	MT_1	1218	1227	0	MT_1	1218	1227	0	MT_1	1218	1227	0	MT_1	1218	1227	-1.55871	MT_1	1218	1227	-1.60874	MT_1	1218	1227	0.341882	MT_1	1218
MT_1	1228	1237	-2.30794	MT_1	1228	1237	-1.39419	MT_1	1228	1237	-3.68923	MT_1	1228	1237	-1.90978	MT_1	1228	1237	-4.03887	MT_1	1228	1237	-3.04796	MT_1	1228	1237	-3.15359	MT_1	1228	1237	-2.52281	MT_1	1228	1237	-1.96862	MT_1	1228	1237	-2.19097	MT_1	1228	1237	-3.33486	MT_1	1228	1237	-3.1056	MT_1	1228
MT_1	1238	1247	-1.05955	MT_1	1238	1247	0.0159436	MT_1	1238	1247	-4.01492	MT_1	1238	1247	-2.36072	MT_1	1238	1247	-1.54814	MT_1	1238	1247	0	MT_1	1238	1247	-3.92989	MT_1	1238	1247	-1.89409	MT_1	1238	1247	-1.97043	MT_1	1238	1247	-1.8618	MT_1	1238	1247	-1.09386	MT_1	1238	1247	-2.87503	MT_1	1238
MT_1	1248	1257	-1.12367	MT_1	1248	1257	0.783304	MT_1	1248	1257	-3.74511	MT_1	1248	1257	-1.90978	MT_1	1248	1257	-2.73328	MT_1	1248	1257	-3.04796	MT_1	1248	1257	-4.1387	MT_1	1248	1257	-0.256839	MT_1	1248	1257	-0.71025	MT_1	1248	1257	-0.816711	MT_1	1248	1257	0.484044	MT_1	1248	1257	-1.25487	MT_1	1248
MT_1	1258	1267	-2.69612	MT_1	1258	1267	1.78483	MT_1	1258	1267	-3.07106	MT_1	1258	1267	0	MT_1	1258	1267	-1.87845	MT_1	1258	1267	-3.57357	MT_1	1258	1267	-1.46467	MT_1	1258	1267	-3.3915	MT_1	1258	1267	-3.13425	MT_1	1258	1267	-0.649334	MT_1	1258	1267	-0.213073	MT_1	1258	1267	-2.83786	MT_1	1258
MT_1	1268	1277	-2.03395	MT_1	1268	1277	-2.54452	MT_1	1268	1277	-3.21094	MT_1	1268	1277	-1.25021	MT_1	1268	1277	-5.84161	MT_1	1268	1277	0	MT_1	1268	1277	-5.45033	MT_1	1268	1277	-2.52281	MT_1	1268	1277	-3.13481	MT_1	1268	1277	-2.29036	MT_1	1268	1277	-1.87356	MT_1	1268	1277	-2.83786	MT_1	1268
MT_1	1278	1287	-0.232375	MT_1	1278	1287	0	MT_1	1278	1287	-1.25021	MT_1	1278	1287	0	MT_1	1278	1287	-1.49447	MT_1	1278	1287	-1.49447	MT_1	1278	1287	-1.75425	MT_1	1278	1287	-1.75425	MT_1	1278	1287	0	MT_1	1278	1287	-3.28637	MT_1	1278	1287	-1.01787	MT_1	1278	1287	-1.01787	MT_1	1278
MT_1	1288	1297	-2.02658	MT_1	1288	1297	0	MT_1	1288	1297	-1.25021	MT_1	1288	1297	0	MT_1	1288	1297	0	MT_1	1288	1297	0	MT_1	1288	1297	0	MT_1	1288	1297	0	MT_1	1288	1297	0.582539	MT_1	1288	1297	-1.70782	MT_1	1288	1297	-2.02672	MT_1	1288	1297	-1.60874	MT_1	1288
MT_1	1298	1307	0	MT_1	1298	1307	-0.92575	MT_1	1298	1307	0	MT_1	1298	1307	-1.90978	MT_1	1298	1307	1.6586	MT_1	1298	1307	0	MT_1	1298	1307	0	MT_1	1298	1307	-1.75425	MT_1	1298	1307	0	MT_1	1298	1307	-2.19097	MT_1	1298	1307	-1.60874	MT_1	1298	1307	-1.01787	MT_1	1298
MT_1	1308	1317	0	MT_1	1308	1317	-3.41526	MT_1	1308	1317	-1.25021	MT_1	1308	1317	-1.90978	MT_1	1308	1317	0	MT_1	1308	1317	-2.68993	MT_1	1308	1317	-1.75425	MT_1	1308	1317	-1.89409	MT_1	1308	1317	-0.980352	MT_1	1308	1317	-2.3829	MT_1	1308	1317	0	MT_1	1308	1317	-2.02672	MT_1	1308
MT_1	1318	1326	0	MT_1	1318	1326	0.078029	MT_1	1318	1326	-1.90978	MT_1	1318	1326	-1.25021	MT_1	1318	1326	-0.554035	MT_1	1318	1326	-3.57357	MT_1	1318	1326	0	MT_1	1318	1326	-3.92989	MT_1	1318	1326	-0.980352	MT_1	1318	1326	-2.27267	MT_1	1318	1326	0	MT_1	1318	1326	-1.65916	MT_1	1318
MT_1	1327	1336	0	MT_1	1327	1336	-1.63042	MT_1	1327	1336	-1.90978	MT_1	1327	1336	-2.70377	MT_1	1327	1336	0	MT_1	1327	1336	-2.68993	MT_1	1327	1336	-1.75425	MT_1	1327	1336	-4.48295	MT_1	1327	1336	0	MT_1	1327	1336	-3.89185	MT_1	1327	1336	-1.01787	MT_1	1327	1336	-3.95464	MT_1	1327
MT_1	1337	1346	0	MT_1	1337	1346	-0.92575	MT_1	1337	1346	0	MT_1	1337	1346	-1.25021	MT_1	1337	1346	0	MT_1	1337	1346	-1.49447	MT_1	1337	1346	0	MT_1	1337	1346	0	MT_1	1337	1346	0	MT_1	1337	1346	0	MT_1	1337	1346	0	MT_1	1337	1346	-0.183398	MT_1	1337
MT_1	1347	1356	0	MT_1	1347	1356	0	MT_1	1347	1356	0	MT_1	1347	1356	0	MT_1	1347	1356	-1.49447	MT_1	1347	1356	0	MT_1	1347	1356	0	MT_1	1347	1356	0	MT_1	1347	1356	0	MT_1	1347	1356	0	MT_1	1347	1356	0	MT_1	1347	1356	0	MT_1	1347
MT_1	1357	1366	-1.38481	MT_1	1357	1366	0	MT_1	1357	1366	-2.98072	MT_1	1357	1366	0	MT_1	1357	1366	-2.68993	MT_1	1357	1366	0	MT_1	1357	1366	-0.256839	MT_1	1357	1366	0	MT_1	1357	1366	0	MT_1	1357	1366	-0.980352	MT_1	1357	1366	-2.61462	MT_1	1357	1366	-1.01787	MT_1	1357
MT_1	1367	1376	-0.232375	MT_1	1367	1376	-2.89637	MT_1	1367	1376	-1.90978	MT_1	1367	1376	-1.25021	MT_1	1367	1376	0	MT_1	1367	1376	0	MT_1	1367	1376	-1.0254	MT_1	1367	1376	-1.75425	MT_1	1367	1376	0	MT_1	1367	1376	-1.38789	MT_1	1367	1376	-1.60874	MT_1	1367	1376	0	MT_1	1367
MT_1	1377	1386	-2.07819	MT_1	1377	1386	-1.99958	MT_1	1377	1386	-1.25021	MT_1	1377	1386	-2.91593	MT_1	1377	1386	-2.68993	MT_1	1377	1386	-2.45897	MT_1	1377	1386	0	MT_1	1377	1386	-4.88177	MT_1	1377	1386	0.582539	MT_1	1377	1386	-4.48574	MT_1	1377	1386	-2.61462	MT_1	1377	1386	-2.78308	MT_1	1377
MT_1	1387	1396	0	MT_1	1387	1396	-1.74812	MT_1	1387	1396	-2.36072	MT_1	1387	1396	-3.54101	MT_1	1387	1396	-1.49447	MT_1	1387	1396	-3.4168	MT_1	1387	1396	-2.52281	MT_1	1387	1396	-4.76848	MT_1	1387	1396	-1.55871	MT_1	1387	1396	-4.54169	MT_1	1387	1396	-2.02672	MT_1	1387	1396	-5.05974	MT_1	1387
MT_1	1397	1406	-2.07819	MT_1	1397	1406	-0.906788	MT_1	1397	1406	-1.60478	MT_1	1397	1406	-4.13299	MT_1	1397	1406	-2.68993	MT_1	1397	1406	-3.77855	MT_1	1397	1406	0	MT_1	1397	1406	-5.28452	MT_1	1397	1406	0	MT_1	1397	1406	-4.17197	MT_1	1397	1406	-1.01787	MT_1	1397	1406	-5.78265	MT_1	1397
MT_1	1407	1416	0	MT_1	1407	1416	-2.51724	MT_1	1407	1416	0	MT_1	1407	1416	-2.11398	MT_1	1407	1416	-2.21263	MT_1	1407	1416	-4.11756	MT_1	1407	1416	0	MT_1	1407	1416	-4.1387	MT_1	1407	1416	-0.980352	MT_1	1407	1416	-4.80509	MT_1	1407	1416	-1.01787	MT_1	1407	1416	-3.58149	MT_1	1407
MT_1	1417	1426	0	MT_1	1417	1426	-1.39663	MT_1	1417	1426	0	MT_1	1417	1426	-4.01492	MT_1	1417	1426	0	MT_1	1417	1426	-2.21263	MT_1	1417	1426	-2.52281	MT_1	1417	1426	-3.92989	MT_1	1417	1426	-0.980352	MT_1	1417	1426	-5.6452	MT_1	1417	1426	-1.60874	MT_1	1417	1426	-4.90081	MT_1	1417
MT_1	1427	1436	-0.232375	MT_1	1427	1436	-2.02658	MT_1	1427	1436	0	MT_1	1427	1436	-2.70377	MT_1	1427	1436	-1.49447	MT_1	1427	1436	-2.21263	MT_1	1427	1436	0	MT_1	1427	1436	-2.52281	MT_1	1427	1436	-0.980352	MT_1	1427	1436	-3.28746	MT_1	1427	1436	0	MT_1	1427	1436	-1.99418	MT_1	1427
MT_1	1437	1446	-1.74394	MT_1	1437	1446	-2.01125	MT_1	1437	1446	-1.25021	MT_1	1437	1446	-2.70377	MT_1	1437	1446	0	MT_1	1437	1446	-2.21263	MT_1	1437	1446	0	MT_1	1437	1446	-3.02157	MT_1	1437	1446	0	MT_1	1437	1446	-4.60589	MT_1	1437	1446	0	MT_1	1437	1446	-2.67358	MT_1	1437
MT_1	1447	1456	0	MT_1	1447	1456	-3.40171	MT_1	1447	1456	0	MT_1	1447	1456	-4.43838	MT_1	1447	1456	-0.554035	MT_1	1447	1456	-3.95799	MT_1	1447	1456	0	MT_1	1447	1456	-3.92989	MT_1	1447	1456	0	MT_1	1447	1456	-5.05111	MT_1	1447	1456	-1.60874	MT_1	1447	1456	-4.26	MT_1	1447
MT_1	1457	1466	0	MT_1	1457	1466	-3.41526	MT_1	1457	1466	0	MT_1	1457	1466	-3.58857	MT_1	1457	1466	0	MT_1	1457	1466	-2.68993	MT_1	1457	1466	-1.75425	MT_1	1457	1466	-1.75425	MT_1	1457	1466	0	MT_1	1457	1466	-3.2295	MT_1	1457	1466	-2.02672	MT_1	1457	1466	-3.36902	MT_1	1457
MT_1	1467	1476	-2.07819	MT_1	1467	1476	-2.02658	MT_1	1467	1476	-1.25021	MT_1	1467	1476	-2.98072	MT_1	1467	1476	0	MT_1	1467	1476	-1.49447	MT_1	1467	1476	0	MT_1	1467	1476	0	MT_1	1467	1476	-1.55871	MT_1	1467	1476	-2.19097	MT_1	1467	1476	-1.60874	MT_1	1467	1476	-2.61462	MT_1	1467
MT_1	1477	1486	-1.38481	MT_1	1477	1486	0	MT_1	1477	1486	-1.25021	MT_1	1477	1486	0	MT_1	1477	1486	0	MT_1	1477	1486	0	MT_1	1477	1486	0	MT_1	1477	1486	0	MT_1	1477	1486	-0.980352	MT_1	1477	1486	-1.55871	MT_1	1477	1486	-2.35041	MT_1	1477	1486	0	MT_1	1477
MT_1	1487	1495	-2.07819	MT_1	1487	1495	0	MT_1	1487	1495	-2.36072	MT_1	1487	1495	0	MT_1	1487	1495	-3.04796	MT_1	1487	1495	0	MT_1	1487	1495	-3.02157	MT_1	1487	1495	0	MT_1	1487	1495	-2.55207	MT_1	1487	1495	0	MT_1	1487	1495	-2.36707	MT_1	1487	1495	-1.01787	MT_1	1487
MT_1	1496	1505	-2.89637	MT_1	1496	1505	-1.74394	MT_1	1496	1505	-1.90978	MT_1	1496	1505	0	MT_1	1496	1505	-2.21263	MT_1	1496	1505	0	MT_1	1496	1505	0	MT_1	1496	1505	-1.75425	MT_1	1496	1505	-0.980352	MT_1	1496	1505	-1.97043	MT_1	1496	1505	-1.51594	MT_1	1496	1505	-1.60874	MT_1	1496
MT_1	1506	1515	0	MT_1	1506	1515	-1.39519	MT_1	1506	1515	0	MT_1	1506	1515	-0.151221	MT_1	1506	1515	0	MT_1	1506	1515	-3.04796	MT_1	1506	1515	0	MT_1	1506	1515	0	MT_1	1506	1515	0	MT_1	1506	1515	-2.29	MT_1	1506	1515	0	MT_1	1506	1515	-1.51594	MT_1	1506
MT_1	1516	1525	1.15244	MT_1	1516	1525	0.715615	MT_1	1516	1525	-2.98072	MT_1	1516	1525	-3.88631	MT_1	1516	1525	0	MT_1	1516	1525	-3.95799	MT_1	1516	1525	1.49741	MT_1	1516	1525	-2.43248	MT_1	1516	1525	0	MT_1	1516	1525	-1.48874	MT_1	1516	1525	0	MT_1	1516	1525	-2.64073	MT_1	1516
MT_1	1526	1535	-1.38481	MT_1	1526	1535	-0.210397	MT_1	1526	1535	0	MT_1	1526	1535	-1.60478	MT_1	1526	1535	0	MT_1	1526	1535	-2.68993	MT_1	1526	1535	-1.75425	MT_1	1526	1535	-1.0254	MT_1	1526	1535	-0.980352	MT_1	1526	1535	-2.70451	MT_1	1526	1535	0	MT_1	1526	1535	-1.53523	MT_1	1526
MT_1	1536	1545	-0.92575	MT_1	1536	1545	-0.293355	MT_1	1536	1545	-3.58857	MT_1	1536	1545	0	MT_1	1536	1545	-2.68993	MT_1	1536	1545	-2.21263	MT_1	1536	1545	-2.52281	MT_1	1536	1545	-2.52281	MT_1	1536	1545	-1.97043	MT_1	1536	1545	-1.97043	MT_1	1536	1545	-1.01787	MT_1	1536	1545	0	MT_1	1536
MT_1	1546	1555	-1.38481	MT_1	1546	1555	-1.63042	MT_1	1546	1555	0	MT_1	1546	1555	-1.90978	MT_1	1546	1555	0	MT_1	1546	1555	-1.49447	MT_1	1546	1555	0	MT_1	1546	1555	-2.52281	MT_1	1546	1555	-0.980352	MT_1	1546	1555	-2.87363	MT_1	1546	1555	0	MT_1	1546	1555	-3.49176	MT_1	1546
MT_1	1556	1565	-1.38481	MT_1	1556	1565	-3.17902	MT_1	1556	1565	0	MT_1	1556	1565	-2.36072	MT_1	1556	1565	0	MT_1	1556	1565	-2.68993	MT_1	1556	1565	-1.75425	MT_1	1556	1565	-1.75425	MT_1	1556	1565	-0.980352	MT_1	1556	1565	-2.34639	MT_1	1556	1565	-0.183398	MT_1	1556	1565	-3.03113	MT_1	1556
MT_1	1566	1575	0	MT_1	1566	1575	-2.07819	MT_1	1566	1575	0	MT_1	1566	1575	0	MT_1	1566	1575	0	MT_1	1566	1575	0	MT_1	1566	1575	0	MT_1	1566	1575	0	MT_1	1566	1575	-0.980352	MT_1	1566	1575	-1.38789	MT_1	1566	1575	-0.183398	MT_1	1566	1575	-1.01787	MT_1	1566
MT_1	1576	1585	-0.92575	MT_1	1576	1585	-0.30317	MT_1	1576	1585	-0.810791	MT_1	1576	1585	-2.11398	MT_1	1576	1585	1.6586	MT_1	1576	1585	-1.54814	MT_1	1576	1585	0	MT_1	1576	1585	-1.52416	MT_1	1576	1585	-0.980352	MT_1	1576	1585	-3.36797	MT_1	1576	1585	-2.02672	MT_1	1576	1585	-4.68203	MT_1	1576
MT_1	1586	1595	-1.11154	MT_1	1586	1595	-0.371466	MT_1	1586	1595	-1.60478	MT_1	1586	1595	-2.70377	MT_1	1586	1595	-1.49447	MT_1	1586	1595	0	MT_1	1586	1595	0	MT_1	1586	1595	-1.0254	MT_1	1586	1595	-3.66396	MT_1	1586	1595	-3.75101	MT_1	1586	1595	-4.10677	MT_1	1586	1595	-2.38294	MT_1	1586
MT_1	1596	1605	-4.51865	MT_1	1596	1605	0	MT_1	1596	1605	-4.43838	MT_1	1596	1605	-1.25021	MT_1	1596	1605	-6.05384	MT_1	1596	1605	-1.49447	MT_1	1596	1605	-5.59903	MT_1	1596	1605	-1.75425	MT_1	1596	1605	-2.29036	MT_1	1596	1605	-2.96544	MT_1	1596	1605	-4.2816	MT_1	1596	1605	-2.19666	MT_1	1596
MT_1	1606	1615	-4.82749	MT_1	1606	1615	-2.07819	MT_1	1606	1615	-3.58857	MT_1	1606	1615	-3.88631	MT_1	1606	1615	-3.56452	MT_1	1606	1615	-3.04796	MT_1	1606	1615	-4.62849	MT_1	1606	1615	-2.52281	MT_1	1606	1615	-2.19097	MT_1	1606	1615	-3.28637	MT_1	1606	1615	-3.35394	MT_1	1606	1615	-3.03113	MT_1	1606
MT_1	1616	1625	0	MT_1	1616	1625	-1.38481	MT_1	1616	1625	-1.25021	MT_1	1616	1625	0	MT_1	1616	1625	0	MT_1	1616	1625	0	MT_1	1616	1625	-1.75425	MT_1	1616	1625	0	MT_1	1616	1625	0	MT_1	1616	1625	-1.55871	MT_1	1616	1625	0	MT_1	1616	1625	0	MT_1	1616
MT_1	1626	1635	1.15244	MT_1	1626	1635	0	MT_1	1626	1635	0	MT_1	1626	1635	0	MT_1	1626	1635	0	MT_1	1626	1635	0	MT_1	1626	1635	0	MT_1	1626	1635	-1.75425	MT_1	1626	1635	0	MT_1	1626	1635	-0.980352	MT_1	1626	1635	-1.01787	MT_1	1626	1635	-1.60874	MT_1	1626
MT_1	1636	1645	-0.759689	MT_1	1636	1645	0	MT_1	1636	1645	-2.98072	MT_1	1636	1645	0	MT_1	1636	1645	-1.49447	MT_1	1636	1645	0	MT_1	1636	1645	-1.75425	MT_1	1636	1645	0	MT_1	1636	1645	-1.97043	MT_1	1636	1645	0	MT_1	1636	1645	-2.35041	MT_1	1636	1645	-1.01787	MT_1	1636
MT_1	1646	1654	-0.67336	MT_1	1646	1654	-1.38481	MT_1	1646	1654	-3.21296	MT_1	1646	1654	0	MT_1	1646	1654	-3.95799	MT_1	1646	1654	0	MT_1	1646	1654	-4.32107	MT_1	1646	1654	0	MT_1	1646	1654	-1.55871	MT_1	1646	1654	0	MT_1	1646	1654	-2.35041	MT_1	1646	1654	0	MT_1	1646
MT_1	1655	1664	-2.89637	MT_1	1655	1664	0	MT_1	1655	1664	-2.70377	MT_1	1655	1664	-1.90978	MT_1	1655	1664	-2.21263	MT_1	1655	1664	-1.49447	MT_1	1655	1664	-3.02157	MT_1	1655	1664	0	MT_1	1655	1664	-2.55207	MT_1	1655	1664	-1.55871	MT_1	1655	1664	-3.1056	MT_1	1655	1664	-0.183398	MT_1	1655
MT_1	1665	1674	-2.07819	MT_1	1665	1674	-1.39419	MT_1	1665	1674	-3.74511	MT_1	1665	1674	-2.70377	MT_1	1665	1674	-1.38936	MT_1	1665	1674	0	MT_1	1665	1674	-3.02157	MT_1	1665	1674	0	MT_1	1665	1674	-2.19097	MT_1	1665	1674	-3.42351	MT_1	1665	1674	-3.03113	MT_1	1665	1674	-3.20154	MT_1	1665
MT_1	1675	1684	-4.0388	MT_1	1675	1684	-1.39577	MT_1	1675	1684	-5.53913	MT_1	1675	1684	-2.70377	MT_1	1675	1684	-3.22935	MT_1	1675	1684	-1.49447	MT_1	1675	1684	-4.23641	MT_1	1675	1684	-3.68567	MT_1	1675	1684	-2.3829	MT_1	1675	1684	-3.77212	MT_1	1675	1684	-2.53761	MT_1	1675	1684	-3.44713	MT_1	1675
MT_1	1685	1694	-0.92575	MT_1	1685	1694	-0.894834	MT_1	1685	1694	-2.98072	MT_1	1685	1694	-1.60478	MT_1	1685	1694	-1.91497	MT_1	1685	1694	-2.68993	MT_1	1685	1694	-3.02157	MT_1	1685	1694	-2.52281	MT_1	1685	1694	-0.397813	MT_1	1685	1694	-2.84097	MT_1	1685	1694	-2.83786	MT_1	1685	1694	-2.65729	MT_1	1685
MT_1	1695	1704	-2.94465	MT_1	1695	1704	-1.73141	MT_1	1695	1704	-3.21296	MT_1	1695	1704	-0.810791	MT_1	1695	1704	-4.11756	MT_1	1695	1704	-4.26123	MT_1	1695	1704	-3.3915	MT_1	1695	1704	-2.82366	MT_1	1695	1704	-1.55871	MT_1	1695	1704	-2.34639	MT_1	1695	1704	-2.83786	MT_1	1695	1704	-1.60994	MT_1	1695
MT_1	1705	1714	-1.11154	MT_1	1705	1714	-0.662432	MT_1	1705	1714	-2.98072	MT_1	1705	1714	-3.1212	MT_1	1705	1714	-3.33457	MT_1	1705	1714	-2.85307	MT_1	1705	1714	-2.52281	MT_1	1705	1714	-5.97065	MT_1	1705	1714	0	MT_1	1705	1714	-3.46757	MT_1	1705	1714	-0.183398	MT_1	1705	1714	-3.05726	MT_1	1705
MT_1	1715	1724	-1.38481	MT_1	1715	1724	-1.28956	MT_1	1715	1724	0	MT_1	1715	1724	-2.72289	MT_1	1715	1724	0	MT_1	1715	1724	-4.51167	MT_1	1715	1724	0	MT_1	1715	1724	-2.61603	MT_1	1715	1724	-0.980352	MT_1	1715	1724	-3.49551	MT_1	1715	1724	-1.01787	MT_1	1715	1724	-4.24516	MT_1	1715
MT_1	1725	1734	-1.38481	MT_1	1725	1734	-0.0656195	MT_1	1725	1734	0	MT_1	1725	1734	-1.90978	MT_1	1725	1734	0	MT_1	1725	1734	-1.49447	MT_1	1725	1734	0	MT_1	1725	1734	-3.3915	MT_1	1725	1734	-0.980352	MT_1	1725	1734	-1.97043	MT_1	1725	1734	0	MT_1	1725	1734	-2.35041	MT_1	1725
MT_1	1735	1744	-1.38481	MT_1	1735	1744	1.15244	MT_1	1735	1744	-2.70377	MT_1	1735	1744	0	MT_1	1735	1744	-3.04796	MT_1	1735	1744	-2.21263	MT_1	1735	1744	-1.75425	MT_1	1735	1744	0	MT_1	1735	1744	0	MT_1	1735	1744	-0.397813	MT_1	1735	1744	-1.01787	MT_1	1735	1744	-1.51594	MT_1	1735
MT_1	1745	1754	-0.232375	MT_1	1745	1754	-1.74394	MT_1	1745	1754	-0.810791	MT_1	1745	1754	-1.25021	MT_1	1745	1754	-1.49447	MT_1	1745	1754	0	MT_1	1745	1754	0	MT_1	1745	1754	-1.75425	MT_1	1745	1754	0	MT_1	1745	1754	-1.70782	MT_1	1745	1754	-1.01787	MT_1	1745	1754	-2.65729	MT_1	1745
MT_1	1755	1764	0	MT_1	1755	1764	-1.83337	MT_1	1755	1764	1.09899	MT_1	1755	1764	-3.21296	MT_1	1755	1764	0	MT_1	1755	1764	-2.68993	MT_1	1755	1764	0	MT_1	1755	1764	-1.92249	MT_1	1755	1764	0	MT_1	1755	1764	-3.0665	MT_1	1755	1764	-1.01787	MT_1	1755	1764	-2.61119	MT_1	1755
MT_1	1765	1774	-1.38481	MT_1	1765	1774	-2.64365	MT_1	1765	1774	-2.36072	MT_1	1765	1774	-3.21296	MT_1	1765	1774	-1.49447	MT_1	1765	1774	-2.21263	MT_1	1765	1774	0	MT_1	1765	1774	-2.18825	MT_1	1765	1774	-0.980352	MT_1	1765	1774	-3.1191	MT_1	1765	1774	0	MT_1	1765	1774	-4.89229	MT_1	1765
MT_1	1775	1784	-2.07819	MT_1	1775	1784	-3.79609	MT_1	1775	1784	-1.25021	MT_1	1775	1784	-2.36072	MT_1	1775	1784	-2.21263	MT_1	1775	1784	-2.21263	MT_1	1775	1784	-1.75425	MT_1	1775	1784	-3.02157	MT_1	1775	1784	-1.55871	MT_1	1775	1784	-3.28833	MT_1	1775	1784	-3.20154	MT_1	1775	1784	-2.48062	MT_1	1775
MT_1	1785	1794	-1.38481	MT_1	1785	1794	-0.55372	MT_1	1785	1794	-2.36072	MT_1	1785	1794	-3.88631	MT_1	1785	1794	-2.68993	MT_1	1785	1794	-3.95799	MT_1	1785	1794	-1.75425	MT_1	1785	1794	-2.10486	MT_1	1785	1794	-0.980352	MT_1	1785	1794	-2.59207	MT_1	1785	1794	-2.02672	MT_1	1785	1794	-2.26006	MT_1	1785
MT_1	1795	1804	0.163216	MT_1	1795	1804	-1.26945	MT_1	1795	1804	-1.69747	MT_1	1795	1804	-4.83669	MT_1	1795	1804	-1.91497	MT_1	1795	1804	-2.00945	MT_1	1795	1804	-3.02157	MT_1	1795	1804	-1.4111	MT_1	1795	1804	-0.976167	MT_1	1795	1804	-0.0781262	MT_1	1795	1804	-0.183398	MT_1	1795	1804	-1.13596	MT_1	1795
MT_1	1805	1814	-0.759689	MT_1	1805	1814	-0.956005	MT_1	1805	1814	1.09899	MT_1	1805	1814	-2.98072	MT_1	1805	1814	-1.38936	MT_1	1805	1814	-1.49447	MT_1	1805	1814	-1.75425	MT_1	1805	1814	-3.68567	MT_1	1805	1814	0.996363	MT_1	1805	1814	-1.35597	MT_1	1805	1814	-2.35041	MT_1	1805	1814	-3.61756	MT_1	1805
MT_1	1815	1823	-2.89637	MT_1	1815	1823	-1.39208	MT_1	1815	1823	-2.36072	MT_1	1815	1823	-2.70377	MT_1	1815	1823	-2.68993	MT_1	1815	1823	-0.554035	MT_1	1815	1823	0	MT_1	1815	1823	-2.52281	MT_1	1815	1823	-1.38789	MT_1	1815	1823	-1.70782	MT_1	1815	1823	-2.02672	MT_1	1815	1823	-3.03113	MT_1	1815
MT_1	1824	1833	0	MT_1	1824	1833	-3.17902	MT_1	1824	1833	0	MT_1	1824	1833	-1.90978	MT_1	1824	1833	-1.49447	MT_1	1824	1833	-2.21263	MT_1	1824	1833	0	MT_1	1824	1833	-2.52281	MT_1	1824	1833	0	MT_1	1824	1833	-2.55207	MT_1	1824	1833	0	MT_1	1824	1833	-2.83786	MT_1	1824
MT_1	1834	1843	-2.54452	MT_1	1834	1843	2.55865	MT_1	1834	1843	0.465284	MT_1	1834	1843	-1.25021	MT_1	1834	1843	-2.68993	MT_1	1834	1843	0	MT_1	1834	1843	0	MT_1	1834	1843	0	MT_1	1834	1843	0	MT_1	1834	1843	-1.70782	MT_1	1834	1843	-0.774268	MT_1	1834	1843	-1.78015	MT_1	1834
MT_1	1844	1853	-2.26282	MT_1	1844	1853	-2.07819	MT_1	1844	1853	-2.98072	MT_1	1844	1853	0	MT_1	1844	1853	-3.33457	MT_1	1844	1853	-1.49447	MT_1	1844	1853	-2.52281	MT_1	1844	1853	-1.75425	MT_1	1844	1853	-1.96953	MT_1	1844	1853	-1.96953	MT_1	1844	1853	-2.35041	MT_1	1844	1853	-1.19225	MT_1	1844
MT_1	1854	1863	-1.74394	MT_1	1854	1863	0	MT_1	1854	1863	-3.74511	MT_1	1854	1863	0	MT_1	1854	1863	-3.04796	MT_1	1854	1863	0	MT_1	1854	1863	-1.52416	MT_1	1854	1863	-2.52281	MT_1	1854	1863	-2.55207	MT_1	1854	1863	-0.397813	MT_1	1854	1863	-0.990663	MT_1	1854	1863	-1.01787	MT_1	1854
MT_1	1864	1873	-2.07819	MT_1	1864	1873	1.15244	MT_1	1864	1873	-1.25021	MT_1	1864	1873	0	MT_1	1864	1873	-1.03133	MT_1	1864	1873	0	MT_1	1864	1873	0	MT_1	1864	1873	0	MT_1	1864	1873	0	MT_1	1864	1873	-1.294	MT_1	1864	1873	-1.01787	MT_1	1864	1873	-2.02672	MT_1	1864
MT_1	1874	1883	0	MT_1	1874	1883	-2.07819	MT_1	1874	1883	0	MT_1	1874	1883	-1.25021	MT_1	1874	1883	0	MT_1	1874	1883	0	MT_1	1874	1883	0	MT_1	1874	1883	0	MT_1	1874	1883	0	MT_1	1874	1883	-2.77351	MT_1	1874	1883	0	MT_1	1874	1883	-1.60874	MT_1	1874
MT_1	1884	1893	-1.38481	MT_1	1884	1893	1.78483	MT_1	1884	1893	-1.90978	MT_1	1884	1893	-1.90978	MT_1	1884	1893	0.915382	MT_1	1884	1893	-1.49447	MT_1	1884	1893	0	MT_1	1884	1893	-1.75425	MT_1	1884	1893	0	MT_1	1884	1893	-2.19097	MT_1	1884	1893	-2.35041	MT_1	1884	1893	-2.19666	MT_1	1884
MT_1	1894	1903	0	MT_1	1894	1903	-0.92575	MT_1	1894	1903	0	MT_1	1894	1903	-2.70377	MT_1	1894	1903	-2.68993	MT_1	1894	1903	-2.68993	MT_1	1894	1903	-1.75425	MT_1	1894	1903	-3.3915	MT_1	1894	1903	0	MT_1	1894	1903	-2.89291	MT_1	1894	1903	-1.60874	MT_1	1894	1903	-3.35394	MT_1	1894
MT_1	1904	1913	0	MT_1	1904	1913	-1.38481	MT_1	1904	1913	-1.25021	MT_1	1904	1913	-1.25021	MT_1	1904	1913	-1.49447	MT_1	1904	1913	0	MT_1	1904	1913	0	MT_1	1904	1913	-1.75425	MT_1	1904	1913	0	MT_1	1904	1913	-1.97043	MT_1	1904	1913	-1.01787	MT_1	1904	1913	-1.01787	MT_1	1904
MT_1	1914	1923	1.15244	MT_1	1914	1923	-2.54452	MT_1	1914	1923	-1.25021	MT_1	1914	1923	-1.25021	MT_1	1914	1923	-1.49447	MT_1	1914	1923	0	MT_1	1914	1923	0	MT_1	1914	1923	-2.52281	MT_1	1914	1923	0	MT_1	1914	1923	-4.71681	MT_1	1914	1923	0	MT_1	1914	1923	-3.73326	MT_1	1914
MT_1	1924	1933	-1.38481	MT_1	1924	1933	-1.38481	MT_1	1924	1933	0	MT_1	1924	1933	0	MT_1	1924	1933	0	MT_1	1924	1933	0	MT_1	1924	1933	0	MT_1	1924	1933	-1.75425	MT_1	1924	1933	-0.980352	MT_1	1924	1933	-2.84097	MT_1	1924	1933	0	MT_1	1924	1933	-3.20154	MT_1	1924
MT_1	1934	1943	0	MT_1	1934	1943	0	MT_1	1934	1943	0	MT_1	1934	1943	-1.25021	MT_1	1934	1943	0	MT_1	1934	1943	0	MT_1	1934	1943	0	MT_1	1934	1943	0	MT_1	1934	1943	0	MT_1	1934	1943	0	MT_1	1934	1943	0	MT_1	1934	1943	0	MT_1	1934
MT_1	1944	1953	-2.54452	MT_1	1944	1953	0	MT_1	1944	1953	-1.90978	MT_1	1944	1953	0	MT_1	1944	1953	0	MT_1	1944	1953	0	MT_1	1944	1953	0	MT_1	1944	1953	0	MT_1	1944	1953	0	MT_1	1944	1953	0	MT_1	1944	1953	0	MT_1	1944	1953	-1.01787	MT_1	1944
MT_1	1954	1963	1.15244	MT_1	1954	1963	-1.38481	MT_1	1954	1963	0	MT_1	1954	1963	-1.25021	MT_1	1954	1963	-2.21263	MT_1	1954	1963	0	MT_1	1954	1963	0	MT_1	1954	1963	0	MT_1	1954	1963	0	MT_1	1954	1963	-0.980352	MT_1	1954	1963	0	MT_1	1954	1963	0	MT_1	1954
MT_1	1964	1973	-1.38481	MT_1	1964	1973	-2.07819	MT_1	1964	1973	-1.25021	MT_1	1964	1973	-1.90978	MT_1	1964	1973	-2.21263	MT_1	1964	1973	-1.49447	MT_1	1964	1973	0	MT_1	1964	1973	-1.75425	MT_1	1964	1973	0	MT_1	1964	1973	-2.29036	MT_1	1964	1973	0	MT_1	1964	1973	-2.02672	MT_1	1964
MT_1	1974	1982	-1.38481	MT_1	1974	1982	0	MT_1	1974	1982	0	MT_1	1974	1982	-1.25021	MT_1	1974	1982	-3.04796	MT_1	1974	1982	-2.21263	MT_1	1974	1982	-3.02157	MT_1	1974	1982	-1.75425	MT_1	1974	1982	-0.980352	MT_1	1974	1982	-1.5557	MT_1	1974	1982	-1.01787	MT_1	1974	1982	-2.13201	MT_1	1974
MT_1	1983	1992	0	MT_1	1983	1992	-3.17902	MT_1	1983	1992	0	MT_1	1983	1992	0	MT_1	1983	1992	0	MT_1	1983	1992	0	MT_1	1983	1992	1.49741	MT_1	1983	1992	0	MT_1	1983	1992	0	MT_1	1983	1992	-2.19097	MT_1	1983	1992	0	MT_1	1983	1992	0.341882	MT_1	1983
MT_1	1993	2002	0	MT_1	1993	2002	0	MT_1	1993	2002	0	MT_1	1993	2002	0	MT_1	1993	2002	0	MT_1	1993	2002	0	MT_1	1993	2002	0	MT_1	1993	2002	0	MT_1	1993	2002	-0.980352	MT_1	1993	2002	0	MT_1	1993	2002	0	MT_1	1993	2002	0	MT_1	1993
MT_1	2003	2012	0	MT_1	2003	2012	-1.38481	MT_1	2003	2012	0	MT_1	2003	2012	-1.90978	MT_1	2003	2012	0	MT_1	2003	2012	0	MT_1	2003	2012	0	MT_1	2003	2012	0	MT_1	2003	2012	0	MT_1	2003	2012	-1.97043	MT_1	2003	2012	0	MT_1	2003	2012	-0.774268	MT_1	2003
MT_1	2013	2022	-2.54452	MT_1	2013	2022	0	MT_1	2013	2022	-1.25021	MT_1	2013	2022	0	MT_1	2013	2022	-1.49447	MT_1	2013	2022	0	MT_1	2013	2022	-3.02157	MT_1	2013	2022	0	MT_1	2013	2022	-0.980352	MT_1	2013	2022	0	MT_1	2013	2022	-1.60874	MT_1	2013	2022	0	MT_1	2013
MT_1	2023	2032	0	MT_1	2023	2032	0	MT_1	2023	2032	-1.90978	MT_1	2023	2032	0	MT_1	2023	2032	-3.04796	MT_1	2023	2032	0	MT_1	2023	2032	-4.32107	MT_1	2023	2032	-1.75425	MT_1	2023	2032	0	MT_1	2023	2032	-1.97043	MT_1	2023	2032	-1.60874	MT_1	2023	2032	0	MT_1	2023
MT_1	2033	2042	0	MT_1	2033	2042	0	MT_1	2033	2042	0	MT_1	2033	2042	-1.25021	MT_1	2033	2042	0	MT_1	2033	2042	-1.49447	MT_1	2033	2042	0	MT_1	2033	2042	-1.75425	MT_1	2033	2042	0	MT_1	2033	2042	-1.55871	MT_1	2033	2042	0	MT_1	2033	2042	0	MT_1	2033
MT_1	2043	2052	0	MT_1	2043	2052	1.15244	MT_1	2043	2052	0	MT_1	2043	2052	0	MT_1	2043	2052	-1.49447	MT_1	2043	2052	0	MT_1	2043	2052	0	MT_1	2043	2052	0	MT_1	2043	2052	0	MT_1	2043	2052	0	MT_1	2043	2052	0.834473	MT_1	2043	2052	-1.01787	MT_1	2043
MT_1	2053	2062	0	MT_1	2053	2062	-1.38481	MT_1	2053	2062	-1.90978	MT_1	2053	2062	0	MT_1	2053	2062	-2.21263	MT_1	2053	2062	-2.21263	MT_1	2053	2062	-1.75425	MT_1	2053	2062	0	MT_1	2053	2062	0	MT_1	2053	2062	0	MT_1	2053	2062	0	MT_1	2053	2062	0	MT_1	2053
MT_1	2063	2072	-1.38481	MT_1	2063	2072	-2.54452	MT_1	2063	2072	-1.90978	MT_1	2063	2072	-1.60478	MT_1	2063	2072	1.6586	MT_1	2063	2072	-1.03133	MT_1	2063	2072	0	MT_1	2063	2072	-1.52416	MT_1	2063	2072	-0.980352	MT_1	2063	2072	-0.260054	MT_1	2063	2072	-1.01787	MT_1	2063	2072	-2.25781	MT_1	2063
MT_1	2073	2082	-2.54452	MT_1	2073	2082	0.8382	MT_1	2073	2082	-0.151221	MT_1	2073	2082	-0.98828	MT_1	2073	2082	-3.57357	MT_1	2073	2082	-2.21263	MT_1	2073	2082	0	MT_1	2073	2082	-3.92989	MT_1	2073	2082	-2.55207	MT_1	2073	2082	-0.968566	MT_1	2073	2082	-2.35041	MT_1	2073	2082	-2.81356	MT_1	2073
MT_1	2083	2092	1.15244	MT_1	2083	2092	-0.321508	MT_1	2083	2092	-1.25021	MT_1	2083	2092	-1.90978	MT_1	2083	2092	-2.21263	MT_1	2083	2092	-2.68993	MT_1	2083	2092	-0.256839	MT_1	2083	2092	-2.52281	MT_1	2083	2092	0	MT_1	2083	2092	-2.66787	MT_1	2083	2092	-1.51594	MT_1	2083	2092	-2.89879	MT_1	2083
MT_1	2093	2102	-1.38481	MT_1	2093	2102	0.8382	MT_1	2093	2102	-3.88631	MT_1	2093	2102	-1.25021	MT_1	2093	2102	-3.77855	MT_1	2093	2102	-1.49447	MT_1	2093	2102	-2.52281	MT_1	2093	2102	-2.52281	MT_1	2093	2102	-0.980352	MT_1	2093	2102	-0.488205	MT_1	2093	2102	-0.666971	MT_1	2093	2102	-2.61462	MT_1	2093
MT_1	2103	2112	-2.233	MT_1	2103	2112	0	MT_1	2103	2112	-4.34359	MT_1	2103	2112	0	MT_1	2103	2112	-3.33685	MT_1	2103	2112	0	MT_1	2103	2112	-4.32107	MT_1	2103	2112	0	MT_1	2103	2112	-3.77065	MT_1	2103	2112	-0.562342	MT_1	2103	2112	-3.90014	MT_1	2103	2112	-1.60874	MT_1	2103
MT_1	2113	2122	-2.26884	MT_1	2113	2122	0	MT_1	2113	2122	-5.53913	MT_1	2113	2122	0	MT_1	2113	2122	-4.26123	MT_1	2113	2122	-1.49447	MT_1	2113	2122	-4.88177	MT_1	2113	2122	0	MT_1	2113	2122	-1.96953	MT_1	2113	2122	-2.70383	MT_1	2113	2122	-2.65729	MT_1	2113	2122	-2.02672	MT_1	2113
MT_1	2123	2132	-1.39419	MT_1	2123	2132	-0.321508	MT_1	2123	2132	-3.88631	MT_1	2123	2132	-2.70377	MT_1	2123	2132	-3.95799	MT_1	2123	2132	-2.21263	MT_1	2123	2132	-3.3915	MT_1	2123	2132	-1.75425	MT_1	2123	2132	-0.980352	MT_1	2123	2132	-3.64412	MT_1	2123	2132	-2.35041	MT_1	2123	2132	-3.19885	MT_1	2123
MT_1	2133	2142	1.15244	MT_1	2133	2142	-1.16732	MT_1	2133	2142	-3.21296	MT_1	2133	2142	-0.810791	MT_1	2133	2142	-2.21263	MT_1	2133	2142	-1.49447	MT_1	2133	2142	0	MT_1	2133	2142	-3.92989	MT_1	2133	2142	-1.55871	MT_1	2133	2142	-2.1904	MT_1	2133	2142	-1.78015	MT_1	2133	2142	-3.61756	MT_1	2133
MT_1	2143	2151	0	MT_1	2143	2151	0.740556	MT_1	2143	2151	-2.36072	MT_1	2143	2151	-3.66636	MT_1	2143	2151	1.6586	MT_1	2143	2151	-3.77855	MT_1	2143	2151	0	MT_1	2143	2151	-2.29969	MT_1	2143	2151	0	MT_1	2143	2151	-2.20984	MT_1	2143	2151	0	MT_1	2143	2151	-3.55064	MT_1	2143
MT_1	2152	2161	0.400019	MT_1	2152	2161	-0.523571	MT_1	2152	2161	-2.36072	MT_1	2152	2161	-3.1212	MT_1	2152	2161	0	MT_1	2152	2161	-4.11756	MT_1	2152	2161	0	MT_1	2152	2161	-1.2691	MT_1	2152	2161	-0.976167	MT_1	2152	2161	-2.45645	MT_1	2152	2161	-2.35041	MT_1	2152	2161	-3.19605	MT_1	2152
MT_1	2162	2171	0	MT_1	2162	2171	2.04589	MT_1	2162	2171	0	MT_1	2162	2171	-1.90978	MT_1	2162	2171	0	MT_1	2162	2171	0	MT_1	2162	2171	0	MT_1	2162	2171	-1.52416	MT_1	2162	2171	0	MT_1	2162	2171	-1.1221	MT_1	2162	2171	-1.01787	MT_1	2162	2171	-2.02672	MT_1	2162
MT_1	2172	2181	-1.38481	MT_1	2172	2181	0.546605	MT_1	2172	2181	0	MT_1	2172	2181	-2.98072	MT_1	2172	2181	0.16413	MT_1	2172	2181	-2.21263	MT_1	2172	2181	-0.256839	MT_1	2172	2181	-1.52416	MT_1	2172	2181	-1.97043	MT_1	2172	2181	-1.58516	MT_1	2172	2181	-3.73326	MT_1	2172	2181	-1.60994	MT_1	2172
MT_1	2182	2191	1.15244	MT_1	2182	2191	1.15244	MT_1	2182	2191	-1.25021	MT_1	2182	2191	0	MT_1	2182	2191	-1.49447	MT_1	2182	2191	0	MT_1	2182	2191	-1.0254	MT_1	2182	2191	0	MT_1	2182	2191	-1.97043	MT_1	2182	2191	-1.5557	MT_1	2182	2191	-3.84037	MT_1	2182	2191	-2.02672	MT_1	2182
MT_1	2192	2201	2.83076	MT_1	2192	2201	1.15244	MT_1	2192	2201	-2.36072	MT_1	2192	2201	-1.25021	MT_1	2192	2201	0	MT_1	2192	2201	0	MT_1	2192	2201	0	MT_1	2192	2201	0	MT_1	2192	2201	-1.96953	MT_1	2192	2201	-0.980352	MT_1	2192	2201	-3.73326	MT_1	2192	2201	-2.02672	MT_1	2192
MT_1	2202	2211	0	MT_1	2202	2211	-0.92575	MT_1	2202	2211	0	MT_1	2202	2211	-1.25021	MT_1	2202	2211	0	MT_1	2202	2211	-2.21263	MT_1	2202	2211	-1.75425	MT_1	2202	2211	-2.52281	MT_1	2202	2211	0	MT_1	2202	2211	-1.96953	MT_1	2202	2211	-2.35041	MT_1	2202	2211	-0.990663	MT_1	2202
MT_1	2212	2221	0	MT_1	2212	2221	-1.74394	MT_1	2212	2221	0	MT_1	2212	2221	-2.36072	MT_1	2212	2221	0	MT_1	2212	2221	-2.21263	MT_1	2212	2221	0	MT_1	2212	2221	-2.43248	MT_1	2212	2221	0	MT_1	2212	2221	-1.8618	MT_1	2212	2221	0	MT_1	2212	2221	-2.76117	MT_1	2212
MT_1	2222	2231	-0.232375	MT_1	2222	2231	-0.602836	MT_1	2222	2231	0	MT_1	2222	2231	-2.17082	MT_1	2222	2231	0	MT_1	2222	2231	-2.11995	MT_1	2222	2231	0	MT_1	2222	2231	-3.38436	MT_1	2222	2231	0	MT_1	2222	2231	-0.64638	MT_1	2222	2231	-1.01787	MT_1	2222	2231	-1.4858	MT_1	2222
MT_1	2232	2241	1.15244	MT_1	2232	2241	-0.474125	MT_1	2232	2241	-1.25021	MT_1	2232	2241	-3.21296	MT_1	2232	2241	0	MT_1	2232	2241	-2.68993	MT_1	2232	2241	0	MT_1	2232	2241	-2.66556	MT_1	2232	2241	0	MT_1	2232	2241	-1.72706	MT_1	2232	2241	0	MT_1	2232	2241	-2.17333	MT_1	2232
MT_1	2242	2251	1.15244	MT_1	2242	2251	-0.361152	MT_1	2242	2251	-1.90978	MT_1	2242	2251	-2.70377	MT_1	2242	2251	-1.49447	MT_1	2242	2251	-1.49447	MT_1	2242	2251	-1.75425	MT_1	2242	2251	-4.1387	MT_1	2242	2251	-0.980352	MT_1	2242	2251	-1.83089	MT_1	2242	2251	-1.19225	MT_1	2242	2251	-2.76117	MT_1	2242
MT_1	2252	2261	0	MT_1	2252	2261	-1.99673	MT_1	2252	2261	-1.90978	MT_1	2252	2261	-1.88173	MT_1	2252	2261	0	MT_1	2252	2261	-4.39188	MT_1	2252	2261	-1.75425	MT_1	2252	2261	-3.92989	MT_1	2252	2261	-0.980352	MT_1	2252	2261	-4.46837	MT_1	2252	2261	-2.02672	MT_1	2252	2261	-3.34509	MT_1	2252
MT_1	2262	2271	-1.38481	MT_1	2262	2271	-1.92301	MT_1	2262	2271	-1.90978	MT_1	2262	2271	-4.24213	MT_1	2262	2271	-3.57357	MT_1	2262	2271	-3.57357	MT_1	2262	2271	-0.256839	MT_1	2262	2271	-1.92249	MT_1	2262	2271	-1.55871	MT_1	2262	2271	-4.24708	MT_1	2262	2271	-2.61462	MT_1	2262	2271	-6.62012	MT_1	2262
MT_1	2272	2281	-2.07819	MT_1	2272	2281	-2.07819	MT_1	2272	2281	0	MT_1	2272	2281	-2.98072	MT_1	2272	2281	2.40985	MT_1	2272	2281	-3.33457	MT_1	2272	2281	-0.256839	MT_1	2272	2281	-1.75425	MT_1	2272	2281	0	MT_1	2272	2281	-1.294	MT_1	2272	2281	-2.35041	MT_1	2272	2281	-0.990663	MT_1	2272
MT_1	2282	2291	-1.63042	MT_1	2282	2291	-1.72271	MT_1	2282	2291	-1.90978	MT_1	2282	2291	-3.6508	MT_1	2282	2291	-4.51167	MT_1	2282	2291	0.352161	MT_1	2282	2291	-4.1387	MT_1	2282	2291	0.662232	MT_1	2282	2291	-1.38789	MT_1	2282	2291	-2.72226	MT_1	2282	2291	-2.35041	MT_1	2282	2291	-2.21776	MT_1	2282
MT_1	2292	2301	-1.23743	MT_1	2292	2301	-0.796204	MT_1	2292	2301	-3.74511	MT_1	2292	2301	-3.03401	MT_1	2292	2301	-0.960787	MT_1	2292	2301	-3.56452	MT_1	2292	2301	-0.640414	MT_1	2292	2301	-0.697717	MT_1	2292	2301	-2.06784	MT_1	2292	2301	-1.19175	MT_1	2292	2301	-3.7826	MT_1	2292	2301	-1.22249	MT_1	2292
MT_1	2302	2310	-0.97431	MT_1	2302	2310	1.1811	MT_1	2302	2310	-4.24213	MT_1	2302	2310	-3.41296	MT_1	2302	2310	-0.163222	MT_1	2302	2310	-3.77855	MT_1	2302	2310	0.781081	MT_1	2302	2310	-0.256839	MT_1	2302	2310	-1.8434	MT_1	2302	2310	-0.843399	MT_1	2302	2310	-1.65916	MT_1	2302	2310	-2.57189	MT_1	2302
MT_1	2311	2320	0.752567	MT_1	2311	2320	-1.23743	MT_1	2311	2320	1.71549	MT_1	2311	2320	-3.58857	MT_1	2311	2320	0.197217	MT_1	2311	2320	-3.04796	MT_1	2311	2320	-1.17529	MT_1	2311	2320	-4.1387	MT_1	2311	2320	-0.976167	MT_1	2311	2320	-2.4912	MT_1	2311	2320	-2.19608	MT_1	2311	2320	-4.05782	MT_1	2311
MT_1	2321	2330	2.83076	MT_1	2321	2330	-1.05955	MT_1	2321	2330	-2.36072	MT_1	2321	2330	-2.70377	MT_1	2321	2330	-1.49447	MT_1	2321	2330	-2.68993	MT_1	2321	2330	-3.02157	MT_1	2321	2330	-3.02157	MT_1	2321	2330	-1.96908	MT_1	2321	2330	-3.13669	MT_1	2321	2330	-3.35394	MT_1	2321	2330	-2.99594	MT_1	2321
MT_1	2331	2340	-1.38481	MT_1	2331	2340	-1.5056	MT_1	2331	2340	-2.36072	MT_1	2331	2340	-4.24213	MT_1	2331	2340	-3.33457	MT_1	2331	2340	-4.725	MT_1	2331	2340	0	MT_1	2331	2340	-5.668	MT_1	2331	2340	-0.980352	MT_1	2331	2340	-4.45204	MT_1	2331	2340	-1.60874	MT_1	2331	2340	-5.05842	MT_1	2331
MT_1	2341	2350	0	MT_1	2341	2350	-2.89637	MT_1	2341	2350	0	MT_1	2341	2350	-1.90978	MT_1	2341	2350	-1.49447	MT_1	2341	2350	-2.21263	MT_1	2341	2350	-2.52281	MT_1	2341	2350	-0.256839	MT_1	2341	2350	-1.55871	MT_1	2341	2350	-0.980352	MT_1	2341	2350	-2.61462	MT_1	2341	2350	-2.35041	MT_1	2341
MT_1	2351	2360	-1.38481	MT_1	2351	2360	-1.63042	MT_1	2351	2360	0	MT_1	2351	2360	-2.70377	MT_1	2351	2360	-1.49447	MT_1	2351	2360	-2.21263	MT_1	2351	2360	0	MT_1	2351	2360	-2.43248	MT_1	2351	2360	-0.980352	MT_1	2351	2360	-2.77351	MT_1	2351	2360	-1.60874	MT_1	2351	2360	-2.83786	MT_1	2351
MT_1	2361	2370	0	MT_1	2361	2370	-1.15227	MT_1	2361	2370	-1.25021	MT_1	2361	2370	-4.83669	MT_1	2361	2370	0	MT_1	2361	2370	-1.16372	MT_1	2361	2370	0	MT_1	2361	2370	-3.49606	MT_1	2361	2370	0	MT_1	2361	2370	-3.29791	MT_1	2361	2370	-1.60874	MT_1	2361	2370	-2.68223	MT_1	2361
MT_1	2371	2380	-0.92575	MT_1	2371	2380	-0.584503	MT_1	2371	2380	-1.90978	MT_1	2371	2380	-3.41296	MT_1	2371	2380	0.16413	MT_1	2371	2380	-2.21263	MT_1	2371	2380	-0.256839	MT_1	2371	2380	-3.68567	MT_1	2371	2380	-0.980352	MT_1	2371	2380	-1.81725	MT_1	2371	2380	-1.60874	MT_1	2371	2380	-2.61462	MT_1	2371
MT_1	2381	2390	0.8382	MT_1	2381	2390	-0.697375	MT_1	2381	2390	-2.98072	MT_1	2381	2390	-4.34359	MT_1	2381	2390	-1.49447	MT_1	2381	2390	-3.04796	MT_1	2381	2390	-3.3915	MT_1	2381	2390	-1.75425	MT_1	2381	2390	-3.13481	MT_1	2381	2390	-3.90476	MT_1	2381	2390	-3.36902	MT_1	2381	2390	-3.19725	MT_1	2381
MT_1	2391	2400	-0.956005	MT_1	2391	2400	-4.9826	MT_1	2391	2400	-3.74511	MT_1	2391	2400	-2.70377	MT_1	2391	2400	-4.11756	MT_1	2391	2400	-4.11756	MT_1	2391	2400	-3.68567	MT_1	2391	2400	-3.02157	MT_1	2391	2400	-4.48574	MT_1	2391	2400	-4.86866	MT_1	2391	2400	-5.07885	MT_1	2391	2400	-4.03333	MT_1	2391
MT_1	2401	2410	-3.95442	MT_1	2401	2410	-2.26282	MT_1	2401	2410	-3.74511	MT_1	2401	2410	-1.60478	MT_1	2401	2410	-3.95799	MT_1	2401	2410	-2.68993	MT_1	2401	2410	-3.92989	MT_1	2401	2410	-0.256839	MT_1	2401	2410	-2.96544	MT_1	2401	2410	-3.54873	MT_1	2401	2410	-3.52122	MT_1	2401	2410	-3.35394	MT_1	2401
MT_1	2411	2420	-1.38481	MT_1	2411	2420	-0.759689	MT_1	2411	2420	0	MT_1	2411	2420	0	MT_1	2411	2420	-1.49447	MT_1	2411	2420	-2.21263	MT_1	2411	2420	-1.75425	MT_1	2411	2420	-1.75425	MT_1	2411	2420	-0.980352	MT_1	2411	2420	-3.28637	MT_1	2411	2420	-1.01787	MT_1	2411	2420	-3.61756	MT_1	2411
MT_1	2421	2430	0	MT_1	2421	2430	-2.54452	MT_1	2421	2430	0	MT_1	2421	2430	0	MT_1	2421	2430	-1.49447	MT_1	2421	2430	-1.49447	MT_1	2421	2430	0	MT_1	2421	2430	0	MT_1	2421	2430	-0.980352	MT_1	2421	2430	-0.980352	MT_1	2421	2430	-3.20154	MT_1	2421	2430	-1.19225	MT_1	2421
MT_1	2431	2440	-1.38481	MT_1	2431	2440	-2.89637	MT_1	2431	2440	-1.90978	MT_1	2431	2440	-1.25021	MT_1	2431	2440	-1.49447	MT_1	2431	2440	-1.49447	MT_1	2431	2440	-1.75425	MT_1	2431	2440	0	MT_1	2431	2440	-1.55871	MT_1	2431	2440	-0.980352	MT_1	2431	2440	-3.35394	MT_1	2431	2440	-2.02672	MT_1	2431
MT_1	2441	2450	-2.07819	MT_1	2441	2450	0	MT_1	2441	2450	0	MT_1	2441	2450	-2.70377	MT_1	2441	2450	-1.49447	MT_1	2441	2450	0	MT_1	2441	2450	-1.75425	MT_1	2441	2450	-1.75425	MT_1	2441	2450	-1.97043	MT_1	2441	2450	-1.55871	MT_1	2441	2450	-2.19666	MT_1	2441	2450	-2.61462	MT_1	2441
MT_1	2451	2460	-2.89637	MT_1	2451	2460	-0.736495	MT_1	2451	2460	-3.41296	MT_1	2451	2460	-3.41296	MT_1	2451	2460	-2.68993	MT_1	2451	2460	-1.67597	MT_1	2451	2460	-2.18825	MT_1	2451	2460	-3.68567	MT_1	2451	2460	-1.96862	MT_1	2451	2460	-2.44575	MT_1	2451	2460	-2.84374	MT_1	2451	2460	-2.48537	MT_1	2451
MT_1	2461	2470	-1.39419	MT_1	2461	2470	-0.9153	MT_1	2461	2470	-2.98072	MT_1	2461	2470	-2.36072	MT_1	2461	2470	-2.21263	MT_1	2461	2470	-3.77855	MT_1	2461	2470	-4.1387	MT_1	2461	2470	-2.41228	MT_1	2461	2470	-2.73269	MT_1	2461	2470	-3.35916	MT_1	2461	2470	-5.1638	MT_1	2461	2470	-2.32153	MT_1	2461
MT_1	2471	2479	-0.840042	MT_1	2471	2479	-0.620367	MT_1	2471	2479	-3.88631	MT_1	2471	2479	-2.36072	MT_1	2471	2479	-3.95799	MT_1	2471	2479	-2.21263	MT_1	2471	2479	-1.71368	MT_1	2471	2479	-3.02157	MT_1	2471	2479	-2.66759	MT_1	2471	2479	-1.59678	MT_1	2471	2479	-2.63085	MT_1	2471	2479	-1.25487	MT_1	2471
MT_1	2480	2489	-1.83337	MT_1	2480	2489	-2.54452	MT_1	2480	2489	-3.74511	MT_1	2480	2489	-1.90978	MT_1	2480	2489	-0.638109	MT_1	2480	2489	-2.21263	MT_1	2480	2489	-3.02157	MT_1	2480	2489	-2.52281	MT_1	2480	2489	-3.46771	MT_1	2480	2489	-2.13845	MT_1	2480	2489	-2.92185	MT_1	2480	2489	-2.19666	MT_1	2480
MT_1	2490	2499	-1.38481	MT_1	2490	2499	-3.17902	MT_1	2490	2499	-2.36072	MT_1	2490	2499	-2.98072	MT_1	2490	2499	-1.49447	MT_1	2490	2499	-2.68993	MT_1	2490	2499	-2.52281	MT_1	2490	2499	-1.75425	MT_1	2490	2499	-2.55207	MT_1	2490	2499	-3.66396	MT_1	2490	2499	-1.01787	MT_1	2490	2499	-3.20154	MT_1	2490
MT_1	2500	2509	-2.07819	MT_1	2500	2509	-3.95442	MT_1	2500	2509	-0.151221	MT_1	2500	2509	-3.58857	MT_1	2500	2509	-3.04796	MT_1	2500	2509	-3.95799	MT_1	2500	2509	-2.52281	MT_1	2500	2509	-3.02157	MT_1	2500	2509	-2.29036	MT_1	2500	2509	-4.2505	MT_1	2500	2509	-1.60874	MT_1	2500	2509	-3.25927	MT_1	2500
MT_1	2510	2519	-1.39208	MT_1	2510	2519	-0.856605	MT_1	2510	2519	-3.21296	MT_1	2510	2519	-3.21296	MT_1	2510	2519	-1.03133	MT_1	2510	2519	-4.11756	MT_1	2510	2519	-1.89409	MT_1	2510	2519	-1.89409	MT_1	2510	2519	-1.55871	MT_1	2510	2519	-3.9032	MT_1	2510	2519	-2.35041	MT_1	2510	2519	-3.90014	MT_1	2510
MT_1	2520	2529	-1.26634	MT_1	2520	2529	-0.683308	MT_1	2520	2529	-3.21296	MT_1	2520	2529	-1.25021	MT_1	2520	2529	-4.62228	MT_1	2520	2529	-3.95799	MT_1	2520	2529	-1.89409	MT_1	2520	2529	-3.3915	MT_1	2520	2529	-3.73151	MT_1	2520	2529	-2.87412	MT_1	2520	2529	-4.58208	MT_1	2520	2529	-5.12195	MT_1	2520
MT_1	2530	2539	-1.53844	MT_1	2530	2539	-2.07819	MT_1	2530	2539	-4.13299	MT_1	2530	2539	-1.90978	MT_1	2530	2539	-2.21263	MT_1	2530	2539	-2.21263	MT_1	2530	2539	-1.0254	MT_1	2530	2539	-1.75425	MT_1	2530	2539	-4.60589	MT_1	2530	2539	-3.28637	MT_1	2530	2539	-4.60593	MT_1	2530	2539	-3.52122	MT_1	2530
MT_1	2540	2549	-1.65008	MT_1	2540	2549	-1.46862	MT_1	2540	2549	-3.88631	MT_1	2540	2549	-2.17082	MT_1	2540	2549	-2.45897	MT_1	2540	2549	-4.39188	MT_1	2540	2549	-3.38436	MT_1	2540	2549	-4.48295	MT_1	2540	2549	-2.81502	MT_1	2540	2549	-2.62817	MT_1	2540	2549	-2.10825	MT_1	2540	2549	-4.22945	MT_1	2540
MT_1	2550	2559	-3.19357	MT_1	2550	2559	1.17355	MT_1	2550	2559	-4.13299	MT_1	2550	2559	-5.14848	MT_1	2550	2559	-2.68993	MT_1	2550	2559	-2.09409	MT_1	2550	2559	-3.02157	MT_1	2550	2559	-2.83281	MT_1	2550	2559	-1.96908	MT_1	2550	2559	-2.84954	MT_1	2550	2559	-1.74776	MT_1	2550	2559	-4.48499	MT_1	2550
MT_1	2560	2569	-2.69998	MT_1	2560	2569	0.480465	MT_1	2560	2569	-3.51212	MT_1	2560	2569	-2.36072	MT_1	2560	2569	-2.45897	MT_1	2560	2569	-2.21263	MT_1	2560	2569	-4.62849	MT_1	2560	2569	-1.75425	MT_1	2560	2569	-4.89133	MT_1	2560	2569	-3.87	MT_1	2560	2569	-5.11831	MT_1	2560	2569	-3.65888	MT_1	2560
MT_1	2570	2579	-3.02726	MT_1	2570	2579	-2.89637	MT_1	2570	2579	-1.26173	MT_1	2570	2579	-1.25021	MT_1	2570	2579	-3.57357	MT_1	2570	2579	-1.67597	MT_1	2570	2579	-2.82366	MT_1	2570	2579	-2.52281	MT_1	2570	2579	-3.65102	MT_1	2570	2579	0.0160111	MT_1	2570	2579	-3.37486	MT_1	2570	2579	2.51077	MT_1	2570
MT_1	2580	2589	1.17384	MT_1	2580	2589	-1.39208	MT_1	2580	2589	-1.90978	MT_1	2580	2589	-1.25021	MT_1	2580	2589	-2.21263	MT_1	2580	2589	-2.68993	MT_1	2580	2589	-3.02157	MT_1	2580	2589	0	MT_1	2580	2589	0.830688	MT_1	2580	2589	-2.28988	MT_1	2580	2589	-0.666971	MT_1	2580	2589	-2.67358	MT_1	2580
MT_1	2590	2599	1.63503	MT_1	2590	2599	-1.74394	MT_1	2590	2599	-0.810791	MT_1	2590	2599	-2.36072	MT_1	2590	2599	-1.49447	MT_1	2590	2599	-2.68993	MT_1	2590	2599	-0.256839	MT_1	2590	2599	-1.75425	MT_1	2590	2599	0.288534	MT_1	2590	2599	0.582539	MT_1	2590	2599	-3.35394	MT_1	2590	2599	-1.60874	MT_1	2590
MT_1	2600	2609	0.286233	MT_1	2600	2609	-0.232375	MT_1	2600	2609	-2.98072	MT_1	2600	2609	0	MT_1	2600	2609	-3.04796	MT_1	2600	2609	0	MT_1	2600	2609	-2.52281	MT_1	2600	2609	0	MT_1	2600	2609	-3.13622	MT_1	2600	2609	-0.980352	MT_1	2600	2609	-2.84374	MT_1	2600	2609	0	MT_1	2600
MT_1	2610	2619	-0.736495	MT_1	2610	2619	-0.293355	MT_1	2610	2619	-2.91593	MT_1	2610	2619	-2.98072	MT_1	2610	2619	-4.51167	MT_1	2610	2619	-2.21263	MT_1	2610	2619	-3.13108	MT_1	2610	2619	-1.75425	MT_1	2610	2619	-3.61089	MT_1	2610	2619	-0.980352	MT_1	2610	2619	-4.90412	MT_1	2610	2619	-0.183398	MT_1	2610
MT_1	2620	2629	-1.39419	MT_1	2620	2629	-0.293355	MT_1	2620	2629	-2.98072	MT_1	2620	2629	-1.90978	MT_1	2620	2629	-3.57357	MT_1	2620	2629	-3.04796	MT_1	2620	2629	-3.02157	MT_1	2620	2629	-3.3915	MT_1	2620	2629	-4.37915	MT_1	2620	2629	-2.3829	MT_1	2620	2629	-3.52122	MT_1	2620	2629	-2.02672	MT_1	2620
MT_1	2630	2639	0	MT_1	2630	2639	-2.54452	MT_1	2630	2639	0	MT_1	2630	2639	-1.25021	MT_1	2630	2639	-1.49447	MT_1	2630	2639	-3.33457	MT_1	2630	2639	0	MT_1	2630	2639	-3.02157	MT_1	2630	2639	0.582539	MT_1	2630	2639	-2.55227	MT_1	2630	2639	-1.60874	MT_1	2630	2639	-4.03333	MT_1	2630
MT_1	2640	2648	1.15244	MT_1	2640	2648	-3.41526	MT_1	2640	2648	-1.25021	MT_1	2640	2648	-2.98072	MT_1	2640	2648	-2.21263	MT_1	2640	2648	-3.33457	MT_1	2640	2648	-3.3915	MT_1	2640	2648	-3.02157	MT_1	2640	2648	-1.294	MT_1	2640	2648	-2.66759	MT_1	2640	2648	-1.4781	MT_1	2640	2648	-2.93398	MT_1	2640
MT_1	2649	2658	-1.16732	MT_1	2649	2658	-3.17902	MT_1	2649	2658	-2.70377	MT_1	2649	2658	-1.87308	MT_1	2649	2658	-3.33457	MT_1	2649	2658	-3.57357	MT_1	2649	2658	-4.1387	MT_1	2649	2658	-3.3915	MT_1	2649	2658	-2.50369	MT_1	2649	2658	-2.96544	MT_1	2649	2658	-3.67467	MT_1	2649	2658	-2.53761	MT_1	2649
MT_1	2659	2668	-1.01757	MT_1	2659	2668	-0.119429	MT_1	2659	2668	-3.24461	MT_1	2659	2668	-3.21296	MT_1	2659	2668	-2.45897	MT_1	2659	2668	-2.21263	MT_1	2659	2668	-1.78917	MT_1	2659	2668	-2.52281	MT_1	2659	2668	-3.07153	MT_1	2659	2668	-2.19054	MT_1	2659	2668	-2.83347	MT_1	2659	2668	-3.72308	MT_1	2659
MT_1	2669	2678	-2.0854	MT_1	2669	2678	-2.54452	MT_1	2669	2678	-4.43838	MT_1	2669	2678	0	MT_1	2669	2678	-4.03887	MT_1	2669	2678	-3.33457	MT_1	2669	2678	-3.69646	MT_1	2669	2678	-1.75425	MT_1	2669	2678	-3.75541	MT_1	2669	2678	-0.980352	MT_1	2669	2678	-3.86681	MT_1	2669	2678	-3.20154	MT_1	2669
MT_1	2679	2688	-2.31226	MT_1	2679	2688	0	MT_1	2679	2688	-3.41296	MT_1	2679	2688	0	MT_1	2679	2688	-4.11756	MT_1	2679	2688	-1.49447	MT_1	2679	2688	-4.62849	MT_1	2679	2688	0	MT_1	2679	2688	-3.5507	MT_1	2679	2688	0	MT_1	2679	2688	-4.89229	MT_1	2679	2688	0	MT_1	2679
MT_1	2689	2698	-2.42394	MT_1	2689	2698	0	MT_1	2689	2698	-3.88631	MT_1	2689	2698	0	MT_1	2689	2698	-4.99545	MT_1	2689	2698	0	MT_1	2689	2698	-3.95291	MT_1	2689	2698	0	MT_1	2689	2698	-3.89729	MT_1	2689	2698	0	MT_1	2689	2698	-4.1489	MT_1	2689	2698	-1.60874	MT_1	2689
MT_1	2699	2708	-2.54452	MT_1	2699	2708	0	MT_1	2699	2708	0	MT_1	2699	2708	0	MT_1	2699	2708	-3.04796	MT_1	2699	2708	-1.49447	MT_1	2699	2708	-3.02157	MT_1	2699	2708	0	MT_1	2699	2708	-3.87	MT_1	2699	2708	0	MT_1	2699	2708	-3.20154	MT_1	2699	2708	-2.02672	MT_1	2699
MT_1	2709	2718	-2.07819	MT_1	2709	2718	1.15244	MT_1	2709	2718	-1.25021	MT_1	2709	2718	0	MT_1	2709	2718	-1.49447	MT_1	2709	2718	1.6586	MT_1	2709	2718	-2.52281	MT_1	2709	2718	0	MT_1	2709	2718	-1.55871	MT_1	2709	2718	0.582539	MT_1	2709	2718	-2.35041	MT_1	2709	2718	-1.01787	MT_1	2709
MT_1	2719	2728	-1.39208	MT_1	2719	2728	-0.92575	MT_1	2719	2728	-3.74511	MT_1	2719	2728	-1.25021	MT_1	2719	2728	-1.49447	MT_1	2719	2728	-1.49447	MT_1	2719	2728	-3.68567	MT_1	2719	2728	-2.52281	MT_1	2719	2728	-1.55871	MT_1	2719	2728	-3.28637	MT_1	2719	2728	-2.61462	MT_1	2719	2728	-3.61756	MT_1	2719
MT_1	2729	2738	-1.82292	MT_1	2729	2738	-2.02658	MT_1	2729	2738	-2.70377	MT_1	2729	2738	-2.36072	MT_1	2729	2738	-4.11756	MT_1	2729	2738	0	MT_1	2729	2738	-3.92989	MT_1	2729	2738	0	MT_1	2729	2738	-3.66396	MT_1	2729	2738	-2.55207	MT_1	2729	2738	-2.58032	MT_1	2729	2738	-3.20154	MT_1	2729
MT_1	2739	2748	-2.86412	MT_1	2739	2748	-2.07819	MT_1	2739	2748	-4.13299	MT_1	2739	2748	-1.90978	MT_1	2739	2748	-3.1623	MT_1	2739	2748	0	MT_1	2739	2748	-2.98554	MT_1	2739	2748	0	MT_1	2739	2748	-4.83324	MT_1	2739	2748	-1.38789	MT_1	2739	2748	-5.83005	MT_1	2739	2748	-3.03113	MT_1	2739
MT_1	2749	2758	-1.39208	MT_1	2749	2758	0	MT_1	2749	2758	0	MT_1	2749	2758	-1.25021	MT_1	2749	2758	-1.49447	MT_1	2749	2758	0	MT_1	2749	2758	-2.52281	MT_1	2749	2758	0	MT_1	2749	2758	-0.980352	MT_1	2749	2758	-0.980352	MT_1	2749	2758	-2.02672	MT_1	2749	2758	-1.60874	MT_1	2749
MT_1	2759	2768	-1.77827	MT_1	2759	2768	0	MT_1	2759	2768	-5.53913	MT_1	2759	2768	0	MT_1	2759	2768	-3.93409	MT_1	2759	2768	-1.49447	MT_1	2759	2768	-3.77903	MT_1	2759	2768	0	MT_1	2759	2768	-3.36931	MT_1	2759	2768	0	MT_1	2759	2768	-3.94701	MT_1	2759	2768	-1.01787	MT_1	2759
MT_1	2769	2778	-2.41404	MT_1	2769	2778	-2.07819	MT_1	2769	2778	-2.6281	MT_1	2769	2778	0	MT_1	2769	2778	-4.62228	MT_1	2769	2778	-2.21263	MT_1	2769	2778	-3.15359	MT_1	2769	2778	0	MT_1	2769	2778	-2.50373	MT_1	2769	2778	-0.652864	MT_1	2769	2778	-4.04576	MT_1	2769	2778	-2.02672	MT_1	2769
MT_1	2779	2788	-1.78735	MT_1	2779	2788	0	MT_1	2779	2788	-2.98072	MT_1	2779	2788	0	MT_1	2779	2788	-4.51167	MT_1	2779	2788	0	MT_1	2779	2788	-3.68567	MT_1	2779	2788	0	MT_1	2779	2788	-2.55247	MT_1	2779	2788	0	MT_1	2779	2788	-3.44713	MT_1	2779	2788	-2.83786	MT_1	2779
MT_1	2789	2798	-0.232375	MT_1	2789	2798	-1.38481	MT_1	2789	2798	-1.25021	MT_1	2789	2798	-1.90978	MT_1	2789	2798	-3.04796	MT_1	2789	2798	1.6586	MT_1	2789	2798	0	MT_1	2789	2798	0	MT_1	2789	2798	-1.38789	MT_1	2789	2798	-2.55207	MT_1	2789	2798	-2.61462	MT_1	2789	2798	-3.35394	MT_1	2789
MT_1	2799	2808	-3.41526	MT_1	2799	2808	-1.38481	MT_1	2799	2808	-1.25021	MT_1	2799	2808	0	MT_1	2799	2808	-2.68993	MT_1	2799	2808	1.6586	MT_1	2799	2808	-3.68567	MT_1	2799	2808	-1.75425	MT_1	2799	2808	-1.81725	MT_1	2799	2808	0	MT_1	2799	2808	-2.19666	MT_1	2799	2808	-1.01787	MT_1	2799
MT_1	2809	2818	-2.18455	MT_1	2809	2818	-2.07819	MT_1	2809	2818	-4.52733	MT_1	2809	2818	-1.25021	MT_1	2809	2818	-4.99545	MT_1	2809	2818	0	MT_1	2809	2818	-4.48295	MT_1	2809	2818	0	MT_1	2809	2818	-1.58516	MT_1	2809	2818	-2.77351	MT_1	2809	2818	-3.50003	MT_1	2809	2818	-3.59169	MT_1	2809
MT_1	2819	2828	-1.05395	MT_1	2819	2828	-1.53844	MT_1	2819	2828	-2.89561	MT_1	2819	2828	-3.21296	MT_1	2819	2828	-3.69851	MT_1	2819	2828	-3.04796	MT_1	2819	2828	-3.49606	MT_1	2819	2828	-2.52281	MT_1	2819	2828	-2.21834	MT_1	2819	2828	-3.96635	MT_1	2819	2828	-3.38341	MT_1	2819	2828	-4.42397	MT_1	2819
MT_1	2829	2838	-1.39643	MT_1	2829	2838	-0.9153	MT_1	2829	2838	-3.3394	MT_1	2829	2838	-1.80058	MT_1	2829	2838	-4.26123	MT_1	2829	2838	-1.72092	MT_1	2829	2838	-2.82366	MT_1	2829	2838	-2.43248	MT_1	2829	2838	-2.69335	MT_1	2829	2838	-1.75247	MT_1	2829	2838	-4.67522	MT_1	2829	2838	-2.30038	MT_1	2829
MT_1	2839	2848	-4.34601	MT_1	2839	2848	-1.5056	MT_1	2839	2848	-4.01492	MT_1	2839	2848	-4.30574	MT_1	2839	2848	-2.29939	MT_1	2839	2848	-5.59269	MT_1	2839	2848	-4.88177	MT_1	2839	2848	-2.0669	MT_1	2839	2848	-2.75594	MT_1	2839	2848	-2.61135	MT_1	2839	2848	-2.27834	MT_1	2839	2848	-2.79202	MT_1	2839
MT_1	2849	2858	-2.94465	MT_1	2849	2858	-0.96533	MT_1	2849	2858	-3.88631	MT_1	2849	2858	-2.64612	MT_1	2849	2858	-4.39188	MT_1	2849	2858	-4.725	MT_1	2849	2858	-4.48295	MT_1	2849	2858	-2.43248	MT_1	2849	2858	-3.288	MT_1	2849	2858	-2.06784	MT_1	2849	2858	-5.1638	MT_1	2849	2858	-3.06642	MT_1	2849
MT_1	2859	2868	-0.348264	MT_1	2859	2868	-1.47642	MT_1	2859	2868	-3.74511	MT_1	2859	2868	-1.57274	MT_1	2859	2868	-3.33457	MT_1	2859	2868	-3.56281	MT_1	2859	2868	-3.68567	MT_1	2859	2868	-2.97422	MT_1	2859	2868	-1.96808	MT_1	2859	2868	-4.2584	MT_1	2859	2868	-3.42936	MT_1	2859	2868	-3.3595	MT_1	2859
MT_1	2869	2878	-0.334538	MT_1	2869	2878	-0.975565	MT_1	2869	2878	-2.38128	MT_1	2869	2878	-4.30574	MT_1	2869	2878	-5.15115	MT_1	2869	2878	-2.73328	MT_1	2869	2878	-4.23641	MT_1	2869	2878	-2.31784	MT_1	2869	2878	-2.39303	MT_1	2869	2878	-2.55252	MT_1	2869	2878	-3.48577	MT_1	2869	2878	-3.63155	MT_1	2869
MT_1	2879	2888	0.34845	MT_1	2879	2888	-1.73749	MT_1	2879	2888	-3.88631	MT_1	2879	2888	-6.43434	MT_1	2879	2888	-4.91081	MT_1	2879	2888	-6.6835	MT_1	2879	2888	-3.13108	MT_1	2879	2888	-6.02425	MT_1	2879	2888	-2.96714	MT_1	2879	2888	-1.75699	MT_1	2879	2888	-4.28976	MT_1	2879	2888	-2.02105	MT_1	2879
MT_1	2889	2898	-1.38481	MT_1	2889	2898	1.15244	MT_1	2889	2898	-1.90978	MT_1	2889	2898	-2.36072	MT_1	2889	2898	-1.49447	MT_1	2889	2898	-1.49447	MT_1	2889	2898	0	MT_1	2889	2898	0	MT_1	2889	2898	0	MT_1	2889	2898	0	MT_1	2889	2898	-1.01787	MT_1	2889	2898	-2.02672	MT_1	2889
MT_1	2899	2908	-1.38481	MT_1	2899	2908	-0.92575	MT_1	2899	2908	-1.90978	MT_1	2899	2908	0	MT_1	2899	2908	-2.21263	MT_1	2899	2908	0	MT_1	2899	2908	0	MT_1	2899	2908	1.49741	MT_1	2899	2908	-2.29036	MT_1	2899	2908	-1.55871	MT_1	2899	2908	-3.20154	MT_1	2899	2908	0	MT_1	2899
MT_1	2909	2918	-0.232375	MT_1	2909	2918	-2.54452	MT_1	2909	2918	-2.36072	MT_1	2909	2918	-2.70377	MT_1	2909	2918	-2.68993	MT_1	2909	2918	-1.49447	MT_1	2909	2918	-1.75425	MT_1	2909	2918	-3.3915	MT_1	2909	2918	-2.55227	MT_1	2909	2918	-0.980352	MT_1	2909	2918	-3.20154	MT_1	2909	2918	-1.60874	MT_1	2909
MT_1	2919	2928	0	MT_1	2919	2928	0.286233	MT_1	2919	2928	0	MT_1	2919	2928	-2.70377	MT_1	2919	2928	-1.49447	MT_1	2919	2928	-1.49447	MT_1	2919	2928	-1.75425	MT_1	2919	2928	-3.3915	MT_1	2919	2928	-1.70782	MT_1	2919	2928	-0.980352	MT_1	2919	2928	-2.61462	MT_1	2919	2928	-2.35041	MT_1	2919
MT_1	2929	2938	0	MT_1	2929	2938	-1.11154	MT_1	2929	2938	-1.90978	MT_1	2929	2938	-2.70377	MT_1	2929	2938	0	MT_1	2929	2938	-2.68993	MT_1	2929	2938	0	MT_1	2929	2938	-1.75425	MT_1	2929	2938	-1.55871	MT_1	2929	2938	-0.976167	MT_1	2929	2938	-1.01787	MT_1	2929	2938	-3.35394	MT_1	2929
MT_1	2939	2948	0	MT_1	2939	2948	-2.07819	MT_1	2939	2948	-1.90978	MT_1	2939	2948	-1.90978	MT_1	2939	2948	0	MT_1	2939	2948	-2.21263	MT_1	2939	2948	-1.75425	MT_1	2939	2948	-1.75425	MT_1	2939	2948	0	MT_1	2939	2948	-0.980352	MT_1	2939	2948	-1.60874	MT_1	2939	2948	-3.20154	MT_1	2939
MT_1	2949	2958	-0.92575	MT_1	2949	2958	-3.6182	MT_1	2949	2958	-1.25021	MT_1	2949	2958	-3.74511	MT_1	2949	2958	-0.638109	MT_1	2949	2958	-3.33457	MT_1	2949	2958	-2.52281	MT_1	2949	2958	-3.3915	MT_1	2949	2958	-2.29036	MT_1	2949	2958	-3.13481	MT_1	2949	2958	-2.36707	MT_1	2949	2958	-2.61462	MT_1	2949
MT_1	2959	2968	-2.86884	MT_1	2959	2968	-0.232375	MT_1	2959	2968	-3.41296	MT_1	2959	2968	-1.25021	MT_1	2959	2968	-1.91497	MT_1	2959	2968	0	MT_1	2959	2968	-4.62849	MT_1	2959	2968	-2.52281	MT_1	2959	2968	-4.54707	MT_1	2959	2968	0	MT_1	2959	2968	-4.2035	MT_1	2959	2968	-2.02672	MT_1	2959
MT_1	2969	2978	-3.40579	MT_1	2969	2978	-1.38481	MT_1	2969	2978	-4.43838	MT_1	2969	2978	-1.90978	MT_1	2969	2978	-4.26123	MT_1	2969	2978	-1.49447	MT_1	2969	2978	-3.3915	MT_1	2969	2978	1.49741	MT_1	2969	2978	-4.8198	MT_1	2969	2978	-0.980352	MT_1	2969	2978	-3.37796	MT_1	2969	2978	-2.00338	MT_1	2969
MT_1	2979	2988	-0.337722	MT_1	2979	2988	-1.39208	MT_1	2979	2988	-2.98072	MT_1	2979	2988	-2.36072	MT_1	2979	2988	-3.77855	MT_1	2979	2988	-2.68993	MT_1	2979	2988	-4.48295	MT_1	2979	2988	-1.75425	MT_1	2979	2988	-2.47014	MT_1	2979	2988	0	MT_1	2979	2988	-4.2035	MT_1	2979	2988	-0.183398	MT_1	2979
MT_1	2989	2998	-1.74394	MT_1	2989	2998	0	MT_1	2989	2998	-1.90978	MT_1	2989	2998	-1.90978	MT_1	2989	2998	-2.68993	MT_1	2989	2998	-2.68993	MT_1	2989	2998	-1.52416	MT_1	2989	2998	-1.75425	MT_1	2989	2998	-1.73415	MT_1	2989	2998	-0.397813	MT_1	2989	2998	-2.6117	MT_1	2989	2998	-1.01787	MT_1	2989
MT_1	2999	3008	-0.256543	MT_1	2999	3008	-1.39208	MT_1	2999	3008	-3.21296	MT_1	2999	3008	-1.25021	MT_1	2999	3008	-1.38936	MT_1	2999	3008	-0.554035	MT_1	2999	3008	-2.18825	MT_1	2999	3008	-1.75425	MT_1	2999	3008	-1.41887	MT_1	2999	3008	-1.96953	MT_1	2999	3008	-3.37486	MT_1	2999	3008	-1.60874	MT_1	2999
MT_1	3009	3018	-2.56398	MT_1	3009	3018	-0.759689	MT_1	3009	3018	-2.52664	MT_1	3009	3018	-2.98072	MT_1	3009	3018	-4.11756	MT_1	3009	3018	-1.49447	MT_1	3009	3018	-3.26327	MT_1	3009	3018	0	MT_1	3009	3018	-3.31321	MT_1	3009	3018	-1.38789	MT_1	3009	3018	-2.56225	MT_1	3009	3018	-3.20154	MT_1	3009
MT_1	3019	3028	-1.31249	MT_1	3019	3028	0	MT_1	3019	3028	-3.42834	MT_1	3019	3028	0	MT_1	3019	3028	-3.95799	MT_1	3019	3028	0	MT_1	3019	3028	-4.76068	MT_1	3019	3028	0	MT_1	3019	3028	-2.93716	MT_1	3019	3028	0	MT_1	3019	3028	-2.8742	MT_1	3019	3028	-1.01787	MT_1	3019
MT_1	3029	3038	-3.17902	MT_1	3029	3038	1.15244	MT_1	3029	3038	-2.70377	MT_1	3029	3038	0	MT_1	3029	3038	-1.49447	MT_1	3029	3038	0	MT_1	3029	3038	-3.3915	MT_1	3029	3038	0	MT_1	3029	3038	-3.42351	MT_1	3029	3038	-1.55871	MT_1	3029	3038	-2.65729	MT_1	3029	3038	0	MT_1	3029
MT_1	3039	3048	0	MT_1	3039	3048	0	MT_1	3039	3048	-1.25021	MT_1	3039	3048	0	MT_1	3039	3048	-2.21263	MT_1	3039	3048	-1.49447	MT_1	3039	3048	-1.75425	MT_1	3039	3048	0	MT_1	3039	3048	-0.980352	MT_1	3039	3048	0	MT_1	3039	3048	-1.60874	MT_1	3039	3048	0	MT_1	3039
MT_1	3049	3058	-2.26282	MT_1	3049	3058	-0.232375	MT_1	3049	3058	-2.36072	MT_1	3049	3058	0	MT_1	3049	3058	-1.49447	MT_1	3049	3058	0	MT_1	3049	3058	-3.92989	MT_1	3049	3058	0	MT_1	3049	3058	-2.55247	MT_1	3049	3058	0	MT_1	3049	3058	-2.84374	MT_1	3049	3058	-0.183398	MT_1	3049
MT_1	3059	3068	-3.6182	MT_1	3059	3068	-1.38481	MT_1	3059	3068	-3.58857	MT_1	3059	3068	1.09899	MT_1	3059	3068	-2.21263	MT_1	3059	3068	-1.49447	MT_1	3059	3068	-1.71368	MT_1	3059	3068	0	MT_1	3059	3068	-2.87412	MT_1	3059	3068	-1.97043	MT_1	3059	3068	-3.28645	MT_1	3059	3068	-2.02672	MT_1	3059
MT_1	3069	3078	-0.956005	MT_1	3069	3078	0	MT_1	3069	3078	0	MT_1	3069	3078	0	MT_1	3069	3078	-1.49447	MT_1	3069	3078	0	MT_1	3069	3078	-2.52281	MT_1	3069	3078	0	MT_1	3069	3078	-2.19097	MT_1	3069	3078	0	MT_1	3069	3078	-2.35041	MT_1	3069	3078	0	MT_1	3069
MT_1	3079	3088	-1.38481	MT_1	3079	3088	0	MT_1	3079	3088	-1.25021	MT_1	3079	3088	0	MT_1	3079	3088	0.16413	MT_1	3079	3088	0	MT_1	3079	3088	1.49741	MT_1	3079	3088	0	MT_1	3079	3088	-1.97043	MT_1	3079	3088	0	MT_1	3079	3088	-1.01787	MT_1	3079	3088	0	MT_1	3079
MT_1	3089	3098	-3.17902	MT_1	3089	3098	0	MT_1	3089	3098	0	MT_1	3089	3098	0	MT_1	3089	3098	-2.21263	MT_1	3089	3098	0	MT_1	3089	3098	-1.75425	MT_1	3089	3098	0	MT_1	3089	3098	-1.97043	MT_1	3089	3098	0	MT_1	3089	3098	-2.61462	MT_1	3089	3098	0	MT_1	3089
MT_1	3099	3108	-0.584503	MT_1	3099	3108	0	MT_1	3099	3108	-2.70377	MT_1	3099	3108	0	MT_1	3099	3108	-3.57357	MT_1	3099	3108	-0.554035	MT_1	3099	3108	-4.88177	MT_1	3099	3108	-2.52281	MT_1	3099	3108	-2.10558	MT_1	3099	3108	0	MT_1	3099	3108	-3.36902	MT_1	3099	3108	-1.60874	MT_1	3099
MT_1	3109	3118	-0.148163	MT_1	3109	3118	0.400019	MT_1	3109	3118	-4.01492	MT_1	3109	3118	-1.25021	MT_1	3109	3118	-1.67597	MT_1	3109	3118	0	MT_1	3109	3118	-2.57631	MT_1	3109	3118	0	MT_1	3109	3118	-0.765013	MT_1	3109	3118	0	MT_1	3109	3118	-1.98926	MT_1	3109	3118	-1.60874	MT_1	3109
MT_1	3119	3128	0.480465	MT_1	3119	3128	-0.232375	MT_1	3119	3128	-0.98828	MT_1	3119	3128	0	MT_1	3119	3128	-2.21263	MT_1	3119	3128	-1.49447	MT_1	3119	3128	-2.43248	MT_1	3119	3128	-1.75425	MT_1	3119	3128	-0.881899	MT_1	3119	3128	0.582539	MT_1	3119	3128	-0.984002	MT_1	3119	3128	0	MT_1	3119
MT_1	3129	3138	-0.232375	MT_1	3129	3138	1.15244	MT_1	3129	3138	-3.58857	MT_1	3129	3138	-1.90978	MT_1	3129	3138	-3.33457	MT_1	3129	3138	0	MT_1	3129	3138	-3.92989	MT_1	3129	3138	0	MT_1	3129	3138	-1.62135	MT_1	3129	3138	-0.980352	MT_1	3129	3138	-1.4781	MT_1	3129	3138	-1.60874	MT_1	3129
MT_1	3139	3148	-3.41526	MT_1	3139	3148	1.15244	MT_1	3139	3148	-1.90978	MT_1	3139	3148	0	MT_1	3139	3148	-1.67597	MT_1	3139	3148	0	MT_1	3139	3148	-3.68567	MT_1	3139	3148	-1.75425	MT_1	3139	3148	-3.71372	MT_1	3139	3148	0	MT_1	3139	3148	-4.00715	MT_1	3139	3148	0	MT_1	3139
MT_1	3149	3158	-2.54452	MT_1	3149	3158	0	MT_1	3149	3158	-1.25021	MT_1	3149	3158	0	MT_1	3149	3158	-1.49447	MT_1	3149	3158	0	MT_1	3149	3158	-2.18825	MT_1	3149	3158	0	MT_1	3149	3158	-2.66759	MT_1	3149	3158	0	MT_1	3149	3158	-3.61756	MT_1	3149	3158	0	MT_1	3149
MT_1	3159	3167	-2.07819	MT_1	3159	3167	-1.38481	MT_1	3159	3167	0	MT_1	3159	3167	0	MT_1	3159	3167	-1.49447	MT_1	3159	3167	0	MT_1	3159	3167	-1.75425	MT_1	3159	3167	0	MT_1	3159	3167	-2.29036	MT_1	3159	3167	0	MT_1	3159	3167	-2.61462	MT_1	3159	3167	0	MT_1	3159
MT_1	3168	3177	-3.17902	MT_1	3168	3177	0	MT_1	3168	3177	-1.90978	MT_1	3168	3177	0	MT_1	3168	3177	-2.68993	MT_1	3168	3177	0.16413	MT_1	3168	3177	0.46196	MT_1	3168	3177	-1.75425	MT_1	3168	3177	-2.96544	MT_1	3168	3177	0	MT_1	3168	3177	-3.20154	MT_1	3168	3177	0	MT_1	3168
MT_1	3178	3187	-2.36318	MT_1	3178	3187	0	MT_1	3178	3187	-4.61111	MT_1	3178	3187	0	MT_1	3178	3187	-1.85138	MT_1	3178	3187	0	MT_1	3178	3187	-4.04968	MT_1	3178	3187	0	MT_1	3178	3187	-3.60953	MT_1	3178	3187	0	MT_1	3178	3187	-3.44713	MT_1	3178	3187	0	MT_1	3178
MT_1	3188	3197	-2.02658	MT_1	3188	3197	0	MT_1	3188	3197	-2.36072	MT_1	3188	3197	0	MT_1	3188	3197	0	MT_1	3188	3197	0	MT_1	3188	3197	-0.805363	MT_1	3188	3197	0	MT_1	3188	3197	-2.55207	MT_1	3188	3197	-0.980352	MT_1	3188	3197	-3.03113	MT_1	3188	3197	0	MT_1	3188
MT_1	3198	3207	-1.38481	MT_1	3198	3207	0	MT_1	3198	3207	0	MT_1	3198	3207	0	MT_1	3198	3207	0	MT_1	3198	3207	0	MT_1	3198	3207	0	MT_1	3198	3207	0	MT_1	3198	3207	0	MT_1	3198	3207	0	MT_1	3198	3207	0	MT_1	3198	3207	0	MT_1	3198
MT_1	3208	3217	-1.83337	MT_1	3208	3217	0	MT_1	3208	3217	-1.90978	MT_1	3208	3217	0	MT_1	3208	3217	-2.21263	MT_1	3208	3217	0	MT_1	3208	3217	-1.75425	MT_1	3208	3217	0	MT_1	3208	3217	-3.13481	MT_1	3208	3217	0	MT_1	3208	3217	-1.4781	MT_1	3208	3217	0	MT_1	3208
MT_1	3218	3227	-1.53844	MT_1	3218	3227	0	MT_1	3218	3227	-0.810791	MT_1	3218	3227	0	MT_1	3218	3227	-2.68993	MT_1	3218	3227	-1.49447	MT_1	3218	3227	0	MT_1	3218	3227	0	MT_1	3218	3227	-2.66759	MT_1	3218	3227	0	MT_1	3218	3227	-3.59169	MT_1	3218	3227	-1.60874	MT_1	3218
MT_1	3228	3237	-2.54452	MT_1	3228	3237	-1.74394	MT_1	3228	3237	0	MT_1	3228	3237	-1.25021	MT_1	3228	3237	-1.49447	MT_1	3228	3237	1.6586	MT_1	3228	3237	-1.75425	MT_1	3228	3237	-2.52281	MT_1	3228	3237	-2.77351	MT_1	3228	3237	-0.397813	MT_1	3228	3237	-2.35041	MT_1	3228	3237	-1.01787	MT_1	3228
MT_1	3238	3247	-0.92575	MT_1	3238	3247	-1.38481	MT_1	3238	3247	-1.25021	MT_1	3238	3247	-1.90978	MT_1	3238	3247	-3.04796	MT_1	3238	3247	-1.49447	MT_1	3238	3247	-2.52281	MT_1	3238	3247	-1.75425	MT_1	3238	3247	-1.70626	MT_1	3238	3247	-1.55871	MT_1	3238	3247	-2.35041	MT_1	3238	3247	-2.83786	MT_1	3238
MT_1	3248	3257	-1.99958	MT_1	3248	3257	0	MT_1	3248	3257	-2.70377	MT_1	3248	3257	-1.25021	MT_1	3248	3257	-2.68993	MT_1	3248	3257	-1.49447	MT_1	3248	3257	-2.64129	MT_1	3248	3257	0	MT_1	3248	3257	-2.96706	MT_1	3248	3257	-1.96953	MT_1	3248	3257	-4.10677	MT_1	3248	3257	-3.35394	MT_1	3248
MT_1	3258	3267	0.863039	MT_1	3258	3267	-0.92575	MT_1	3258	3267	-3.24461	MT_1	3258	3267	-2.98072	MT_1	3258	3267	-3.95799	MT_1	3258	3267	-1.49447	MT_1	3258	3267	-6.07592	MT_1	3258	3267	0	MT_1	3258	3267	-2.24786	MT_1	3258	3267	0	MT_1	3258	3267	-2.49945	MT_1	3258	3267	-2.61462	MT_1	3258
MT_1	3268	3277	-1.10186	MT_1	3268	3277	-0.92575	MT_1	3268	3277	-2.11398	MT_1	3268	3277	-2.98072	MT_1	3268	3277	-2.73328	MT_1	3268	3277	-3.04796	MT_1	3268	3277	-3.59974	MT_1	3268	3277	0	MT_1	3268	3277	-2.70425	MT_1	3268	3277	0	MT_1	3268	3277	-3.1483	MT_1	3268	3277	0	MT_1	3268
MT_1	3278	3287	-1.63042	MT_1	3278	3287	-1.38481	MT_1	3278	3287	-1.25021	MT_1	3278	3287	0	MT_1	3278	3287	-2.21263	MT_1	3278	3287	0	MT_1	3278	3287	-1.75425	MT_1	3278	3287	0	MT_1	3278	3287	-2.66759	MT_1	3278	3287	-1.55871	MT_1	3278	3287	-3.94007	MT_1	3278	3287	0	MT_1	3278
MT_1	3288	3297	1.67478	MT_1	3288	3297	-1.38481	MT_1	3288	3297	-0.810791	MT_1	3288	3297	-1.25021	MT_1	3288	3297	0.16413	MT_1	3288	3297	-2.21263	MT_1	3288	3297	-0.306603	MT_1	3288	3297	-1.0254	MT_1	3288	3297	-1.5547	MT_1	3288	3297	0	MT_1	3288	3297	-1.60874	MT_1	3288	3297	-1.60874	MT_1	3288
MT_1	3298	3307	0	MT_1	3298	3307	-1.38481	MT_1	3298	3307	0	MT_1	3298	3307	0	MT_1	3298	3307	0	MT_1	3298	3307	-1.49447	MT_1	3298	3307	0	MT_1	3298	3307	0	MT_1	3298	3307	0	MT_1	3298	3307	-0.980352	MT_1	3298	3307	-1.01787	MT_1	3298	3307	0	MT_1	3298
MT_1	3308	3317	-1.26882	MT_1	3308	3317	0	MT_1	3308	3317	-4.67569	MT_1	3308	3317	-1.25021	MT_1	3308	3317	-1.21633	MT_1	3308	3317	-1.49447	MT_1	3308	3317	-1.91565	MT_1	3308	3317	0	MT_1	3308	3317	-3.34485	MT_1	3308	3317	-0.980352	MT_1	3308	3317	0.651277	MT_1	3308	3317	-1.60874	MT_1	3308
MT_1	3318	3327	-1.69515	MT_1	3318	3327	0	MT_1	3318	3327	-4.28293	MT_1	3318	3327	0	MT_1	3318	3327	1.6011	MT_1	3318	3327	0	MT_1	3318	3327	1.08858	MT_1	3318	3327	-1.75425	MT_1	3318	3327	-2.15937	MT_1	3318	3327	0	MT_1	3318	3327	1.81525	MT_1	3318	3327	0	MT_1	3318
MT_1	3328	3337	-0.991035	MT_1	3328	3337	0	MT_1	3328	3337	-3.29764	MT_1	3328	3337	0	MT_1	3328	3337	2.4494	MT_1	3328	3337	0	MT_1	3328	3337	1.38908	MT_1	3328	3337	0	MT_1	3328	3337	-1.39868	MT_1	3328	3337	0	MT_1	3328	3337	0.817744	MT_1	3328	3337	0	MT_1	3328
MT_1	3338	3347	-0.552374	MT_1	3338	3347	1.15244	MT_1	3338	3347	-3.51212	MT_1	3338	3347	0	MT_1	3338	3347	-0.431917	MT_1	3338	3347	0	MT_1	3338	3347	-1.85468	MT_1	3338	3347	0	MT_1	3338	3347	-1.60556	MT_1	3338	3347	0	MT_1	3338	3347	-2.73693	MT_1	3338	3347	-1.01787	MT_1	3338
MT_1	3348	3357	-1.05581	MT_1	3348	3357	0	MT_1	3348	3357	-3.38164	MT_1	3348	3357	-1.25021	MT_1	3348	3357	0.289556	MT_1	3348	3357	0	MT_1	3348	3357	-0.279718	MT_1	3348	3357	0	MT_1	3348	3357	-2.0026	MT_1	3348	3357	0.582539	MT_1	3348	3357	-2.45868	MT_1	3348	3357	-0.774268	MT_1	3348
MT_1	3358	3367	-2.86428	MT_1	3358	3367	0	MT_1	3358	3367	-6.64724	MT_1	3358	3367	-1.25021	MT_1	3358	3367	-1.65687	MT_1	3358	3367	0	MT_1	3358	3367	-2.40224	MT_1	3358	3367	0	MT_1	3358	3367	-2.79359	MT_1	3358	3367	-0.976167	MT_1	3358	3367	-3.66472	MT_1	3358	3367	-2.35041	MT_1	3358
MT_1	3368	3377	-2.36912	MT_1	3368	3377	0	MT_1	3368	3377	-4.82076	MT_1	3368	3377	-1.25021	MT_1	3368	3377	-2.1702	MT_1	3368	3377	0	MT_1	3368	3377	-3.96284	MT_1	3368	3377	0	MT_1	3368	3377	-2.28591	MT_1	3368	3377	-1.55871	MT_1	3368	3377	-3.21194	MT_1	3368	3377	0	MT_1	3368
MT_1	3378	3387	-1.2994	MT_1	3378	3387	0	MT_1	3378	3387	-5.2035	MT_1	3378	3387	0	MT_1	3378	3387	-0.791626	MT_1	3378	3387	0	MT_1	3378	3387	-3.02411	MT_1	3378	3387	0	MT_1	3378	3387	-0.968466	MT_1	3378	3387	0	MT_1	3378	3387	-2.49162	MT_1	3378	3387	0	MT_1	3378
MT_1	3388	3397	-0.539036	MT_1	3388	3397	0	MT_1	3388	3397	-1.60478	MT_1	3388	3397	0	MT_1	3388	3397	-1.05663	MT_1	3388	3397	0	MT_1	3388	3397	-2.29969	MT_1	3388	3397	0	MT_1	3388	3397	-0.737593	MT_1	3388	3397	0	MT_1	3388	3397	-0.724478	MT_1	3388	3397	0	MT_1	3388
MT_1	3398	3407	-1.1729	MT_1	3398	3407	0	MT_1	3398	3407	-4.0495	MT_1	3398	3407	-1.25021	MT_1	3398	3407	-0.474378	MT_1	3398	3407	0	MT_1	3398	3407	-0.727922	MT_1	3398	3407	0	MT_1	3398	3407	-1.24432	MT_1	3398	3407	0	MT_1	3398	3407	-2.19587	MT_1	3398	3407	-1.60874	MT_1	3398
MT_1	3408	3417	-2.68411	MT_1	3408	3417	0	MT_1	3408	3417	-3.3394	MT_1	3408	3417	0	MT_1	3408	3417	-2.29939	MT_1	3408	3417	0	MT_1	3408	3417	-0.199206	MT_1	3408	3417	0	MT_1	3408	3417	-0.652864	MT_1	3408	3417	0	MT_1	3408	3417	-1.51594	MT_1	3408	3417	-1.01787	MT_1	3408
MT_1	3418	3427	-2.87682	MT_1	3418	3427	-0.92575	MT_1	3418	3427	-7.0442	MT_1	3418	3427	-1.25021	MT_1	3418	3427	-3.40219	MT_1	3418	3427	-1.49447	MT_1	3418	3427	-2.3358	MT_1	3418	3427	-2.52281	MT_1	3418	3427	-4.09575	MT_1	3418	3427	-0.980352	MT_1	3418	3427	-4.15783	MT_1	3418	3427	0	MT_1	3418
MT_1	3428	3437	-4.16582	MT_1	3428	3437	0.400019	MT_1	3428	3437	-6.92823	MT_1	3428	3437	-1.90978	MT_1	3428	3437	-4.88981	MT_1	3428	3437	-2.68993	MT_1	3428	3437	-4.07131	MT_1	3428	3437	0	MT_1	3428	3437	-2.55265	MT_1	3428	3437	-0.980352	MT_1	3428	3437	-3.71195	MT_1	3428	3437	-2.83786	MT_1	3428
MT_1	3438	3447	-0.609331	MT_1	3438	3447	-1.38481	MT_1	3438	3447	-4.9603	MT_1	3438	3447	-1.90978	MT_1	3438	3447	-0.74336	MT_1	3438	3447	0	MT_1	3438	3447	-0.263257	MT_1	3438	3447	0	MT_1	3438	3447	-1.72363	MT_1	3438	3447	-0.980352	MT_1	3438	3447	-3.0287	MT_1	3438	3447	-1.01787	MT_1	3438
MT_1	3448	3457	-2.79397	MT_1	3448	3457	0	MT_1	3448	3457	-5.2565	MT_1	3448	3457	-1.25021	MT_1	3448	3457	-0.720452	MT_1	3448	3457	-1.49447	MT_1	3448	3457	0.394899	MT_1	3448	3457	-1.75425	MT_1	3448	3457	-1.81648	MT_1	3448	3457	-1.97043	MT_1	3448	3457	-2.67358	MT_1	3448	3457	-2.35041	MT_1	3448
MT_1	3458	3467	-0.913228	MT_1	3458	3467	0	MT_1	3458	3467	-5.26712	MT_1	3458	3467	0	MT_1	3458	3467	-1.25245	MT_1	3458	3467	0	MT_1	3458	3467	-1.21282	MT_1	3458	3467	0	MT_1	3458	3467	-1.6118	MT_1	3458	3467	0	MT_1	3458	3467	-2.04696	MT_1	3458	3467	0	MT_1	3458
MT_1	3468	3477	-0.297186	MT_1	3468	3477	1.15244	MT_1	3468	3477	-5.29145	MT_1	3468	3477	0	MT_1	3468	3477	-0.730432	MT_1	3468	3477	0	MT_1	3468	3477	-0.256107	MT_1	3468	3477	0	MT_1	3468	3477	-0.990125	MT_1	3468	3477	0	MT_1	3468	3477	-1.81526	MT_1	3468	3477	0	MT_1	3468
MT_1	3478	3487	-1.60545	MT_1	3478	3487	0	MT_1	3478	3487	-3.06486	MT_1	3478	3487	0	MT_1	3478	3487	-0.559777	MT_1	3478	3487	0	MT_1	3478	3487	-1.00958	MT_1	3478	3487	-0.256839	MT_1	3478	3487	-0.12043	MT_1	3478	3487	0	MT_1	3478	3487	-1.88731	MT_1	3478	3487	0	MT_1	3478
MT_1	3488	3497	-1.20113	MT_1	3488	3497	2.55865	MT_1	3488	3497	-3.80568	MT_1	3488	3497	-1.25021	MT_1	3488	3497	0.411813	MT_1	3488	3497	-2.21263	MT_1	3488	3497	0.917855	MT_1	3488	3497	-3.02157	MT_1	3488	3497	-1.9688	MT_1	3488	3497	0	MT_1	3488	3497	-3.1056	MT_1	3488	3497	0	MT_1	3488
MT_1	3498	3507	-2.46576	MT_1	3498	3507	-0.67336	MT_1	3498	3507	-3.21296	MT_1	3498	3507	-2.98072	MT_1	3498	3507	0.616789	MT_1	3498	3507	-3.77855	MT_1	3498	3507	-0.194008	MT_1	3498	3507	-3.02157	MT_1	3498	3507	0.996363	MT_1	3498	3507	-0.241143	MT_1	3498	3507	-2.61462	MT_1	3498	3507	-2.35041	MT_1	3498
MT_1	3508	3517	0	MT_1	3508	3517	-1.38481	MT_1	3508	3517	0	MT_1	3508	3517	0	MT_1	3508	3517	0	MT_1	3508	3517	0	MT_1	3508	3517	-1.75425	MT_1	3508	3517	0	MT_1	3508	3517	0	MT_1	3508	3517	0	MT_1	3508	3517	0	MT_1	3508	3517	0	MT_1	3508
MT_1	3518	3527	0	MT_1	3518	3527	-2.07819	MT_1	3518	3527	0	MT_1	3518	3527	-2.36072	MT_1	3518	3527	0	MT_1	3518	3527	-1.49447	MT_1	3518	3527	0	MT_1	3518	3527	-1.0254	MT_1	3518	3527	0	MT_1	3518	3527	0	MT_1	3518	3527	0	MT_1	3518	3527	-1.01787	MT_1	3518
MT_1	3528	3537	0	MT_1	3528	3537	-2.07819	MT_1	3528	3537	0	MT_1	3528	3537	-3.41296	MT_1	3528	3537	-1.49447	MT_1	3528	3537	-2.68993	MT_1	3528	3537	0	MT_1	3528	3537	-1.52416	MT_1	3528	3537	0	MT_1	3528	3537	-0.980352	MT_1	3528	3537	0	MT_1	3528	3537	-0.990663	MT_1	3528
MT_1	3538	3547	-0.92575	MT_1	3538	3547	-0.92575	MT_1	3538	3547	-1.25021	MT_1	3538	3547	-1.25021	MT_1	3538	3547	1.6586	MT_1	3538	3547	-1.49447	MT_1	3538	3547	-0.256839	MT_1	3538	3547	0	MT_1	3538	3547	0	MT_1	3538	3547	-0.980352	MT_1	3538	3547	-1.01787	MT_1	3538	3547	-1.01787	MT_1	3538
MT_1	3548	3557	1.15244	MT_1	3548	3557	-0.122282	MT_1	3548	3557	0	MT_1	3548	3557	-2.01654	MT_1	3548	3557	-1.49447	MT_1	3548	3557	-2.48792	MT_1	3548	3557	0	MT_1	3548	3557	-1.86419	MT_1	3548	3557	0	MT_1	3548	3557	-2.29424	MT_1	3548	3557	-1.01787	MT_1	3548	3557	-1.75046	MT_1	3548
MT_1	3558	3567	0.400019	MT_1	3558	3567	-0.582296	MT_1	3558	3567	-1.25021	MT_1	3558	3567	-1.09363	MT_1	3558	3567	0	MT_1	3558	3567	-4.2868	MT_1	3558	3567	0	MT_1	3558	3567	-3.49274	MT_1	3558	3567	0.582539	MT_1	3558	3567	-2.55743	MT_1	3558	3567	-1.01787	MT_1	3558	3567	-1.47248	MT_1	3558
MT_1	3568	3577	1.15244	MT_1	3568	3577	-1.13191	MT_1	3568	3577	-1.25021	MT_1	3568	3577	-2.21623	MT_1	3568	3577	0	MT_1	3568	3577	-3.55101	MT_1	3568	3577	0	MT_1	3568	3577	-4.05722	MT_1	3568	3577	-0.980352	MT_1	3568	3577	-2.77505	MT_1	3568	3577	0	MT_1	3568	3577	-1.56687	MT_1	3568
MT_1	3578	3587	1.15244	MT_1	3578	3587	-2.8371	MT_1	3578	3587	-1.25021	MT_1	3578	3587	-3.12326	MT_1	3578	3587	0	MT_1	3578	3587	-5.14541	MT_1	3578	3587	0	MT_1	3578	3587	-4.42902	MT_1	3578	3587	0	MT_1	3578	3587	-3.05499	MT_1	3578	3587	-1.01787	MT_1	3578	3587	-0.334053	MT_1	3578
MT_1	3588	3597	1.15244	MT_1	3588	3597	-1.37916	MT_1	3588	3597	0	MT_1	3588	3597	1.40407	MT_1	3588	3597	0	MT_1	3588	3597	-3.90408	MT_1	3588	3597	0	MT_1	3588	3597	-3.1219	MT_1	3588	3597	-0.980352	MT_1	3588	3597	-2.17801	MT_1	3588	3597	0	MT_1	3588	3597	1.5229	MT_1	3588
MT_1	3598	3607	0	MT_1	3598	3607	-0.305562	MT_1	3598	3607	0	MT_1	3598	3607	-0.192657	MT_1	3598	3607	0	MT_1	3598	3607	-1.78316	MT_1	3598	3607	0	MT_1	3598	3607	-1.54209	MT_1	3598	3607	0.582539	MT_1	3598	3607	-0.856019	MT_1	3598	3607	0	MT_1	3598	3607	-0.0709923	MT_1	3598
MT_1	3608	3617	0	MT_1	3608	3617	-2.10642	MT_1	3608	3617	-1.25021	MT_1	3608	3617	-4.05986	MT_1	3608	3617	0	MT_1	3608	3617	-5.22312	MT_1	3608	3617	0	MT_1	3608	3617	-3.69646	MT_1	3608	3617	0	MT_1	3608	3617	-2.55237	MT_1	3608	3617	0	MT_1	3608	3617	-2.78308	MT_1	3608
MT_1	3618	3627	0	MT_1	3618	3627	1.15244	MT_1	3618	3627	0	MT_1	3618	3627	-1.25021	MT_1	3618	3627	0	MT_1	3618	3627	0	MT_1	3618	3627	0	MT_1	3618	3627	-2.52281	MT_1	3618	3627	0	MT_1	3618	3627	0	MT_1	3618	3627	0	MT_1	3618	3627	-0.774268	MT_1	3618
MT_1	3628	3637	0	MT_1	3628	3637	0	MT_1	3628	3637	-2.70377	MT_1	3628	3637	0	MT_1	3628	3637	-2.68993	MT_1	3628	3637	0	MT_1	3628	3637	-2.52281	MT_1	3628	3637	0	MT_1	3628	3637	0	MT_1	3628	3637	0	MT_1	3628	3637	-1.01787	MT_1	3628	3637	0.834473	MT_1	3628
MT_1	3638	3647	-2.69856	MT_1	3638	3647	-4.09709	MT_1	3638	3647	-4.44295	MT_1	3638	3647	-4.34359	MT_1	3638	3647	-5.6393	MT_1	3638	3647	-3.95799	MT_1	3638	3647	-5.19798	MT_1	3638	3647	-1.0254	MT_1	3638	3647	-2.66459	MT_1	3638	3647	-1.96953	MT_1	3638	3647	-0.857254	MT_1	3638	3647	-2.83786	MT_1	3638
MT_1	3648	3657	-2.25846	MT_1	3648	3657	-2.07819	MT_1	3648	3657	-0.363415	MT_1	3648	3657	-0.810791	MT_1	3648	3657	-4.77662	MT_1	3648	3657	-0.554035	MT_1	3648	3657	-4.64983	MT_1	3648	3657	-1.75425	MT_1	3648	3657	-2.11779	MT_1	3648	3657	-0.976167	MT_1	3648	3657	3.87745	MT_1	3648	3657	-3.49176	MT_1	3648
MT_1	3658	3667	-0.196529	MT_1	3658	3667	0	MT_1	3658	3667	-4.36614	MT_1	3658	3667	-1.25021	MT_1	3658	3667	-5.12018	MT_1	3658	3667	0	MT_1	3658	3667	-5.05049	MT_1	3658	3667	0	MT_1	3658	3667	-2.08632	MT_1	3658	3667	-1.55871	MT_1	3658	3667	-6.34007	MT_1	3658	3667	-2.83786	MT_1	3658
MT_1	3668	3677	-0.903848	MT_1	3668	3677	0	MT_1	3668	3677	-5.30762	MT_1	3668	3677	0	MT_1	3668	3677	-5.15115	MT_1	3668	3677	0	MT_1	3668	3677	-4.1387	MT_1	3668	3677	0	MT_1	3668	3677	-1.66941	MT_1	3668	3677	0	MT_1	3668	3677	-3.03113	MT_1	3668	3677	0	MT_1	3668
MT_1	3678	3686	0	MT_1	3678	3686	-2.07819	MT_1	3678	3686	0	MT_1	3678	3686	0	MT_1	3678	3686	0	MT_1	3678	3686	0	MT_1	3678	3686	0	MT_1	3678	3686	0	MT_1	3678	3686	0	MT_1	3678	3686	0	MT_1	3678	3686	0	MT_1	3678	3686	0	MT_1	3678
MT_1	3687	3696	0	MT_1	3687	3696	-2.41079	MT_1	3687	3696	0	MT_1	3687	3696	-2.24574	MT_1	3687	3696	0	MT_1	3687	3696	-2.4839	MT_1	3687	3696	0	MT_1	3687	3696	-1.54614	MT_1	3687	3696	0.582539	MT_1	3687	3696	-1.70626	MT_1	3687	3696	0	MT_1	3687	3696	-1.34691	MT_1	3687
MT_1	3697	3706	-0.92575	MT_1	3697	3706	-1.68361	MT_1	3697	3706	-1.60478	MT_1	3697	3706	-0.732919	MT_1	3697	3706	-2.21263	MT_1	3697	3706	-1.82364	MT_1	3697	3706	-3.3915	MT_1	3697	3706	-1.23611	MT_1	3697	3706	-1.55871	MT_1	3697	3706	-3.21411	MT_1	3697	3706	-1.09386	MT_1	3697	3706	3.44004	MT_1	3697
MT_1	3707	3716	-1.38481	MT_1	3707	3716	-1.39678	MT_1	3707	3716	-1.25021	MT_1	3707	3716	-0.262239	MT_1	3707	3716	-1.49447	MT_1	3707	3716	-3.33728	MT_1	3707	3716	0	MT_1	3707	3716	-2.77727	MT_1	3707	3716	0	MT_1	3707	3716	-3.36881	MT_1	3707	3716	0	MT_1	3707	3716	1.09249	MT_1	3707
MT_1	3717	3726	0	MT_1	3717	3726	0.902131	MT_1	3717	3726	0	MT_1	3717	3726	-1.90197	MT_1	3717	3726	0	MT_1	3717	3726	-2.78762	MT_1	3717	3726	0	MT_1	3717	3726	-2.42528	MT_1	3717	3726	0.582539	MT_1	3717	3726	-1.30357	MT_1	3717	3726	0	MT_1	3717	3726	-1.18939	MT_1	3717
MT_1	3727	3736	0	MT_1	3727	3736	1.99914	MT_1	3727	3736	-1.25021	MT_1	3727	3736	0.774805	MT_1	3727	3736	0	MT_1	3727	3736	-3.25221	MT_1	3727	3736	0	MT_1	3727	3736	-1.26104	MT_1	3727	3736	-0.980352	MT_1	3727	3736	-0.591021	MT_1	3727	3736	-1.60874	MT_1	3727	3736	0.15813	MT_1	3727
MT_1	3737	3746	0	MT_1	3737	3746	1.01465	MT_1	3737	3746	0	MT_1	3737	3746	-1.22436	MT_1	3737	3746	-1.49447	MT_1	3737	3746	-4.02357	MT_1	3737	3746	0	MT_1	3737	3746	-2.51841	MT_1	3737	3746	0	MT_1	3737	3746	-0.32317	MT_1	3737	3746	-1.01787	MT_1	3737	3746	-0.3201	MT_1	3737
MT_1	3747	3756	0	MT_1	3747	3756	0.788091	MT_1	3747	3756	-1.25021	MT_1	3747	3756	-1.49577	MT_1	3747	3756	0	MT_1	3747	3756	-1.49052	MT_1	3747	3756	0	MT_1	3747	3756	-2.40337	MT_1	3747	3756	0	MT_1	3747	3756	-1.89006	MT_1	3747	3756	0.834473	MT_1	3747	3756	-0.720433	MT_1	3747
MT_1	3757	3766	1.15244	MT_1	3757	3766	-0.861486	MT_1	3757	3766	0	MT_1	3757	3766	3.49321	MT_1	3757	3766	0	MT_1	3757	3766	-1.68176	MT_1	3757	3766	0	MT_1	3757	3766	-0.386256	MT_1	3757	3766	0.582539	MT_1	3757	3766	-0.989117	MT_1	3757	3766	0	MT_1	3757	3766	5.33715	MT_1	3757
MT_1	3767	3776	0	MT_1	3767	3776	-1.28683	MT_1	3767	3776	0	MT_1	3767	3776	2.62805	MT_1	3767	3776	0	MT_1	3767	3776	-0.400229	MT_1	3767	3776	0	MT_1	3767	3776	-1.554	MT_1	3767	3776	0	MT_1	3767	3776	-1.40673	MT_1	3767	3776	0	MT_1	3767	3776	2.8695	MT_1	3767
MT_1	3777	3786	-1.38481	MT_1	3777	3786	-2.44208	MT_1	3777	3786	0	MT_1	3777	3786	-2.36072	MT_1	3777	3786	0	MT_1	3777	3786	-1.49447	MT_1	3777	3786	0	MT_1	3777	3786	-1.75425	MT_1	3777	3786	0	MT_1	3777	3786	-1.294	MT_1	3777	3786	-3.35394	MT_1	3777	3786	-1.78015	MT_1	3777
MT_1	3787	3796	0	MT_1	3787	3796	-1.38481	MT_1	3787	3796	0	MT_1	3787	3796	0	MT_1	3787	3796	0	MT_1	3787	3796	1.6586	MT_1	3787	3796	0	MT_1	3787	3796	0	MT_1	3787	3796	0	MT_1	3787	3796	-0.980352	MT_1	3787	3796	0	MT_1	3787	3796	0	MT_1	3787
MT_1	3797	3806	-0.92575	MT_1	3797	3806	-1.11154	MT_1	3797	3806	-2.70377	MT_1	3797	3806	-2.36072	MT_1	3797	3806	-2.68993	MT_1	3797	3806	0	MT_1	3797	3806	0	MT_1	3797	3806	-2.52281	MT_1	3797	3806	-1.55871	MT_1	3797	3806	-1.97043	MT_1	3797	3806	-3.03113	MT_1	3797	3806	-1.19225	MT_1	3797
MT_1	3807	3816	-1.38481	MT_1	3807	3816	0	MT_1	3807	3816	-1.25021	MT_1	3807	3816	-1.25021	MT_1	3807	3816	0	MT_1	3807	3816	-1.49447	MT_1	3807	3816	-1.75425	MT_1	3807	3816	0	MT_1	3807	3816	-2.29036	MT_1	3807	3816	-0.980352	MT_1	3807	3816	-3.20154	MT_1	3807	3816	-1.01787	MT_1	3807
MT_1	3817	3826	0	MT_1	3817	3826	-1.99958	MT_1	3817	3826	0	MT_1	3817	3826	-5.09128	MT_1	3817	3826	0	MT_1	3817	3826	-3.25221	MT_1	3817	3826	0	MT_1	3817	3826	-2.98554	MT_1	3817	3826	0.582539	MT_1	3817	3826	-3.13481	MT_1	3817	3826	-1.01787	MT_1	3817	3826	-2.25781	MT_1	3817
MT_1	3827	3836	0	MT_1	3827	3836	-3.00793	MT_1	3827	3836	-1.25021	MT_1	3827	3836	-3.89401	MT_1	3827	3836	0	MT_1	3827	3836	-3.18284	MT_1	3827	3836	-2.52281	MT_1	3827	3836	-6.22069	MT_1	3827	3836	-0.980352	MT_1	3827	3836	-3.46771	MT_1	3827	3836	-2.02672	MT_1	3827	3836	-3.29043	MT_1	3827
MT_1	3837	3846	-2.07819	MT_1	3837	3846	-2.02658	MT_1	3837	3846	-1.25021	MT_1	3837	3846	-3.03401	MT_1	3837	3846	0	MT_1	3837	3846	-2.11995	MT_1	3837	3846	0	MT_1	3837	3846	-4.32107	MT_1	3837	3846	-0.980352	MT_1	3837	3846	-3.54873	MT_1	3837	3846	-0.183398	MT_1	3837	3846	-4.03333	MT_1	3837
MT_1	3847	3856	0	MT_1	3847	3856	0	MT_1	3847	3856	0	MT_1	3847	3856	0	MT_1	3847	3856	0	MT_1	3847	3856	0	MT_1	3847	3856	0	MT_1	3847	3856	0	MT_1	3847	3856	0	MT_1	3847	3856	0	MT_1	3847	3856	0	MT_1	3847	3856	0	MT_1	3847
MT_1	3857	3865	-1.38481	MT_1	3857	3865	0	MT_1	3857	3865	-1.25021	MT_1	3857	3865	0	MT_1	3857	3865	-2.21263	MT_1	3857	3865	0	MT_1	3857	3865	-1.75425	MT_1	3857	3865	0	MT_1	3857	3865	0	MT_1	3857	3865	0	MT_1	3857	3865	0	MT_1	3857	3865	0	MT_1	3857
MT_1	3866	3875	-3.59076	MT_1	3866	3875	0	MT_1	3866	3875	-4.13299	MT_1	3866	3875	0	MT_1	3866	3875	-2.11995	MT_1	3866	3875	0	MT_1	3866	3875	-6.26589	MT_1	3866	3875	0	MT_1	3866	3875	-5.7025	MT_1	3866	3875	0	MT_1	3866	3875	-5.12411	MT_1	3866	3875	0.834473	MT_1	3866
MT_1	3876	3885	0	MT_1	3876	3885	-1.38481	MT_1	3876	3885	0	MT_1	3876	3885	0	MT_1	3876	3885	-1.49447	MT_1	3876	3885	0	MT_1	3876	3885	0	MT_1	3876	3885	0	MT_1	3876	3885	0	MT_1	3876	3885	0.582539	MT_1	3876	3885	-1.01787	MT_1	3876	3885	0.834473	MT_1	3876
MT_1	3886	3895	-1.23212	MT_1	3886	3895	-0.97431	MT_1	3886	3895	0.559874	MT_1	3886	3895	1.93968	MT_1	3886	3895	-4.12204	MT_1	3886	3895	-2.85307	MT_1	3886	3895	-4.02452	MT_1	3886	3895	-2.11165	MT_1	3886	3895	-0.511436	MT_1	3886	3895	0.89477	MT_1	3886	3895	2.79312	MT_1	3886	3895	4.45555	MT_1	3886
MT_1	3896	3905	-1.20604	MT_1	3896	3905	1.78483	MT_1	3896	3905	0.515132	MT_1	3896	3905	0	MT_1	3896	3905	-3.85332	MT_1	3896	3905	0	MT_1	3896	3905	-3.76665	MT_1	3896	3905	-0.256839	MT_1	3896	3905	-2.37286	MT_1	3896	3905	0.0160111	MT_1	3896	3905	1.97886	MT_1	3896	3905	-2.02672	MT_1	3896
MT_1	3906	3915	-0.425972	MT_1	3906	3915	0	MT_1	3906	3915	-3.1234	MT_1	3906	3915	-1.25021	MT_1	3906	3915	-3.18419	MT_1	3906	3915	0	MT_1	3906	3915	-2.98058	MT_1	3906	3915	0	MT_1	3906	3915	-2.93276	MT_1	3906	3915	0	MT_1	3906	3915	-1.87261	MT_1	3906	3915	0	MT_1	3906
MT_1	3916	3925	-1.84919	MT_1	3916	3925	0	MT_1	3916	3925	-2.25268	MT_1	3916	3925	-1.90978	MT_1	3916	3925	-4.73397	MT_1	3916	3925	0	MT_1	3916	3925	-3.47482	MT_1	3916	3925	0	MT_1	3916	3925	-4.28922	MT_1	3916	3925	0	MT_1	3916	3925	-1.18555	MT_1	3916	3925	-2.35041	MT_1	3916
MT_1	3926	3935	-0.832604	MT_1	3926	3935	0	MT_1	3926	3935	-1.11562	MT_1	3926	3935	0	MT_1	3926	3935	-4.26123	MT_1	3926	3935	0	MT_1	3926	3935	-3.87239	MT_1	3926	3935	0	MT_1	3926	3935	-2.55252	MT_1	3926	3935	0	MT_1	3926	3935	1.58743	MT_1	3926	3935	0	MT_1	3926
MT_1	3936	3944	-3.83016	MT_1	3936	3944	0	MT_1	3936	3944	-0.848104	MT_1	3936	3944	0	MT_1	3936	3944	-1.91497	MT_1	3936	3944	0	MT_1	3936	3944	-4.00448	MT_1	3936	3944	0	MT_1	3936	3944	-3.55005	MT_1	3936	3944	0	MT_1	3936	3944	1.11758	MT_1	3936	3944	-1.01787	MT_1	3936
MT_1	3945	3954	0	MT_1	3945	3954	0	MT_1	3945	3954	-1.25021	MT_1	3945	3954	0	MT_1	3945	3954	0	MT_1	3945	3954	-1.49447	MT_1	3945	3954	-1.75425	MT_1	3945	3954	0	MT_1	3945	3954	-1.38789	MT_1	3945	3954	-2.29036	MT_1	3945	3954	0.341882	MT_1	3945	3954	-0.183398	MT_1	3945
MT_1	3955	3964	-0.702975	MT_1	3955	3964	1.15244	MT_1	3955	3964	-0.768901	MT_1	3955	3964	-1.90978	MT_1	3955	3964	1.45078	MT_1	3955	3964	-1.49447	MT_1	3955	3964	0.368334	MT_1	3955	3964	0	MT_1	3955	3964	-1.45694	MT_1	3955	3964	0.582539	MT_1	3955	3964	0.722614	MT_1	3955	3964	1.35975	MT_1	3955
MT_1	3965	3974	-0.650638	MT_1	3965	3974	0	MT_1	3965	3974	2.42454	MT_1	3965	3974	0	MT_1	3965	3974	-0.010929	MT_1	3965	3974	0	MT_1	3965	3974	-0.153513	MT_1	3965	3974	0	MT_1	3965	3974	-1.2391	MT_1	3965	3974	0.582539	MT_1	3965	3974	3.49875	MT_1	3965	3974	0	MT_1	3965
MT_1	3975	3984	-0.673137	MT_1	3975	3984	0	MT_1	3975	3984	-1.53236	MT_1	3975	3984	0	MT_1	3975	3984	0.458846	MT_1	3975	3984	0	MT_1	3975	3984	-0.188299	MT_1	3975	3984	0	MT_1	3975	3984	-1.46651	MT_1	3975	3984	0	MT_1	3975	3984	0.54982	MT_1	3975	3984	0	MT_1	3975
MT_1	3985	3994	-0.102103	MT_1	3985	3994	0	MT_1	3985	3994	-1.14496	MT_1	3985	3994	-1.90978	MT_1	3985	3994	-0.310385	MT_1	3985	3994	0	MT_1	3985	3994	-0.685165	MT_1	3985	3994	0	MT_1	3985	3994	-1.11591	MT_1	3985	3994	0	MT_1	3985	3994	0.487967	MT_1	3985	3994	0	MT_1	3985
MT_1	3995	4004	-0.546327	MT_1	3995	4004	0	MT_1	3995	4004	-2.67518	MT_1	3995	4004	0	MT_1	3995	4004	0.0782643	MT_1	3995	4004	0	MT_1	3995	4004	-1.33332	MT_1	3995	4004	0	MT_1	3995	4004	-1.49603	MT_1	3995	4004	0	MT_1	3995	4004	-0.269488	MT_1	3995	4004	0	MT_1	3995
MT_1	4005	4014	-1.39519	MT_1	4005	4014	0	MT_1	4005	4014	-3.41296	MT_1	4005	4014	-1.25021	MT_1	4005	4014	-2.21263	MT_1	4005	4014	0	MT_1	4005	4014	-1.52416	MT_1	4005	4014	0	MT_1	4005	4014	-1.97043	MT_1	4005	4014	-0.980352	MT_1	4005	4014	-1.25487	MT_1	4005	4014	0	MT_1	4005
MT_1	4015	4023	-2.82654	MT_1	4015	4023	0	MT_1	4015	4023	-4.40781	MT_1	4015	4023	0	MT_1	4015	4023	0.811931	MT_1	4015	4023	0	MT_1	4015	4023	1.27645	MT_1	4015	4023	0	MT_1	4015	4023	-1.66543	MT_1	4015	4023	-0.980352	MT_1	4015	4023	-1.98053	MT_1	4015	4023	-1.01787	MT_1	4015
MT_1	4024	4033	-2.64589	MT_1	4024	4033	-1.38481	MT_1	4024	4033	-4.90683	MT_1	4024	4033	0	MT_1	4024	4033	2.619	MT_1	4024	4033	0	MT_1	4024	4033	2.1877	MT_1	4024	4033	0	MT_1	4024	4033	-0.932069	MT_1	4024	4033	0	MT_1	4024	4033	-1.48859	MT_1	4024	4033	0	MT_1	4024
MT_1	4034	4043	-2.21382	MT_1	4034	4043	-0.92575	MT_1	4034	4043	-5.29655	MT_1	4034	4043	0	MT_1	4034	4043	2.52946	MT_1	4034	4043	-1.49447	MT_1	4034	4043	2.59223	MT_1	4034	4043	-3.02157	MT_1	4034	4043	-1.36883	MT_1	4034	4043	0.0160111	MT_1	4034	4043	-1.6191	MT_1	4034	4043	-2.02672	MT_1	4034
MT_1	4044	4053	-0.705049	MT_1	4044	4053	2.22301	MT_1	4044	4053	-3.04985	MT_1	4044	4053	-0.98828	MT_1	4044	4053	-2.66555	MT_1	4044	4053	-3.04796	MT_1	4044	4053	-2.40337	MT_1	4044	4053	0	MT_1	4044	4053	-2.66759	MT_1	4044	4053	-0.976167	MT_1	4044	4053	-2.28933	MT_1	4044	4053	-2.61462	MT_1	4044
MT_1	4054	4063	-1.63042	MT_1	4054	4063	0	MT_1	4054	4063	-2.98072	MT_1	4054	4063	0	MT_1	4054	4063	-0.0672765	MT_1	4054	4063	0	MT_1	4054	4063	-2.52281	MT_1	4054	4063	-2.52281	MT_1	4054	4063	-0.980352	MT_1	4054	4063	-0.980352	MT_1	4054	4063	0	MT_1	4054	4063	-1.01787	MT_1	4054
MT_1	4064	4073	-4.41994	MT_1	4064	4073	0	MT_1	4064	4073	-7.59564	MT_1	4064	4073	0	MT_1	4064	4073	-4.30426	MT_1	4064	4073	0	MT_1	4064	4073	-5.74233	MT_1	4064	4073	0	MT_1	4064	4073	-3.62505	MT_1	4064	4073	0	MT_1	4064	4073	-5.65077	MT_1	4064	4073	0	MT_1	4064
MT_1	4074	4083	-1.82325	MT_1	4074	4083	1.15244	MT_1	4074	4083	-4.71223	MT_1	4074	4083	0	MT_1	4074	4083	-1.62268	MT_1	4074	4083	0	MT_1	4074	4083	-3.58763	MT_1	4074	4083	0	MT_1	4074	4083	-2.40683	MT_1	4074	4083	0	MT_1	4074	4083	-2.10242	MT_1	4074	4083	0	MT_1	4074
MT_1	4084	4093	-2.7546	MT_1	4084	4093	0	MT_1	4084	4093	-3.41797	MT_1	4084	4093	0	MT_1	4084	4093	1.40386	MT_1	4084	4093	0	MT_1	4084	4093	0.702858	MT_1	4084	4093	0	MT_1	4084	4093	-1.99649	MT_1	4084	4093	0	MT_1	4084	4093	-2.30038	MT_1	4084	4093	0	MT_1	4084
MT_1	4094	4102	-3.66771	MT_1	4094	4102	-1.38481	MT_1	4094	4102	-5.73464	MT_1	4094	4102	-1.25021	MT_1	4094	4102	0.903961	MT_1	4094	4102	-1.49447	MT_1	4094	4102	0.184201	MT_1	4094	4102	0	MT_1	4094	4102	-4.15627	MT_1	4094	4102	-1.55871	MT_1	4094	4102	-1.70504	MT_1	4094	4102	-1.01787	MT_1	4094
MT_1	4103	4112	0	MT_1	4103	4112	0	MT_1	4103	4112	0	MT_1	4103	4112	-1.25021	MT_1	4103	4112	0	MT_1	4103	4112	0	MT_1	4103	4112	-1.75425	MT_1	4103	4112	0	MT_1	4103	4112	-0.980352	MT_1	4103	4112	-0.980352	MT_1	4103	4112	-1.01787	MT_1	4103	4112	-1.19225	MT_1	4103
MT_1	4113	4122	0.400019	MT_1	4113	4122	0	MT_1	4113	4122	-1.90978	MT_1	4113	4122	0	MT_1	4113	4122	-1.49447	MT_1	4113	4122	0	MT_1	4113	4122	-3.68567	MT_1	4113	4122	1.49741	MT_1	4113	4122	-0.397813	MT_1	4113	4122	-0.980352	MT_1	4113	4122	-1.01787	MT_1	4113	4122	0	MT_1	4113
MT_1	4123	4132	-3.28429	MT_1	4123	4132	-1.38481	MT_1	4123	4132	-3.73544	MT_1	4123	4132	-2.36072	MT_1	4123	4132	-4.08853	MT_1	4123	4132	-1.49447	MT_1	4123	4132	-4.10161	MT_1	4123	4132	-2.52281	MT_1	4123	4132	-4.76922	MT_1	4123	4132	0	MT_1	4123	4132	-3.49227	MT_1	4123	4132	-0.183398	MT_1	4123
MT_1	4133	4142	-2.86884	MT_1	4133	4142	-3.17902	MT_1	4133	4142	-0.253372	MT_1	4133	4142	-2.36072	MT_1	4133	4142	-2.50096	MT_1	4133	4142	-2.45897	MT_1	4133	4142	-4.1387	MT_1	4133	4142	0.46196	MT_1	4133	4142	-2.29	MT_1	4133	4142	0	MT_1	4133	4142	0.493564	MT_1	4133	4142	0.834473	MT_1	4133
MT_1	4143	4152	-2.01125	MT_1	4143	4152	0	MT_1	4143	4152	1.30504	MT_1	4143	4152	-2.36072	MT_1	4143	4152	-0.832941	MT_1	4143	4152	0.16413	MT_1	4143	4152	-3.92989	MT_1	4143	4152	2.69378	MT_1	4143	4152	-3.3804	MT_1	4143	4152	-0.980352	MT_1	4143	4152	1.15341	MT_1	4143	4152	-2.83786	MT_1	4143
MT_1	4153	4162	0	MT_1	4153	4162	-0.406045	MT_1	4153	4162	0	MT_1	4153	4162	-1.60647	MT_1	4153	4162	0	MT_1	4153	4162	-3.88662	MT_1	4153	4162	0	MT_1	4153	4162	-2.55276	MT_1	4153	4162	0.582539	MT_1	4153	4162	-2.30652	MT_1	4153	4162	-1.01787	MT_1	4153	4162	-1.14911	MT_1	4153
MT_1	4163	4172	1.44594	MT_1	4163	4172	-1.23743	MT_1	4163	4172	3.16901	MT_1	4163	4172	-2.91593	MT_1	4163	4172	-1.49447	MT_1	4163	4172	-2.11995	MT_1	4163	4172	-1.75425	MT_1	4163	4172	-1.46945	MT_1	4163	4172	-1.5557	MT_1	4163	4172	-2.13845	MT_1	4163	4172	0.566912	MT_1	4163	4172	-1.84179	MT_1	4163
MT_1	4173	4181	-1.39577	MT_1	4173	4181	-1.99958	MT_1	4173	4181	0.98843	MT_1	4173	4181	0.0116748	MT_1	4173	4181	-3.04796	MT_1	4173	4181	-4.26123	MT_1	4173	4181	-0.805363	MT_1	4173	4181	-3.87239	MT_1	4173	4181	-1.5557	MT_1	4173	4181	-3.60953	MT_1	4173	4181	2.95886	MT_1	4173	4181	-1.64258	MT_1	4173
MT_1	4182	4191	0	MT_1	4182	4191	-0.54672	MT_1	4182	4191	0	MT_1	4182	4191	1.58117	MT_1	4182	4191	0	MT_1	4182	4191	-2.59779	MT_1	4182	4191	0	MT_1	4182	4191	-3.0609	MT_1	4182	4191	0.582539	MT_1	4182	4191	-2.21799	MT_1	4182	4191	-0.183398	MT_1	4182	4191	3.44003	MT_1	4182
MT_1	4192	4201	0	MT_1	4192	4201	-0.274346	MT_1	4192	4201	0	MT_1	4192	4201	1.44995	MT_1	4192	4201	0	MT_1	4192	4201	-0.632937	MT_1	4192	4201	0	MT_1	4192	4201	-1.28118	MT_1	4192	4201	-0.980352	MT_1	4192	4201	-1.05236	MT_1	4192	4201	0	MT_1	4192	4201	3.03692	MT_1	4192
MT_1	4202	4211	0	MT_1	4202	4211	0	MT_1	4202	4211	0	MT_1	4202	4211	0	MT_1	4202	4211	0	MT_1	4202	4211	-1.49447	MT_1	4202	4211	0	MT_1	4202	4211	0	MT_1	4202	4211	0	MT_1	4202	4211	0	MT_1	4202	4211	0	MT_1	4202	4211	-1.60874	MT_1	4202
MT_1	4212	4221	-1.38481	MT_1	4212	4221	-1.39728	MT_1	4212	4221	-1.25021	MT_1	4212	4221	1.33207	MT_1	4212	4221	-1.49447	MT_1	4212	4221	-3.4168	MT_1	4212	4221	0	MT_1	4212	4221	-1.51941	MT_1	4212	4221	0	MT_1	4212	4221	-0.976167	MT_1	4212	4221	-3.49176	MT_1	4212	4221	2.62892	MT_1	4212
MT_1	4222	4231	-1.38481	MT_1	4222	4231	-0.37375	MT_1	4222	4231	-1.90978	MT_1	4222	4231	1.41012	MT_1	4222	4231	0	MT_1	4222	4231	-1.69627	MT_1	4222	4231	-1.75425	MT_1	4222	4231	-3.28242	MT_1	4222	4231	1.80216	MT_1	4222	4231	-2.11481	MT_1	4222	4231	-3.35394	MT_1	4222	4231	2.67847	MT_1	4222
MT_1	4232	4241	-1.16732	MT_1	4232	4241	-0.705736	MT_1	4232	4241	-3.24461	MT_1	4232	4241	-0.832661	MT_1	4232	4241	-3.00985	MT_1	4232	4241	-4.99545	MT_1	4232	4241	-1.71368	MT_1	4232	4241	-6.04278	MT_1	4232	4241	-0.974064	MT_1	4232	4241	-2.60657	MT_1	4232	4241	-2.13201	MT_1	4232	4241	-1.25768	MT_1	4232
MT_1	4242	4251	-2.07819	MT_1	4242	4251	-2.37801	MT_1	4242	4251	0	MT_1	4242	4251	-3.5323	MT_1	4242	4251	-1.49447	MT_1	4242	4251	-6.70879	MT_1	4242	4251	0	MT_1	4242	4251	-4.30476	MT_1	4242	4251	-0.562342	MT_1	4242	4251	-4.1162	MT_1	4242	4251	0.135255	MT_1	4242	4251	-3.26915	MT_1	4242
MT_1	4252	4261	-0.232375	MT_1	4252	4261	-1.48553	MT_1	4252	4261	0	MT_1	4252	4261	-4.09178	MT_1	4252	4261	0	MT_1	4252	4261	-3.98047	MT_1	4252	4261	0	MT_1	4252	4261	-4.20647	MT_1	4252	4261	0	MT_1	4252	4261	-3.16026	MT_1	4252	4261	-1.01787	MT_1	4252	4261	-2.26483	MT_1	4252
MT_1	4262	4271	1.15244	MT_1	4262	4271	-0.990916	MT_1	4262	4271	-1.25021	MT_1	4262	4271	-2.04945	MT_1	4262	4271	0	MT_1	4262	4271	-4.11752	MT_1	4262	4271	0	MT_1	4262	4271	-4.40083	MT_1	4262	4271	-0.980352	MT_1	4262	4271	-2.61696	MT_1	4262	4271	-1.01787	MT_1	4262	4271	-1.87994	MT_1	4262
MT_1	4272	4281	1.78483	MT_1	4272	4281	-2.23778	MT_1	4272	4281	-1.25021	MT_1	4272	4281	-2.05715	MT_1	4272	4281	0	MT_1	4272	4281	-6.52168	MT_1	4272	4281	0	MT_1	4272	4281	-4.70667	MT_1	4272	4281	-0.976167	MT_1	4272	4281	-2.05975	MT_1	4272	4281	-1.60874	MT_1	4272	4281	-1.25587	MT_1	4272
MT_1	4282	4291	0	MT_1	4282	4291	-1.81957	MT_1	4282	4291	0	MT_1	4282	4291	-3.18918	MT_1	4282	4291	0	MT_1	4282	4291	-2.29939	MT_1	4282	4291	0	MT_1	4282	4291	-6.22069	MT_1	4282	4291	-0.980352	MT_1	4282	4291	-1.59626	MT_1	4282	4291	0	MT_1	4282	4291	-2.12867	MT_1	4282
MT_1	4292	4301	-1.38481	MT_1	4292	4301	-1.00296	MT_1	4292	4301	-0.194287	MT_1	4292	4301	-2.51014	MT_1	4292	4301	-2.68993	MT_1	4292	4301	-1.61032	MT_1	4292	4301	-1.0254	MT_1	4292	4301	-4.93558	MT_1	4292	4301	-0.976167	MT_1	4292	4301	-2.04621	MT_1	4292	4301	-0.505007	MT_1	4292	4301	-3.1056	MT_1	4292
MT_1	4302	4311	0.8382	MT_1	4302	4311	-0.644717	MT_1	4302	4311	-0.0868447	MT_1	4302	4311	2.29489	MT_1	4302	4311	-3.04796	MT_1	4302	4311	-2.5959	MT_1	4302	4311	-2.98554	MT_1	4302	4311	-3.28344	MT_1	4302	4311	-1.97043	MT_1	4302	4311	-1.21354	MT_1	4302	4311	1.15137	MT_1	4302	4311	4.15285	MT_1	4302
MT_1	4312	4321	-1.38481	MT_1	4312	4321	-0.256033	MT_1	4312	4321	-1.25021	MT_1	4312	4321	2.22023	MT_1	4312	4321	-1.49447	MT_1	4312	4321	-1.97615	MT_1	4312	4321	1.49741	MT_1	4312	4321	-3.13957	MT_1	4312	4321	0	MT_1	4312	4321	0.42181	MT_1	4312	4321	0	MT_1	4312	4321	5.57416	MT_1	4312
MT_1	4322	4331	-0.232375	MT_1	4322	4331	-1.32144	MT_1	4322	4331	-1.90978	MT_1	4322	4331	1.35613	MT_1	4322	4331	-1.49447	MT_1	4322	4331	-2.21243	MT_1	4322	4331	0	MT_1	4322	4331	-2.50009	MT_1	4322	4331	-0.980352	MT_1	4322	4331	-1.09526	MT_1	4322	4331	-2.02672	MT_1	4322	4331	3.83504	MT_1	4322
MT_1	4332	4341	-1.38481	MT_1	4332	4341	-2.07819	MT_1	4332	4341	0	MT_1	4332	4341	-1.90978	MT_1	4332	4341	0	MT_1	4332	4341	-1.49447	MT_1	4332	4341	0	MT_1	4332	4341	-3.02157	MT_1	4332	4341	-1.55871	MT_1	4332	4341	-0.980352	MT_1	4332	4341	-2.02672	MT_1	4332	4341	-1.01787	MT_1	4332
MT_1	4342	4351	0	MT_1	4342	4351	-2.25635	MT_1	4342	4351	-1.25021	MT_1	4342	4351	-4.85418	MT_1	4342	4351	0	MT_1	4342	4351	-2.13954	MT_1	4342	4351	0	MT_1	4342	4351	-3.19391	MT_1	4342	4351	0	MT_1	4342	4351	-2.63606	MT_1	4342	4351	-1.01787	MT_1	4342	4351	-3.91438	MT_1	4342
MT_1	4352	4361	0	MT_1	4352	4361	-3.57338	MT_1	4352	4361	0	MT_1	4352	4361	-4.76019	MT_1	4352	4361	2.40985	MT_1	4352	4361	2.01896	MT_1	4352	4361	0	MT_1	4352	4361	2.41816	MT_1	4352	4361	0	MT_1	4352	4361	-3.12455	MT_1	4352	4361	-1.01787	MT_1	4352	4361	1.33631	MT_1	4352
MT_1	4362	4371	0	MT_1	4362	4371	-3.12403	MT_1	4362	4371	0	MT_1	4362	4371	-4.53443	MT_1	4362	4371	0	MT_1	4362	4371	2.10676	MT_1	4362	4371	0	MT_1	4362	4371	2.20296	MT_1	4362	4371	-1.55871	MT_1	4362	4371	-2.6423	MT_1	4362	4371	0	MT_1	4362	4371	1.93851	MT_1	4362
MT_1	4372	4381	-0.67336	MT_1	4372	4381	-0.584503	MT_1	4372	4381	-1.90978	MT_1	4372	4381	-2.48958	MT_1	4372	4381	-2.68993	MT_1	4372	4381	-3.33457	MT_1	4372	4381	-3.02157	MT_1	4372	4381	-2.18825	MT_1	4372	4381	0.021406	MT_1	4372	4381	0.337211	MT_1	4372	4381	-1.01787	MT_1	4372	4381	-0.870629	MT_1	4372
MT_1	4382	4391	1.15244	MT_1	4382	4391	-2.80199	MT_1	4382	4391	0	MT_1	4382	4391	-0.226568	MT_1	4382	4391	0	MT_1	4382	4391	-1.38936	MT_1	4382	4391	0	MT_1	4382	4391	-4.62849	MT_1	4382	4391	0	MT_1	4382	4391	-1.5557	MT_1	4382	4391	0	MT_1	4382	4391	-2.83786	MT_1	4382
MT_1	4392	4401	0	MT_1	4392	4401	-1.39577	MT_1	4392	4401	0	MT_1	4392	4401	-2.46506	MT_1	4392	4401	0	MT_1	4392	4401	-3.95799	MT_1	4392	4401	0	MT_1	4392	4401	-4.48295	MT_1	4392	4401	-0.980352	MT_1	4392	4401	0.582539	MT_1	4392	4401	0	MT_1	4392	4401	-1.28713	MT_1	4392
MT_1	4402	4411	-0.232375	MT_1	4402	4411	-0.67336	MT_1	4402	4411	0	MT_1	4402	4411	-3.74511	MT_1	4402	4411	0	MT_1	4402	4411	-3.04796	MT_1	4402	4411	0	MT_1	4402	4411	-2.18825	MT_1	4402	4411	0	MT_1	4402	4411	-2.55207	MT_1	4402	4411	-1.01787	MT_1	4402	4411	-4.35569	MT_1	4402
MT_1	4412	4421	0	MT_1	4412	4421	-0.969862	MT_1	4412	4421	0	MT_1	4412	4421	-3.88631	MT_1	4412	4421	0	MT_1	4412	4421	-2.68993	MT_1	4412	4421	0	MT_1	4412	4421	-4.32107	MT_1	4412	4421	-0.980352	MT_1	4412	4421	-4.3985	MT_1	4412	4421	-1.01787	MT_1	4412	4421	-4.51158	MT_1	4412
MT_1	4422	4431	0	MT_1	4422	4431	-1.39208	MT_1	4422	4431	0	MT_1	4422	4431	-1.88173	MT_1	4422	4431	0	MT_1	4422	4431	-2.21263	MT_1	4422	4431	0	MT_1	4422	4431	-1.75425	MT_1	4422	4431	0	MT_1	4422	4431	-1.70782	MT_1	4422	4431	-1.01787	MT_1	4422	4431	-1.67138	MT_1	4422
MT_1	4432	4441	0	MT_1	4432	4441	-1.2826	MT_1	4432	4441	0	MT_1	4432	4441	2.27668	MT_1	4432	4441	0	MT_1	4432	4441	-2.89293	MT_1	4432	4441	0	MT_1	4432	4441	-2.49136	MT_1	4432	4441	-0.397813	MT_1	4432	4441	-0.802953	MT_1	4432	4441	0	MT_1	4432	4441	3.8309	MT_1	4432
MT_1	4442	4451	0	MT_1	4442	4451	-1.45741	MT_1	4442	4451	0	MT_1	4442	4451	1.11369	MT_1	4442	4451	0	MT_1	4442	4451	-2.65649	MT_1	4442	4451	0	MT_1	4442	4451	-2.68874	MT_1	4442	4451	0	MT_1	4442	4451	-1.29744	MT_1	4442	4451	-1.60874	MT_1	4442	4451	1.99128	MT_1	4442
MT_1	4452	4461	-2.07819	MT_1	4452	4461	-0.92575	MT_1	4452	4461	-2.36072	MT_1	4452	4461	-1.90978	MT_1	4452	4461	-1.49447	MT_1	4452	4461	-2.68993	MT_1	4452	4461	-1.75425	MT_1	4452	4461	0	MT_1	4452	4461	-1.97043	MT_1	4452	4461	-0.980352	MT_1	4452	4461	-0.774268	MT_1	4452	4461	-1.60874	MT_1	4452
MT_1	4462	4471	-1.38481	MT_1	4462	4471	-0.937903	MT_1	4462	4471	1.09899	MT_1	4462	4471	-2.25141	MT_1	4462	4471	0	MT_1	4462	4471	-0.00808294	MT_1	4462	4471	0	MT_1	4462	4471	0.381803	MT_1	4462	4471	-0.980352	MT_1	4462	4471	-1.5547	MT_1	4462	4471	-2.02672	MT_1	4462	4471	-1.22803	MT_1	4462
MT_1	4472	4481	0	MT_1	4472	4481	-0.975578	MT_1	4472	4481	0	MT_1	4472	4481	-2.20426	MT_1	4472	4481	0	MT_1	4472	4481	3.23286	MT_1	4472	4481	0	MT_1	4472	4481	3.15397	MT_1	4472	4481	0	MT_1	4472	4481	-0.742068	MT_1	4472	4481	0	MT_1	4472	4481	3.01194	MT_1	4472
MT_1	4482	4491	0	MT_1	4482	4491	0.012367	MT_1	4482	4491	0	MT_1	4482	4491	-1.94644	MT_1	4482	4491	0	MT_1	4482	4491	1.29336	MT_1	4482	4491	0	MT_1	4482	4491	-1.00324	MT_1	4482	4491	0	MT_1	4482	4491	-1.75208	MT_1	4482	4491	-1.01787	MT_1	4482	4491	-2.62153	MT_1	4482
MT_1	4492	4501	-0.232375	MT_1	4492	4501	-1.51435	MT_1	4492	4501	-1.25021	MT_1	4492	4501	-5.73857	MT_1	4492	4501	0	MT_1	4492	4501	-1.88385	MT_1	4492	4501	0	MT_1	4492	4501	-2.63197	MT_1	4492	4501	0.582539	MT_1	4492	4501	-3.28833	MT_1	4492	4501	0	MT_1	4492	4501	-3.25927	MT_1	4492
MT_1	4502	4511	0	MT_1	4502	4511	-3.07283	MT_1	4502	4511	0	MT_1	4502	4511	-3.96289	MT_1	4502	4511	0	MT_1	4502	4511	-3.35372	MT_1	4502	4511	0	MT_1	4502	4511	-3.91781	MT_1	4502	4511	0.582539	MT_1	4502	4511	-1.88562	MT_1	4502	4511	0	MT_1	4502	4511	-2.04943	MT_1	4502
MT_1	4512	4521	0	MT_1	4512	4521	-1.90281	MT_1	4512	4521	-1.25021	MT_1	4512	4521	-4.91398	MT_1	4512	4521	-1.49447	MT_1	4512	4521	-1.90547	MT_1	4512	4521	0	MT_1	4512	4521	-1.59551	MT_1	4512	4521	0	MT_1	4512	4521	-2.99959	MT_1	4512	4521	0	MT_1	4512	4521	-3.78069	MT_1	4512
MT_1	4522	4531	2.36735	MT_1	4522	4531	-1.16646	MT_1	4522	4531	-0.226568	MT_1	4522	4531	-3.70312	MT_1	4522	4531	-2.45897	MT_1	4522	4531	2.33889	MT_1	4522	4531	-1.89409	MT_1	4522	4531	2.22036	MT_1	4522	4531	-0.970897	MT_1	4522	4531	-0.623219	MT_1	4522	4531	-2.19666	MT_1	4522	4531	-0.983795	MT_1	4522
MT_1	4532	4541	4.36221	MT_1	4532	4541	-1.21324	MT_1	4532	4541	0	MT_1	4532	4541	-4.01853	MT_1	4532	4541	-2.68993	MT_1	4532	4541	3.93968	MT_1	4532	4541	-1.75425	MT_1	4532	4541	3.6468	MT_1	4532	4541	0.611387	MT_1	4532	4541	-1.45837	MT_1	4532	4541	-1.60874	MT_1	4532	4541	-0.222215	MT_1	4532
MT_1	4542	4551	0.163216	MT_1	4542	4551	-2.07819	MT_1	4542	4551	-0.194287	MT_1	4542	4551	0	MT_1	4542	4551	-2.68993	MT_1	4542	4551	-1.49447	MT_1	4542	4551	-2.52281	MT_1	4542	4551	-1.75425	MT_1	4542	4551	1.58011	MT_1	4542	4551	-1.55871	MT_1	4542	4551	-2.51946	MT_1	4542	4551	-1.01787	MT_1	4542
MT_1	4552	4561	0	MT_1	4552	4561	1.15244	MT_1	4552	4561	-1.25021	MT_1	4552	4561	-1.25021	MT_1	4552	4561	-1.49447	MT_1	4552	4561	-2.21263	MT_1	4552	4561	0	MT_1	4552	4561	0	MT_1	4552	4561	-0.980352	MT_1	4552	4561	0	MT_1	4552	4561	-2.65729	MT_1	4552	4561	0	MT_1	4552
MT_1	4562	4571	-1.38481	MT_1	4562	4571	0	MT_1	4562	4571	-1.25021	MT_1	4562	4571	0	MT_1	4562	4571	0	MT_1	4562	4571	-1.49447	MT_1	4562	4571	0	MT_1	4562	4571	0	MT_1	4562	4571	-3.42532	MT_1	4562	4571	-1.55871	MT_1	4562	4571	-4.6265	MT_1	4562	4571	-3.61756	MT_1	4562
MT_1	4572	4581	0	MT_1	4572	4581	-0.759689	MT_1	4572	4581	0	MT_1	4572	4581	-1.25021	MT_1	4572	4581	0	MT_1	4572	4581	0	MT_1	4572	4581	0	MT_1	4572	4581	-3.02157	MT_1	4572	4581	0	MT_1	4572	4581	-0.980352	MT_1	4572	4581	0	MT_1	4572	4581	-2.35041	MT_1	4572
MT_1	4582	4591	0	MT_1	4582	4591	0	MT_1	4582	4591	0	MT_1	4582	4591	0	MT_1	4582	4591	0	MT_1	4582	4591	0	MT_1	4582	4591	0	MT_1	4582	4591	0	MT_1	4582	4591	0	MT_1	4582	4591	0	MT_1	4582	4591	0	MT_1	4582	4591	0	MT_1	4582
MT_1	4592	4600	0	MT_1	4592	4600	0	MT_1	4592	4600	0	MT_1	4592	4600	0	MT_1	4592	4600	0	MT_1	4592	4600	0	MT_1	4592	4600	0	MT_1	4592	4600	0	MT_1	4592	4600	0	MT_1	4592	4600	0	MT_1	4592	4600	0	MT_1	4592	4600	0	MT_1	4592
MT_1	4601	4609	0	MT_1	4601	4609	-1.38481	MT_1	4601	4609	-2.36072	MT_1	4601	4609	-1.25021	MT_1	4601	4609	0	MT_1	4601	4609	0	MT_1	4601	4609	-2.52281	MT_1	4601	4609	-1.75425	MT_1	4601	4609	-0.980352	MT_1	4601	4609	-0.980352	MT_1	4601	4609	-2.83786	MT_1	4601	4609	-1.60874	MT_1	4601
MT_1	4610	4618	-3.51302	MT_1	4610	4618	-1.38481	MT_1	4610	4618	0.0415111	MT_1	4610	4618	-1.90978	MT_1	4610	4618	-5.68967	MT_1	4610	4618	-1.49447	MT_1	4610	4618	-5.24062	MT_1	4610	4618	0	MT_1	4610	4618	-4.45303	MT_1	4610	4618	-1.55871	MT_1	4610	4618	1.93142	MT_1	4610	4618	-2.02672	MT_1	4610
MT_1	4619	4627	-1.44138	MT_1	4619	4627	0	MT_1	4619	4627	1.74836	MT_1	4619	4627	-1.25021	MT_1	4619	4627	-2.55513	MT_1	4619	4627	0	MT_1	4619	4627	-1.63719	MT_1	4619	4627	0	MT_1	4619	4627	-2.33523	MT_1	4619	4627	0	MT_1	4619	4627	3.39897	MT_1	4619	4627	0	MT_1	4619
MT_1	4628	4636	-1.82292	MT_1	4628	4636	0	MT_1	4628	4636	-4.34359	MT_1	4628	4636	-1.25021	MT_1	4628	4636	-2.73328	MT_1	4628	4636	0	MT_1	4628	4636	-3.68567	MT_1	4628	4636	0	MT_1	4628	4636	-2.3829	MT_1	4628	4636	0	MT_1	4628	4636	-0.567498	MT_1	4628	4636	-2.02672	MT_1	4628
MT_1	4637	4645	-1.39419	MT_1	4637	4645	-0.232375	MT_1	4637	4645	-2.70377	MT_1	4637	4645	0	MT_1	4637	4645	-2.21263	MT_1	4637	4645	1.6586	MT_1	4637	4645	-1.75425	MT_1	4637	4645	-1.75425	MT_1	4637	4645	-2.3829	MT_1	4637	4645	-0.980352	MT_1	4637	4645	-2.65729	MT_1	4637	4645	-1.60874	MT_1	4637
MT_1	4646	4654	-4.22463	MT_1	4646	4654	0	MT_1	4646	4654	-4.79312	MT_1	4646	4654	0	MT_1	4646	4654	0.847337	MT_1	4646	4654	0	MT_1	4646	4654	1.13504	MT_1	4646	4654	0	MT_1	4646	4654	-4.7891	MT_1	4646	4654	-1.55871	MT_1	4646	4654	-0.840337	MT_1	4646	4654	-2.02672	MT_1	4646
MT_1	4655	4663	-3.14444	MT_1	4655	4663	0	MT_1	4655	4663	-6.36568	MT_1	4655	4663	0	MT_1	4655	4663	-5.67186	MT_1	4655	4663	0	MT_1	4655	4663	-5.11214	MT_1	4655	4663	1.49741	MT_1	4655	4663	-3.63962	MT_1	4655	4663	0	MT_1	4655	4663	-4.84693	MT_1	4655	4663	0	MT_1	4655
MT_1	4664	4673	1.15244	MT_1	4664	4673	0	MT_1	4664	4673	0	MT_1	4664	4673	0	MT_1	4664	4673	0	MT_1	4664	4673	0	MT_1	4664	4673	0	MT_1	4664	4673	0	MT_1	4664	4673	-0.980352	MT_1	4664	4673	0	MT_1	4664	4673	-1.01787	MT_1	4664	4673	0	MT_1	4664
MT_1	4674	4682	0	MT_1	4674	4682	0	MT_1	4674	4682	0	MT_1	4674	4682	0	MT_1	4674	4682	0	MT_1	4674	4682	0	MT_1	4674	4682	0	MT_1	4674	4682	0	MT_1	4674	4682	0	MT_1	4674	4682	0	MT_1	4674	4682	0	MT_1	4674	4682	0	MT_1	4674
MT_1	4683	4692	0	MT_1	4683	4692	1.15244	MT_1	4683	4692	0	MT_1	4683	4692	-1.25021	MT_1	4683	4692	0	MT_1	4683	4692	0	MT_1	4683	4692	-1.75425	MT_1	4683	4692	0	MT_1	4683	4692	-0.980352	MT_1	4683	4692	-0.980352	MT_1	4683	4692	-1.01787	MT_1	4683	4692	0	MT_1	4683
MT_1	4693	4702	1.78483	MT_1	4693	4702	0.365207	MT_1	4693	4702	0	MT_1	4693	4702	0.153628	MT_1	4693	4702	0	MT_1	4693	4702	2.09885	MT_1	4693	4702	0	MT_1	4693	4702	1.57252	MT_1	4693	4702	0	MT_1	4693	4702	-0.380491	MT_1	4693	4702	0	MT_1	4693	4702	3.1867	MT_1	4693
MT_1	4703	4712	0	MT_1	4703	4712	0.402369	MT_1	4703	4712	-1.25021	MT_1	4703	4712	-0.824917	MT_1	4703	4712	0	MT_1	4703	4712	1.41104	MT_1	4703	4712	1.49741	MT_1	4703	4712	1.51265	MT_1	4703	4712	0	MT_1	4703	4712	-0.797068	MT_1	4703	4712	-1.01787	MT_1	4703	4712	2.64715	MT_1	4703
MT_1	4713	4722	0	MT_1	4713	4722	-1.38481	MT_1	4713	4722	-1.25021	MT_1	4713	4722	-1.25021	MT_1	4713	4722	0	MT_1	4713	4722	-1.49447	MT_1	4713	4722	0	MT_1	4713	4722	0	MT_1	4713	4722	0	MT_1	4713	4722	0	MT_1	4713	4722	-0.183398	MT_1	4713	4722	-1.01787	MT_1	4713
MT_1	4723	4732	-1.16732	MT_1	4723	4732	-3.41526	MT_1	4723	4732	-4.13299	MT_1	4723	4732	-2.36072	MT_1	4723	4732	-4.26123	MT_1	4723	4732	-2.21263	MT_1	4723	4732	-1.94151	MT_1	4723	4732	-3.68567	MT_1	4723	4732	-3.66396	MT_1	4723	4732	-0.980352	MT_1	4723	4732	-3.73326	MT_1	4723	4732	-0.774268	MT_1	4723
MT_1	4733	4742	1.35252	MT_1	4733	4742	-2.43048	MT_1	4733	4742	-2.91593	MT_1	4733	4742	-2.98414	MT_1	4733	4742	-3.95799	MT_1	4733	4742	-0.0436356	MT_1	4733	4742	-3.3915	MT_1	4733	4742	0.513564	MT_1	4733	4742	-2.13845	MT_1	4733	4742	-2.16078	MT_1	4733	4742	-3.49176	MT_1	4733	4742	0.186285	MT_1	4733
MT_1	4743	4752	0	MT_1	4743	4752	-1.48026	MT_1	4743	4752	0	MT_1	4743	4752	-3.90847	MT_1	4743	4752	0	MT_1	4743	4752	-0.955594	MT_1	4743	4752	0	MT_1	4743	4752	-0.649934	MT_1	4743	4752	0.996363	MT_1	4743	4752	-1.509	MT_1	4743	4752	-1.01787	MT_1	4743	4752	-1.74435	MT_1	4743
MT_1	4753	4762	2.55865	MT_1	4753	4762	-0.0807333	MT_1	4753	4762	-1.25021	MT_1	4753	4762	-4.23699	MT_1	4753	4762	-1.49447	MT_1	4753	4762	-0.400554	MT_1	4753	4762	0	MT_1	4753	4762	-0.643055	MT_1	4753	4762	-0.397813	MT_1	4753	4762	0.234174	MT_1	4753	4762	-1.60874	MT_1	4753	4762	-1.33886	MT_1	4753
MT_1	4763	4772	0	MT_1	4763	4772	0.447002	MT_1	4763	4772	0	MT_1	4763	4772	-4.09573	MT_1	4763	4772	0	MT_1	4763	4772	-0.29721	MT_1	4763	4772	0	MT_1	4763	4772	-1.35528	MT_1	4763	4772	0.582539	MT_1	4763	4772	0.998882	MT_1	4763	4772	0	MT_1	4763	4772	-1.50696	MT_1	4763
MT_1	4773	4782	0	MT_1	4773	4782	-1.43734	MT_1	4773	4782	-1.90978	MT_1	4773	4782	-5.00029	MT_1	4773	4782	0	MT_1	4773	4782	-0.619617	MT_1	4773	4782	0	MT_1	4773	4782	-1.4913	MT_1	4773	4782	-0.980352	MT_1	4773	4782	-2.03505	MT_1	4773	4782	-1.01787	MT_1	4773	4782	-2.73693	MT_1	4773
MT_1	4783	4792	0	MT_1	4783	4792	-2.42394	MT_1	4783	4792	0	MT_1	4783	4792	-5.62224	MT_1	4783	4792	0	MT_1	4783	4792	-1.79816	MT_1	4783	4792	0	MT_1	4783	4792	-2.80512	MT_1	4783	4792	-0.980352	MT_1	4783	4792	-2.9668	MT_1	4783	4792	0	MT_1	4783	4792	-3.28645	MT_1	4783
MT_1	4793	4802	0	MT_1	4793	4802	-2.86884	MT_1	4793	4802	0	MT_1	4793	4802	-4.76534	MT_1	4793	4802	0	MT_1	4793	4802	-1.97836	MT_1	4793	4802	0	MT_1	4793	4802	0.432269	MT_1	4793	4802	0	MT_1	4793	4802	-1.55871	MT_1	4793	4802	-1.60874	MT_1	4793	4802	1.45634	MT_1	4793
MT_1	4803	4811	0	MT_1	4803	4811	-3.83016	MT_1	4803	4811	0	MT_1	4803	4811	-4.43838	MT_1	4803	4811	0	MT_1	4803	4811	0.236197	MT_1	4803	4811	0	MT_1	4803	4811	1.83845	MT_1	4803	4811	0	MT_1	4803	4811	-2.84097	MT_1	4803	4811	0	MT_1	4803	4811	-4.73461	MT_1	4803
MT_1	4812	4821	0	MT_1	4812	4821	-2.75958	MT_1	4812	4821	0	MT_1	4812	4821	-3.80568	MT_1	4812	4821	0	MT_1	4812	4821	1.87239	MT_1	4812	4821	0	MT_1	4812	4821	2.73238	MT_1	4812	4821	-0.980352	MT_1	4812	4821	-5.17097	MT_1	4812	4821	0	MT_1	4812	4821	-3.41384	MT_1	4812
MT_1	4822	4831	0	MT_1	4822	4831	-1.03632	MT_1	4822	4831	0	MT_1	4822	4831	-5.14848	MT_1	4822	4831	0.16413	MT_1	4822	4831	0.942329	MT_1	4822	4831	0	MT_1	4822	4831	0.983669	MT_1	4822	4831	0	MT_1	4822	4831	-2.55254	MT_1	4822	4831	0	MT_1	4822	4831	-2.04679	MT_1	4822
MT_1	4832	4841	1.78483	MT_1	4832	4841	-1.36593	MT_1	4832	4841	-1.25021	MT_1	4832	4841	-4.883	MT_1	4832	4841	0	MT_1	4832	4841	-0.13879	MT_1	4832	4841	0	MT_1	4832	4841	-0.18945	MT_1	4832	4841	0.0160111	MT_1	4832	4841	-2.16336	MT_1	4832	4841	-0.774268	MT_1	4832	4841	-3.22452	MT_1	4832
MT_1	4842	4851	0	MT_1	4842	4851	-1.53295	MT_1	4842	4851	0	MT_1	4842	4851	-4.46148	MT_1	4842	4851	0	MT_1	4842	4851	-1.53462	MT_1	4842	4851	0	MT_1	4842	4851	-1.57368	MT_1	4842	4851	0	MT_1	4842	4851	-0.625525	MT_1	4842	4851	-1.01787	MT_1	4842	4851	-2.54749	MT_1	4842
MT_1	4852	4861	0	MT_1	4852	4861	-0.921679	MT_1	4852	4861	0	MT_1	4852	4861	-5.27993	MT_1	4852	4861	0	MT_1	4852	4861	0.445544	MT_1	4852	4861	0	MT_1	4852	4861	0.391746	MT_1	4852	4861	0	MT_1	4852	4861	-0.840748	MT_1	4852	4861	-1.01787	MT_1	4852	4861	-2.8558	MT_1	4852
MT_1	4862	4871	0	MT_1	4862	4871	-0.63467	MT_1	4862	4871	0	MT_1	4862	4871	-3.87785	MT_1	4862	4871	0	MT_1	4862	4871	0.37997	MT_1	4862	4871	0	MT_1	4862	4871	0.342929	MT_1	4862	4871	0	MT_1	4862	4871	-1.35414	MT_1	4862	4871	0	MT_1	4862	4871	-2.92631	MT_1	4862
MT_1	4872	4881	0	MT_1	4872	4881	-0.555117	MT_1	4872	4881	0	MT_1	4872	4881	-5.11813	MT_1	4872	4881	0	MT_1	4872	4881	0.376911	MT_1	4872	4881	0	MT_1	4872	4881	-1.03902	MT_1	4872	4881	-0.976167	MT_1	4872	4881	-0.0995465	MT_1	4872	4881	0	MT_1	4872	4881	-1.62738	MT_1	4872
MT_1	4882	4891	0	MT_1	4882	4891	-1.62711	MT_1	4882	4891	0	MT_1	4882	4891	-5.11191	MT_1	4882	4891	0	MT_1	4882	4891	0.288228	MT_1	4882	4891	0	MT_1	4882	4891	-0.0874687	MT_1	4882	4891	0.996363	MT_1	4882	4891	-0.616738	MT_1	4882	4891	-1.01787	MT_1	4882	4891	-2.8695	MT_1	4882
MT_1	4892	4901	-1.11154	MT_1	4892	4901	-2.06207	MT_1	4892	4901	0	MT_1	4892	4901	-3.95323	MT_1	4892	4901	0.16413	MT_1	4892	4901	-0.367373	MT_1	4892	4901	-1.0254	MT_1	4892	4901	-2.97228	MT_1	4892	4901	-1.55871	MT_1	4892	4901	-2.02253	MT_1	4892	4901	-3.20154	MT_1	4892	4901	-3.06642	MT_1	4892
MT_1	4902	4911	0	MT_1	4902	4911	-2.90029	MT_1	4902	4911	0	MT_1	4902	4911	-6.68689	MT_1	4902	4911	-1.49447	MT_1	4902	4911	0.10646	MT_1	4902	4911	0	MT_1	4902	4911	-0.0211488	MT_1	4902	4911	0.582539	MT_1	4902	4911	-1.87772	MT_1	4902	4911	0	MT_1	4902	4911	-1.43778	MT_1	4902
MT_1	4912	4921	1.15244	MT_1	4912	4921	-2.54955	MT_1	4912	4921	0	MT_1	4912	4921	-5.73857	MT_1	4912	4921	0	MT_1	4912	4921	1.00581	MT_1	4912	4921	0	MT_1	4912	4921	-1.3954	MT_1	4912	4921	0.582539	MT_1	4912	4921	-2.31823	MT_1	4912	4921	0	MT_1	4912	4921	-2.67845	MT_1	4912
MT_1	4922	4931	0	MT_1	4922	4931	-2.44208	MT_1	4922	4931	0	MT_1	4922	4931	-2.98072	MT_1	4922	4931	0	MT_1	4922	4931	-0.92472	MT_1	4922	4931	0	MT_1	4922	4931	-2.64129	MT_1	4922	4931	0.582539	MT_1	4922	4931	-1.23263	MT_1	4922	4931	-1.01787	MT_1	4922	4931	-1.25487	MT_1	4922
MT_1	4932	4940	0	MT_1	4932	4940	-1.62526	MT_1	4932	4940	0	MT_1	4932	4940	-3.41296	MT_1	4932	4940	0	MT_1	4932	4940	-0.638109	MT_1	4932	4940	0	MT_1	4932	4940	-1.8298	MT_1	4932	4940	0.996363	MT_1	4932	4940	-2.29	MT_1	4932	4940	-1.01787	MT_1	4932	4940	-2.19666	MT_1	4932
MT_1	4941	4950	0	MT_1	4941	4950	-2.35711	MT_1	4941	4950	0	MT_1	4941	4950	-3.93273	MT_1	4941	4950	0	MT_1	4941	4950	-2.45897	MT_1	4941	4950	0	MT_1	4941	4950	-1.62729	MT_1	4941	4950	0	MT_1	4941	4950	-4.07007	MT_1	4941	4950	0	MT_1	4941	4950	-5.35657	MT_1	4941
MT_1	4951	4960	0	MT_1	4951	4960	-2.69653	MT_1	4951	4960	0	MT_1	4951	4960	-5.09128	MT_1	4951	4960	0	MT_1	4951	4960	-4.62228	MT_1	4951	4960	0	MT_1	4951	4960	-5.73382	MT_1	4951	4960	0	MT_1	4951	4960	-4.51951	MT_1	4951	4960	-1.01787	MT_1	4951	4960	-4.45649	MT_1	4951
MT_1	4961	4970	0	MT_1	4961	4970	0	MT_1	4961	4970	0	MT_1	4961	4970	0	MT_1	4961	4970	0	MT_1	4961	4970	0	MT_1	4961	4970	0	MT_1	4961	4970	0	MT_1	4961	4970	0	MT_1	4961	4970	0	MT_1	4961	4970	0	MT_1	4961	4970	0	MT_1	4961
MT_1	4971	4980	0	MT_1	4971	4980	-1.38481	MT_1	4971	4980	0	MT_1	4971	4980	0	MT_1	4971	4980	0	MT_1	4971	4980	0	MT_1	4971	4980	0	MT_1	4971	4980	-1.75425	MT_1	4971	4980	0	MT_1	4971	4980	-1.55871	MT_1	4971	4980	0	MT_1	4971	4980	-1.60874	MT_1	4971
MT_1	4981	4990	0	MT_1	4981	4990	-1.9636	MT_1	4981	4990	0	MT_1	4981	4990	-4.58499	MT_1	4981	4990	0	MT_1	4981	4990	-2.88897	MT_1	4981	4990	0	MT_1	4981	4990	-2.37386	MT_1	4981	4990	0	MT_1	4981	4990	-2.96721	MT_1	4981	4990	0	MT_1	4981	4990	-1.74472	MT_1	4981
MT_1	4991	5000	0	MT_1	4991	5000	-0.707149	MT_1	4991	5000	0	MT_1	4991	5000	-3.69854	MT_1	4991	5000	0	MT_1	4991	5000	-2.06042	MT_1	4991	5000	0	MT_1	4991	5000	-1.97647	MT_1	4991	5000	0	MT_1	4991	5000	-1.457	MT_1	4991	5000	0	MT_1	4991	5000	-2.99488	MT_1	4991
MT_1	5001	5010	0	MT_1	5001	5010	0.21863	MT_1	5001	5010	0	MT_1	5001	5010	-2.48958	MT_1	5001	5010	0	MT_1	5001	5010	-1.03133	MT_1	5001	5010	-1.75425	MT_1	5001	5010	-0.991884	MT_1	5001	5010	0	MT_1	5001	5010	0.541868	MT_1	5001	5010	0	MT_1	5001	5010	-3.28645	MT_1	5001
MT_1	5011	5020	0	MT_1	5011	5020	-2.57093	MT_1	5011	5020	0	MT_1	5011	5020	-5.39128	MT_1	5011	5020	0	MT_1	5011	5020	-2.99671	MT_1	5011	5020	0	MT_1	5011	5020	-4.87238	MT_1	5011	5020	0	MT_1	5011	5020	-3.37416	MT_1	5011	5020	0	MT_1	5011	5020	-3.29629	MT_1	5011
MT_1	5021	5030	0	MT_1	5021	5030	-2.10547	MT_1	5021	5030	0	MT_1	5021	5030	-4.22128	MT_1	5021	5030	1.6586	MT_1	5021	5030	-2.77207	MT_1	5021	5030	0	MT_1	5021	5030	-3.6807	MT_1	5021	5030	0.582539	MT_1	5021	5030	-3.09006	MT_1	5021	5030	-1.01787	MT_1	5021	5030	-2.89901	MT_1	5021
MT_1	5031	5040	0	MT_1	5031	5040	-2.56514	MT_1	5031	5040	0	MT_1	5031	5040	-3.82364	MT_1	5031	5040	0	MT_1	5031	5040	-1.09629	MT_1	5031	5040	0	MT_1	5031	5040	-0.369936	MT_1	5031	5040	-0.980352	MT_1	5031	5040	-3.13622	MT_1	5031	5040	-2.83786	MT_1	5031	5040	-1.89294	MT_1	5031
MT_1	5041	5050	0	MT_1	5041	5050	-2.79186	MT_1	5041	5050	0	MT_1	5041	5050	-4.26511	MT_1	5041	5050	0	MT_1	5041	5050	0.517357	MT_1	5041	5050	0	MT_1	5041	5050	-0.663464	MT_1	5041	5050	-0.980352	MT_1	5041	5050	-3.92073	MT_1	5041	5050	-2.83786	MT_1	5041	5050	-2.44193	MT_1	5041
MT_1	5051	5060	-3.48915	MT_1	5051	5060	-3.79609	MT_1	5051	5060	-5.45406	MT_1	5051	5060	-2.98072	MT_1	5051	5060	1.052	MT_1	5051	5060	1.40689	MT_1	5051	5060	-3.15685	MT_1	5051	5060	1.49741	MT_1	5051	5060	-3.66731	MT_1	5051	5060	0	MT_1	5051	5060	-1.9759	MT_1	5051	5060	-1.01787	MT_1	5051
MT_1	5061	5070	0	MT_1	5061	5070	0	MT_1	5061	5070	0	MT_1	5061	5070	0	MT_1	5061	5070	0	MT_1	5061	5070	0	MT_1	5061	5070	0	MT_1	5061	5070	0	MT_1	5061	5070	0	MT_1	5061	5070	0	MT_1	5061	5070	0	MT_1	5061	5070	0	MT_1	5061
MT_1	5071	5079	0	MT_1	5071	5079	0	MT_1	5071	5079	0	MT_1	5071	5079	0	MT_1	5071	5079	0	MT_1	5071	5079	0	MT_1	5071	5079	0	MT_1	5071	5079	0	MT_1	5071	5079	0	MT_1	5071	5079	0	MT_1	5071	5079	0	MT_1	5071	5079	0	MT_1	5071
MT_1	5080	5089	-2.6115	MT_1	5080	5089	-0.293355	MT_1	5080	5089	-5.40472	MT_1	5080	5089	-1.25021	MT_1	5080	5089	0.297729	MT_1	5080	5089	-1.49447	MT_1	5080	5089	0.68158	MT_1	5080	5089	-1.75425	MT_1	5080	5089	-1.87545	MT_1	5080	5089	0	MT_1	5080	5089	-1.06075	MT_1	5080	5089	-2.02672	MT_1	5080
MT_1	5090	5099	-4.5638	MT_1	5090	5099	0	MT_1	5090	5099	-5.37784	MT_1	5090	5099	0	MT_1	5090	5099	1.75037	MT_1	5090	5099	0	MT_1	5090	5099	1.79393	MT_1	5090	5099	-2.52281	MT_1	5090	5099	-2.99309	MT_1	5090	5099	0	MT_1	5090	5099	1.42675	MT_1	5090	5099	0	MT_1	5090
MT_1	5100	5109	-2.28206	MT_1	5100	5109	-2.07819	MT_1	5100	5109	-6.2375	MT_1	5100	5109	0	MT_1	5100	5109	1.78665	MT_1	5100	5109	0	MT_1	5100	5109	2.58002	MT_1	5100	5109	0	MT_1	5100	5109	-2.96706	MT_1	5100	5109	0	MT_1	5100	5109	-3.81433	MT_1	5100	5109	0	MT_1	5100
MT_1	5110	5118	-0.759689	MT_1	5110	5118	-3.41526	MT_1	5110	5118	-1.90978	MT_1	5110	5118	-1.25021	MT_1	5110	5118	0	MT_1	5110	5118	-2.68993	MT_1	5110	5118	-2.52281	MT_1	5110	5118	-3.02157	MT_1	5110	5118	-0.980352	MT_1	5110	5118	-2.29036	MT_1	5110	5118	-2.65729	MT_1	5110	5118	-2.83786	MT_1	5110
MT_1	5119	5128	0.480465	MT_1	5119	5128	0	MT_1	5119	5128	-2.36072	MT_1	5119	5128	0	MT_1	5119	5128	0	MT_1	5119	5128	0	MT_1	5119	5128	-2.52281	MT_1	5119	5128	0	MT_1	5119	5128	-1.77714	MT_1	5119	5128	0	MT_1	5119	5128	-0.666971	MT_1	5119	5128	0	MT_1	5119
MT_1	5129	5138	0.286233	MT_1	5129	5138	-1.02847	MT_1	5129	5138	1.71549	MT_1	5129	5138	-4.33808	MT_1	5129	5138	-1.49447	MT_1	5129	5138	4.65016	MT_1	5129	5138	0	MT_1	5129	5138	1.00183	MT_1	5129	5138	0.821805	MT_1	5129	5138	1.37908	MT_1	5129	5138	-3.35394	MT_1	5129	5138	-1.75025	MT_1	5129
MT_1	5139	5148	1.72925	MT_1	5139	5148	-1.38259	MT_1	5139	5148	1.49615	MT_1	5139	5148	-3.97378	MT_1	5139	5148	-3.04796	MT_1	5139	5148	3.79143	MT_1	5139	5148	-2.52281	MT_1	5139	5148	3.22271	MT_1	5139	5148	0.599759	MT_1	5139	5148	-1.8637	MT_1	5139	5148	-1.60874	MT_1	5139	5148	-1.78904	MT_1	5139
MT_1	5149	5157	0.8382	MT_1	5149	5157	-1.35856	MT_1	5149	5157	1.7229	MT_1	5149	5157	-3.00244	MT_1	5149	5157	-1.49447	MT_1	5149	5157	3.7281	MT_1	5149	5157	0	MT_1	5149	5157	2.60256	MT_1	5149	5157	-0.562342	MT_1	5149	5157	-0.647208	MT_1	5149	5157	-2.83786	MT_1	5149	5157	-0.730437	MT_1	5149
MT_1	5158	5167	0	MT_1	5158	5167	-2.46426	MT_1	5158	5167	0	MT_1	5158	5167	-1.32024	MT_1	5158	5167	0	MT_1	5158	5167	2.83592	MT_1	5158	5167	0	MT_1	5158	5167	2.96047	MT_1	5158	5167	-0.980352	MT_1	5158	5167	-3.16363	MT_1	5158	5167	0	MT_1	5158	5167	-0.0772838	MT_1	5158
MT_1	5168	5177	0	MT_1	5168	5177	-2.63175	MT_1	5168	5177	-1.25021	MT_1	5168	5177	-3.22138	MT_1	5168	5177	0.915382	MT_1	5168	5177	3.82562	MT_1	5168	5177	0	MT_1	5168	5177	4.43467	MT_1	5168	5177	-0.980352	MT_1	5168	5177	-3.10485	MT_1	5168	5177	0.834473	MT_1	5168	5177	1.48511	MT_1	5168
MT_1	5178	5187	0	MT_1	5178	5187	0	MT_1	5178	5187	0	MT_1	5178	5187	0	MT_1	5178	5187	0	MT_1	5178	5187	0	MT_1	5178	5187	0	MT_1	5178	5187	0	MT_1	5178	5187	0	MT_1	5178	5187	0	MT_1	5178	5187	0.834473	MT_1	5178	5187	0	MT_1	5178
MT_1	5188	5196	-2.07819	MT_1	5188	5196	0	MT_1	5188	5196	-1.25021	MT_1	5188	5196	0	MT_1	5188	5196	-1.49447	MT_1	5188	5196	0	MT_1	5188	5196	0	MT_1	5188	5196	0	MT_1	5188	5196	0	MT_1	5188	5196	0	MT_1	5188	5196	0	MT_1	5188	5196	0	MT_1	5188
MT_1	5197	5206	0	MT_1	5197	5206	-1.39208	MT_1	5197	5206	-1.90978	MT_1	5197	5206	-1.69747	MT_1	5197	5206	0	MT_1	5197	5206	-3.33457	MT_1	5197	5206	0	MT_1	5197	5206	-3.92989	MT_1	5197	5206	-0.980352	MT_1	5197	5206	-2.55207	MT_1	5197	5206	-1.01787	MT_1	5197	5206	-4.03333	MT_1	5197
MT_1	5207	5216	0	MT_1	5207	5216	-2.64365	MT_1	5207	5216	0	MT_1	5207	5216	-0.615464	MT_1	5207	5216	0	MT_1	5207	5216	-3.33457	MT_1	5207	5216	0	MT_1	5207	5216	-4.1387	MT_1	5207	5216	0	MT_1	5207	5216	-1.2345	MT_1	5207	5216	0	MT_1	5207	5216	0.391673	MT_1	5207
MT_1	5217	5226	1.15244	MT_1	5217	5226	0.185705	MT_1	5217	5226	0	MT_1	5217	5226	0.324878	MT_1	5217	5226	0	MT_1	5217	5226	-1.9818	MT_1	5217	5226	0	MT_1	5217	5226	-3.46311	MT_1	5217	5226	0	MT_1	5217	5226	-3.30682	MT_1	5217	5226	-1.01787	MT_1	5217	5226	-0.708861	MT_1	5217
MT_1	5227	5236	0	MT_1	5227	5236	0.0141306	MT_1	5227	5236	0	MT_1	5227	5236	-2.36072	MT_1	5227	5236	0	MT_1	5227	5236	-2.68993	MT_1	5227	5236	0	MT_1	5227	5236	-2.64129	MT_1	5227	5236	0	MT_1	5227	5236	-1.8618	MT_1	5227	5236	0	MT_1	5227	5236	0.566912	MT_1	5227
MT_1	5237	5245	0	MT_1	5237	5245	0	MT_1	5237	5245	0	MT_1	5237	5245	0	MT_1	5237	5245	0	MT_1	5237	5245	0	MT_1	5237	5245	0	MT_1	5237	5245	0	MT_1	5237	5245	0	MT_1	5237	5245	0	MT_1	5237	5245	0	MT_1	5237	5245	0	MT_1	5237
MT_1	5246	5255	-2.80199	MT_1	5246	5255	0	MT_1	5246	5255	-4.52733	MT_1	5246	5255	0	MT_1	5246	5255	-3.04796	MT_1	5246	5255	0	MT_1	5246	5255	-1.46945	MT_1	5246	5255	-0.256839	MT_1	5246	5255	-3.54873	MT_1	5246	5255	-0.980352	MT_1	5246	5255	-4.12092	MT_1	5246	5255	-1.01787	MT_1	5246
MT_1	5256	5265	-3.79609	MT_1	5256	5265	-1.05955	MT_1	5256	5265	-2.70377	MT_1	5256	5265	-2.98072	MT_1	5256	5265	0	MT_1	5256	5265	-1.41074	MT_1	5256	5265	0	MT_1	5256	5265	-0.638817	MT_1	5256	5265	-1.97043	MT_1	5256	5265	0	MT_1	5256	5265	0	MT_1	5256	5265	-2.36707	MT_1	5256
MT_1	5266	5274	-3.74245	MT_1	5266	5274	0	MT_1	5266	5274	-4.258	MT_1	5266	5274	-1.25021	MT_1	5266	5274	-0.160195	MT_1	5266	5274	-2.21263	MT_1	5266	5274	-1.10425	MT_1	5266	5274	-2.52281	MT_1	5266	5274	-4.13259	MT_1	5266	5274	0	MT_1	5266	5274	-1.74776	MT_1	5266	5274	0	MT_1	5266
MT_1	5275	5284	-3.5827	MT_1	5275	5284	-0.92575	MT_1	5275	5284	-5.81122	MT_1	5275	5284	-2.36072	MT_1	5275	5284	-1.26196	MT_1	5275	5284	-1.49447	MT_1	5275	5284	-0.697717	MT_1	5275	5284	-1.75425	MT_1	5275	5284	-3.13481	MT_1	5275	5284	-1.55871	MT_1	5275	5284	-0.327088	MT_1	5275	5284	-2.02672	MT_1	5275
MT_1	5285	5294	0	MT_1	5285	5294	-2.31226	MT_1	5285	5294	0	MT_1	5285	5294	-3.14315	MT_1	5285	5294	0	MT_1	5285	5294	-4.31406	MT_1	5285	5294	0	MT_1	5285	5294	-2.54447	MT_1	5285	5294	0	MT_1	5285	5294	-2.55207	MT_1	5285	5294	0	MT_1	5285	5294	0.341882	MT_1	5285
MT_1	5295	5303	-2.67118	MT_1	5295	5303	-2.07819	MT_1	5295	5303	-4.61111	MT_1	5295	5303	-2.36072	MT_1	5295	5303	-4.51167	MT_1	5295	5303	-3.95799	MT_1	5295	5303	-3.3915	MT_1	5295	5303	-3.3915	MT_1	5295	5303	-1.55871	MT_1	5295	5303	0	MT_1	5295	5303	1.11603	MT_1	5295	5303	-1.60874	MT_1	5295
MT_1	5304	5313	-2.31226	MT_1	5304	5313	-1.38481	MT_1	5304	5313	-3.74511	MT_1	5304	5313	0	MT_1	5304	5313	-4.51167	MT_1	5304	5313	-2.21263	MT_1	5304	5313	-2.98554	MT_1	5304	5313	-1.75425	MT_1	5304	5313	-0.980352	MT_1	5304	5313	0	MT_1	5304	5313	-0.183398	MT_1	5304	5313	0	MT_1	5304
MT_1	5314	5323	-0.759689	MT_1	5314	5323	-2.64365	MT_1	5314	5323	-2.52664	MT_1	5314	5323	-2.31397	MT_1	5314	5323	-2.29939	MT_1	5314	5323	-2.85307	MT_1	5314	5323	-2.77727	MT_1	5314	5323	-3.68567	MT_1	5314	5323	-2.55207	MT_1	5314	5323	0	MT_1	5314	5323	-3.49176	MT_1	5314	5323	-1.60874	MT_1	5314
MT_1	5324	5332	-2.07819	MT_1	5324	5332	-1.38481	MT_1	5324	5332	-2.70377	MT_1	5324	5332	-1.90978	MT_1	5324	5332	-3.33457	MT_1	5324	5332	-2.21263	MT_1	5324	5332	0	MT_1	5324	5332	-3.02157	MT_1	5324	5332	-1.55871	MT_1	5324	5332	0	MT_1	5324	5332	0	MT_1	5324	5332	-1.01787	MT_1	5324
MT_1	5333	5342	-1.11154	MT_1	5333	5342	0	MT_1	5333	5342	0.941964	MT_1	5333	5342	-1.25021	MT_1	5333	5342	-3.33457	MT_1	5333	5342	-1.49447	MT_1	5333	5342	-3.68567	MT_1	5333	5342	0	MT_1	5333	5342	-2.29036	MT_1	5333	5342	-0.980352	MT_1	5333	5342	3.00878	MT_1	5333	5342	0.834473	MT_1	5333
MT_1	5343	5352	-2.34847	MT_1	5343	5352	-3.93118	MT_1	5343	5352	1.38351	MT_1	5343	5352	-6.06997	MT_1	5343	5352	-1.55677	MT_1	5343	5352	-4.80484	MT_1	5343	5352	-2.88094	MT_1	5343	5352	-3.27687	MT_1	5343	5352	-0.974064	MT_1	5343	5352	-4.66242	MT_1	5343	5352	3.40934	MT_1	5343	5352	-5.06767	MT_1	5343
MT_1	5353	5361	-2.44208	MT_1	5353	5361	-4.0388	MT_1	5353	5361	-4.9696	MT_1	5353	5361	-4.35448	MT_1	5353	5361	-0.433213	MT_1	5353	5361	-3.83411	MT_1	5353	5361	-1.0254	MT_1	5353	5361	-2.4465	MT_1	5353	5361	-1.55871	MT_1	5353	5361	-5.13147	MT_1	5353	5361	-1.19225	MT_1	5353	5361	-4.11265	MT_1	5353
MT_1	5362	5371	-0.0334562	MT_1	5362	5371	-0.620367	MT_1	5362	5371	-3.13703	MT_1	5362	5371	-1.88173	MT_1	5362	5371	2.40676	MT_1	5362	5371	-2.68993	MT_1	5362	5371	2.42751	MT_1	5362	5371	-4.1387	MT_1	5362	5371	-3.03933	MT_1	5362	5371	-0.976167	MT_1	5362	5371	-1.88754	MT_1	5362	5371	-2.35041	MT_1	5362
MT_1	5372	5381	-2.14159	MT_1	5372	5381	-2.02658	MT_1	5372	5381	-4.35807	MT_1	5372	5381	0	MT_1	5372	5381	0.658617	MT_1	5372	5381	0.197217	MT_1	5372	5381	1.64869	MT_1	5372	5381	-3.02157	MT_1	5372	5381	-4.02641	MT_1	5372	5381	-0.974064	MT_1	5372	5381	-1.30045	MT_1	5372	5381	-2.61462	MT_1	5372
MT_1	5382	5390	-3.02823	MT_1	5382	5390	-0.232375	MT_1	5382	5390	-5.29319	MT_1	5382	5390	-0.810791	MT_1	5382	5390	1.24963	MT_1	5382	5390	0.219335	MT_1	5382	5390	1.67749	MT_1	5382	5390	1.10029	MT_1	5382	5390	-4.52914	MT_1	5382	5390	0.582539	MT_1	5382	5390	-2.30741	MT_1	5382	5390	-0.90405	MT_1	5382
MT_1	5391	5400	-1.96796	MT_1	5391	5400	0.144826	MT_1	5391	5400	-5.31217	MT_1	5391	5400	-1.26173	MT_1	5391	5400	-3.27004	MT_1	5391	5400	-3.57357	MT_1	5391	5400	-3.3035	MT_1	5391	5400	-4.76068	MT_1	5391	5400	-4.88224	MT_1	5391	5400	-0.976167	MT_1	5391	5400	-4.83064	MT_1	5391	5400	-1.60874	MT_1	5391
MT_1	5401	5410	-0.919097	MT_1	5401	5410	0	MT_1	5401	5410	-5.49909	MT_1	5401	5410	-1.25021	MT_1	5401	5410	-3.20475	MT_1	5401	5410	0	MT_1	5401	5410	-1.87237	MT_1	5401	5410	-3.3915	MT_1	5401	5410	-3.38873	MT_1	5401	5410	-1.55871	MT_1	5401	5410	-3.62152	MT_1	5401	5410	-1.01787	MT_1	5401
MT_1	5411	5420	0	MT_1	5411	5420	0	MT_1	5411	5420	0	MT_1	5411	5420	0	MT_1	5411	5420	0	MT_1	5411	5420	0	MT_1	5411	5420	0	MT_1	5411	5420	0	MT_1	5411	5420	0	MT_1	5411	5420	0	MT_1	5411	5420	0	MT_1	5411	5420	0	MT_1	5411
MT_1	5421	5429	0	MT_1	5421	5429	0	MT_1	5421	5429	0	MT_1	5421	5429	0	MT_1	5421	5429	0	MT_1	5421	5429	0	MT_1	5421	5429	0	MT_1	5421	5429	0	MT_1	5421	5429	0	MT_1	5421	5429	0	MT_1	5421	5429	0	MT_1	5421	5429	0	MT_1	5421
MT_1	5430	5438	0	MT_1	5430	5438	0	MT_1	5430	5438	0	MT_1	5430	5438	0	MT_1	5430	5438	-1.49447	MT_1	5430	5438	0	MT_1	5430	5438	0	MT_1	5430	5438	1.49741	MT_1	5430	5438	0	MT_1	5430	5438	0	MT_1	5430	5438	-1.60874	MT_1	5430	5438	0	MT_1	5430
MT_1	5439	5448	-1.38481	MT_1	5439	5448	-1.13297	MT_1	5439	5448	0	MT_1	5439	5448	-4.16845	MT_1	5439	5448	0	MT_1	5439	5448	0.0154156	MT_1	5439	5448	0	MT_1	5439	5448	0.302632	MT_1	5439	5448	-0.980352	MT_1	5439	5448	-1.91922	MT_1	5439	5448	-2.02672	MT_1	5439	5448	-2.9502	MT_1	5439
MT_1	5449	5457	0	MT_1	5449	5457	-1.65389	MT_1	5449	5457	0	MT_1	5449	5457	-5.58526	MT_1	5449	5457	0	MT_1	5449	5457	-1.58818	MT_1	5449	5457	0	MT_1	5449	5457	-1.59548	MT_1	5449	5457	0	MT_1	5449	5457	-3.35002	MT_1	5449	5457	-1.60874	MT_1	5449	5457	-4.82201	MT_1	5449
MT_1	5458	5467	1.15244	MT_1	5458	5467	-1.33633	MT_1	5458	5467	0	MT_1	5458	5467	-4.48582	MT_1	5458	5467	0	MT_1	5458	5467	-0.854126	MT_1	5458	5467	0	MT_1	5458	5467	-1.7273	MT_1	5458	5467	-2.29036	MT_1	5458	5467	-2.18278	MT_1	5458	5467	-1.19225	MT_1	5458	5467	-3.71208	MT_1	5458
MT_1	5468	5476	0	MT_1	5468	5476	-1.2799	MT_1	5468	5476	0	MT_1	5468	5476	-5.2035	MT_1	5468	5476	0	MT_1	5468	5476	0.00580052	MT_1	5468	5476	0	MT_1	5468	5476	-0.477443	MT_1	5468	5476	0	MT_1	5468	5476	-3.13669	MT_1	5468	5476	0	MT_1	5468	5476	-3.04511	MT_1	5468
MT_1	5477	5486	2.22301	MT_1	5477	5486	0.453559	MT_1	5477	5486	-2.36072	MT_1	5477	5486	-2.89561	MT_1	5477	5486	-1.03133	MT_1	5477	5486	-3.1623	MT_1	5477	5486	0	MT_1	5477	5486	-2.88094	MT_1	5477	5486	-2.55207	MT_1	5477	5486	-1.23129	MT_1	5477	5486	-3.20154	MT_1	5477	5486	-2.57429	MT_1	5477
MT_1	5487	5495	-1.38481	MT_1	5487	5495	0.0268335	MT_1	5487	5495	-2.36072	MT_1	5487	5495	-3.73434	MT_1	5487	5495	0	MT_1	5487	5495	-4.22803	MT_1	5487	5495	0	MT_1	5487	5495	-3.22121	MT_1	5487	5495	-0.976167	MT_1	5487	5495	-3.01191	MT_1	5487	5495	-2.61462	MT_1	5487	5495	-3.009	MT_1	5487
MT_1	5496	5505	0	MT_1	5496	5505	-1.38481	MT_1	5496	5505	0	MT_1	5496	5505	-1.25021	MT_1	5496	5505	0	MT_1	5496	5505	0	MT_1	5496	5505	0	MT_1	5496	5505	0	MT_1	5496	5505	0	MT_1	5496	5505	0	MT_1	5496	5505	0	MT_1	5496	5505	0	MT_1	5496
MT_1	5506	5514	0	MT_1	5506	5514	0	MT_1	5506	5514	0	MT_1	5506	5514	0	MT_1	5506	5514	0	MT_1	5506	5514	0	MT_1	5506	5514	0	MT_1	5506	5514	0	MT_1	5506	5514	0	MT_1	5506	5514	0	MT_1	5506	5514	0	MT_1	5506	5514	0	MT_1	5506
MT_1	5515	5524	0	MT_1	5515	5524	-1.35402	MT_1	5515	5524	0	MT_1	5515	5524	-0.436147	MT_1	5515	5524	0	MT_1	5515	5524	-0.192816	MT_1	5515	5524	0	MT_1	5515	5524	-0.179697	MT_1	5515	5524	-0.980352	MT_1	5515	5524	-1.70091	MT_1	5515	5524	-2.35041	MT_1	5515	5524	0.983651	MT_1	5515
MT_1	5525	5534	0	MT_1	5525	5534	-0.75804	MT_1	5525	5534	0	MT_1	5525	5534	0.680118	MT_1	5525	5534	0	MT_1	5525	5534	2.32769	MT_1	5525	5534	0	MT_1	5525	5534	2.40655	MT_1	5525	5534	0	MT_1	5525	5534	-0.760922	MT_1	5525	5534	0	MT_1	5525	5534	2.17361	MT_1	5525
MT_1	5535	5544	0	MT_1	5535	5544	-2.89637	MT_1	5535	5544	-1.25021	MT_1	5535	5544	-1.26173	MT_1	5535	5544	0.915382	MT_1	5535	5544	-2.21263	MT_1	5535	5544	-2.52281	MT_1	5535	5544	0	MT_1	5535	5544	0	MT_1	5535	5544	0	MT_1	5535	5544	-1.60874	MT_1	5535	5544	-0.183398	MT_1	5535
MT_1	5545	5554	-3.32566	MT_1	5545	5554	-2.54452	MT_1	5545	5554	-4.98454	MT_1	5545	5554	-0.810791	MT_1	5545	5554	1.68465	MT_1	5545	5554	-2.60263	MT_1	5545	5554	2.35361	MT_1	5545	5554	-4.1387	MT_1	5545	5554	-2.00528	MT_1	5545	5554	-0.980352	MT_1	5545	5554	-1.15288	MT_1	5545	5554	-2.35041	MT_1	5545
MT_1	5555	5564	-2.10163	MT_1	5555	5564	0.480465	MT_1	5555	5564	-3.88334	MT_1	5555	5564	-1.90978	MT_1	5555	5564	3.07856	MT_1	5555	5564	-4.91081	MT_1	5555	5564	4.12319	MT_1	5555	5564	-3.68567	MT_1	5555	5564	-0.440235	MT_1	5555	5564	-0.976167	MT_1	5555	5564	0.393641	MT_1	5555	5564	-1.78015	MT_1	5555
MT_1	5565	5573	-1.7892	MT_1	5565	5573	-2.07819	MT_1	5565	5573	-4.9696	MT_1	5565	5573	0	MT_1	5565	5573	-0.654751	MT_1	5565	5573	0	MT_1	5565	5573	0.535429	MT_1	5565	5573	-1.75425	MT_1	5565	5573	-2.33703	MT_1	5565	5573	0.582539	MT_1	5565	5573	-2.98214	MT_1	5565	5573	-1.01787	MT_1	5565
MT_1	5574	5583	-2.6115	MT_1	5574	5583	1.15244	MT_1	5574	5583	-4.8793	MT_1	5574	5583	0	MT_1	5574	5583	-2.94725	MT_1	5574	5583	-2.21263	MT_1	5574	5583	-2.54706	MT_1	5574	5583	-1.75425	MT_1	5574	5583	-4.04655	MT_1	5574	5583	-1.38789	MT_1	5574	5583	-4.68343	MT_1	5574	5583	-3.35394	MT_1	5574
MT_1	5584	5593	-3.33307	MT_1	5584	5593	-1.38481	MT_1	5584	5593	-5.35871	MT_1	5584	5593	-1.90978	MT_1	5584	5593	-1.31691	MT_1	5584	5593	-2.21263	MT_1	5584	5593	-3.01316	MT_1	5584	5593	-1.75425	MT_1	5584	5593	-4.23986	MT_1	5584	5593	-0.976167	MT_1	5584	5593	-5.64127	MT_1	5584	5593	-1.01787	MT_1	5584
MT_1	5594	5603	-3.2315	MT_1	5594	5603	1.15244	MT_1	5594	5603	-6.30367	MT_1	5594	5603	0	MT_1	5594	5603	-2.00728	MT_1	5594	5603	1.6586	MT_1	5594	5603	-2.08885	MT_1	5594	5603	0	MT_1	5594	5603	-2.04195	MT_1	5594	5603	0.996363	MT_1	5594	5603	-3.37988	MT_1	5594	5603	-1.01787	MT_1	5594
MT_1	5604	5613	-2.13772	MT_1	5604	5613	0	MT_1	5604	5613	-6.10301	MT_1	5604	5613	0	MT_1	5604	5613	-1.13068	MT_1	5604	5613	0	MT_1	5604	5613	-1.02881	MT_1	5604	5613	0	MT_1	5604	5613	-2.09914	MT_1	5604	5613	-0.397813	MT_1	5604	5613	-2.83006	MT_1	5604	5613	0	MT_1	5604
MT_1	5614	5623	-2.60173	MT_1	5614	5623	0	MT_1	5614	5623	-6.2375	MT_1	5614	5623	0	MT_1	5614	5623	-2.38216	MT_1	5614	5623	0	MT_1	5614	5623	-3.33047	MT_1	5614	5623	0	MT_1	5614	5623	-3.3583	MT_1	5614	5623	-0.980352	MT_1	5614	5623	-2.84374	MT_1	5614	5623	-2.02672	MT_1	5614
MT_1	5624	5632	-3.3631	MT_1	5624	5632	0	MT_1	5624	5632	-6.06997	MT_1	5624	5632	0	MT_1	5624	5632	-3.33756	MT_1	5624	5632	0	MT_1	5624	5632	-4.23641	MT_1	5624	5632	0	MT_1	5624	5632	-2.89291	MT_1	5624	5632	0	MT_1	5624	5632	-4.35569	MT_1	5624	5632	-1.01787	MT_1	5624
MT_1	5633	5642	-4.46943	MT_1	5633	5642	1.78483	MT_1	5633	5642	-4.39385	MT_1	5633	5642	0	MT_1	5633	5642	-3.42688	MT_1	5633	5642	0	MT_1	5633	5642	-4.08515	MT_1	5633	5642	0	MT_1	5633	5642	-2.60977	MT_1	5633	5642	-0.980352	MT_1	5633	5642	-2.91382	MT_1	5633	5642	0	MT_1	5633
MT_1	5643	5652	-3.088	MT_1	5643	5652	0	MT_1	5643	5652	-4.07211	MT_1	5643	5652	0	MT_1	5643	5652	-2.86217	MT_1	5643	5652	0	MT_1	5643	5652	-2.89284	MT_1	5643	5652	0	MT_1	5643	5652	-2.81548	MT_1	5643	5652	0	MT_1	5643	5652	-1.61029	MT_1	5643	5652	0	MT_1	5643
MT_1	5653	5662	-0.639517	MT_1	5653	5662	-1.38481	MT_1	5653	5662	-4.85065	MT_1	5653	5662	0	MT_1	5653	5662	-3.43804	MT_1	5653	5662	0	MT_1	5653	5662	-1.61196	MT_1	5653	5662	0	MT_1	5653	5662	-3.62124	MT_1	5653	5662	0	MT_1	5653	5662	-4.24544	MT_1	5653	5662	-1.01787	MT_1	5653
MT_1	5663	5672	-2.03904	MT_1	5663	5672	0	MT_1	5663	5672	-4.4823	MT_1	5663	5672	-1.25021	MT_1	5663	5672	-2.88181	MT_1	5663	5672	0	MT_1	5663	5672	-2.83281	MT_1	5663	5672	0	MT_1	5663	5672	-3.23969	MT_1	5663	5672	0	MT_1	5663	5672	-3.09763	MT_1	5663	5672	0	MT_1	5663
MT_1	5673	5682	-2.2712	MT_1	5673	5682	0	MT_1	5673	5682	-6.36364	MT_1	5673	5682	0	MT_1	5673	5682	-2.79677	MT_1	5673	5682	0	MT_1	5673	5682	-3.06182	MT_1	5673	5682	0	MT_1	5673	5682	-2.10594	MT_1	5673	5682	0	MT_1	5673	5682	-3.42936	MT_1	5673	5682	0	MT_1	5673
MT_1	5683	5691	-2.11048	MT_1	5683	5691	0	MT_1	5683	5691	-4.69028	MT_1	5683	5691	0	MT_1	5683	5691	-2.03375	MT_1	5683	5691	0	MT_1	5683	5691	-1.58703	MT_1	5683	5691	0	MT_1	5683	5691	-2.66759	MT_1	5683	5691	0	MT_1	5683	5691	-1.74776	MT_1	5683	5691	0	MT_1	5683
MT_1	5692	5701	-1.86898	MT_1	5692	5701	1.15244	MT_1	5692	5701	-5.21551	MT_1	5692	5701	0	MT_1	5692	5701	2.51963	MT_1	5692	5701	0	MT_1	5692	5701	3.51763	MT_1	5692	5701	0	MT_1	5692	5701	-1.76645	MT_1	5692	5701	-1.97043	MT_1	5692	5701	-1.68074	MT_1	5692	5701	-2.83786	MT_1	5692
MT_1	5702	5711	-0.351509	MT_1	5702	5711	0	MT_1	5702	5711	-3.69872	MT_1	5702	5711	0	MT_1	5702	5711	1.75001	MT_1	5702	5711	0	MT_1	5702	5711	1.98383	MT_1	5702	5711	0	MT_1	5702	5711	-0.430011	MT_1	5702	5711	0.582539	MT_1	5702	5711	0.221937	MT_1	5702	5711	0	MT_1	5702
MT_1	5712	5721	0.832953	MT_1	5712	5721	0	MT_1	5712	5721	2.74595	MT_1	5712	5721	0	MT_1	5712	5721	-1.95848	MT_1	5712	5721	0	MT_1	5712	5721	-2.04388	MT_1	5712	5721	0	MT_1	5712	5721	-0.986616	MT_1	5712	5721	-1.55871	MT_1	5712	5721	4.31358	MT_1	5712	5721	-2.02672	MT_1	5712
MT_1	5722	5731	-0.106962	MT_1	5722	5731	0	MT_1	5722	5731	3.56994	MT_1	5722	5731	0	MT_1	5722	5731	-1.73993	MT_1	5722	5731	0	MT_1	5722	5731	-2.20726	MT_1	5722	5731	0	MT_1	5722	5731	-1.17572	MT_1	5722	5731	0	MT_1	5722	5731	5.0118	MT_1	5722	5731	0	MT_1	5722
MT_1	5732	5741	-1.39419	MT_1	5732	5741	0	MT_1	5732	5741	-1.25021	MT_1	5732	5741	0	MT_1	5732	5741	-2.21263	MT_1	5732	5741	0	MT_1	5732	5741	-1.0254	MT_1	5732	5741	0	MT_1	5732	5741	-2.55227	MT_1	5732	5741	-1.77714	MT_1	5732	5741	-2.25781	MT_1	5732	5741	-4.03333	MT_1	5732
MT_1	5742	5750	0.663489	MT_1	5742	5750	-0.92575	MT_1	5742	5750	-2.64612	MT_1	5742	5750	0	MT_1	5742	5750	-2.85307	MT_1	5742	5750	-1.49447	MT_1	5742	5750	-2.64129	MT_1	5742	5750	0	MT_1	5742	5750	-1.294	MT_1	5742	5750	-1.38789	MT_1	5742	5750	-0.282728	MT_1	5742	5750	-2.02672	MT_1	5742
MT_1	5751	5760	-1.16732	MT_1	5751	5760	-0.232375	MT_1	5751	5760	-2.21308	MT_1	5751	5760	-1.25021	MT_1	5751	5760	-3.8787	MT_1	5751	5760	0	MT_1	5751	5760	-5.85709	MT_1	5751	5760	0	MT_1	5751	5760	-1.77611	MT_1	5751	5760	0.582539	MT_1	5751	5760	-0.226435	MT_1	5751	5760	-2.02672	MT_1	5751
MT_1	5761	5770	-1.96737	MT_1	5761	5770	0	MT_1	5761	5770	-3.21058	MT_1	5761	5770	0	MT_1	5761	5770	-2.85027	MT_1	5761	5770	0	MT_1	5761	5770	-3.45114	MT_1	5761	5770	0	MT_1	5761	5770	-1.78802	MT_1	5761	5770	0	MT_1	5761	5770	-2.07574	MT_1	5761	5770	-1.01787	MT_1	5761
MT_1	5771	5780	-2.5151	MT_1	5771	5780	1.78483	MT_1	5771	5780	-3.16028	MT_1	5771	5780	0	MT_1	5771	5780	-2.81226	MT_1	5771	5780	-1.49447	MT_1	5771	5780	-3.17218	MT_1	5771	5780	-3.02157	MT_1	5771	5780	-2.45313	MT_1	5771	5780	-0.980352	MT_1	5771	5780	-1.86985	MT_1	5771	5780	0	MT_1	5771
MT_1	5781	5790	-2.91732	MT_1	5781	5790	-1.38481	MT_1	5781	5790	-2.28192	MT_1	5781	5790	0	MT_1	5781	5790	-2.67988	MT_1	5781	5790	0	MT_1	5781	5790	-2.0669	MT_1	5781	5790	0	MT_1	5781	5790	-2.13804	MT_1	5781	5790	-0.980352	MT_1	5781	5790	-1.22008	MT_1	5781	5790	-2.02672	MT_1	5781
MT_1	5791	5800	-0.928051	MT_1	5791	5800	-1.38481	MT_1	5791	5800	-1.35832	MT_1	5791	5800	-1.25021	MT_1	5791	5800	-0.306277	MT_1	5791	5800	0	MT_1	5791	5800	-0.877923	MT_1	5791	5800	0	MT_1	5791	5800	-0.844611	MT_1	5791	5800	-1.55871	MT_1	5791	5800	-0.100667	MT_1	5791	5800	-2.35041	MT_1	5791
MT_1	5801	5809	-2.01125	MT_1	5801	5809	1.15244	MT_1	5801	5809	-1.26173	MT_1	5801	5809	-1.25021	MT_1	5801	5809	-2.68993	MT_1	5801	5809	0	MT_1	5801	5809	-3.68567	MT_1	5801	5809	0	MT_1	5801	5809	-0.681333	MT_1	5801	5809	0	MT_1	5801	5809	0.902027	MT_1	5801	5809	-1.01787	MT_1	5801
MT_1	5810	5819	-0.321508	MT_1	5810	5819	-1.38481	MT_1	5810	5819	-2.70377	MT_1	5810	5819	-2.11398	MT_1	5810	5819	-2.68993	MT_1	5810	5819	-3.33457	MT_1	5810	5819	-3.3915	MT_1	5810	5819	-1.75425	MT_1	5810	5819	0	MT_1	5810	5819	-3.13481	MT_1	5810	5819	-1.01787	MT_1	5810	5819	-2.00338	MT_1	5810
MT_1	5820	5829	-3.19976	MT_1	5820	5829	0	MT_1	5820	5829	-4.76534	MT_1	5820	5829	-1.25021	MT_1	5820	5829	-1.3687	MT_1	5820	5829	-2.68993	MT_1	5820	5829	-3.69646	MT_1	5820	5829	0	MT_1	5820	5829	-0.71025	MT_1	5820	5829	-1.70782	MT_1	5820	5829	-1.67138	MT_1	5820	5829	-1.25487	MT_1	5820
MT_1	5830	5839	-2.12117	MT_1	5830	5839	0	MT_1	5830	5839	-5.05718	MT_1	5830	5839	-1.25021	MT_1	5830	5839	1.46573	MT_1	5830	5839	0	MT_1	5830	5839	0.476236	MT_1	5830	5839	0	MT_1	5830	5839	-3.13693	MT_1	5830	5839	0.582539	MT_1	5830	5839	-1.40558	MT_1	5830	5839	0	MT_1	5830
MT_1	5840	5849	-0.558611	MT_1	5840	5849	0	MT_1	5840	5849	-2.17082	MT_1	5840	5849	-1.25021	MT_1	5840	5849	0.538405	MT_1	5840	5849	0	MT_1	5840	5849	-0.591212	MT_1	5840	5849	0	MT_1	5840	5849	0.154781	MT_1	5840	5849	1.80216	MT_1	5840	5849	-1.33679	MT_1	5840	5849	-1.01787	MT_1	5840
MT_1	5850	5859	-1.38481	MT_1	5850	5859	0	MT_1	5850	5859	0	MT_1	5850	5859	0	MT_1	5850	5859	0	MT_1	5850	5859	0	MT_1	5850	5859	-2.52281	MT_1	5850	5859	0	MT_1	5850	5859	0.582539	MT_1	5850	5859	0	MT_1	5850	5859	1.35975	MT_1	5850	5859	0	MT_1	5850
MT_2	1	9	0	MT_2	1	9	0	MT_2	1	9	0	MT_2	1	9	0	MT_2	1	9	0	MT_2	1	9	0	MT_2	1	9	0	MT_2	1	9	0	MT_2	1	9	0	MT_2	1	9	0	MT_2	1	9	0	MT_2	1	9	0	MT_2	1
MT_2	10	19	-2.80199	MT_2	10	19	0	MT_2	10	19	-4.52733	MT_2	10	19	0	MT_2	10	19	-3.04796	MT_2	10	19	0	MT_2	10	19	-1.46945	MT_2	10	19	-0.256839	MT_2	10	19	-3.54873	MT_2	10	19	-0.980352	MT_2	10	19	-4.12092	MT_2	10	19	-1.01787	MT_2	10
MT_2	20	29	-3.79609	MT_2	20	29	-1.05955	MT_2	20	29	-2.70377	MT_2	20	29	-3.21296	MT_2	20	29	0	MT_2	20	29	-1.16674	MT_2	20	29	0	MT_2	20	29	-0.362933	MT_2	20	29	-1.97043	MT_2	20	29	0	MT_2	20	29	0	MT_2	20	29	-2.36707	MT_2	20
MT_2	30	39	-4.00818	MT_2	30	39	0	MT_2	30	39	-5.1903	MT_2	30	39	-1.90978	MT_2	30	39	-0.923307	MT_2	30	39	-2.21263	MT_2	30	39	-0.972374	MT_2	30	39	-2.52281	MT_2	30	39	-4.54707	MT_2	30	39	0	MT_2	30	39	-1.14383	MT_2	30	39	0	MT_2	30
MT_2	40	49	-2.46576	MT_2	40	49	-0.293355	MT_2	40	49	-4.24213	MT_2	40	49	-1.90978	MT_2	40	49	0.219335	MT_2	40	49	-1.49447	MT_2	40	49	-1.75425	MT_2	40	49	-1.75425	MT_2	40	49	-1.55871	MT_2	40	49	-1.55871	MT_2	40	49	-0.666971	MT_2	40	49	-2.02672	MT_2	40
MT_2	50	59	0	MT_2	50	59	-3.19357	MT_2	50	59	0	MT_2	50	59	-3.3394	MT_2	50	59	0	MT_2	50	59	-4.4721	MT_2	50	59	0	MT_2	50	59	-2.97767	MT_2	50	59	0	MT_2	50	59	-2.55207	MT_2	50	59	0	MT_2	50	59	-0.248989	MT_2	50
MT_2	60	69	-2.52018	MT_2	60	69	-1.38481	MT_2	60	69	-4.76534	MT_2	60	69	-1.25021	MT_2	60	69	-4.99545	MT_2	60	69	-3.04796	MT_2	60	69	-2.64129	MT_2	60	69	0	MT_2	60	69	-1.55871	MT_2	60	69	0	MT_2	60	69	1.2386	MT_2	60	69	-1.01787	MT_2	60
MT_2	70	79	-2.64365	MT_2	70	79	0	MT_2	70	79	-3.58857	MT_2	70	79	0	MT_2	70	79	-3.77855	MT_2	70	79	-2.21263	MT_2	70	79	-4.1387	MT_2	70	79	-1.75425	MT_2	70	79	-0.980352	MT_2	70	79	0	MT_2	70	79	-1.01787	MT_2	70	79	0	MT_2	70
MT_2	80	89	-0.293355	MT_2	80	89	-2.64365	MT_2	80	89	-2.52664	MT_2	80	89	-2.31397	MT_2	80	89	-2.60263	MT_2	80	89	-2.85307	MT_2	80	89	-2.66556	MT_2	80	89	-3.92989	MT_2	80	89	-2.55207	MT_2	80	89	0	MT_2	80	89	-3.49176	MT_2	80	89	-1.60874	MT_2	80
MT_2	90	99	-3.17902	MT_2	90	99	-1.38481	MT_2	90	99	-2.36072	MT_2	90	99	-2.36072	MT_2	90	99	-3.04796	MT_2	90	99	-2.21263	MT_2	90	99	-2.52281	MT_2	90	99	-2.52281	MT_2	90	99	-1.97043	MT_2	90	99	0	MT_2	90	99	0	MT_2	90	99	-1.01787	MT_2	90
MT_2	100	109	-1.66826	MT_2	100	109	-2.07819	MT_2	100	109	1.73685	MT_2	100	109	-1.25021	MT_2	100	109	-2.24979	MT_2	100	109	-2.21263	MT_2	100	109	-3.68567	MT_2	100	109	-1.75425	MT_2	100	109	-1.294	MT_2	100	109	-0.980352	MT_2	100	109	4.04495	MT_2	100	109	0.341882	MT_2	100
MT_2	110	119	-2.31226	MT_2	110	119	-4.38702	MT_2	110	119	-3.3394	MT_2	110	119	-6.79832	MT_2	110	119	-1.26196	MT_2	110	119	-4.69607	MT_2	110	119	-2.77727	MT_2	110	119	-3.28064	MT_2	110	119	-1.97043	MT_2	110	119	-5.63365	MT_2	110	119	-1.01787	MT_2	110	119	-5.11743	MT_2	110
MT_2	120	129	-2.7734	MT_2	120	129	-2.06304	MT_2	120	129	-5.58128	MT_2	120	129	-2.6193	MT_2	120	129	0.219335	MT_2	120	129	-2.7413	MT_2	120	129	-0.805363	MT_2	120	129	-2.14191	MT_2	120	129	-2.3829	MT_2	120	129	-3.28746	MT_2	120	129	-0.60642	MT_2	120	129	-3.37486	MT_2	120
MT_2	130	139	-1.1872	MT_2	130	139	0.400019	MT_2	130	139	-3.91499	MT_2	130	139	0	MT_2	130	139	1.1188	MT_2	130	139	0	MT_2	130	139	1.91088	MT_2	130	139	-3.02157	MT_2	130	139	-3.29748	MT_2	130	139	-0.974064	MT_2	130	139	-1.56536	MT_2	130	139	-2.35041	MT_2	130
MT_2	140	149	-3.15713	MT_2	140	149	-3.17902	MT_2	140	149	-5.19026	MT_2	140	149	-0.151221	MT_2	140	149	1.49594	MT_2	140	149	0.577367	MT_2	140	149	2.02611	MT_2	140	149	0.529154	MT_2	140	149	-4.56811	MT_2	140	149	0.582539	MT_2	140	149	-1.36997	MT_2	140	149	-1.25487	MT_2	140
MT_2	150	159	-2.62219	MT_2	150	159	-0.232375	MT_2	150	159	-5.08482	MT_2	150	159	-2.36072	MT_2	150	159	0.443984	MT_2	150	159	-0.280077	MT_2	150	159	0.0247964	MT_2	150	159	0.317105	MT_2	150	159	-4.675	MT_2	150	159	0	MT_2	150	159	-4.39677	MT_2	150	159	-0.870629	MT_2	150
MT_2	160	169	-1.39775	MT_2	160	169	-0.92575	MT_2	160	169	-4.76392	MT_2	160	169	-0.151221	MT_2	160	169	-3.32345	MT_2	160	169	-3.33457	MT_2	160	169	-1.99977	MT_2	160	169	-4.99348	MT_2	160	169	-2.8919	MT_2	160	169	-1.38789	MT_2	160	169	-3.60836	MT_2	160	169	-2.02672	MT_2	160
MT_2	170	179	-0.383267	MT_2	170	179	0	MT_2	170	179	-4.43229	MT_2	170	179	0	MT_2	170	179	-2.20066	MT_2	170	179	0	MT_2	170	179	-1.23825	MT_2	170	179	0	MT_2	170	179	-3.48592	MT_2	170	179	0	MT_2	170	179	-4.52974	MT_2	170	179	0	MT_2	170
MT_2	180	189	-0.490584	MT_2	180	189	0	MT_2	180	189	-3.3696	MT_2	180	189	0	MT_2	180	189	-1.42404	MT_2	180	189	0	MT_2	180	189	-0.320631	MT_2	180	189	0	MT_2	180	189	-3.46561	MT_2	180	189	0	MT_2	180	189	-2.59727	MT_2	180	189	0	MT_2	180
MT_2	190	198	-2.05933	MT_2	190	198	0	MT_2	190	198	-6.32699	MT_2	190	198	0	MT_2	190	198	-2.94874	MT_2	190	198	0	MT_2	190	198	-4.70577	MT_2	190	198	0	MT_2	190	198	-6.06383	MT_2	190	198	0	MT_2	190	198	-5.79081	MT_2	190	198	0	MT_2	190
MT_2	199	208	0	MT_2	199	208	0	MT_2	199	208	0	MT_2	199	208	0	MT_2	199	208	-1.49447	MT_2	199	208	0	MT_2	199	208	0	MT_2	199	208	0	MT_2	199	208	-0.980352	MT_2	199	208	0	MT_2	199	208	-1.01787	MT_2	199	208	1.35975	MT_2	199
MT_2	209	218	-3.2719	MT_2	209	218	-3.19357	MT_2	209	218	-2.54915	MT_2	209	218	2.86343	MT_2	209	218	-4.27169	MT_2	209	218	-2.11995	MT_2	209	218	-4.82029	MT_2	209	218	-3.59974	MT_2	209	218	-1.55871	MT_2	209	218	0.996363	MT_2	209	218	-0.724478	MT_2	209	218	6.08539	MT_2	209
MT_2	219	228	-1.27007	MT_2	219	228	0.555109	MT_2	219	228	0.528629	MT_2	219	228	-1.73566	MT_2	219	228	-4.26738	MT_2	219	228	-3.33457	MT_2	219	228	-3.67336	MT_2	219	228	-0.346986	MT_2	219	228	-0.939121	MT_2	219	228	0.608469	MT_2	219	228	2.89072	MT_2	219	228	1.65274	MT_2	219
MT_2	229	238	-0.373753	MT_2	229	238	0	MT_2	229	238	-1.01365	MT_2	229	238	0	MT_2	229	238	-3.04251	MT_2	229	238	0	MT_2	229	238	-3.15396	MT_2	229	238	0	MT_2	229	238	-2.86044	MT_2	229	238	0	MT_2	229	238	-0.834609	MT_2	229	238	-1.60874	MT_2	229
MT_2	239	248	-1.89047	MT_2	239	248	0	MT_2	239	248	-2.43256	MT_2	239	248	-1.90978	MT_2	239	248	-4.96587	MT_2	239	248	0	MT_2	239	248	-3.69406	MT_2	239	248	0	MT_2	239	248	-3.72239	MT_2	239	248	0	MT_2	239	248	-0.294539	MT_2	239	248	0	MT_2	239
MT_2	249	258	-1.35684	MT_2	249	258	0	MT_2	249	258	-1.24676	MT_2	249	258	-1.25021	MT_2	249	258	-4.77482	MT_2	249	258	0	MT_2	249	258	-3.60994	MT_2	249	258	0	MT_2	249	258	-3.62419	MT_2	249	258	0	MT_2	249	258	0.582817	MT_2	249	258	-2.35041	MT_2	249
MT_2	259	268	-3.75469	MT_2	259	268	0	MT_2	259	268	-1.26937	MT_2	259	268	0	MT_2	259	268	-2.11995	MT_2	259	268	0	MT_2	259	268	-4.67662	MT_2	259	268	0	MT_2	259	268	-4.23726	MT_2	259	268	0	MT_2	259	268	0.406479	MT_2	259	268	0	MT_2	259
MT_2	269	278	-2.07819	MT_2	269	278	0	MT_2	269	278	-0.214676	MT_2	269	278	0	MT_2	269	278	-2.21263	MT_2	269	278	0	MT_2	269	278	-1.0254	MT_2	269	278	0	MT_2	269	278	0.0160111	MT_2	269	278	-0.980352	MT_2	269	278	2.23066	MT_2	269	278	-1.60874	MT_2	269
MT_2	279	288	-0.92575	MT_2	279	288	0	MT_2	279	288	-2.36072	MT_2	279	288	0	MT_2	279	288	-3.33457	MT_2	279	288	-2.21263	MT_2	279	288	-1.75425	MT_2	279	288	0	MT_2	279	288	-1.55871	MT_2	279	288	-1.97043	MT_2	279	288	-2.83786	MT_2	279	288	1.744	MT_2	279
MT_2	289	298	-0.703128	MT_2	289	298	0	MT_2	289	298	0.241849	MT_2	289	298	-1.90978	MT_2	289	298	0.722734	MT_2	289	298	0	MT_2	289	298	0.247652	MT_2	289	298	0	MT_2	289	298	-1.07695	MT_2	289	298	0.996363	MT_2	289	298	0.966329	MT_2	289	298	0	MT_2	289
MT_2	299	308	-0.653719	MT_2	299	308	0	MT_2	299	308	2.2727	MT_2	299	308	0	MT_2	299	308	0.0202197	MT_2	299	308	0	MT_2	299	308	-0.237318	MT_2	299	308	0	MT_2	299	308	-1.44016	MT_2	299	308	0	MT_2	299	308	3.33397	MT_2	299	308	0	MT_2	299
MT_2	309	318	-0.23313	MT_2	309	318	0	MT_2	309	318	-1.81977	MT_2	309	318	-1.25021	MT_2	309	318	-1.07662	MT_2	309	318	0	MT_2	309	318	-1.25402	MT_2	309	318	0	MT_2	309	318	-0.988534	MT_2	309	318	0	MT_2	309	318	-1.27692	MT_2	309	318	0	MT_2	309
MT_2	319	328	-0.637725	MT_2	319	328	0	MT_2	319	328	-0.352334	MT_2	319	328	-1.25021	MT_2	319	328	0.13432	MT_2	319	328	0	MT_2	319	328	-0.679163	MT_2	319	328	0	MT_2	319	328	-2.47212	MT_2	319	328	0	MT_2	319	328	1.99403	MT_2	319	328	0	MT_2	319
MT_2	329	338	-0.839558	MT_2	329	338	0	MT_2	329	338	-2.21746	MT_2	329	338	0	MT_2	329	338	1.15042	MT_2	329	338	0	MT_2	329	338	-1.16	MT_2	329	338	0	MT_2	329	338	-1.0143	MT_2	329	338	-0.980352	MT_2	329	338	0.0400428	MT_2	329	338	0	MT_2	329
MT_2	339	348	-0.232375	MT_2	339	348	0	MT_2	339	348	-3.21296	MT_2	339	348	-1.25021	MT_2	339	348	-1.49447	MT_2	339	348	0	MT_2	339	348	-0.306603	MT_2	339	348	0	MT_2	339	348	-1.55871	MT_2	339	348	0	MT_2	339	348	-1.01787	MT_2	339	348	0	MT_2	339
MT_2	349	358	-2.76008	MT_2	349	358	-1.38481	MT_2	349	358	-4.87089	MT_2	349	358	0	MT_2	349	358	2.36771	MT_2	349	358	0	MT_2	349	358	2.17607	MT_2	349	358	0	MT_2	349	358	-0.981131	MT_2	349	358	-0.980352	MT_2	349	358	-1.29607	MT_2	349	358	-1.01787	MT_2	349
MT_2	359	368	-2.07107	MT_2	359	368	-0.232375	MT_2	359	368	-5.08031	MT_2	359	368	0	MT_2	359	368	2.61158	MT_2	359	368	-1.49447	MT_2	359	368	2.10422	MT_2	359	368	-2.52281	MT_2	359	368	-1.20334	MT_2	359	368	0.0160111	MT_2	359	368	-2.10883	MT_2	359	368	-1.60874	MT_2	359
MT_2	369	378	-2.09502	MT_2	369	378	0.400019	MT_2	369	378	-3.7377	MT_2	369	378	-1.25021	MT_2	369	378	-0.0146317	MT_2	369	378	-2.21263	MT_2	369	378	-1.62729	MT_2	369	378	-1.75425	MT_2	369	378	-3.66605	MT_2	369	378	-1.55871	MT_2	369	378	-2.76117	MT_2	369	378	-2.02672	MT_2	369
MT_2	379	388	0	MT_2	379	388	0	MT_2	379	388	0	MT_2	379	388	0	MT_2	379	388	0	MT_2	379	388	0	MT_2	379	388	0	MT_2	379	388	0	MT_2	379	388	-0.397813	MT_2	379	388	0	MT_2	379	388	-0.774268	MT_2	379	388	0	MT_2	379
MT_2	389	397	0	MT_2	389	397	0	MT_2	389	397	0	MT_2	389	397	0	MT_2	389	397	0	MT_2	389	397	0	MT_2	389	397	0	MT_2	389	397	0	MT_2	389	397	0	MT_2	389	397	0	MT_2	389	397	0	MT_2	389	397	0	MT_2	389
MT_2	398	407	-0.759689	MT_2	398	407	0	MT_2	398	407	-1.25021	MT_2	398	407	0	MT_2	398	407	0	MT_2	398	407	0	MT_2	398	407	-3.02157	MT_2	398	407	0	MT_2	398	407	-0.980352	MT_2	398	407	0	MT_2	398	407	-1.60874	MT_2	398	407	0	MT_2	398
MT_2	408	417	0	MT_2	408	417	-2.07819	MT_2	408	417	0	MT_2	408	417	-1.25021	MT_2	408	417	-1.49447	MT_2	408	417	0	MT_2	408	417	0	MT_2	408	417	0	MT_2	408	417	-1.55871	MT_2	408	417	-3.288	MT_2	408	417	-3.84037	MT_2	408	417	-4.6265	MT_2	408
MT_2	418	426	0	MT_2	418	426	0	MT_2	418	426	0	MT_2	418	426	-1.25021	MT_2	418	426	-1.49447	MT_2	418	426	-1.49447	MT_2	418	426	0	MT_2	418	426	0	MT_2	418	426	0	MT_2	418	426	-1.97043	MT_2	418	426	0	MT_2	418	426	-2.65729	MT_2	418
MT_2	427	436	-0.232375	MT_2	427	436	-0.67336	MT_2	427	436	-1.25021	MT_2	427	436	0.465284	MT_2	427	436	-1.49447	MT_2	427	436	-2.21263	MT_2	427	436	0	MT_2	427	436	-2.52281	MT_2	427	436	-1.55871	MT_2	427	436	0.582539	MT_2	427	436	-1.01787	MT_2	427	436	-2.36707	MT_2	427
MT_2	437	446	-1.56917	MT_2	437	446	2.04589	MT_2	437	446	-5.26465	MT_2	437	446	-1.90978	MT_2	437	446	2.13223	MT_2	437	446	-2.68993	MT_2	437	446	1.79684	MT_2	437	446	-1.75425	MT_2	437	446	-1.6925	MT_2	437	446	1.19303	MT_2	437	446	-1.83633	MT_2	437	446	-2.02672	MT_2	437
MT_2	447	455	-1.10372	MT_2	447	455	2.29202	MT_2	447	455	-3.57945	MT_2	447	455	-1.13995	MT_2	447	455	3.16399	MT_2	447	455	-2.73328	MT_2	447	455	3.11799	MT_2	447	455	-2.18825	MT_2	447	455	-0.663028	MT_2	447	455	-0.681333	MT_2	447	455	-0.425721	MT_2	447	455	-1.84179	MT_2	447
MT_2	456	465	-1.72557	MT_2	456	465	0.400019	MT_2	456	465	-4.23626	MT_2	456	465	0	MT_2	456	465	-2.56771	MT_2	456	465	0.915382	MT_2	456	465	-2.83801	MT_2	456	465	0	MT_2	456	465	-2.98967	MT_2	456	465	0.996363	MT_2	456	465	-3.90312	MT_2	456	465	0	MT_2	456
MT_2	466	475	-2.30529	MT_2	466	475	0	MT_2	466	475	2.39679	MT_2	466	475	0	MT_2	466	475	-2.45911	MT_2	466	475	1.6586	MT_2	466	475	-2.4569	MT_2	466	475	1.49741	MT_2	466	475	-1.37646	MT_2	466	475	0	MT_2	466	475	6.23299	MT_2	466	475	0	MT_2	466
MT_2	476	484	-0.232375	MT_2	476	484	-4.22691	MT_2	476	484	1.09899	MT_2	476	484	-3.51212	MT_2	476	484	-2.21263	MT_2	476	484	-2.96368	MT_2	476	484	-1.75425	MT_2	476	484	-4.88177	MT_2	476	484	0	MT_2	476	484	-0.980352	MT_2	476	484	0	MT_2	476	484	0	MT_2	476
MT_2	485	494	0	MT_2	485	494	-2.19613	MT_2	485	494	0	MT_2	485	494	-1.68938	MT_2	485	494	0	MT_2	485	494	-2.26417	MT_2	485	494	0	MT_2	485	494	-0.616214	MT_2	485	494	0.582539	MT_2	485	494	-1.74658	MT_2	485	494	-1.01787	MT_2	485	494	-0.597468	MT_2	485
MT_2	495	504	-0.92575	MT_2	495	504	-1.62526	MT_2	495	504	-1.60478	MT_2	495	504	-0.582044	MT_2	495	504	-2.21263	MT_2	495	504	-1.49052	MT_2	495	504	-3.3915	MT_2	495	504	-1.92249	MT_2	495	504	-1.55871	MT_2	495	504	-3.46771	MT_2	495	504	-1.09386	MT_2	495	504	3.50236	MT_2	495
MT_2	505	513	-1.38481	MT_2	505	513	-1.31249	MT_2	505	513	-1.25021	MT_2	505	513	-0.262239	MT_2	505	513	-1.49447	MT_2	505	513	-3.33728	MT_2	505	513	0	MT_2	505	513	-2.54447	MT_2	505	513	0	MT_2	505	513	-3.36881	MT_2	505	513	0	MT_2	505	513	1.04783	MT_2	505
MT_2	514	523	0	MT_2	514	523	0.902131	MT_2	514	523	0	MT_2	514	523	-1.90197	MT_2	514	523	0	MT_2	514	523	-2.78762	MT_2	514	523	0	MT_2	514	523	-2.42528	MT_2	514	523	0.582539	MT_2	514	523	-1.30357	MT_2	514	523	0	MT_2	514	523	-1.18939	MT_2	514
MT_2	524	533	0	MT_2	524	533	1.99914	MT_2	524	533	-1.25021	MT_2	524	533	0.774805	MT_2	524	533	0	MT_2	524	533	-3.25221	MT_2	524	533	0	MT_2	524	533	-1.26104	MT_2	524	533	-0.980352	MT_2	524	533	-0.591021	MT_2	524	533	-1.60874	MT_2	524	533	0.15813	MT_2	524
MT_2	534	542	0	MT_2	534	542	1.15742	MT_2	534	542	0	MT_2	534	542	-1.16239	MT_2	534	542	-1.49447	MT_2	534	542	-3.92955	MT_2	534	542	0	MT_2	534	542	-2.39514	MT_2	534	542	0	MT_2	534	542	-0.215254	MT_2	534	542	-1.01787	MT_2	534	542	-0.140493	MT_2	534
MT_2	543	552	0	MT_2	543	552	-0.256543	MT_2	543	552	0	MT_2	543	552	-2.11398	MT_2	543	552	0	MT_2	543	552	-1.91497	MT_2	543	552	0	MT_2	543	552	-2.43248	MT_2	543	552	0	MT_2	543	552	-2.63036	MT_2	543	552	0.834473	MT_2	543	552	-2.51946	MT_2	543
MT_2	553	562	0	MT_2	553	562	0	MT_2	553	562	0	MT_2	553	562	0	MT_2	553	562	0	MT_2	553	562	0	MT_2	553	562	0	MT_2	553	562	0	MT_2	553	562	0	MT_2	553	562	0	MT_2	553	562	0	MT_2	553	562	0	MT_2	553
MT_2	563	571	0	MT_2	563	571	1.15244	MT_2	563	571	0	MT_2	563	571	0	MT_2	563	571	0	MT_2	563	571	0	MT_2	563	571	0	MT_2	563	571	0	MT_2	563	571	0	MT_2	563	571	0	MT_2	563	571	0	MT_2	563	571	0	MT_2	563
MT_2	572	581	0	MT_2	572	581	0	MT_2	572	581	-1.25021	MT_2	572	581	0	MT_2	572	581	-2.21263	MT_2	572	581	0	MT_2	572	581	0	MT_2	572	581	0	MT_2	572	581	-0.980352	MT_2	572	581	0	MT_2	572	581	-1.01787	MT_2	572	581	0	MT_2	572
MT_2	582	591	-1.74394	MT_2	582	591	1.15244	MT_2	582	591	-2.36072	MT_2	582	591	0	MT_2	582	591	0	MT_2	582	591	0	MT_2	582	591	-3.3915	MT_2	582	591	0	MT_2	582	591	-3.28746	MT_2	582	591	0	MT_2	582	591	-2.89879	MT_2	582	591	-0.183398	MT_2	582
MT_2	592	601	-3.95442	MT_2	592	601	-2.07819	MT_2	592	601	-3.58857	MT_2	592	601	1.09899	MT_2	592	601	-2.68993	MT_2	592	601	-1.49447	MT_2	592	601	-2.10486	MT_2	592	601	0	MT_2	592	601	-2.55257	MT_2	592	601	-1.97043	MT_2	592	601	-3.13361	MT_2	592	601	-1.60874	MT_2	592
MT_2	602	611	-1.74394	MT_2	602	611	0	MT_2	602	611	0	MT_2	602	611	0	MT_2	602	611	0	MT_2	602	611	0	MT_2	602	611	-2.52281	MT_2	602	611	0	MT_2	602	611	-1.70782	MT_2	602	611	0	MT_2	602	611	-1.60874	MT_2	602	611	-1.01787	MT_2	602
MT_2	612	621	-0.293355	MT_2	612	621	0	MT_2	612	621	-1.25021	MT_2	612	621	0	MT_2	612	621	-0.554035	MT_2	612	621	0	MT_2	612	621	1.49741	MT_2	612	621	0	MT_2	612	621	-2.55207	MT_2	612	621	0	MT_2	612	621	-2.02672	MT_2	612	621	0	MT_2	612
MT_2	622	631	-2.54452	MT_2	622	631	0	MT_2	622	631	0	MT_2	622	631	0	MT_2	622	631	-1.49447	MT_2	622	631	0	MT_2	622	631	-1.75425	MT_2	622	631	0	MT_2	622	631	-0.980352	MT_2	622	631	0	MT_2	622	631	-1.60874	MT_2	622	631	0	MT_2	622
MT_2	632	641	-0.856605	MT_2	632	641	0	MT_2	632	641	-2.36072	MT_2	632	641	0	MT_2	632	641	-3.57357	MT_2	632	641	-0.554035	MT_2	632	641	-4.32107	MT_2	632	641	0	MT_2	632	641	-2.70425	MT_2	632	641	0	MT_2	632	641	-4.2816	MT_2	632	641	-1.01787	MT_2	632
MT_2	642	650	-0.0704605	MT_2	642	650	0.400019	MT_2	642	650	-4.13299	MT_2	642	650	-1.25021	MT_2	642	650	-1.38936	MT_2	642	650	0	MT_2	642	650	-2.04518	MT_2	642	650	-2.52281	MT_2	642	650	-1.2315	MT_2	642	650	0	MT_2	642	650	-1.57043	MT_2	642	650	-2.02672	MT_2	642
MT_2	651	660	-0.187495	MT_2	651	660	-1.38481	MT_2	651	660	-0.64523	MT_2	651	660	0	MT_2	651	660	-2.68993	MT_2	651	660	-1.49447	MT_2	651	660	-3.45179	MT_2	651	660	-1.75425	MT_2	651	660	-0.291192	MT_2	651	660	0.582539	MT_2	651	660	-1.44463	MT_2	651	660	0	MT_2	651
MT_2	661	670	-0.232375	MT_2	661	670	1.15244	MT_2	661	670	-3.58857	MT_2	661	670	-1.25021	MT_2	661	670	-3.57357	MT_2	661	670	0	MT_2	661	670	-3.68567	MT_2	661	670	0	MT_2	661	670	-1.48421	MT_2	661	670	-0.980352	MT_2	661	670	-0.990663	MT_2	661	670	-1.60874	MT_2	661
MT_2	671	680	-3.17902	MT_2	671	680	1.78483	MT_2	671	680	-2.36072	MT_2	671	680	-1.25021	MT_2	671	680	-1.03133	MT_2	671	680	0	MT_2	671	680	-3.02157	MT_2	671	680	0	MT_2	671	680	-3.1191	MT_2	671	680	0	MT_2	671	680	-3.72308	MT_2	671	680	0	MT_2	671
MT_2	681	690	-2.89637	MT_2	681	690	0	MT_2	681	690	-1.25021	MT_2	681	690	0	MT_2	681	690	-2.68993	MT_2	681	690	0	MT_2	681	690	-2.64129	MT_2	681	690	-1.75425	MT_2	681	690	-3.42532	MT_2	681	690	0	MT_2	681	690	-4.2035	MT_2	681	690	0	MT_2	681
MT_2	691	700	-2.07819	MT_2	691	700	-1.38481	MT_2	691	700	0	MT_2	691	700	0	MT_2	691	700	-1.49447	MT_2	691	700	0	MT_2	691	700	-2.52281	MT_2	691	700	0	MT_2	691	700	-2.55207	MT_2	691	700	0	MT_2	691	700	-2.02672	MT_2	691	700	0	MT_2	691
MT_2	701	710	-2.89637	MT_2	701	710	0	MT_2	701	710	0	MT_2	701	710	0	MT_2	701	710	-2.68993	MT_2	701	710	0.16413	MT_2	701	710	0.46196	MT_2	701	710	-1.75425	MT_2	701	710	-3.13481	MT_2	701	710	0	MT_2	701	710	-3.35394	MT_2	701	710	0	MT_2	701
MT_2	711	720	-2.09502	MT_2	711	720	0	MT_2	711	720	-3.41296	MT_2	711	720	0	MT_2	711	720	-3.04796	MT_2	711	720	0	MT_2	711	720	-4.02918	MT_2	711	720	0	MT_2	711	720	-3.3583	MT_2	711	720	0	MT_2	711	720	-3.84037	MT_2	711	720	0	MT_2	711
MT_2	721	729	-2.52018	MT_2	721	729	0	MT_2	721	729	-4.43838	MT_2	721	729	0	MT_2	721	729	-1.16372	MT_2	721	729	0	MT_2	721	729	-2.59074	MT_2	721	729	0	MT_2	721	729	-3.13481	MT_2	721	729	0	MT_2	721	729	-2.89879	MT_2	721	729	0	MT_2	721
MT_2	730	739	-2.07819	MT_2	730	739	0	MT_2	730	739	0	MT_2	730	739	0	MT_2	730	739	0	MT_2	730	739	0	MT_2	730	739	0	MT_2	730	739	0	MT_2	730	739	-0.980352	MT_2	730	739	-0.980352	MT_2	730	739	-1.60874	MT_2	730	739	0	MT_2	730
MT_2	740	749	0	MT_2	740	749	0	MT_2	740	749	-1.25021	MT_2	740	749	0	MT_2	740	749	-1.49447	MT_2	740	749	0	MT_2	740	749	-1.75425	MT_2	740	749	0	MT_2	740	749	-1.55871	MT_2	740	749	0	MT_2	740	749	-0.183398	MT_2	740	749	0	MT_2	740
MT_2	750	759	-1.82292	MT_2	750	759	0	MT_2	750	759	-1.26173	MT_2	750	759	0	MT_2	750	759	-3.04796	MT_2	750	759	0	MT_2	750	759	0	MT_2	750	759	0	MT_2	750	759	-3.3804	MT_2	750	759	0	MT_2	750	759	-3.19781	MT_2	750	759	-1.60874	MT_2	750
MT_2	760	769	-2.02658	MT_2	760	769	-1.74394	MT_2	760	769	0	MT_2	760	769	0	MT_2	760	769	-1.49447	MT_2	760	769	0.16413	MT_2	760	769	-1.75425	MT_2	760	769	-1.75425	MT_2	760	769	-2.19097	MT_2	760	769	0.582539	MT_2	760	769	-2.83786	MT_2	760	769	-1.01787	MT_2	760
MT_2	770	779	-0.92575	MT_2	770	779	-1.38481	MT_2	770	779	-1.25021	MT_2	770	779	-2.36072	MT_2	770	779	-3.04796	MT_2	770	779	0	MT_2	770	779	-1.75425	MT_2	770	779	-1.75425	MT_2	770	779	-1.96908	MT_2	770	779	-1.55871	MT_2	770	779	-1.60874	MT_2	770	779	-2.61462	MT_2	770
MT_2	780	789	-2.31226	MT_2	780	789	0	MT_2	780	789	-2.36072	MT_2	780	789	-1.25021	MT_2	780	789	-1.49447	MT_2	780	789	-2.21263	MT_2	780	789	-3.92989	MT_2	780	789	-1.75425	MT_2	780	789	-2.55252	MT_2	780	789	-2.55207	MT_2	780	789	-3.8435	MT_2	780	789	-3.20154	MT_2	780
MT_2	790	799	-0.683308	MT_2	790	799	-0.92575	MT_2	790	799	-3.74511	MT_2	790	799	-2.70377	MT_2	790	799	-3.04796	MT_2	790	799	-1.49447	MT_2	790	799	-4.52684	MT_2	790	799	0	MT_2	790	799	-2.19019	MT_2	790	799	-0.397813	MT_2	790	799	-3.2354	MT_2	790	799	-2.83786	MT_2	790
MT_2	800	809	0.647466	MT_2	800	809	-0.92575	MT_2	800	809	-2.29943	MT_2	800	809	-2.98072	MT_2	800	809	-3.1623	MT_2	800	809	-3.04796	MT_2	800	809	-3.69646	MT_2	800	809	0	MT_2	800	809	-2.59058	MT_2	800	809	0	MT_2	800	809	-2.55266	MT_2	800	809	-0.183398	MT_2	800
MT_2	810	818	-0.956005	MT_2	810	818	-1.38481	MT_2	810	818	-1.90978	MT_2	810	818	-1.25021	MT_2	810	818	-3.04796	MT_2	810	818	0	MT_2	810	818	-2.52281	MT_2	810	818	0	MT_2	810	818	-2.13845	MT_2	810	818	0	MT_2	810	818	-3.44713	MT_2	810	818	0	MT_2	810
MT_2	819	828	-0.119429	MT_2	819	828	0	MT_2	819	828	-0.810791	MT_2	819	828	-1.25021	MT_2	819	828	0.16413	MT_2	819	828	-2.21263	MT_2	819	828	-0.805363	MT_2	819	828	-1.0254	MT_2	819	828	-1.96849	MT_2	819	828	-1.55871	MT_2	819	828	-2.02672	MT_2	819	828	-1.60874	MT_2	819
MT_2	829	838	0	MT_2	829	838	-1.38481	MT_2	829	838	0	MT_2	829	838	0	MT_2	829	838	0	MT_2	829	838	-1.49447	MT_2	829	838	0	MT_2	829	838	0	MT_2	829	838	0	MT_2	829	838	0	MT_2	829	838	0	MT_2	829	838	0	MT_2	829
MT_2	839	848	0	MT_2	839	848	-1.38481	MT_2	839	848	-1.25021	MT_2	839	848	-1.25021	MT_2	839	848	0	MT_2	839	848	-1.49447	MT_2	839	848	0	MT_2	839	848	0	MT_2	839	848	0	MT_2	839	848	-0.980352	MT_2	839	848	-1.01787	MT_2	839	848	-1.01787	MT_2	839
MT_2	849	858	-1.53473	MT_2	849	858	0	MT_2	849	858	-4.4492	MT_2	849	858	0	MT_2	849	858	0.339161	MT_2	849	858	0	MT_2	849	858	-0.156349	MT_2	849	858	0	MT_2	849	858	-3.00568	MT_2	849	858	-0.980352	MT_2	849	858	1.9145	MT_2	849	858	-1.01787	MT_2	849
MT_2	859	868	-1.5481	MT_2	859	868	0	MT_2	859	868	-4.04559	MT_2	859	868	0	MT_2	859	868	2.09061	MT_2	859	868	0	MT_2	859	868	1.51472	MT_2	859	868	-1.75425	MT_2	859	868	-1.71627	MT_2	859	868	0	MT_2	859	868	1.33932	MT_2	859	868	0	MT_2	859
MT_2	869	878	-0.119429	MT_2	869	878	1.15244	MT_2	869	878	-3.41296	MT_2	869	878	0	MT_2	869	878	0.466855	MT_2	869	878	0	MT_2	869	878	0.126857	MT_2	869	878	0	MT_2	869	878	-0.164324	MT_2	869	878	0	MT_2	869	878	-0.733637	MT_2	869	878	0	MT_2	869
MT_2	879	888	-0.604076	MT_2	879	888	0	MT_2	879	888	-3.38164	MT_2	879	888	0	MT_2	879	888	-0.549744	MT_2	879	888	0	MT_2	879	888	-1.28778	MT_2	879	888	0	MT_2	879	888	-1.92389	MT_2	879	888	0.582539	MT_2	879	888	-2.30861	MT_2	879	888	-1.01787	MT_2	879
MT_2	889	897	-2.08226	MT_2	889	897	0	MT_2	889	897	-4.74167	MT_2	889	897	-1.25021	MT_2	889	897	-0.00808294	MT_2	889	897	0	MT_2	889	897	-1.46495	MT_2	889	897	0	MT_2	889	897	-2.82173	MT_2	889	897	0	MT_2	889	897	-3.43572	MT_2	889	897	-2.00338	MT_2	889
MT_2	898	907	-3.48168	MT_2	898	907	-0.232375	MT_2	898	907	-7.65048	MT_2	898	907	-1.90978	MT_2	898	907	-2.23041	MT_2	898	907	0	MT_2	898	907	-2.99991	MT_2	898	907	-1.75425	MT_2	898	907	-1.95136	MT_2	898	907	-1.70782	MT_2	898	907	-3.48411	MT_2	898	907	0	MT_2	898
MT_2	908	917	-1.65435	MT_2	908	917	0	MT_2	908	917	-4.37748	MT_2	908	917	0	MT_2	908	917	-2.02968	MT_2	908	917	0	MT_2	908	917	-3.54168	MT_2	908	917	0	MT_2	908	917	-2.17615	MT_2	908	917	0	MT_2	908	917	-3.11725	MT_2	908	917	0	MT_2	908
MT_2	918	927	-1.53694	MT_2	918	927	0	MT_2	918	927	-2.64612	MT_2	918	927	0	MT_2	918	927	0.0509686	MT_2	918	927	0	MT_2	918	927	-2.49818	MT_2	918	927	0	MT_2	918	927	-0.466456	MT_2	918	927	0	MT_2	918	927	-1.17224	MT_2	918	927	0	MT_2	918
MT_2	928	937	-0.565149	MT_2	928	937	0	MT_2	928	937	-3.42834	MT_2	928	937	0	MT_2	928	937	0.598849	MT_2	928	937	0	MT_2	928	937	-0.973581	MT_2	928	937	0	MT_2	928	937	-1.18264	MT_2	928	937	0	MT_2	928	937	-2.10825	MT_2	928	937	0	MT_2	928
MT_2	938	947	-1.79726	MT_2	938	947	0	MT_2	938	947	-3.51212	MT_2	938	947	-1.25021	MT_2	938	947	-3.4168	MT_2	938	947	0	MT_2	938	947	-0.0555133	MT_2	938	947	0	MT_2	938	947	-0.970897	MT_2	938	947	0	MT_2	938	947	-1.28713	MT_2	938	947	-1.60874	MT_2	938
MT_2	948	957	-2.9711	MT_2	948	957	-1.38481	MT_2	948	957	-5.03172	MT_2	948	957	0	MT_2	948	957	-3.8211	MT_2	948	957	0	MT_2	948	957	-2.66556	MT_2	948	957	-1.75425	MT_2	948	957	-2.19097	MT_2	948	957	0	MT_2	948	957	-3.49176	MT_2	948	957	0	MT_2	948
MT_2	958	967	-4.33683	MT_2	958	967	0.144826	MT_2	958	967	-6.99382	MT_2	958	967	-2.36072	MT_2	958	967	-5.6066	MT_2	958	967	-2.68993	MT_2	958	967	-4.69691	MT_2	958	967	-1.75425	MT_2	958	967	-3.4216	MT_2	958	967	-1.55871	MT_2	958	967	-4.20544	MT_2	958	967	-2.61462	MT_2	958
MT_2	968	976	-2.2696	MT_2	968	976	0	MT_2	968	976	-6.57903	MT_2	968	976	0	MT_2	968	976	-1.88699	MT_2	968	976	-1.49447	MT_2	968	976	-1.38633	MT_2	968	976	0	MT_2	968	976	-1.9256	MT_2	968	976	0	MT_2	968	976	-3.12657	MT_2	968	976	-1.01787	MT_2	968
MT_2	977	986	-0.681149	MT_2	977	986	-1.38481	MT_2	977	986	-4.46148	MT_2	977	986	-2.36072	MT_2	977	986	-0.775853	MT_2	977	986	-1.49447	MT_2	977	986	0.396521	MT_2	977	986	0	MT_2	977	986	-1.553	MT_2	977	986	-1.55871	MT_2	977	986	-2.80746	MT_2	977	986	-2.35041	MT_2	977
MT_2	987	996	-1.22555	MT_2	987	996	0	MT_2	987	996	-5.94639	MT_2	987	996	0	MT_2	987	996	-0.499054	MT_2	987	996	0	MT_2	987	996	-0.475316	MT_2	987	996	-1.75425	MT_2	987	996	-2.18083	MT_2	987	996	-1.55871	MT_2	987	996	-2.03505	MT_2	987	996	-1.01787	MT_2	987
MT_2	997	1006	-0.816322	MT_2	997	1006	1.15244	MT_2	997	1006	-4.8282	MT_2	997	1006	0	MT_2	997	1006	-1.15575	MT_2	997	1006	0	MT_2	997	1006	-0.518196	MT_2	997	1006	0	MT_2	997	1006	-1.30621	MT_2	997	1006	0	MT_2	997	1006	-2.03658	MT_2	997	1006	0	MT_2	997
MT_2	1007	1016	-0.72642	MT_2	1007	1016	0	MT_2	1007	1016	-4.37129	MT_2	1007	1016	0	MT_2	1007	1016	-0.522053	MT_2	1007	1016	0	MT_2	1007	1016	-0.639109	MT_2	1007	1016	1.49741	MT_2	1007	1016	-0.130792	MT_2	1007	1016	0	MT_2	1007	1016	-1.7054	MT_2	1007	1016	0	MT_2	1007
MT_2	1017	1026	-1.30306	MT_2	1017	1026	2.22301	MT_2	1017	1026	-3.1212	MT_2	1017	1026	-1.25021	MT_2	1017	1026	-0.502713	MT_2	1017	1026	-1.49447	MT_2	1017	1026	-0.853771	MT_2	1017	1026	-2.52281	MT_2	1017	1026	-1.55335	MT_2	1017	1026	0	MT_2	1017	1026	-2.06172	MT_2	1017	1026	0	MT_2	1017
MT_2	1027	1036	-1.65008	MT_2	1027	1036	-0.67336	MT_2	1027	1036	-3.5913	MT_2	1027	1036	-1.90978	MT_2	1027	1036	0.435389	MT_2	1027	1036	-3.77855	MT_2	1027	1036	0.319503	MT_2	1027	1036	-3.3915	MT_2	1027	1036	-0.241143	MT_2	1027	1036	-0.976167	MT_2	1027	1036	-3.84037	MT_2	1027	1036	-2.02672	MT_2	1027
MT_2	1037	1046	-1.38481	MT_2	1037	1046	-0.232375	MT_2	1037	1046	0	MT_2	1037	1046	-2.36072	MT_2	1037	1046	1.34631	MT_2	1037	1046	-1.49447	MT_2	1037	1046	0.436196	MT_2	1037	1046	-1.75425	MT_2	1037	1046	0.582539	MT_2	1037	1046	0.996363	MT_2	1037	1046	-1.01787	MT_2	1037	1046	-1.01787	MT_2	1037
MT_2	1047	1056	0	MT_2	1047	1056	-2.07819	MT_2	1047	1056	0	MT_2	1047	1056	-1.90978	MT_2	1047	1056	0	MT_2	1047	1056	-1.49447	MT_2	1047	1056	0	MT_2	1047	1056	-1.75425	MT_2	1047	1056	0	MT_2	1047	1056	0	MT_2	1047	1056	0	MT_2	1047	1056	-1.01787	MT_2	1047
MT_2	1057	1065	0	MT_2	1057	1065	0	MT_2	1057	1065	0	MT_2	1057	1065	-2.70377	MT_2	1057	1065	0	MT_2	1057	1065	0	MT_2	1057	1065	0	MT_2	1057	1065	-1.52416	MT_2	1057	1065	0	MT_2	1057	1065	0	MT_2	1057	1065	0.834473	MT_2	1057	1065	0	MT_2	1057
MT_2	1066	1075	-0.232375	MT_2	1066	1075	-1.74394	MT_2	1066	1075	0	MT_2	1066	1075	-2.70377	MT_2	1066	1075	0.16413	MT_2	1066	1075	-2.68993	MT_2	1066	1075	-0.256839	MT_2	1066	1075	-0.256839	MT_2	1066	1075	0	MT_2	1066	1075	-0.980352	MT_2	1066	1075	-1.01787	MT_2	1066	1075	-1.25487	MT_2	1066
MT_2	1076	1085	-0.232375	MT_2	1076	1085	0	MT_2	1076	1085	-1.25021	MT_2	1076	1085	-1.90978	MT_2	1076	1085	0	MT_2	1076	1085	-2.21263	MT_2	1076	1085	0	MT_2	1076	1085	0	MT_2	1076	1085	0	MT_2	1076	1085	-2.29036	MT_2	1076	1085	0	MT_2	1076	1085	-1.60874	MT_2	1076
MT_2	1086	1095	-0.232375	MT_2	1086	1095	0.0269941	MT_2	1086	1095	-1.25021	MT_2	1086	1095	-1.64951	MT_2	1086	1095	-1.49447	MT_2	1086	1095	-2.61225	MT_2	1086	1095	0	MT_2	1086	1095	-2.59667	MT_2	1086	1095	0.582539	MT_2	1086	1095	-2.17396	MT_2	1086	1095	-1.01787	MT_2	1086	1095	-1.73483	MT_2	1086
MT_2	1096	1105	1.78483	MT_2	1096	1105	-0.816705	MT_2	1096	1105	0	MT_2	1096	1105	-1.41484	MT_2	1096	1105	0	MT_2	1096	1105	-4.53331	MT_2	1096	1105	0	MT_2	1096	1105	-3.56237	MT_2	1096	1105	0	MT_2	1096	1105	-2.68078	MT_2	1096	1105	-1.01787	MT_2	1096	1105	-1.59343	MT_2	1096
MT_2	1106	1115	0	MT_2	1106	1115	-2.65663	MT_2	1106	1115	-1.25021	MT_2	1106	1115	-1.66085	MT_2	1106	1115	0	MT_2	1106	1115	-4.08718	MT_2	1106	1115	0	MT_2	1106	1115	-4.02529	MT_2	1106	1115	-0.980352	MT_2	1106	1115	-3.57612	MT_2	1106	1115	0	MT_2	1106	1115	-0.0830769	MT_2	1106
MT_2	1116	1125	1.15244	MT_2	1116	1125	-2.44785	MT_2	1116	1125	-1.25021	MT_2	1116	1125	-2.4679	MT_2	1116	1125	0	MT_2	1116	1125	-5.16208	MT_2	1116	1125	0	MT_2	1116	1125	-4.27196	MT_2	1116	1125	0	MT_2	1116	1125	-2.79298	MT_2	1116	1125	-1.01787	MT_2	1116	1125	-0.169081	MT_2	1116
MT_2	1126	1135	1.15244	MT_2	1126	1135	-1.49587	MT_2	1126	1135	0	MT_2	1126	1135	1.28929	MT_2	1126	1135	0	MT_2	1126	1135	-3.76643	MT_2	1126	1135	-1.75425	MT_2	1126	1135	-3.03047	MT_2	1126	1135	-0.397813	MT_2	1126	1135	-2.29729	MT_2	1126	1135	0.834473	MT_2	1126	1135	1.37647	MT_2	1126
MT_2	1136	1144	0	MT_2	1136	1144	-0.268728	MT_2	1136	1144	-1.25021	MT_2	1136	1144	-0.211679	MT_2	1136	1144	0	MT_2	1136	1144	-1.71821	MT_2	1136	1144	0	MT_2	1136	1144	-1.50427	MT_2	1136	1144	0	MT_2	1136	1144	-0.813598	MT_2	1136	1144	0	MT_2	1136	1144	-0.0915886	MT_2	1136
MT_2	1145	1154	0	MT_2	1145	1154	-1.98976	MT_2	1145	1154	0	MT_2	1145	1154	-4.63959	MT_2	1145	1154	0	MT_2	1145	1154	-5.15115	MT_2	1145	1154	0	MT_2	1145	1154	-3.78711	MT_2	1145	1154	0	MT_2	1145	1154	-2.42714	MT_2	1145	1154	0	MT_2	1145	1154	-2.89879	MT_2	1145
MT_2	1155	1164	0	MT_2	1155	1164	1.15244	MT_2	1155	1164	0	MT_2	1155	1164	-1.25021	MT_2	1155	1164	0	MT_2	1155	1164	0	MT_2	1155	1164	0	MT_2	1155	1164	-1.75425	MT_2	1155	1164	0	MT_2	1155	1164	0	MT_2	1155	1164	0	MT_2	1155	1164	-0.183398	MT_2	1155
MT_2	1165	1174	-2.54452	MT_2	1165	1174	0	MT_2	1165	1174	-2.98072	MT_2	1165	1174	0	MT_2	1165	1174	-3.04796	MT_2	1165	1174	0	MT_2	1165	1174	-2.52281	MT_2	1165	1174	0	MT_2	1165	1174	-0.980352	MT_2	1165	1174	0	MT_2	1165	1174	-1.60874	MT_2	1165	1174	0.834473	MT_2	1165
MT_2	1175	1184	-2.6152	MT_2	1175	1184	-4.34601	MT_2	1175	1184	-4.25567	MT_2	1175	1184	-3.24461	MT_2	1175	1184	-5.58277	MT_2	1175	1184	-4.11756	MT_2	1175	1184	-5.17655	MT_2	1175	1184	-1.0254	MT_2	1175	1184	-2.63275	MT_2	1175	1184	-1.5557	MT_2	1175	1184	-0.800686	MT_2	1175	1184	-3.84037	MT_2	1175
MT_2	1185	1194	-1.37514	MT_2	1185	1194	0	MT_2	1185	1194	1.59247	MT_2	1185	1194	-1.90978	MT_2	1185	1194	-3.26496	MT_2	1185	1194	0.16413	MT_2	1185	1194	-2.40502	MT_2	1185	1194	-1.75425	MT_2	1185	1194	-1.71093	MT_2	1185	1194	-1.97043	MT_2	1185	1194	4.53232	MT_2	1185	1194	-3.03113	MT_2	1185
MT_2	1195	1204	-1.05189	MT_2	1195	1204	0	MT_2	1195	1204	-2.58569	MT_2	1195	1204	-1.25021	MT_2	1195	1204	-6.30834	MT_2	1195	1204	0	MT_2	1195	1204	-5.13328	MT_2	1195	1204	0	MT_2	1195	1204	-1.80005	MT_2	1195	1204	-0.397813	MT_2	1195	1204	0.326156	MT_2	1195	1204	-2.02672	MT_2	1195
MT_2	1205	1214	-2.03342	MT_2	1205	1214	0	MT_2	1205	1214	-1.3311	MT_2	1205	1214	-1.90978	MT_2	1205	1214	-4.13908	MT_2	1205	1214	0	MT_2	1205	1214	-3.10106	MT_2	1205	1214	0	MT_2	1205	1214	-1.29674	MT_2	1205	1214	-2.3829	MT_2	1205	1214	2.23877	MT_2	1205	1214	-1.19225	MT_2	1205
MT_2	1215	1223	-2.07819	MT_2	1215	1223	0	MT_2	1215	1223	0	MT_2	1215	1223	-1.90978	MT_2	1215	1223	-1.49447	MT_2	1215	1223	0	MT_2	1215	1223	0	MT_2	1215	1223	0	MT_2	1215	1223	0	MT_2	1215	1223	0	MT_2	1215	1223	-1.01787	MT_2	1215	1223	0	MT_2	1215
MT_2	1224	1233	-2.94465	MT_2	1224	1233	-2.07819	MT_2	1224	1233	-3.51212	MT_2	1224	1233	-1.25021	MT_2	1224	1233	-2.45897	MT_2	1224	1233	0	MT_2	1224	1233	-4.76068	MT_2	1224	1233	0	MT_2	1224	1233	-3.96294	MT_2	1224	1233	-1.55871	MT_2	1224	1233	-3.90014	MT_2	1224	1233	-1.51594	MT_2	1224
MT_2	1234	1243	-2.60173	MT_2	1234	1243	0	MT_2	1234	1243	-4.19323	MT_2	1234	1243	-1.25021	MT_2	1234	1243	-3.3853	MT_2	1234	1243	-1.49447	MT_2	1234	1243	-4.81231	MT_2	1234	1243	-2.52281	MT_2	1234	1243	-3.3583	MT_2	1234	1243	-0.980352	MT_2	1234	1243	-3.09763	MT_2	1234	1243	-2.35041	MT_2	1234
MT_2	1244	1253	-1.83337	MT_2	1244	1253	-1.38481	MT_2	1244	1253	-3.88631	MT_2	1244	1253	-1.25021	MT_2	1244	1253	-2.11995	MT_2	1244	1253	0	MT_2	1244	1253	-2.52281	MT_2	1244	1253	0	MT_2	1244	1253	-1.55871	MT_2	1244	1253	0.582539	MT_2	1244	1253	-2.61462	MT_2	1244	1253	0	MT_2	1244
MT_2	1254	1263	-1.38481	MT_2	1254	1263	-0.232375	MT_2	1254	1263	-1.25021	MT_2	1254	1263	-1.25021	MT_2	1254	1263	-1.49447	MT_2	1254	1263	-2.21263	MT_2	1254	1263	0	MT_2	1254	1263	-1.75425	MT_2	1254	1263	-0.980352	MT_2	1254	1263	-2.55207	MT_2	1254	1263	-1.01787	MT_2	1254	1263	-3.49176	MT_2	1254
MT_2	1264	1273	-1.39208	MT_2	1264	1273	-2.07819	MT_2	1264	1273	-2.36072	MT_2	1264	1273	-2.36072	MT_2	1264	1273	0	MT_2	1264	1273	-1.49447	MT_2	1264	1273	-2.52281	MT_2	1264	1273	0	MT_2	1264	1273	-1.97043	MT_2	1264	1273	-1.55871	MT_2	1264	1273	-1.19225	MT_2	1264	1273	-2.61462	MT_2	1264
MT_2	1274	1283	-2.07819	MT_2	1274	1283	0	MT_2	1274	1283	0	MT_2	1274	1283	0	MT_2	1274	1283	1.6586	MT_2	1274	1283	0	MT_2	1274	1283	0	MT_2	1274	1283	0	MT_2	1274	1283	-0.980352	MT_2	1274	1283	0	MT_2	1274	1283	0	MT_2	1274	1283	-1.01787	MT_2	1274
MT_2	1284	1293	-2.4212	MT_2	1284	1293	-1.38481	MT_2	1284	1293	1.10669	MT_2	1284	1293	0	MT_2	1284	1293	1.00976	MT_2	1284	1293	0	MT_2	1284	1293	-3.12021	MT_2	1284	1293	0	MT_2	1284	1293	-2.37373	MT_2	1284	1293	0	MT_2	1284	1293	2.51657	MT_2	1284	1293	-3.20154	MT_2	1284
MT_2	1294	1303	-1.74394	MT_2	1294	1303	0	MT_2	1294	1303	-4.24213	MT_2	1294	1303	0	MT_2	1294	1303	3.28116	MT_2	1294	1303	0	MT_2	1294	1303	-1.89409	MT_2	1294	1303	0	MT_2	1294	1303	-1.16182	MT_2	1294	1303	0	MT_2	1294	1303	-3.65888	MT_2	1294	1303	0	MT_2	1294
MT_2	1304	1312	0	MT_2	1304	1312	0	MT_2	1304	1312	0	MT_2	1304	1312	0	MT_2	1304	1312	0	MT_2	1304	1312	0	MT_2	1304	1312	0	MT_2	1304	1312	0	MT_2	1304	1312	0	MT_2	1304	1312	0	MT_2	1304	1312	0	MT_2	1304	1312	0	MT_2	1304
MT_2	1313	1322	0	MT_2	1313	1322	-1.38481	MT_2	1313	1322	-2.36072	MT_2	1313	1322	-1.25021	MT_2	1313	1322	0	MT_2	1313	1322	0	MT_2	1313	1322	-1.75425	MT_2	1313	1322	-1.75425	MT_2	1313	1322	-0.980352	MT_2	1313	1322	0	MT_2	1313	1322	-2.83786	MT_2	1313	1322	-1.60874	MT_2	1313
MT_2	1323	1332	-3.06749	MT_2	1323	1332	-1.38481	MT_2	1323	1332	0.643743	MT_2	1323	1332	-1.90978	MT_2	1323	1332	-4.48315	MT_2	1323	1332	-1.49447	MT_2	1323	1332	-3.76367	MT_2	1323	1332	0	MT_2	1323	1332	-3.89707	MT_2	1323	1332	-1.55871	MT_2	1323	1332	2.43007	MT_2	1323	1332	-2.02672	MT_2	1323
MT_2	1333	1341	-0.917939	MT_2	1333	1341	0	MT_2	1333	1341	1.68247	MT_2	1333	1341	-1.25021	MT_2	1333	1341	-2.1875	MT_2	1333	1341	0	MT_2	1333	1341	-1.30973	MT_2	1333	1341	0	MT_2	1333	1341	-2.03813	MT_2	1333	1341	0	MT_2	1333	1341	3.13658	MT_2	1333	1341	0	MT_2	1333
MT_2	1342	1351	-1.89736	MT_2	1342	1351	-1.38481	MT_2	1342	1351	-2.98072	MT_2	1342	1351	-1.25021	MT_2	1342	1351	-3.04796	MT_2	1342	1351	0	MT_2	1342	1351	-3.02157	MT_2	1342	1351	0	MT_2	1342	1351	-2.70383	MT_2	1342	1351	0	MT_2	1342	1351	-1.67138	MT_2	1342	1351	-2.35041	MT_2	1342
MT_2	1352	1361	-4.3341	MT_2	1352	1361	1.15244	MT_2	1352	1361	-4.69128	MT_2	1352	1361	0	MT_2	1352	1361	-0.0477155	MT_2	1352	1361	1.6586	MT_2	1352	1361	0.159494	MT_2	1352	1361	-1.75425	MT_2	1352	1361	-5.12612	MT_2	1352	1361	-0.980352	MT_2	1352	1361	-1.58868	MT_2	1352	1361	-1.60874	MT_2	1352
MT_2	1362	1370	-3.6668	MT_2	1362	1370	0	MT_2	1362	1370	-5.56229	MT_2	1362	1370	0	MT_2	1362	1370	2.07087	MT_2	1362	1370	0	MT_2	1362	1370	2.26682	MT_2	1362	1370	1.49741	MT_2	1362	1370	-3.45681	MT_2	1362	1370	-1.55871	MT_2	1362	1370	-0.570688	MT_2	1362	1370	-2.02672	MT_2	1362
MT_2	1371	1380	-3.19439	MT_2	1371	1380	-1.38481	MT_2	1371	1380	-6.77991	MT_2	1371	1380	0	MT_2	1371	1380	-6.57766	MT_2	1371	1380	0	MT_2	1371	1380	-4.34561	MT_2	1371	1380	0	MT_2	1371	1380	-4.22496	MT_2	1371	1380	0	MT_2	1371	1380	-6.26805	MT_2	1371	1380	-1.01787	MT_2	1371
MT_2	1381	1390	-2.49566	MT_2	1381	1390	0.400019	MT_2	1381	1390	-4.63959	MT_2	1381	1390	-1.26173	MT_2	1381	1390	0.668014	MT_2	1381	1390	-1.49447	MT_2	1381	1390	-0.591767	MT_2	1381	1390	-3.3915	MT_2	1381	1390	-2.96544	MT_2	1381	1390	-0.974064	MT_2	1381	1390	0.246466	MT_2	1381	1390	-3.35394	MT_2	1381
MT_2	1391	1400	-4.12709	MT_2	1391	1400	0	MT_2	1391	1400	-7.82128	MT_2	1391	1400	0	MT_2	1391	1400	-8.46604	MT_2	1391	1400	0	MT_2	1391	1400	-6.24073	MT_2	1391	1400	-1.75425	MT_2	1391	1400	-4.11648	MT_2	1391	1400	0	MT_2	1391	1400	-6.698	MT_2	1391	1400	0	MT_2	1391
MT_2	1401	1409	-1.58519	MT_2	1401	1409	1.15244	MT_2	1401	1409	-2.80225	MT_2	1401	1409	0	MT_2	1401	1409	-0.305668	MT_2	1401	1409	0	MT_2	1401	1409	-2.14006	MT_2	1401	1409	0	MT_2	1401	1409	-2.36883	MT_2	1401	1409	0	MT_2	1401	1409	-2.40422	MT_2	1401	1409	0	MT_2	1401
MT_2	1410	1419	-3.22986	MT_2	1410	1419	0	MT_2	1410	1419	-3.6648	MT_2	1410	1419	0	MT_2	1410	1419	0.971298	MT_2	1410	1419	0	MT_2	1410	1419	0.363993	MT_2	1410	1419	0	MT_2	1410	1419	-2.47465	MT_2	1410	1419	0	MT_2	1410	1419	-1.97827	MT_2	1410	1419	0	MT_2	1410
MT_2	1420	1429	-3.81163	MT_2	1420	1429	-1.38481	MT_2	1420	1429	-5.62601	MT_2	1420	1429	-1.25021	MT_2	1420	1429	1.145	MT_2	1420	1429	-1.49447	MT_2	1420	1429	0.274028	MT_2	1420	1429	0	MT_2	1420	1429	-4.08967	MT_2	1420	1429	-1.55871	MT_2	1420	1429	-1.82396	MT_2	1420	1429	-1.51594	MT_2	1420
MT_2	1430	1438	0	MT_2	1430	1438	0	MT_2	1430	1438	0	MT_2	1430	1438	-1.25021	MT_2	1430	1438	0	MT_2	1430	1438	0	MT_2	1430	1438	-1.75425	MT_2	1430	1438	0	MT_2	1430	1438	0	MT_2	1430	1438	-0.980352	MT_2	1430	1438	0	MT_2	1430	1438	0	MT_2	1430
MT_2	1439	1448	-0.759689	MT_2	1439	1448	0	MT_2	1439	1448	-1.90978	MT_2	1439	1448	0	MT_2	1439	1448	-2.21263	MT_2	1439	1448	0	MT_2	1439	1448	-3.68567	MT_2	1439	1448	1.49741	MT_2	1439	1448	-0.976167	MT_2	1439	1448	-0.980352	MT_2	1439	1448	-1.01787	MT_2	1439	1448	0	MT_2	1439
MT_2	1449	1458	-3.20168	MT_2	1449	1458	-1.38481	MT_2	1449	1458	-3.43524	MT_2	1449	1458	-1.90978	MT_2	1449	1458	-3.47678	MT_2	1449	1458	-1.49447	MT_2	1449	1458	-5.52659	MT_2	1449	1458	-2.52281	MT_2	1449	1458	-4.91592	MT_2	1449	1458	0.996363	MT_2	1449	1458	-2.69723	MT_2	1449	1458	-0.183398	MT_2	1449
MT_2	1459	1467	-2.7734	MT_2	1459	1467	-2.89637	MT_2	1459	1467	-0.253372	MT_2	1459	1467	-2.36072	MT_2	1459	1467	-2.41105	MT_2	1459	1467	-2.60263	MT_2	1459	1467	-3.92989	MT_2	1459	1467	0.46196	MT_2	1459	1467	-2.13845	MT_2	1459	1467	0	MT_2	1459	1467	0.493564	MT_2	1459	1467	0.834473	MT_2	1459
MT_2	1468	1477	-2.01125	MT_2	1468	1477	0	MT_2	1468	1477	1.30504	MT_2	1468	1477	-2.36072	MT_2	1468	1477	-0.702293	MT_2	1468	1477	0.16413	MT_2	1468	1477	-3.92989	MT_2	1468	1477	2.69378	MT_2	1468	1477	-3.3804	MT_2	1468	1477	-0.980352	MT_2	1468	1477	1.15341	MT_2	1468	1477	-2.83786	MT_2	1468
MT_2	1478	1487	0	MT_2	1478	1487	-0.415522	MT_2	1478	1487	0	MT_2	1478	1487	-1.56205	MT_2	1478	1487	0	MT_2	1478	1487	-3.9407	MT_2	1478	1487	0	MT_2	1478	1487	-2.51195	MT_2	1478	1487	0.582539	MT_2	1478	1487	-2.3163	MT_2	1478	1487	-1.01787	MT_2	1478	1487	-1.11121	MT_2	1478
MT_2	1488	1497	0	MT_2	1488	1497	-2.52018	MT_2	1488	1497	0	MT_2	1488	1497	-2.38128	MT_2	1488	1497	0	MT_2	1488	1497	-3.8211	MT_2	1488	1497	0	MT_2	1488	1497	-3.33047	MT_2	1488	1497	0	MT_2	1488	1497	-2.55237	MT_2	1488	1497	0	MT_2	1488	1497	-0.69762	MT_2	1488
MT_2	1498	1506	0	MT_2	1498	1506	-0.355668	MT_2	1498	1506	0	MT_2	1498	1506	-1.25021	MT_2	1498	1506	0	MT_2	1498	1506	-0.554035	MT_2	1498	1506	0	MT_2	1498	1506	-0.306603	MT_2	1498	1506	0	MT_2	1498	1506	-2.40383	MT_2	1498	1506	0	MT_2	1498	1506	-2.68217	MT_2	1498
MT_2	1507	1516	0	MT_2	1507	1516	0.0407899	MT_2	1507	1516	-1.25021	MT_2	1507	1516	-3.05746	MT_2	1507	1516	0	MT_2	1507	1516	1.11924	MT_2	1507	1516	0	MT_2	1507	1516	1.7074	MT_2	1507	1516	1.80216	MT_2	1507	1516	-0.468013	MT_2	1507	1516	-1.01787	MT_2	1507	1516	-1.00222	MT_2	1507
MT_2	1517	1526	0	MT_2	1517	1526	-1.55094	MT_2	1517	1526	-1.25021	MT_2	1517	1526	-4.91051	MT_2	1517	1526	0	MT_2	1517	1526	1.39948	MT_2	1517	1526	0	MT_2	1517	1526	0.533637	MT_2	1517	1526	0.582539	MT_2	1517	1526	-3.00671	MT_2	1517	1526	0	MT_2	1517	1526	-1.40785	MT_2	1517
MT_2	1527	1536	-1.38481	MT_2	1527	1536	-2.2853	MT_2	1527	1536	-1.25021	MT_2	1527	1536	-5.30762	MT_2	1527	1536	-2.21263	MT_2	1527	1536	-1.54814	MT_2	1527	1536	0	MT_2	1527	1536	-2.66556	MT_2	1527	1536	-0.562342	MT_2	1527	1536	-0.749909	MT_2	1527	1536	-0.666971	MT_2	1527	1536	-2.48062	MT_2	1527
MT_2	1537	1546	-1.38481	MT_2	1537	1546	-0.759689	MT_2	1537	1546	-1.88173	MT_2	1537	1546	-2.70377	MT_2	1537	1546	-2.21263	MT_2	1537	1546	-2.68993	MT_2	1537	1546	-1.75425	MT_2	1537	1546	-3.68567	MT_2	1537	1546	-3.28637	MT_2	1537	1546	0.582539	MT_2	1537	1546	-2.51946	MT_2	1537	1546	-1.01787	MT_2	1537
MT_2	1547	1556	1.15244	MT_2	1547	1556	-2.16959	MT_2	1547	1556	0	MT_2	1547	1556	-2.11398	MT_2	1547	1556	0	MT_2	1547	1556	-2.68993	MT_2	1547	1556	0	MT_2	1547	1556	-4.1387	MT_2	1547	1556	0	MT_2	1547	1556	-0.729227	MT_2	1547	1556	-1.60874	MT_2	1547	1556	0.902027	MT_2	1547
MT_2	1557	1566	0	MT_2	1557	1566	-0.683308	MT_2	1557	1566	0	MT_2	1557	1566	-1.35832	MT_2	1557	1566	0	MT_2	1557	1566	-0.511253	MT_2	1557	1566	0	MT_2	1557	1566	-0.633697	MT_2	1557	1566	-1.55871	MT_2	1557	1566	-0.729227	MT_2	1557	1566	-2.02672	MT_2	1557	1566	-0.28724	MT_2	1557
MT_2	1567	1576	-1.38481	MT_2	1567	1576	-4.01702	MT_2	1567	1576	0	MT_2	1567	1576	-2.15424	MT_2	1567	1576	0	MT_2	1567	1576	-2.78046	MT_2	1567	1576	0	MT_2	1567	1576	-2.40337	MT_2	1567	1576	-1.55871	MT_2	1567	1576	-2.03226	MT_2	1567	1576	-2.02672	MT_2	1567	1576	-1.1626	MT_2	1567
MT_2	1577	1586	1.78483	MT_2	1577	1586	-2.34001	MT_2	1577	1586	2.14605	MT_2	1577	1586	-3.39713	MT_2	1577	1586	0	MT_2	1577	1586	-2.37454	MT_2	1577	1586	-1.52416	MT_2	1577	1586	-2.65096	MT_2	1577	1586	0	MT_2	1577	1586	-2.70454	MT_2	1577	1586	1.35975	MT_2	1577	1586	-1.97568	MT_2	1577
MT_2	1587	1596	0	MT_2	1587	1596	-1.92921	MT_2	1587	1596	0	MT_2	1587	1596	-3.15226	MT_2	1587	1596	0	MT_2	1587	1596	-2.97898	MT_2	1587	1596	0	MT_2	1587	1596	-3.40491	MT_2	1587	1596	0	MT_2	1587	1596	-1.74546	MT_2	1587	1596	-1.01787	MT_2	1587	1596	-2.06747	MT_2	1587
MT_2	1597	1606	-0.232375	MT_2	1597	1606	-1.62526	MT_2	1597	1606	-1.25021	MT_2	1597	1606	-1.79224	MT_2	1597	1606	0	MT_2	1597	1606	-2.98527	MT_2	1597	1606	0	MT_2	1597	1606	-6.12581	MT_2	1597	1606	0.582539	MT_2	1597	1606	-1.1221	MT_2	1597	1606	-2.02672	MT_2	1597	1606	-0.352232	MT_2	1597
MT_2	1607	1615	-0.92575	MT_2	1607	1615	0.764293	MT_2	1607	1615	0	MT_2	1607	1615	-3.74511	MT_2	1607	1615	-1.49447	MT_2	1607	1615	-2.60263	MT_2	1607	1615	0	MT_2	1607	1615	-2.64129	MT_2	1607	1615	-1.77714	MT_2	1607	1615	-1.5557	MT_2	1607	1615	-2.83786	MT_2	1607	1615	0.0204037	MT_2	1607
MT_2	1616	1625	0	MT_2	1616	1625	-2.26282	MT_2	1616	1625	0	MT_2	1616	1625	-1.25021	MT_2	1616	1625	0	MT_2	1616	1625	-2.68993	MT_2	1616	1625	0	MT_2	1616	1625	-1.0254	MT_2	1616	1625	-1.38789	MT_2	1616	1625	-2.3829	MT_2	1616	1625	-3.73326	MT_2	1616	1625	-2.78308	MT_2	1616
MT_2	1626	1635	0	MT_2	1626	1635	-0.0749869	MT_2	1626	1635	0	MT_2	1626	1635	3.57166	MT_2	1626	1635	0	MT_2	1626	1635	-1.69627	MT_2	1626	1635	0	MT_2	1626	1635	-2.20726	MT_2	1626	1635	0	MT_2	1626	1635	-1.06888	MT_2	1626	1635	0	MT_2	1626	1635	4.76652	MT_2	1626
MT_2	1636	1645	0	MT_2	1636	1645	0.868927	MT_2	1636	1645	0	MT_2	1636	1645	2.6931	MT_2	1636	1645	0	MT_2	1636	1645	-1.90373	MT_2	1636	1645	0	MT_2	1636	1645	-2.0979	MT_2	1636	1645	-1.55871	MT_2	1636	1645	-0.949147	MT_2	1636	1645	-2.02672	MT_2	1636	1645	4.33776	MT_2	1636
MT_2	1646	1655	0	MT_2	1646	1655	-0.144638	MT_2	1646	1655	0	MT_2	1646	1655	-3.38843	MT_2	1646	1655	0	MT_2	1646	1655	2.05666	MT_2	1646	1655	0	MT_2	1646	1655	2.42868	MT_2	1646	1655	0.582539	MT_2	1646	1655	-0.540154	MT_2	1646	1655	0	MT_2	1646	1655	0.100372	MT_2	1646
MT_2	1656	1665	1.15244	MT_2	1656	1665	-1.73957	MT_2	1656	1665	0	MT_2	1656	1665	-4.8474	MT_2	1656	1665	0	MT_2	1656	1665	1.89079	MT_2	1656	1665	0	MT_2	1656	1665	3.07767	MT_2	1656	1665	-1.97043	MT_2	1656	1665	-1.77549	MT_2	1656	1665	-2.83786	MT_2	1656	1665	-1.9792	MT_2	1656
MT_2	1666	1675	0	MT_2	1666	1675	-2.36318	MT_2	1666	1675	0	MT_2	1666	1675	-4.83669	MT_2	1666	1675	0	MT_2	1666	1675	-2.03375	MT_2	1666	1675	0	MT_2	1666	1675	-1.83451	MT_2	1666	1675	0	MT_2	1666	1675	-2.34639	MT_2	1666	1675	0	MT_2	1666	1675	-1.74776	MT_2	1666
MT_2	1676	1685	0	MT_2	1676	1685	-2.22954	MT_2	1676	1685	0	MT_2	1676	1685	-6.45716	MT_2	1676	1685	0	MT_2	1676	1685	-3.07296	MT_2	1676	1685	4.99987	MT_2	1676	1685	-3.17457	MT_2	1676	1685	0	MT_2	1676	1685	-2.96657	MT_2	1676	1685	0	MT_2	1676	1685	-3.62883	MT_2	1676
MT_2	1686	1695	0	MT_2	1686	1695	-1.75035	MT_2	1686	1695	-1.25021	MT_2	1686	1695	-4.63959	MT_2	1686	1695	0	MT_2	1686	1695	-2.66555	MT_2	1686	1695	1.49741	MT_2	1686	1695	-2.40337	MT_2	1686	1695	0	MT_2	1686	1695	-3.28855	MT_2	1686	1695	0	MT_2	1686	1695	-3.42936	MT_2	1686
MT_2	1696	1705	-1.38481	MT_2	1696	1705	-0.909697	MT_2	1696	1705	0	MT_2	1696	1705	-4.87149	MT_2	1696	1705	0	MT_2	1696	1705	-3.73019	MT_2	1696	1705	6.20817	MT_2	1696	1705	-1.6797	MT_2	1696	1705	0	MT_2	1696	1705	-3.62124	MT_2	1696	1705	-1.01787	MT_2	1696	1705	-4.26121	MT_2	1696
MT_2	1706	1715	0	MT_2	1706	1715	-3.36431	MT_2	1706	1715	0	MT_2	1706	1715	-4.00927	MT_2	1706	1715	0	MT_2	1706	1715	-2.86707	MT_2	1706	1715	0	MT_2	1706	1715	-2.85195	MT_2	1706	1715	0	MT_2	1706	1715	-2.64568	MT_2	1706	1715	0	MT_2	1706	1715	-1.57182	MT_2	1706
MT_2	1716	1725	1.78483	MT_2	1716	1725	-4.17261	MT_2	1716	1725	0	MT_2	1716	1725	-4.47361	MT_2	1716	1725	0	MT_2	1716	1725	-3.49608	MT_2	1716	1725	0	MT_2	1716	1725	-4.79014	MT_2	1716	1725	-0.980352	MT_2	1716	1725	-2.61747	MT_2	1716	1725	0	MT_2	1716	1725	-3.09169	MT_2	1716
MT_2	1726	1734	0	MT_2	1726	1734	-3.30448	MT_2	1726	1734	0	MT_2	1726	1734	-6.28929	MT_2	1726	1734	0	MT_2	1726	1734	-3.33763	MT_2	1726	1734	0	MT_2	1726	1734	-3.75444	MT_2	1726	1734	0	MT_2	1726	1734	-3.21411	MT_2	1726	1734	-1.01787	MT_2	1726	1734	-4.42617	MT_2	1726
MT_2	1735	1744	0	MT_2	1735	1744	-2.73943	MT_2	1735	1744	0	MT_2	1735	1744	-6.28929	MT_2	1735	1744	0	MT_2	1735	1744	-2.30628	MT_2	1735	1744	0	MT_2	1735	1744	-3.69878	MT_2	1735	1744	-0.980352	MT_2	1735	1744	-3.42532	MT_2	1735	1744	-2.02672	MT_2	1735	1744	-2.53761	MT_2	1735
MT_2	1745	1754	1.78483	MT_2	1745	1754	-2.27201	MT_2	1745	1754	0	MT_2	1745	1754	-6.33828	MT_2	1745	1754	0	MT_2	1745	1754	-1.04061	MT_2	1745	1754	0	MT_2	1745	1754	-1.23316	MT_2	1745	1754	0.337211	MT_2	1745	1754	-1.73095	MT_2	1745	1754	0	MT_2	1745	1754	-3.04755	MT_2	1745
MT_2	1755	1764	0	MT_2	1755	1764	-3.19177	MT_2	1755	1764	0	MT_2	1755	1764	-5.1966	MT_2	1755	1764	1.6586	MT_2	1755	1764	-2.66097	MT_2	1755	1764	0	MT_2	1755	1764	-2.27537	MT_2	1755	1764	0.582539	MT_2	1755	1764	-2.93076	MT_2	1755	1764	-1.01787	MT_2	1755	1764	-3.09473	MT_2	1755
[truncated: 1,181 more rows]
[truncated: 14 more columns]
