# Supplementary material for: Apicomplexan mitoribosome from highly fragmented rRNAs to a functional machine
Source: Nat Commun. 2024 Dec 17;15:10689. doi: 10.1038/s41467-024-55033-z (PMC11652630; doi:10.1038/s41467-024-55033-z)
Supplement: Supplementary file 9 — Supplementary Data 7 [file 41467_2024_55033_MOESM9_ESM.xlsx]

## Sheet: Description
			Table S7: Summary of Toxoplasma mitoribosomal proteins (mt-RPs) and mitoribosomal RNAs (mt-rRNAs).
			Description: Cryo-EM analysis revealed 71 mitoribosomal proteins in the large subunit (LSU), comprising two copies of RAP9, and 49 mitoribosomal proteins in the small subunit (SSU). This sheet summarizes the conservation of these mitoribosomal proteins across myzozoans. Additionally, this sheet lists the mitoribosomal rRNAs identified by RIP-Seq and Cryo-EM.

## Sheet: LSU-RPs
Gene ID	mt-RPs	Protein Length	Sequence	Product Description	Name	Haemosporidia	Coccidia	Piroplasmida		Chromerids		Perkinsus	Dinoflagellate
						Plasmodium falciparum	Eimeria tenella	Theileria annulata	Babesia microti	Chromera velia	Vitrella brassicaformis	Perkinsus	Symbiodinium	Polarella
TGME49_500053	1	392	MGGRLAFLREGGRHCGREREVVLRSFFCAAQTSIFARCRLRGETHARRLWPEGTRKRTVCSVQTQQSAASSETPITSPSFLFPVLSLSSSVSSVSSVSSFASFASLSSSLSCSRSLSSLASAHRLSRLRPSSLSSSVSASVAVSCVSPPASPPFRFSERRYFGVGGSYGYDAFFRGAAEVLNGSNIQLPHLPENEEQKEGKVYQLHSVRFPPQVRRLGANYFFRRQRAVPLTYYHHLVEAKPASEGSAPDGVHAQTGRGQALCFVASANPGYLQSKELENAVFESTRGFACQLILEGRGVKAYFDPEWPNLMVRLGVGVKPLALRRLAEQYATRAKIFVDKRGLLLTVHGYDKCAVGTLAMSLFNHLQANPYTMKGAHVAMHPIKKKVTRKK	hypothetical protein, conserved	uL6m	PF3D7_1224800	ETH2_1116100	TA13730	BMR1_03g04345	Cvel_14811	Vbra_5825	Pmar_PMAR002293	STRI2592_LOCUS40227	PGLA1383_LOCUS38297
TGME49_223660	1	802	MVALAFPSTPSGMAEAARRWYPLRRVSCWSERLRASRFPGCSSLHTSRRLSTARLSRSLLSAHSSSKPVSCPDETLPSLLAGPRPSRRETELLRSGISPPSPHATPLPSSSSRHTSSPVQLLPRRLHCFSARKGTPTKRSGECGTPLACDDQRMRCGSSCHSSENSKKAQWSTSLSRMKLAHYPPSAWTGAPLSSSPLPVVHRFLRCAPASPSATSSAPLNASLGSVQSPFLPSSPFPFPLSLHDLPWARAAQRPASVLSRPRCAAVTRLSEDPQVTCEDDSIVSFSGALPLQPSFTPSVAFPAHKPVPLNSPLSPSVHAAPQVRRPGSVVRMNEVIRHWWSVPAVGFNSVLEVPIYRFEVFQRRAEEAGEGEASIAEEGDHPEEEEGCVVLPNDIFGL…	50S ribosomal protein L4, putative	uL4m	PF3D7_0822000	ETH2_0815200	TA06235	BmR1_04g09090	Cvel_21965	Vbra_13176	FOZ63_026805	STRI2592_LOCUS4366	ND
TGME49_230050	1	514	MSACSSFFGRFSGVGAPKPRAIRRDTRLVSAPVLSLSDTVFARTGSGQRSGEDHAASSPSDASRSPERSRQTRSPVLPETLGRSQDAQPPCSPAWRHHSRPSPASSPSLKLSGFLLAGPLRRPGSSAGSSVPPTSALVAHGLVPVSSRAGASKASARFLSTSRFSSRRGVSALLPASYTALGSGAFSQNLVDLGRARPAAFASRRGYDSRWVKRLDRLRESKFYDPAPIIKEEEILEADKIHPLLKKVTPSWNSRRTGLLAYKIGMMSLWDGWGERHAVTVCQVDRCVVMDQRTLDKDGYEACVMGIGYKPIHKVTKPMLGVYIRSQIEPKSRIAEFKCSSDCLLPVGHEMSVRHFTPGQQVFVSGWSKDKGYLGVKKRWGFAGQNASHGVEAKAHSSP…	50S ribosomal protein L3, putative	uL3m	PF3D7_1245400	ETH2_0658400	TA10270	BMR1_01G01290	Cvel_5278	Vbra_11021	FOZ63_030761	STRI2592_LOCUS38725	PGLA1383_LOCUS45613
TGME49_254400	1	601	MYGGKKAAFSSLLRRTPGRLFHIAFAIMQALRPSLGPSSPSSLLPRKAGRQKSLAPRFSTSRSLSCPLSLLSAESTSLSSSPVLRCSSVASCQPVASCSRLSRRALFSSLPRLSSVPWSPRFSSPQHECAVLPCFRVSPASPQRGFVSEFSTLPQRLSLTSSSPLRSSSSSPPSSSLSSSLSSLSASLSVPLRSSSSSSLCLSRLDALAGSVNSSLCVSDVRQSRSPQSLPEVPRSVRFSSSYLPRAATHRNRVAFQLFATPREPTASKAAAAARAAAEAVARSSTVSAPFTVQKQQRLLALLAASSSVADPSADLFRVHGLPGFSGFRPSSPPHLSKLFRGRVSRHLSCRRVNHLGRNNSGRITVRFRGAGHFRRLRFVDYKRGRKDIFGTVLRLEYD…	LSU ribosomal protein L2P, putative	uL2m	PF3D7_1132700	ETH2_0629900	TA03645	BMR1_03g02695	Cvel_5048	Vbra_21840	FOZ63_006826	STRI2592_LOCUS40771	PGLA1383_LOCUS30350
TGME49_263550	1	236	MNVLARALRSGATAALQLPRRGIDELWKGSYLDPTIGAKQKEANAVAGDAWPACLLRMKSFEDLHKLWYICLKEKNLLMGERWAARQHKQEMKQPERLQKVRRTMRRILIVLTKREIQQQCLRAKDILAKQQKREALETRRFQLEEKMLQLEHRIRRMEPAQSLQKEAWQATLDRYRSDHEDILIQLHPLRKETTQLLAPDWRYERKYSDLPGPIRWKKQYIPALEDQYRKPIRFH	39S ribosomal protein L47, mitochondrial precursor, putative	uL29m	PF3D7_0315500	ETH2_0850800	TA07915	BMR1_01G02870	Cvel_20118	Vbra_15424	FOZ63_025547	SLIN2456_LOCUS20640	PGLA1383_LOCUS29847
TGME49_239720	1	229	MSRYVKVYRKVMNLQRRKTPLPWTPTFLEFSKEPSVPFPVREKLQPAPIDLSYYLNMEVGDLVEVLHGPDCGRQGVVLSISKKRNTVVVDGCNMKKSFWNPGVGASLITQEMPIHITNVALLDPVVKRPTRVKRRFMMNGECVRISKLSGSAMPEPVSTSALRQPNLYQEYLRQKALGPPLKASYARPDPLHLKILQRLARHISWGQGSPLPTAENPRVNSPEPMALRR	50S ribosomal protein l24, putative	uL24m-b	PF3D7_1223900	ETH2_1477700	TA15440	BMR1_01G02840	Cvel_6390	Vbra_18996	FOZ63_028135	STRI2592_LOCUS9608	PGLA1383_LOCUS7996
TGME49_216010	1	438	MEVFPSIRRGLGARASSLLSASTVSPLTPEFVSPSQKVEAFTLSHAKFLFSSFPISSSVASPMFPSLSAATCGSPPRGKLSFSSSASRHDSSPQRGRTTTDSLPSFSPFFSSSVFPPRSSACLLTPAASPVPRRPSPRPLCSFPSCLSGCLPSRASPLFLSPAFLRASSDDLPPASASRLASPASLAFRDLERVSPPPSSGNASLAVWAAEACSGGRDSRRGLGWTYTADSTLPQGLFEAARFACQRRGMKFVHPRHWILQWKIRPGDKVVVISGKFKTIRGTVLQIDKMRNGVSVSGVKEQKRVKQEDGSFIRIPGLIHVSNVMLIDQAIDLPTRVALRVDDRGNVVRISKKSGLVIPWPNGEMIKFGDNRKSREFLKSKEERDVELRKEQNDDEERA…	ribosomal protein RPL24	uL24m	PF3D7_0605000	ETH2_0635600	TA11780	BMR1_03g02130	Cvel_1608	Vbra_8918	FOL47_007669	STRI2592_LOCUS17630	PGLA1383_LOCUS14569
TGME49_260660	1	253	MALFLSRACLTPPKTPRNVFFPWQVFSVHRTGAFLERRRVALKVPVNLTKFEIQSYLEKIYGARVLKVSTLIVVPRRRRDIFGPRPSMRYYRVGCTFKKAIVTLEDGVPDAVKMLRSSIELAKNPDITKHNLTYSGRVRAFKPPSAAQRWEMGESKYAWRLPIPNLLAGDEMQLNPALRIDESTTQMFPDFSKPFFHNAHFNFSWKPEEVPFQQTVKLDITPWRRRLERLQGQSPPALGEADAGALSNLRTQK	50S ribosomal protein L23, putative	uL23m	PF3D7_1239100	ETH2_0943900	TA16490	BMR1_03g01610	Cvel_5053	Vbra_895	Pmar_PMAR005360	ND	PGLA1383_LOCUS37915
TGME49_261510	1	573	MASRLRPSSPGLLIPRPWSPRSSLLSSFLSAPSSSLSSSSSLSSSSSLSSSSSLSSSSSLVSSLSALSSSSPYPVPRLCRTHPRRPSLPPSSPSPEAACRFSPVSPHSLRSAFLRQAVCGDRSVTTVSATVCAAHPRVSDSLSSAAAVTSSLVSRSSHCLSSSQSFLLSPSHPSLSGTRTEQWSATRCMRSVSLGSHARFSSLLSPALCGARDRSQAASLLLTRCFSSGLPNTKRRIRDPFWRRSGWWRWRQQEVKAMNRSRAFRRHLFPRFTTETVSFVDAAEAEAKRFKEIVAETGRYPGQTVNFFVPKVEGAKLDPFAALPSRQKRLKLRRKAVREAEEAEKAREDADFVWRGKGGGRVWEERKANIPLGKKKLLLYCTIIKGLQITDAIDWLSSL…	hypothetical protein	uL22m	PF3D7_1010800	ETH2_0727500	TA18910	BMR1_02g00040	Cvel_8160	Vbra_20375	FOZ63_004911	STRI2592_LOCUS22812	PGLA1383_LOCUS50948
TGME49_252270	1	607	MLSIWRSFPGSVQGGELASFSTRSREVMWALHQRLSTEKRRAPASPSLELFPRDSAALEFQSPGSSRAPNAQNQCMQSPLHQQLPCATSPGPCSSLTADRDGGTRGAWVGSRLSETKGRGSGRRCLEFSATQGLFSRSLQETHASEDVLSERNWSVKAARCPFRGWTPGASTSPQTMTERRRSPEAATPASPFEKARMFSSLVLGAVASSPSSEGAACMSPFSPSSAFAASTKRGKRYIPFRTPRNPKSKHILATPPPLFAATALDAASLSLPADAHLTADDSGSLQCLQLSPFHAVRVFQAFLPLAPKRLADSEYPRFLGDTEPLFSATKTDDTLQKDEQAEAPMSPAPAFGDEALVYLTLNVAADLKRESVRGVCTLQHGVGSNVRLAVFCPDEEAP…	L1P family of ribosomal protein	uL1m	PF3D7_0710900	ETH2_0903800	TA02940	BMR1_03g01125	Cvel_8219	Vbra_22603	FOZ63_023424	SLIN2456_LOCUS28410	PGLA1383_LOCUS19113
TGME49_220150	1	187	MPPFRFKAPQEVRIKVPIGRIPPAVGPEIRLGKSIVAVAPHRVTAEQLEDARRVLRRVLGRSKEVHQNVHATYAVTRKPEGTKMGQGKGSIDRFVARVPAGRILFHIPQINPFHPFPEVEPNFAAFKAIAPRLPVPVVFREQNNFFQMHSVKDLIRKRQAEERENREKTARDKLGGFHTDKAEHTKK	50S ribosomal protein L16, putative	uL16m	PF3D7_1404400	ETH2_0709200	TA17295	BMR1_01G03305	Cvel_10699	Vbra_7960	Pmar_PMAR012679	STRI2592_LOCUS36073	PGLA1383_LOCUS50117
TGME49_253800	1	638	MGQAGVSPRFSACLSRSAKQSVTLRNHYSMRVASGPCLAPCSLIYSRCLLPLPVRTVPVSSSLVWGTSRSPVAAFCLRPLSSVSSCVPRFPSSSRNPESPRLSTGLRSPPGSFLDPTSQMRQVARGSCQSFSSLNLQNASFHSCYMFISRSLPAHLVPRVSSACVASSVASPPCLSPCGITAVPLRRGGLAPHAKEPVRGTCTDREISASSYAAASVYPKGYGRGTVPAVSVSPSSSAYLLAPCESAHTRVASYVAAAGGVPRRGSSPFCRPFCRLSQPRLESGGPPGAAERDTDRVKKEGGRHREGRNAERGDADGGTSALRVTREQFHDGSRGLFRPHPFNRRFARVRKPVFPIEARNLRLMYKRKSKRRRGRGDKSNAKGIRWKHVHQQAGRYKGP…	ribosomal protein L15, putative	uL15m	PF3D7_1429700	ETH2_0400600	TA02775	BMR1_03g03400	Cvel_19304	Vbra_1092	FOZ63_032741	STRI2592_LOCUS42845	PGLA1383_LOCUS12846
TGME49_225250	1	122	MFFLSSFCLGLWRQSIVRCADNTGVIKACIIGIRNKYGTGKIGARIRVSVRDKTPECTAPKMPKGVIVRRRKETRRKDGSYIKFDENAFVIIQKNKARGTKIKGPVPMEIRHNCKTLARWIF	LSU ribosomal protein L14P, putative	uL14m	PF3D7_0519100	ETH2_1102800	TA08195	BmR1_04g08700	Cvel_15247	Vbra_18277	FOZ63_020087	STRI2592_LOCUS31580	PGLA1383_LOCUS11296
TGME49_225240	1	231	MWTSLLRLSQSYPKGSFHEGHINPFADVQWISRPFMKRNMPRDHHPLAKQHTSLKAVTMLDEESGNHWHVLDGKGRSVGGLAAQVVRLLQGKHRVDFTPRTAAGDSVIVVNAIHLKMAGHTWDTKVYKFDRKTHPAGPKIITAKTIMARNPAMILNLAVKRMLPPNRLRPIMYRKLFVYAGALHPHWQVPQVIVPAKTPAEVSFLPFSVERADPVQAAARIAALGDRMKME	50S ribosomal protein L13, putative	uL13m	PF3D7_0214200	ETH2_0646600	TA21030	BMR1_02g01185	Cvel_16213	Vbra_12899	FOZ63_011010	STRI2592_LOCUS10751	PGLA1383_LOCUS40431
TGME49_254380	1	180	MSVVGRFRLIVPAATAKPSPAIGQTLGPLGINMMQFCKEFNARTANVRPEVPLQVTIVPLTDRSYKFSIRAPSNIWFLLRTARCPMGSESPGHQSVGNVTLKEIYHIARCKSMDWPLIGMSLRGICRSLIGTARASGIEISKEILPAYHKRDYTDVQALDSMRKDMRQRKKAAKRAATKK	ribosomal protein L11, putative	uL11m	PF3D7_1110600	ETH2_0810600	TA05670	BMR1_03g03805	Cvel_7166	Vbra_10348	FOZ63_009393	STRI2592_LOCUS7115	PGLA1383_LOCUS54521
TGME49_214870	1	492	MTSCVRSALSRGAASAGRGSLSVFSLRVSSSQHLCHFSPSLCPSRPRPAEKTPMSPLPSQDLQGGGELPGCGNKYLPVSRFRPSVHASEADCSAPSLSSQEGRQKLRGRNARARSQGAEQQSVNGEAASFSASVFLSSQRLLAERSSEVSTSGTCRRLPPSSGSSLLSSVAVSASGVRCLAGQRRGFAISHLNPSISKGKVHYRVPNPYIPVLLLQAVPGLGKRGELKQVRRGTLRLFLAPKGLAVVASWQNIDAFYLAEKEEEERRRRAQAGRGGKQLRERGGDRGDNRLRGARDEEGDGEEGDSLQTDSRRAKEDGEDEEELTTEGGTRGEDAGHAPVASFLNKYRAQFLVNTEDTDPTRIRGNGVSLFDLLNKVSEETELDLLPSQLAIGRRQKQS…	ribosomal protein L9, N-terminal domain-containing protein	bL9m	PF3D7_1363300	ETH2_1532600	TA12240	BBOV_II004790	Cvel_11905	Vbra_15011	FOZ63_028388	SNEC2469_LOCUS14742	PGLA1383_LOCUS36230
TGME49_222180	1	200	MHWRFRAPVLDLRGLLASLSPRKLVEGKHGGRYVPSCLSRGLALRGNVPPLESRNAQVSRGSNVAEDGHEQQRDSCASAGRIEFVSFPSASAQRQAAVSPAFFRLSCPRCMWHRGTLSLLCSSCRYVVRKWHVPILGVDCNANPRHKQALSVPAPRSRGIPKHLYPFLVGKQYPRHPRWRQAFTHRSRMGKYKPQVARNG	hypothetical protein	bL36m	PF3D7_1336600	ETH2_1232800	TA19290	BMR1_02g00436	ND	Vbra_14498	FOZ63_009710	STRI2592_LOCUS1969	ND
TGME49_320005	1	352	MALSPIGRSPPYLSVLSQFLRPLTLSQSFRARAAPRRVSLGQPSCHFRVFCQSRTSETRPPPVRSSRSLPSAATRAGCHSSQKTIAIPARPRSSSSSSSTSPSSPGTLSPLWSRRTRPGLSPAGGVEDFSRLCSVHRCSRTFSRSISSLYSASAAHAFAFGGDARSSHVLARAPAAFSRSLSPSLSSFAALPSSPPSFDFLDIIARTSVTSPSVLASAPLRLGQELREKRHAVFSQSRGYKPVIDWVKNRINARMRQYRKRSLKKKNHSKVIQRFKLTRFGWQRLRSGRNGEKENLTHKQLKRTMGYTFVSRDDLWKFRFQLPSHILRLRDAPINRNPNIRKIRRSLPSYFG	hypothetical protein	bL35m	PF3D7_1025700	ETH2_0648600	ND	BMR1_01G01230	Cvel_160	Vbra_13657	FOZ63_025573	STRI2592_LOCUS19118	ND
TGME49_308930	1	126	MFFTSPVLLRSRSKRLFVQLKSAAMTNFCYVTRKSPEKKNFRIALRKYDPGVNKHVMFYEARLPSEKNKKQITLSLQRYIRWTGKQVKLLLDKVEKAWEYGRFQKYFDNQAPLLTDRRGRAVPRYK	50S ribosomal protein L33, putative	bL33m	PF3D7_0210400	ETH2_1315700	TOT_010000541	BmR1_04g04965	Cvel_26774	Vbra_23369	FOZ63_024700	STRI2592_LOCUS6841	PGLA1383_LOCUS41144
TGME49_240270	1	88	MAVPKGKRSKHKCKQRQLIYFFDQFDGVFKRRRESFYRSFYNPPYFSKQTEQTSLPPSVLRPFRFPGFWPGRFAFKMASSILTRGRLQ	hypothetical protein	bL32m	PF3D7_0213300	ETH2_0211100	TA14220	BMR1_03g00453	ND	Vbra_18808	ND	ND	ND
TGME49_226280	1	282	MPKNLNLWGKYLRLVGRGARRGFKKWQVIPPIPVKAYGREPSAASQTGLYHDEDFNYHTKRTFSMRRTRRKIKPNVFRRTFTSSLLNVTIPNVRVTTSALHAMDDMGGFDAYILRTPPQELRSHMGERMRQVMYYYQDQPAIRDWGLPWKVFLKVASRRDPFYACYRHNLRKQQYEADLRSRVRSFSPYYLPSGHQPHAERQVFHEGAGESPPLNLWWRENRELEEAFRRRLGEAKCFERAFADSSEPLGYTKGRCRGGGGKSGRSVRRRSKTHKYRENRAF	ribosomal protein L28, putative	bL28m	PF3D7_1456600	ETH2_1405300	TA07265	BMR1_03g02485	Cvel_11248	Vbra_17411	FOL47_010103	SLIN2456_LOCUS10818	ND
TGME49_263110	1	391	MQSPCGGVMAVQLAALPSLGQLGRRRKLSFSRQKLPFFSQVKDARSSSRQDPHPAQNPRLSSLSVFPCSVSRPHSSRLLPQPSACRLSVSFFSSSVSPSSSASFASLRFFFSTAVPRVSAQSTVPLSSRFSRPFFCSSSFSLSPSRPFFHPIHVRGFCGRTSLLGPLRSLVSPRQPLASSPLCSLPSSSLSPALPSSFLSAAPSLLTFCRTKMVKSASYRRPSRASPTGQARKPHVGVRRLAAEYVWPGVVLVKQRKVIAFNVETKRRNRHFKLYPGENVKVSKVTNLVALCHGRVKFTHDVSRDVLVVNVLPERREELLREDLWRYRTEHVRSMEENRHICFLRRKAVRMFGKELVNPPTKPPLRPFYFTKYDSWENPALPDVPQLDDDM	hypothetical protein	bL27m	PF3D7_0316100	ETH2_1256200	TA14355	BMR1_03g00505	Cvel_5074	Vbra_12360	FOZ63_033142	STRI2592_LOCUS10467	PGLA1383_LOCUS55811
TGME49_314295	1	313	MVRFFQSQNAIAFDKISKRHPSASLSSDASSSSSSPSANRGERRATAEEVDREEQGKLSFAEMVVGSTRSACGVLGAGRSSAVDVACKPWKRFVRKEDIQRAGYVPCIVEKYGIERRLAIHRDTLEALAFDEQHGHLSYLFQARLFRLRIGNWIEECIPTFVQADPVARRLYFVKFERHVAGKISEVDIPTTMVGLLACPAYQRGYHVELVMPTIRCQCVGAEIPPPFFVDVSRLHYSPPYTAITLQDLQHLLPADGSARFHPSYDAATQEVAWAYEVGSLPDAPLPADYVDPNFVDRKGQKMDVCFRNHFPN	ribosomal l25 family protein	bL25m	PF3D7_0406800	ETH2_1355500	TA13025	BmR1_04g07035	Cvel_26349	Vbra_2618	FOZ63_031105	STRI2592_LOCUS20342	PGLA1383_LOCUS33073
TGME49_202350	1	681	MLARGSPWRLVLPGRSAKRAPETPPITRCRPGLVCERRKAECLRRTVSSAEEGMTKFSEKGASQTRMHQGNCDANHDSCADPRSAAEGSLCFFRSFAPSSGPLSPFKYLFRRPRSVNALSSSALTSPSHLCFSSCFSSCAASTCRSSPFSLLRSSRLLRQSVSEHSVPSLLSLSKPESLRSSVVSSRESSSRLGDEYPSAASYPHVRRQTSCLLNSQNSVYDLESWRRSSGTASDLLRTVPKGPLPRHNGGTSFSSASLLHSIISPSPSFGCVFLRRLQIYPQRRVIGHRIEIFRGKHRRRRMVPPRIPLHPLAANTSEETASKDMNLFETYRDLQLRWKKTCRQRKKKFNIARKWRMPRNIRPLPDPSWTLVFHVNPRSGYRRGRGVCRDRRREKLQG…	50S ribosomal protein L21, putative	bL21m	PF3D7_1422100	ETH2_1406900	TA11255	BmR1_04g06545	Cvel_18195	Vbra_6818	FOZ63_019914	STRI2592_LOCUS44826	ND
TGME49_293310	1	121	MQIPRDVIFEVVRGFRGRSRNCIKIARVRAMKALLYSYIMRRQRQRRYRVFWIGRINAAGREWSFPYAWLATSLWRQNIWLDRKMLANLAETEPASFRALVNEGKSVYFWNPDKVRDIQDL	ribosomal protein L20, putative	bL20m	PF3D7_1474100	ETH2_0744200	TA12930	BmR1_04g07950	Cvel_16670	Vbra_2915	FOZ63_026297	AK812_SmicGene11806	PGLA1383_LOCUS47951
TGME49_313960	1	744	MGSPFAYTTESVSLLASVDLSCCRFWKTTERFRRRRSLPTRCLSSFAFATSRRSLPSPSCFVRPTFPCRRHFSSLSSSPASSRRLPSFRCRSSLLSAASPSLPFSPSSHSTISPPSQGLLSASSHRSPPPSSHRFLSSSSHRSLSPSPVVRVPHCFKWRRALPSSSESSVSSSPHQRTDKPPERQLSLNPLSPGVVLWPVLRAVTTASASHRVSPWRLPRWTSPSPRVSSFSLNPTHFSVCKGGVHVFSRRFHSPHTSRKPTTASFSSSSSSRLSFVSPSGCASPRRASVLRRDVAGASVSLGCAQAARVTFPLTNSSSSPSSSPLPRRDSLARSPLSVSSLSPSFSCWSASLGSAASSASAAHPPVSAFSRVFSRALRHRVLPSSLPNRLFSVDNRET…	ribosomal protein L19 protein	bL19m	PF3D7_0610000	ETH2_0819400	TA07855	BMR1_01G02920	Cvel_15858	Vbra_6966	FOZ63_001924	STRI2592_LOCUS5625	PGLA1383_LOCUS32763
TGME49_297170	1	247	MGWSKVVNFLNKGVQRRPHRRLPGQPHHQWNMLKTQLDQLVRSDRLELTLPRAHELQQYAEELVHFAKQNTPESSLIVESMIFTPAARRKLFHELCPLYANRPFFYTRVVNQHRLRMRDAAPMAYLEFVDRPGEIRPARPVGFERKQAIWEEMQATRRGRRQWWNHAKKLGLIDEETGDVISDINALRRPSAAEWEESDSEEEKADSPSPYKMVAAPKRALEPFFVDLPPPTERYRKQRYVFKRFRP	50S ribosomal protein L17, putative	bL17m	PF3D7_1431000	ETH2_0839700	TA02795	BMR1_03g03420	Cvel_14649	Vbra_15409	FOZ63_025320	STRI2592_LOCUS8775	PGLA1383_LOCUS20210
TGME49_266260	2	293	MPTSILRRVACAALSLPQRAAPLKAKKPVVKKNVKKDSGGLPKHLTRYLPFVPTSLVHETTSFLHDATKLRALLALIFSPCKPEASVADELASPAARLEFQQEKERYHAIRDQHTDCYRRHESAAAASMWRAIEALPSDLYEEAVQSVTFAPPYENEPPPPDPSELRPGKNASTETQAASAGQQPSAASRGSSVRTLAGPGAAGEAASQPEHGFYHERFAFPRALMFHEMYGEQIFQSLSQLERRKLQVFMNLMHVRYPHAELKRDKPALFWLPERQVLSRQREGAHKRKGAK	hypothetical protein	mL40	PF3D7_1036600	ETH2_1556300	TA15845	BmR1_04g07410	Cvel_11130	Vbra_8551	FOZ63_022189	STRI2592_LOCUS29314	PGLA1383_LOCUS24965
TGME49_312680	2	97	MSLLSLSVPRLAKVGPSKGRGPLLAKFAPVGFKKGFGAIGLGRHTKKGFFIINTMLVPMFKVPDLSNCKLKCYVAPDTYRIVQQSFNKRELDDGEDF	60S ribosomal protein L27, putative	mL41	PF3D7_0604200	ETH2_1578400	TOT_020000149	BMR1_01G03450	Cvel_31090	Vbra_13604	FOZ63_002891	ND	ND
TGME49_289140	2	203	MASRGGTLWHLKEVVIQYSASGNSSQGLRFFFRHLLHRWKQRNPQVQVHTVENKYEAPKATFKYLGERTDSRCETPLKDLSPGQIEQILDLHRNSKGDNRFLKHGGPRTWTERRSIQGLWRPSLPSQLIALKWFRRKRPPMRLPKYSPLSLSLSIQAIRGHGRWGSEREFPRGWDQLHLKDILGSPLRSEEPAEKEGGEAREA	ribosomal protein l22/l43, putative	mL43	PF3D7_1010000	ETH2_0925800	TA12385	BMR1_02g04020	Cvel_14680	Vbra_5958	Pmar_PMAR028538	STRI2592_LOCUS13075	ND
TGME49_278220	2	500	MRCLSVSPPFVGEMTPSRLWFRRQRIPRSCHRSREMGDPQPFSPATEISLSGRDSLPPHTRQRNIQGNMSVHQGPPSQPQRRERLFLHLTSPVKRKTLLFLGASPPTLQCLSSSFSSASAFAPQVTSSFCYCPHALRVFQNTAESPVPSSCSSPFSTPPASSHISSSPSSSPPSPSSPLLPSPFSSRPFSSLFFRSSVPSPASLRRTACGPGSSRFFSGTSRRLSLFFSDPPPAYALSLHAGYKIQAALCVDRLPLVYREPRYEKRWREFKEQWEAQTKNGLTLADEITFMKFPFHFFETEEAQKKREELISKTGDAEVSELELLLSEEGFSGKRKLQRDRDAKKAAREEQSAVKSAGRGQDEKGLRSLEREPERTLYLIVRYGDSWQFPLEDRIHGQS…	ribosomal protein L46, putative	mL46	PF3D7_0626900	ETH2_0303800	TA10930	BmR1_04g06406	Cvel_29746	Vbra_13902	Pmar_PMAR000876	STRI2592_LOCUS35074	PGLA1383_LOCUS12941
TGME49_246000	2	310	MTRGAFFSSLSGLRQKVWGERNLDNAFSSVTIPPCEKSYFRQPTSPISPSFSSPSSSPVSFSSVAPSPGCAHPIRSVLTSPSAVTSISSSSSSPARLGTSFGAPLPPRQFYNSTCISRFSSLSSRLHLASLRSSFPVSSVPRCSPPCPSSRVSASSPSCSSSLSPASPRNPPETRQGAGLLVERSNAFVPFLRGRHRESLSTGSRPIQSCLLQSRSLVEVKFAQQRGKDTSHVPYKVVRTPSGNLPVYSRVRKHGTEVTTIVRHAFGDITAMKKDLVAICEAPVRERLGTLEVKGLHVLKIKQWLRSLGF	large subunit ribosomal protein IMG2	mL49	PF3D7_1144100	ETH2_0507200	TA10250	BmR1_04g07000	Cvel_14785	Vbra_6849	FOL47_010962	STRI2592_LOCUS40472	PGLA1383_LOCUS7330
TGME49_216910	2	217	MKGLDVSRLFFPFARGEIRSCSFPRRRFAASGIPPSHLFPPSLSSSRFKSSVSGVSPSVFEQVRSISFPLIACIRPTSASHERRCPNENTAGVALPFSMPKYDLFKPLDFLACVKSVHVAYHPGRPRSEVCRQLIHHMKSDSVRKRFPSLQASYQLLGYNAPSTIKIELINGKKHEFQAEHFSLREMQMRFDTDQFEAYLEYMKSQSVEAKPGDDDL	hypothetical protein	mL53	PF3D7_1204700	ETH2_1237600	TA12650	BMR1_03g03175	Cvel_1741	Vbra_18942	FOZ63_023992	STRI2592_LOCUS21651	PGLA1383_LOCUS52734
TGME49_201830	2	459	MATLKPPLVTSPGWSVVARSRSVSLSTGRKSRSLSSAASGKLSALIPSVSSSPLVDSAAVPTSQQPELPATPAGGKDLATSCSPLHALPQPSSCQSAVRGNLFRNSAFAHSSHAGANAVSESKLPNLFRAGVLATSLQSTGGFSTKKARDLSRIVRPEAGVEARSHEGRPAGLVSVGFRAFPVTRAATQHSTFSRALRTSRSFSYLSLLPSHSCVSWSEQLVCGKEVPSSVACLHSAAETGSSRPAVTPNRSSIVMQPFRSAEVFQFLRKYIPPYQEKLCKQIAVSGMSDSGGSRRSLDAQTASYYPGPAVSQDTPKDHSSIKVTSFGVFPLFRLSFPRLSPKKKGAAAAAAQKTQTKGPAAGSGPAGADHVFNIFKDLPDHKILEDKHYPAWLFTLDK…	ribosomal protein L37	mL54	PF3D7_1123700	ETH2_0825500	TA08810	BMR1_02g03716	Cvel_5148	Vbra_20835	Pmar_PMAR002875	SLIN2456_LOCUS8997	ND
TGME49_225810	2	271	MAPHVVRRGVSTAAFSSFPQPLPGSHPPPFCRFCLLGSPLLFFPSLSSRSFTSGALQRAVREIPWKSRQDILRERERPVYAAECRGTPRREYSKNVIDGVRVKPTFNPFVKLNKAKRYVLDNWPSRNWDDWSPYRCYVRGSRRRYNIPQDLLPYKDELGEWHPPRLSARYQADVKKQYLMNNLPWVWQKDFYEGKMHFGDREPLGPKVWYRKAFREERVKEAMRKMDDLVLDYRQENRDRRRYNWFEKVVHDFAGEEIATQFIRKRKEPKL	BIR protein	Ml59/mL64	PF3D7_0720600	ETH2_0736000	TA17770	BmR1_04g05235	Cvel_5214	Vbra_9846	Pmar_PMAR027647	SPIL2461_LOCUS9920	ND
TGME49_294310	3	424	MAIRHFVRASVPSSTKSISVRFMHSAPECVRVPSLSSTSPVFSEDPGTWEGQREKPEFVAGLGEGAAEWRARFPCCGTSRREHSGVDKAMDYESHNWKAIWDKHASRRGSDIAERRTSSHYSSNGHTCGPSFFFREFSWTSARARQDWHNWHCEREGLGLQALAVRSQYTESLVEPCDAIRKLCWWGGGRCSENPDFQGKDAAVCHNWQTSEEADRLTTTSMLKGAFLSSSSASAETVFHSRNLPLRKNREESLEDPRITLVPSSVPQRSRCSATTSESWGFLGSAMLPYGIFRPRPGFRDETVSLPVVKIEHPEQQSGPFKQPNGAEPATDVTGTPDESVRPEYRCNKVRTDKKERKRAFPQRGFWKKQNFLQVKNNTVRLAFAVQGVDLLKLKRLRW…	hypothetical protein	mL175	PF3D7_0512100	ETH2_0824200	TA21485	BBOV_IV004770	ND	Vbra_11612	ND	ND	ND
TGME49_202450	3	202	MFHGLAAVRCLRRWPCEALCRNFVRFPPSNASACTDNRLHSVHPREQGPHASRLLLTPWLPGSCRSLCRNSPDSSVDVLQTPSDGVKRILRDREVFRTSEGSTGCVSSVAVSRSSGSNTSECRGHCSSSAHADARQMRNGKQQEDLLRGILRISVLSGTVLGGYIMLIRPRKKGMRLDRRRSKKQYKHGRHVGGWNYRWLGS	hypothetical protein	mL186	PF3D7_0715700	ND	ND	ND	Cvel_29885	Vbra_18264	ND	ND	ND
TGME49_294812	3	244	MVSFPLWATLSSGLRFSFRGVSVMGRAHGNCPRVILPPILSSYESALSNVQPDVSEHWKKQRRMSISLLSQRLQENPVSPAPSCPVGSSRRGIEFPLCGAKEMHLGALLTPAQVSSNTCASRSFSTEPISHMQEKPATLRLRGLPYRTTAEDIANFFEGYSLAGPPDEAIQLHRRMDGRPTGWASVYFESEQEARRAKQDKHRSYLHGRYIEIFINFETGELEWIHQPQLSENVNRKHHGKDNR	RNA recognition motif-containing protein	mL182	PF3D7_1024200	ETH2_1052900	BEWA_045820	BBOV_III001020	Cvel_23113	Vbra_4896	FOZ63_008064	SNEC2469_LOCUS27194	PGLA1383_LOCUS4866
TGME49_248490	3	123	MGVLRSLYSRVSQRVWSTLHFRVGSRGQVRTNKGFKPTAFPHLGAALFFARMSKGLTRDSVEKFVRLNVSEAQRQEIKNWPGSVVRCIENGACIPSRELQSRLEQVVGVPLTRRKKRAGNRRL	hypothetical protein	mL177	PF3D7_0312000	ETH2_1552600	BEWA_003200	BMR1_01G02305	Cvel_14614	Vbra_10910	ND	ND	ND
TGME49_320700	3	425	MAYQRRRAAACTIEVSRDLFSPERNLHDNFSSLAITMAFRTVSKVLPTLSHCFPGPLSVAASSSLPGHSKGEESVPCRVHRSFRLSPVADHEAEALSGSGNDTSGCSQRDRFCAGNGSDCKARRTSDGNGSPPTNARMSEKLSLFKNHAYSCLEQRACPASNRNLGDTAACPLSAFCRSLVRRTPSRLWLPPQCSLLSGCSARSCPPKISVRATNGASEQASWQDFHPALGRAVVPLSLSGRGTAGTHLVRKFGTQRVVQKRRHQMRILHPAQTAYVPVEQRPPPIPHSLTASSTVKRLLNNNTVAAKEAAKRINWGAYISHQRGVRWHPQGAWRVQFSRRNHERNFFVRCECYFRVGTYGFQMAKDLAIRYRQRLEKEWEELQEQWTKLDILEAEQRA…	AP2 domain transcription factor AP2IV-1	mL166 (mtAP2-2)	PF3D7_0611200	ETH2_1012200	TA18095	BmR1_04g09687	Cvel_14944	Vbra_13760	Pmar_PMAR009544	SNEC2469_LOCUS31551	ND
TGME49_262000	3	568	MTSPSPAGAASLTRSSRWSSLRLSPFALSIPSAFSYPPRCPSSLFLWSSSLHSSLRASRRSSQSALSLRRLSSASVVFCRPSRSLLAPAAPLVPVEDSTSACAARQSDRSRKNAGEKTSSRDLQTTVCPKRRAPGVVPQPSCRQRVTRRLCSGVRTPERPTWRIAGQALYAPQPRLSLARASGTSASLSSSFILSSFAANFPVGLATSRTFPQACHMPPAPPGESRGFLSVFKDFSSAPASSGCARGRVHSSSSFSHRSPSSSVLEKCTRSRERDGKSAPAAAAGGVPTPRSGARESVASASGASGASLYAIFSQTRQLSCAHEAEPVAARNIDEAEQARRRDDDTRREEERSTNGAAAKCQREKSEEKDSEEASETAAEAEDGEPKVYRQREGMIQFV…	AP2 domain transcription factor AP2VIIb-2	mL167 (mtAP2-3)	PF3D7_1115500	ETH2_0832700	TA13395	BmR1_04g07255	Cvel_9919	Vbra_8898	FOZ63_000995	STRI2592_LOCUS9050	PGLA1383_LOCUS51609
TGME49_500252	3	341	MATVVLAAPPHARRHLGAAAGAPLVGGVKLLSLSFLLQDKCSCVRAGETRLPLSLSPPCRSFLPSLGSLPLFRFFSSLPRPCAAAPSSVSARSVSFSFSSSPLSSSLCLPSPASLSPGLLSPSSSVSSSSGLSRSSSGLRTPVLSLVSSSAALKFQTRRFSANPYKPKSREVFHPYVPAPEHLPPPAYTTAVLKPMQQFIPKDFYRDMRVDSLRDGVSLGSDFPWNVTHKYRFWRRRKYNVQLDDRFIRLSPVTGVDYYPRLNVFAVQWREDGQHRIRWFRAAYGLTRAMRAAENFRKTLEATGRVDNWRTARHLRQQMLERRQQLKLRKKRFAKISSGQF	AP2 domain transcription factor AP2XII-10	mL171 (mtAP2-4)	PF3D7_0934400	ETH2_1304100	TA17415	BMR1_02g03510	Cvel_1125	Vbra_11226	FOZ63_015725	STRI2592_LOCUS44224	ND
TGME49_290460	3	611	MKPSSLSSFAQRVRKSGTRHAGRCFSRGLVAVCGFSQQKTGTDLLPSLSLSRSAATSSETSSPLLSSTDTHLGDASHLLPPSSAVSSFSALSSAVALSQTPFSRVSQPPLLPRWGLLTAFSSSSLRYSSLLSSSSPSPSSPSPSPSPSSQSPSPASSSSPSSSSPASSSPSPSPSSFPHYSRRHFKRQSPRQLHQLASNLAARGCTDVVLWSSMIQRAIEVNRSPESGAADVSVAPFRFFEALGFLGAVSSLGLTDRELFLSFVPCFLRSLSALEPRHLVQLLTVYEAAGVRPRGLYVAVFNRVLKLAPSFYSHEFADFLCCLARLKIANPSFLSAFSQTLVSRLPEIAFPDACRCVGALRSLGVAQQSLFDLFDERQKKELELLPTQLLLEDFQKVLS…	hypothetical protein	mL156 (HPR20)	PF3D7_1033000	ETH2_1409300	TA07640	BmR1_04g08295	Cvel_30626	Vbra_21098	FOZ63_024459	STRI2592_LOCUS41740	PGLA1383_LOCUS5416
TGME49_223500	3	1112	MPSSLPLCFPRLPRGRNLPEEFSQSSFKIPREFWRQLSARVRAASLRADGCSAFAGRGRLPRDRSRCTDTLAGRLADISGTSSGQEKGSISEMHSVTRVTTRARAGLATDEANSERLLRTHMEGGSISTTPKVSEDNPVSHSRVFLPSPPVSARPAPFQVVSVCSCAPIRLFRLPARGRGTSTPPRSVFSSLPSLSVPRSPVPFLVSPASSVPNFSQSPSSRGFSVASRIHFLNSRTRFQTAVHASDVAPPFLLLPLASPRPLLAYHHRFRTRNRKRGSRFHPHPLPLPPPPLSPPRSDAAHLFAGKPLAASAVSTAAGQQTLPPPLLRHLQGLFPVFRGPECDPSCGVGPAGEAAGLALLPPPSLVEPRHLEDLARRALQARGETRDAASGACKSDRL…	hypothetical protein	mL148 (HPR23)	ND	ETH2_1021000	ND	ND	ND	ND	ND	STRI2592_LOCUS41293	ND
TGME49_229620	3	1012	MNLQREASRLPRGACSAAMKLVSLPGAPRAGGCPRRRRPLQLSQADSPFFAFSPFSRTNPQHAPVKNGQKREVQEAGEESHLAATAQKPQATTEHGSLPVRLASSPFQPRSLRRLAMSGFSCAPLATRVESADSVFSPWTSASKAVACSSRAAPHRFFSEVAATVSLPSLGSTLRDRRSRRGSRFFSSLRPECPRLPSSLSSAPSEAPSFLRLRVPCPSPVFAAPSASPLSSWPSSRIAWSTPSPRMSPYAWSSSSPLIAPSNALPQSRRLPALCESRRFFYYRFHKRIGKGNFNRYLEFYQKPRGIENTLRLRYNYTPTFTAKKRSEMWKVNLVKKIAHATDAKQVLDVWTYYRHRRTKRPYHYLLALQRLVEVGGCDPTDFRFRLIARGIYRTAKRF…	hypothetical protein	mL150 (HPR24)	PF3D7_0317900	ETH2_0952400	TA12395	BMR1_02g03985	Cvel_15252	Vbra_14646	FOZ63_025590	STRI2592_LOCUS930	PGLA1383_LOCUS18895
TGME49_300030	3	957	MKVFWCRFRCHLSSPSASLSSSSPSASLSSSPSSSLNSPSSSLSSSSSSSASLSSSPCATASPALPRACSALERSFPAASKASNPEHRLLSSLSSLSSLSALASPGPSLCFASLSSARRCFASLRFSELPTPRFPSVSSLHVALPPQYAFSLRWYTPPSKRTWSKQHNKIFTPRPLSERFSPHKLHPEFEWWRERTVQPSALFMGFPDLLALPLRGGSAYIHEMDAATLAVVLASLAHSPSAYSVSERRPPPSPSPAVSLSSSSFSPTHLPQHLDSLLALLGRQAAATAAHAPDSTLAFLFRGCAEAGVVEKNVVCTLLGRVEQRLPCMQLPECLVLLDALRPGLPEVYRHPRFVARLVAHAGLLLQFRGAESEAEDLCDLAFSLVFAANCRDAALLQT…	hypothetical protein	mL149	PF3D7_1409700	ETH2_0924800	TA11500	BMR1_01G02685	Cvel_2486	Vbra_21367	FOZ63_013937	STRI2592_LOCUS28527	PGLA1383_LOCUS52294
TGME49_309790	3	305	MVFLSCLRLGGGPGRALCTPTFHGLSDGPYRRLKFSLKPIRHDYRDVLVSADLRKLAETAQELLRGKETKRRAFWEIFSKRVKASAHMLSPSLMALIAKSFDVHDRDTGIYVALATVLPEAVKRADGRSLLTLSDVFSRRLKRDSNPHLFSTLARQLPNALYQLTGKDVLRILSSLDAAGLADMLACRQVARKLLAELDELDSVDLADASAVFASQGYRNPELYSALARRAVDVKDSFDAPTVFRLLSGFSQNAVACDELLESFSTLLVSSKDQFTQHERHVVKQLVADADAPLKTLRESYRDET	hypothetical protein	mL162 (HPR25)	PF3D7_0502700	ETH2_0858200	TA12080	BmR1_04g08765	Cvel_6163	Vbra_4484	FOZ63_027457	STRI2592_LOCUS44598	PGLA1383_LOCUS21097
TGME49_254230	3	656	MSRRLGLLLEIRGQQRCSSEALRRRTGFPLSSPSRLQLSPPSPQDTRLPCWRLASLATVWGVSPHAAVGAGSWREQTLHRERAKGASSRRLRESVEEAAEENSPEVSLPRMQTRVSPSANPSSPLCPPARERLEDVFRSASPQSPSVCRLSSSLSASFSPCFAPFRSRPVSRSFSSFSSQRRSLSSAGVVAALTAGASPCAAACLPGREPHGASVAFFSLSRRTLAPQWFSAVLGKLQGVVQRSDAARQSVHQGATAAADSMRELGLLGAASAIEQKASAFFSRLTDVQQRQLEKQGLLASRFYRFLVISLMEKEGTFTYYDFYVWRKGCLAYLKAAEEEMQGIVGKSARKLADLGWEKLRPSTSPEFKEMELHLKILSHFTPEELSRDTAEQFTSAAI…	hypothetical protein	mL154	PF3D7_1004900	ETH2_1373600	TA09730	BMR1_03g03250	Cvel_1815	Vbra_5569	Pmar_PMAR015416	STRI2592_LOCUS7778	PGLA1383_LOCUS39608
TGME49_207020	3	141	MRNAIFPRIDFLRYLKKIHVSYCPTRPKTEIAKQLIMRVTSESVKKKFPHLQASWEMLAYDAPATVEVELLDGRRVRRIIDGYSKAEKKKIVDDWRFTANMEPWPEVLGPQPRGARNSTCGRGEAGAEASTGNVESPNGPN	hypothetical protein	mL180	PF3D7_1204700	ETH2_1321500	TA12650	BMR1_01G01835	Cvel_13593	Vbra_2735	FOZ63_029386	STRI2592_LOCUS21651	PGLA1383_LOCUS52734
TGME49_204550	3	953	MSLSHTVAHLRRPGSLRHLQICQEIGCVGIADATPASSSLQLSLSRIRNNGKPNKPLLFASGGRLASVRNSEEKVMQGSSSLVCKRETLGPANRGGRSIATLVERSLEKHKDRLFDCGASGQPVTYKEVAEHARSISETLKAAAAYLHVPLTLPSALGRAGADGQARHTATSTEDCTGSASTLKCRGKPLNRPTIGLIVPPNSVAILAHLVGVWQCGGVGLLLPFPDPACLPFVADSTAAAAASAANAAVLFAKGGKTLHTYRPDALFQGNTGPSVYAKTVNPNSLPFLNSQNNAHNRNGVAQLWEYQAAESRCHLLVVTPEVAPMAAEVASKLSIPICVLRTSWVRKSDGTNGAEEQRAPERDLWSVRGRNKLEVKAYVPEVFHDSSRTSRNITRWQL…	hypothetical protein	mL153	PF3D7_1009300	ETH2_1024300	ND	ND	Cvel_2155	Vbra_22143	ND	ND	ND
TGME49_238000	3	283	MPRFRLPSISVTGPSSLSTRPSSSYVSSPSSPLSSLVPEAGRSAVADSGRRSFLPNPLVHLDISIGGRDAGRMVFQLFADTHPITAENFRCLCTGETGLGYWMRPRWYKSTPFHRIVPGFMCQGGDIHRGDGRGGECIYGQFFRDERFLYKHSKRGLLSMAKARRQHTNNSQFFITFDACPWLDGEHVVFGQLQSGAEVLDQIEEQGTPGGWRKRPVEIWNCGELLLNTLREIPREAPAAVRHQEMLKDLIIDATERPEKLYEPSEQVIPIPDDVYIKARRGF	peptidyl-prolyl isomerase	mL170	PF3D7_1202400	ETH2_1207900	TA19600	BMR1_03g01450	Cvel_7017	Vbra_759	FOZ63_022822	STRI2592_LOCUS32722	PGLA1383_LOCUS38126
TGME49_265470	3	329	MATPAPFKIFKASPPPAPTGRKPTGYRGNHWHKKVLYDPVYPTTKVPAALVPRYPIDWRNGGRALLIAALSKLEGASALQRRIFLRENSRESQVPQTPLSPFQTGSSASGGGAYLVSSLGRKRSYVGRIAVSLMPRHRQIADYQRVGGFCSPRCFSECSKELRRCLCAWRCTGFHEHVVQMDGMLGEYKGEVKTEKPLFSVLRRQARRNADPSEGVAFCAESAKFKSVRRAQHPAFEAFDRQGPDGPSQKPAPRKEPPLPFYSASHVPNVPRPPPPQPYTGPLKVREGDDEEDDEEEESAGRGCRDAWEGEESDSEDKIRGADKGHGRR	hypothetical protein	mL163	PF3D7_1233800	ETH2_1146300	TA08850	BMR1_02g03745	Cvel_25256	Vbra_17857	FOZ63_008801	SNEC2469_LOCUS8122	PGLA1383_LOCUS44617
TGME49_231750	3	630	MEGVVSGEGLRTLMNSGVFRTSPSCSRGLSFPFVCSASHPLGEDVLPSSRNTPRFLYQATCRRPAVAAPGNIFTSGNHFSPASSGDSSSISAGMFAQLCQRRFVRPNQGRNDYNQVGGKKRGQGVQVLPETIRLLIETRKAATAGGPVGRQPLPKATEATGVSSWGRDRRFPITEALRLPTVAEVNAPWEPYDETANKRRSGSRPLSSSVDGCHENHDPSSDGVARGQDRLGRLDKVVLHSGDISRLRVDATVVGAVRSFKTVGDGRGFTGCSALLEGAGPFLSSFVSQQRRHLGEELLHTPVRGDPSSAQTVAAAAVRGLRRGIHHFTASTVPLPLRSSSTVPSLAEVEEMPIMELSQLAARAALLGSARGGGTRGFGLSSHPQTRRLEGVSTASGAT…	hypothetical protein	mL152	PF3D7_1448800	ETH2_1257800	ND	ND	Cvel_4176	Vbra_5360	ND	ND	ND
TGME49_239087	3	150	MALRLSTPLLIADRVRTSWTYRHSRYSGGVRFSLPRFMVTKRTYLSTKFRRPSTVTKWGNPQYTLPSNVQREMQENSAEGDTDQATSEELGGRTGKKELGRNGKSAGKTKKAADTAAQEVQHTPKYCDMLFLHQEDQQSRRRPHANFFFR	hypothetical protein	mL172	PF3D7_1465400	ETH2_1106400	ND	ND	ND	ND	ND	ND	ND
TGME49_259850	3	663	MGATTFLRVSSSRGAWTSPRAAVTTGRREESLVVGARTKEKRSQPFDGLSSLLGTSLQRPLCKHFSFCSSRSSFSTCPSSRSLSVSSSFRSSRLSRGSFHVSPAAPFSSENLRASSMSLPVSASSSLGGFAPVCASNSAHSLFSPLPASLASSASTSLTRSSRRSQDLSDSPSSPVSRASFPYSLVFAASPHFLLSRPFLARSLSSTFLLSRSPPSPRLPVSPGTLTALSAQPSTFPARPSSLLSPSRAFACRPGATRMKWYFQKPYVRRVKSDFFRFPLLSQVTKQKIDWQYHHPRSGYEAACIFGPNTLEVTNLPMGKTCQYLQERLWRFFGKFGIVEQVRVLPHERDPYQTCGTAYVCFRSRMASLRAVRLPVHLPASLHNRVLHLRHLGTDRTSD…	hypothetical protein	mL159	PF3D7_1135500	ETH2_0947200	TA03900	BMR1_01G02495	Cvel_19169	Vbra_12095	FOZ63_010649	STRI2592_LOCUS31775	PGLA1383_LOCUS3580
TGME49_266840	3	380	MASCVMRTTSAARPVPSFLEELFRGVVEGKSSLLRGHFSRRGTDTFRLPHIQFGEPPTGAARLATKLTRSAKAASNSCGAREATDDVMIWEGRRCHSLMNRFRSDSLTVDSPVGRSPPRPRLGKRALQSQAGHCTRRRSTTEAPQKCTVASSDGQQRVTAAPLNSTGCSSFGHHAWVRRCWSVVCNSSTASPLGVVSHFGAFPLRLFSSATKQTGTQISRAVGEAFSAPVATNEASQKKDSNKLGGKERLTQSERSRKYSVSAGQLGCTPRHFNLNSWSGGDTVKSLAAAEQWEPSPLTLKQHQQVVVWKKDRTCILCKKEVQGGNVEKVETACEKAWRFLSGYSRSAHVCPILPQMRILRYGELPLRDRAKFDAKLRRE	hypothetical protein	mL173	PF3D7_0111200	ETH2_1576600	TA11855	BMR1_03g02045	Cvel_7529	Vbra_10663	ND	ND	ND
TGME49_285272	3	706	MATVAPAIAERPLRGVDSGNSHVFCGRRPVPRFSAFPSRLRSARLFLLPLRLAAKKTALPCCSLHRSRVCLSGSSFSSFSRGLQHPKHAPAEPLGPRVTSARHMSGTLLHSRLLASSVSGTPRWLAFGIRGPGRRGGSSGEELLCTKTAPLPVPPHLTKLFEPPASLQASSSACSSALLLRGLRQPSFHARCCSTRASLSATLATHASVISSRLRRPLSSSLGSTARVSLSPSPSASLASSAYSLLSNVWPKGLASPSSCCSVGSMACSFPPMLSHGRLPLSFSLVPSSTLSGALTSPSRACPAAGPLCALSLPAATSAGSFTKVPVAVEVTRSPVSSVPTLAARSCMQASGEEPRLLAGVFSQQKRWWTRASGMRNPVKWTRDWEVLNRKVYFAFDER…	hypothetical protein	mL157	PF3D7_1446800	ETH2_1526600	TA11080	BMR1_01G01575	Cvel_24500	Vbra_10965	FOZ63_026424	ND	ND
TGME49_309390	3	494	MRIFQTESFPLLLRLSPIFSREGWNFAYSETCSLLSMASRVADTAGRKSLARPCFSLRFSAHPFPLSSYPLSSPQVFPPSHCMRGAPSSADASHSKTDERASARASLRPPSSSSSSSLSYSSVFSTSLSTASVQISPHAFASLSVEVSSESGVPFSSVRTPLFGVDQRCKENQTRQKKRLEMHLSVVQRSGSSRGFASHWMCGVCTPRVDSWRSGCEPRCRFLGSSSSLSAKEEEVSSVSSSSASSSSSAPSDRFRSAVHREMIVAMTRTHLQNLLLKRFGTFKTQECRILASPAFSAVVLKAWASAVVDANLRLDGEGAMRLAYASPPPAVLSDPKVKELVASDPEAAWMLKKLSCQSVASFASSLPREEEALEEVVRVKQKDNVPQPHFPSVLKMDH…	hypothetical protein	mL164	PF3D7_0313200	ETH2_0613000	TA10455	BBOV_III007890	Cvel_4931	Vbra_21156	FOZ63_032047	STRI2592_LOCUS7488	ND
TGME49_310500	3	198	MGNFRIKPPGARHAFPKLGTHRMVMFRRMNLLNWPPEDASPLHPIEPWGRQFFVFNAFATIDPADWCGPRGPFPRLPPLAKPAPDAATLAASPSSLLSALRETEERSATRTVMCVTDFAQRPLMFLGKDDFRALRENLPRIKEELKAFKERIQPNPVHAQYDLRRKLLVYPRQAMQRLKTGEHGGYGTRRGTIRERKT	hypothetical protein	mL174	PF3D7_1134400	ETH2_0917500	TA13390	BMR1_01G01235	Cvel_777	Vbra_14925	Pmar_PMAR017574	STRI2592_LOCUS14979	ND
TGME49_260790	3	445	MGILRPRERLLLNALKKEADIRYRGRRMHKRFRSWAQQRVRHYWLPQKVCVTSDPQLMDGSYIAACVQKAATLRKHDLQLWHGFSKRILELADSLTPQQMGYIFYGYGKSLFRHEELYRGLLPFVAEALPEFHSHALMTVAWALERVRVNDRAVVAQIAEEALAKKDLMRPADFIKIVNCVARMGAAPPSLAAALSAELMRVLDEKCNALLFRGAVDHVAVATLYSDPLRLYLLERFTKTAICCRPMHYQKAFQSAVAIRVLHPPVWQQLSKAVRNFYIRLSLRRIPQRARRPSPLHWDVSNALAKLGVFHRNTFQWGCFWIDIGEIDDRRQCWFVDGPSDFYSSTNEYTEANKLQHRILSELGWNIRRVRWNDWVQLGTDMDAKVEYLRKLRERPPWP…	RAP domain-containing protein	mL160 (RAP13)	PF3D7_1029800	ETH2_1479500	TA20205	BMR1_01G01010	Cvel_10043	Vbra_6815	FOZ63_030015	STRI2592_LOCUS29491	PGLA1383_LOCUS49628
TGME49_267040	3	475	MTTREYEEAFLPRRLKRIKVFNTPPPSELPAFFHKRLDNAHSNPRSILKLYRQYMRKDDYPAYDWLVRCFCHLGNVFGFNSFWATKDKQVIQALPSFKFLVYDLIERKHLIEARQVPRLLYAFACLEYRSWHLLPTLLEHVEANLEKWRTPTLANMALTLALLGVGDDAPDHNQFGPPDLLSRDYTGLVSKLALEVHRRLLALQSASSSGPRKSPLHDSLGCMPFDYAGLAFALTLQGSYDLCLPSDETAKSTLALFLQRACEPLSLEQLENSGWVQFFLYQTLYCVDVEKPKREVEVKKAVPFAFQKHLHLSWLDKILINAQPQGNELLQLDVDAALKRLHITDALINCSAGRQWDEQHCWFAGHLVRSRNLALEYDYLLPLGPGRPKVSGWLACKRR…	hypothetical protein	mL158 (RAP24)	PF3D7_0921300	ETH2_1542600	TA19880	BmR1_04g09275	Cvel_17791	Vbra_1033	FOZ63_007474	STRI2592_LOCUS12535	PGLA1383_LOCUS12982
TGME49_213420	3	713	MATFRLTYSGRPFSGLANLGGTSCSSSWPHLGRVSSTAQSSRRVSSAALSSAASSDSSPPVVSPVSLSPSSSSSADLSPVASASVPPLSNSSSCVLSSPAACASPCPSSSSSRSFPLGIKQTLPRHILRATGDQPSSSSSMSALAAKPPKSPCSLSVDTCKDSSPSELVVYERRDGKRWVHRHQLSLYLSHAVGLGYFRAQFEDSSVTPAAVFDCLSHLVRPPVHAARSEEDEGDEGGERRQNKQVDGAPDGDGERVTAQDLSEFMKNCVASRYRDVDVLDVVTDVLSALLIGSADLPLLVDIASSCIALSLLRPKLFTAIASRLLVLLPPAPASGSSPLDAAALSPRQAVRLVESFSHQRFRHPDVLPLLFLSLSPSLPFLSPRLACRLLHAVAGLGA…	RAP domain-containing protein	mL155 (RAP5)	PF3D7_1114400	ETH2_1441200	TA21070	BMR1_02g01165	Cvel_6030	Vbra_21878	Pmar_PMAR029454	STRI2592_LOCUS1193	PGLA1383_LOCUS913
TGME49_237010	3	645	MAAVVGSRLGGRPQAVADSAVRGSRRRARILVDSQLEHQNLRKVVFSKSLSVSKSFSNASAKAVGVRVSLARSPQSAVADTPSSPMVSGVLMPGNSLRLTHEENAVYRPGGGGAASLGQKTSAPLIEKLYGIPHNGFWNQRRMYTEARGQTAALAAMQDPVEVLNFAGSNEMASTYLLVSCLRRVSALCDKKHAVLETVAKDERLQRLIQLISPHVDDCDARCLVDLCWAVWGFRGAPDVVEPLLNRMASVVVRRENAFTPKQLGTIAFTFSWFRGAPTDTVADFVLAECVKLLPEMEPFHVTLLFGSLRRMRRLNRDVANLMIEKLTDDIDRFTSDDVVGVLRALAANSITRGFLLRRVATLVFDNLDSFKPKQLASVLNSLTLLRFLTVENGEELFS…	RAP domain-containing protein	mL151 (RAP9)	PF3D7_0105200	ETH2_1053300	TA10550	BmR1_04g06132	Cvel_14700	Vbra_4749	FOZ63_015627	STRI2592_LOCUS38448	PGLA1383_LOCUS34740
TGME49_225720	3	300	MLPVASGGLPRHAKALRSHARRGFSERSMSSSCSGGKFVLSASPLSSVSASNASQSRSPAGVSLNHPFLSASLPCHSRSLSAASSASYPLSSGSSLSPVLSARSSLSRSEVTLCSASLSARSPSAGAGGRESSFASSPSSTRRSVLPSLLAFSPHSRLSGPASLCRLSALACPVFSPAAVPSAASALSDGLGPVRAAHKFAAPPCPNLLLLRKTIHQRLQPILFFLKNDVTMGNYVYDQHFKGVLCSPLFEGKSYKEIYAMVDRVLEDIGLSGRVKLYCEPPSLLHKMKYHVRKHWPLEK	hypothetical protein	mL179	PF3D7_0715700	ETH2_1582000	BEWA_015180	BMR1_03g02755	Cvel_34017	Vbra_14264	FOZ63_022493	STRI2592_LOCUS3853	PGLA1383_LOCUS52942
TGME49_270630	3	476	MFCSTVATLQGLSRPSGHFWVETRKALCRRLLARKGTDRLLCCQHEPQFSSEAGAHGSLSIPSDLRARISCGDDSLCESPCLLELYSGFGHQGVAAAELPPVSPTSVGVEKKRKISCGGRSHSSDRHMACLSLREGPSPGTGSVRRMQSSGTVRSTGHPAICGGAAVSIPDGHGDCLMHHQFLRDSRRSERKRFLVFEGRNRCNETALASRVTMNASALSSSGQLNTGDPFPHLSWRIFSVRTVAFSGVRRFSWRAVSCARSTTSNDRSVTEFDVHNSDSPCNRGWSTRLEQCSPSVFGHLVSPSDLDVSKLLSCRALGSATSHLVRSPSASSADLDRFHHLYHGHTDASAFFLSPFFSDFKTQSSMLRSYLSPIPFDGEVLSNVGVRWANGKNCATEA…	hypothetical protein	mL183	PF3D7_1306100	ETH2_1035500	TA02560	ND	ND	ND	ND	STRI2592_LOCUS32827	PGLA1383_LOCUS31360
TGME49_253830	3	309	MPAKPIATVQPMPAARVFFDLRRVSSICALPPPSKSIAGFVAVSNQALSTRETPSVTLCPLPSFGQPLLCRDVPAEEAPGVNCLTRRQEKCVFGSRRRPSGYFSLPISDDTVPKHSRISCRQLPAPRTLETVNRTPASQCGSRDESELTEQSEGDSMCRLRRTHKSRTALITTCSTETSGAVDANVLCREKPTTCCSKVEDRSQTNISQFFLTSWLRLSPVLLAGHKHSESVLQQFYNRLPVRKRFLKAIRKGTLIWDKGQVKIPPIAMQGYGLPNKLVLPHQKEFNNKLPKFKGKINQLKATRIWFQD	hypothetical protein	mL178	PF3D7_0308800	ETH2_0533200	TOT_030000936	BMR1_03g04245	ND	Vbra_6242	FOZ63_026069	SPIL2461_LOCUS3062	PGLA1383_LOCUS4678
TGME49_212920	3	198	MSFLVRGLISPGPLGLHQTRERLTKIAIGVTSLSFPKTVSEVLPFRSQSSLSTVGAPQIRWWQPPFDERTAGVCVQNKAPSAAWEPTATICIQRRTLYWPPTRKDRSKRIRLPSGKKCFVFNAKRDQDGELEPVLCFVDSQDNLLMWFNEEELLEFEKLMPRLESYYELWEEKASRTRMKEAIVAEAESDFPHIGLDG	hypothetical protein	mL176	PF3D7_0821900	ETH2_0856400	TA06275	BmR1_04g09095	Cvel_24499	Vbra_18461	FOZ63_008902	STRI2592_LOCUS3973	ND
TGME49_316760	3	544	MLGSRLRHASTAGWDAFSFRRNMPLFPARIETPYSSLFSSRRIHSASRREGCSTQCLRRRHHTCSRERASISPGRKTLADFRGESRRSEGQSPCFSFASAAAPLETFSSPGDSDILSLPPYAPMQIASCNESSPLHMGAGSANWTAVARLEDFTLRGLSHPPWIHSAVSSRPFYGAGGGAVLAACMSSAVWPRHCLNPRCSLSSVFAASHSRSFSTLACGPSVGTLCSLASVEFHGPRGDRNFSSARPLPVACTDGMVPAGAGSAVLSPLRLPSDALSAVLRSSLLFSRCLDLGRSSEKILGASPSRLSRFVSRKASCLAAVSASGTSKESATVNCVCWGLDFGGTRHIVPTAWNAGQKSLRDLLCGGLLRSQVPPQGSWSVSSLSLSVVGAVSSLLSG…	hypothetical protein	mL185	PF3D7_1115000	ETH2_1049900	BEWA_038150	BMR1_03g03580	ND	Vbra_14422	FOZ63_011216	AK812_SmicGene37929	PGLA1383_LOCUS56652
TGME49_500131	3	280	MSLLPSVMIREGVLGSAIRQFAGAVIPKGISVTHLPEGPTTGPWPFASLLTSGLQQSCGSFDSERNSGLRANGGLRAFAKCASTGSKEHLCALACRHNILEEAVHENLEQPFLLGEQEPYVQRKRCSRALLLQAVGCKLQEAAGQSPYCFHTLMPPSREGFHDSSRRVAHLLWTHPAGPTETPRGAGICRNSARQLYGSGMETSYDATTQLADSKVSPSVSHDTLLEERVEIWCNPQQTRRKQQYASIIGKQGLSKKQCGIFWDYYKRKCKKRRSTKKFI	hypothetical protein	mL181	ND	ND	ND	ND	ND	ND	ND	ND	ND
TGME49_500331	3	396	MRTSRVTQELVPRIFPSSGGIRFSSFAERLVSCRGEEKQLVTEAVHGTFPPRNTSVVSNFSPDSTDSASPLRGSLGVSTSQSGSSSGWRLCNPSKEFFSQHFVPSRVYAPELNLFLSPVYPSTILAPSVCSEAAAGRLMRDFLGETSGTDAPFLPPLTLPHRPLSRSAGLPTPPQIGEEGFRGTQTHAGAKTRGGLALPLKPNRLNACDRHFILRSLGWKEGADTSEAEASQDVEQKRAPLKPEDRFMHSPNSPDSQASDSMRESFHPSVFKLQLSDRAHLCAALPRHREQGSARNREEGDIENFSEQPKAPVASQGTRCLPEEAADSGERETQDSLLSRIKDEVGLSLPGTENETDGYYCWNRNPSARYPKKGNKGCRPVCRAMRKIRKRLRTGR	hypothetical protein	mL184	PF3D7_1410500	ND	TOT_040000981	BMR1_03g03340	Cvel_15532	Vbra_10227	ND	ND	PGLA1383_LOCUS41105
TGME49_267775	4	846	MALASHRAPARQAATKALPSACSVSSFSASVRRTTEREWNLFPSPSPVLASRLRSQPRGQKTSSLQSSSPSLSSSSPPLSSSFCSLSFLSGRPSSTEKWIRRGDASLLFRALRRPQRPSQGGEVEGEKGSVCRRLRRRSLSASTLDTRFVKGSLSGATSPQLDSAVRRNTCMQAPFALLSPLNARRFASLSSSLSSSLSSLSSSVSSPSASSFSDALSEESWEGRLLALRRLAEAEEGVRRGKAVVEFARGAQRGRRKSSSSALPFSVDAFASPDSSLADSESAGARLAAFLAALGEEQKLKSREEKLRLLVALARVRPQVLAEAPASAALLRSLVCDLLGGSGETQEESWAEADVTAKEVLVVLGCVRRLMNLPPFASPADRSYLRCCRLLREGRLAS…	hypothetical protein	mL161 (RAP14)	ND	ND	ND	ND	Cvel_25898	Vbra_12121	ND	STRI2592_LOCUS6413	PGLA1383_LOCUS16870
TGME49_224990	4	154	MSARRLERLVLGAGSTFQNIKAVEFFLCKPLKENALVKDFCTFFLPGIRYHNPNLSLQIFEASENATAREVPGASDGAPPSPTATPAPVSPARTGAQLAPEAVRLFFGEGNGSHVVNLSLYHSPHQLMQRLLDVDAQWQQLQIYEKFLQKKENF	hypothetical protein	mL168	PF3D7_0507000	ETH2_1562500	ND	BMR1_02g02785	Cvel_27834	Vbra_18410	FOZ63_019334	SPIL2461_LOCUS13907	ND
TGME49_313700	4	583	MASSQVPLLVSLHRARCVFSTTVFPSLPSRQAKMQSAAGRASSCTVCLIRQGPSVYPASSPPKFSPSSWSPSSEANLLSTASDTLSPSYSRSSAPSSLPSPRSCRRSPPASLACPASPQGLSSLLSRPSSSVFGFLPPQGFPAKAEVRNLLGTRAFFSPLSHPSLDRHFSAAAASASFASPALCEALHAKVGKGTSLSVADFTHALTQLREEFSSQLAGHSLPASLSVSERRALSEAVFHLFMAVSLSLPVVTSLASPSFPSASLSESLDSLEPVIDDCYALFLSTVSAAGEKKCAASAALLPALSGPAVVSLFLFFSLSSALRRQLLLDVTPATAGSRDSPADKKRIDRETKLLVLACIGSVLSLREAELTKESLLLLRVGLEALGIQGRRHRLLTAL…	hypothetical protein	mL165	ND	ETH2_0619000	ND	ND	Cvel_22924	Vbra_3242	ND	ND	ND
TGME49_266110	4	867	MATRLSALLTPGGRAVPPCTSSVVTRHSRPRPRVLFRNRACIGAITSQKTRPNESVSRLSRPAPLLCAGMPVGWTSLDSRDSGDGSVGPCAGAWSRFASRGARSLRRSRTHTEKIQRDSATGGSSRYLPFAENEDGAQSGSPGEPLVEGSRGETQPGREKGQEGEENCQTLEAPFCWRAADLTRDEERRMQDRETASSGSTTLFSGPSRIPFASLEDPPQADFSDATPASSPPFASVSSRASPAASSAPTAGLDSCLFSQFSSLHRSLLIPLLKGGGIVTPTDVQERCIPILLSGKSSLVVAPTGSGKTLAWALPLLHRLLAADTERLAPYPQQPGLVVLVPSRELATQVLGQLRRFSSVITSAACAAGQSYVKEVRMLRSGVDVVVATPARLLLHLHK…	DEAD/DEAH box helicase domain-containing protein	mL169	PF3D7_0705600	ETH2_0618700	TA04765	BMR1_03g01690	Cvel_22536	Vbra_18971	Pmar_PMAR024313	STRI2592_LOCUS19804	PGLA1383_LOCUS53696
TGME49_251950	4	354	MMANVVAKGFGVSPYWNSVRIHRSFPSNLATGRSGQRGFHCVESSLLNVRREAVSPAFRTSSSLSTVSASCFSSSSLYSVSHSSSPRSLSGTPLPELSTCINGGMLAVQGFGAWAKSAQSACVPYHQNGWHQISSQAAFGTAPAASFDIFQKLKDPPEAGEDAGATAKKRKPSDRVIRLVDEVMNLTLIEAADLCDLCQEKLAERSGGPTFNAAAAAGRTPFPHPVGMFAGMAMPGMMGGMTAPVGMMPPMAAAPAATAGPTSAAPPEAAAASEKKPEKKEDTKAAFSIKLLGFDAPKKVAVVKEVRAITALGLKESKDLVEQAPKIIKKAVPAAEAEALKAKLEAAGAQVALE		bL12m	PF3D7_0212200	ETH2_1550900	TA15030	BmR1_04g08130	Cvel_22765	Vbra_11515	Pmar_PMAR025983	STRI2592_LOCUS24465	ND
	Note:	ND	> E-10	[E-10, E-40]	[E-40, E-80]	< E-80
		1: euk. bac. univ. LSU RPs
		2: mito LSU RPs
		3: species-specific LSU RPs
		4: mitoribosomal candidate proteins

## Sheet: SSU-RPs
Gene ID	mt-RPs	Protein Length	Sequence	Product Description	Name	Haemosporidia	Coccidia	Piroplasmida		Chromerids		Perkinsus	Dinoflagellate
						Plasmodium falciparum	Eimeria tenella	Theileria annulata	Babesia microti	Chromera velia	Vitrella brassicaformis	Perkinsus	Symbiodinium	Polarella
TGME49_207940	1	510	MELLRVEPALLRLARPLHALPHARCLQPPTEAGSPHFDAPPRLPSPLASSSLSSLASSSLSSLASSSLSSLSFPTATPRCSVASSSSFRSSCSSCSPFFARFFSALACPSPSSLPSRPASPPSSRVSVLCPFVSPSPASSSSAFSRSFRSEPSDVSRRARLVSSKSFPVFRFGEAGENDEKPRSDIVCPRDCLLSSHSSSFSSSFSSSFSRSLYSASSPASRASRRFAFKRTFSSLAPAEATNVKRQTPKTSGQRRTLSLDEALYLAKEANVYTVEELQRIIMQSPSFSPDQDPLLLENFFTTAEEEESDSAGHFAPEQGADAADSLLTELGAFDEGPAEGSGESEQKEDGSSDSALISGAIVRAFNPERMKVFMHNGCEWLWQAEGTGTRKRAAAHVI…	ribosomal protein S9, putative	uS9m	PF3D7_1137100	ETH2_1324400	TA18175	BMR1_03g00195	Cvel_12306	Vbra_7048	FOZ63_019724	STRI2592_LOCUS41738	PGLA1383_LOCUS35623
TGME49_216040	1	395	MASLARRIFSPTKALGAAAKRNPLLRFDGRSSARSRASPPLPLSSSLSEASSSPRSSSRSSSRSSPLFALSTSYPSLLAASSPSSSSPLSSLSPSCPSPLPSPSPLSPPSLGGRPAAWCLDQRRGVARLKSHRYGGVVALKTRAPKSPWYIEAEKEFLNERAQVPDAYIERWHGEDLSKLSPALRRCLHLRCASSKELHSWRKLQLCRLLQRRPFDTGSPAVQLACLTEKILNVRAHLLRHFRDQQKKKVLSIWLSRRHRVMKYLYRVDFNLYKYVCQQLRIKCVRFAIPDSRDRQRAISPIAVDGDRCKFLIRQKLWKARFRPRQLKQVDGKVVRFTRHPMEQPSSAWNLPKEHRPSLSRAWPYGVREERLKGNYVIQNPTAAGLGYCPAPLFF	30S ribosomal protein S15, putative	uS15m	PF3D7_1310900	ETH2_1427300	TA20845	BMR1_02g01380	Cvel_1046	Vbra_18383	Pmar_PMAR013985	STRI2592_LOCUS40370	PGLA1383_LOCUS41653
TGME49_219770	1	380	MESQTAFSSLYLLRRKIFRGRQVKIRLSALPSFACSPSPSPSSSAFSFSSVRVLPSSSVNSLRAQPSGEDSGSCSRLACTVFRGSTLKRWTVSRDSTRDSVRSSLRVFPSLASSRPSPLSPSSPLPQPSCCAALSPLSLSSVAPYPAPLLFSPLLSGCSSSFASSSSSSFFPSQSRQFSTRSISGRLFYKRRPLQVPKLKPPNIRSKWLEGAPQKKGICVKVRVQTPRKPNSGLRKVARVRLSTGRTVLVYIPGIGHNLNVHSVVLVRGGRCKDVPGCNYKAVRGVADLLPVKNRERKRSKYGVKLSSEKKEWRLQRWNNKHLTIEKDRELFNQFRWMTWRNEEGEMRTSPLADDEEVPRHTQLFNRWYRLKMQREGKET	30S ribosomal protein S12, putative	uS12m	PF3D7_0412100	ETH2_0835600	TA20525	BMR1_01G01185	Cvel_28382	Vbra_15385	Pmar_PMAR006810	STRI2592_LOCUS39974	PGLA1383_LOCUS34338
TGME49_222990	1	738	MEYVAISSQWAKRPSFAGLPCQKRSAGCRGRGRKSCRAAATPTYSEFSSSVPALSTGISAVSPLPHERTSMLTGPLRGQRMRLVPRNMSTLASWLQYTTLVRIPLTMRNKLPQPHQWTGSEQRGSGLPFVHRVGRRDNYMQFFRRGHASRFSCTSTFSSGTPRWQSAHPRLRLDCLKASVTAVRRSSRSLPPAFAKTRHREDCWKYQPQSWVRTGLETRTPVPSDRAPLWTTLSSSHHRSSIAASLSSQLHAPASASGSVTGCHSRALSTPHPNCFLALIHGFPFAPGCWSSTPVTAMKGTRRFFSSRFRRPLPFSAKPQQPLRPPQQQSRPDESQGPSPKSREAPSTPPTRPLERVSKSALQTRLHRGPPGAVTSPRMDVRSLQQPSKEDRSPSFEQQ…	ribosomal protein S18, putative	bS18m	PF3D7_1211500	ETH2_0939200	TA02895	BMR1_03g01070	Cvel_21190	Vbra_11323	FOL47_002943	SLIN2456_LOCUS24927	PGLA1383_LOCUS56548
TGME49_231120	1	393	MAVHWGVLQCGVERCLPWMKAAASHCCLQRSVGAVRHASVRRFVLFASYSQTRPETQLAVNLGRVVKTPRIHTRDGVSQRRVPYRVDSNSQRKMPVPGHSDSPRERSVSVSNNFADGNISWKESKQRLADSGLKIQSATAGTTHQLPFSSAFPRSSYVSARPRQRLFFSTGSAGTAASTPDVKDAKRSSSEASLSPNSQAALSEIRSNVVRASEKGKALASASSTSGGTGRQVKKQLSKKEMRTLGGHPRRFKLMGGRPEFHHVDRNKNGHIIEPTDKFQVVITTSKNNVHAQVVNKSRAYRTIFGSFAGNVGIRKQAQQGTQCAYRIGQNIARKCRRLGISQVEIKFRRIMRVNQLLQAFTAHGLGVTAIAHEPRLPKCGQNATKPRKRRRV	ribosomal protein S11, putative	uS11m	PF3D7_1454600	ETH2_1202300	TA19285	BMR1_02g00445	Cvel_13607	Vbra_15314	Pmar_PMAR004209	STRI2592_LOCUS16726	PGLA1383_LOCUS34723
TGME49_233170	1	160	MNFNRIPTRLSTHYVCDPYTTLMHYRRTFKFLQALKAKPNCRALCLGNKNQVNISWPKHFDGLTVVTSAVAAQSSILSSASVYYSLIICLDPVLFAKHLYRINVPVLGVCTPREIHEHPEILKVIDYLLPAPCSRTDAALRQLLQREFLEDSEEQKQIPG	hypothetical protein	uS2m	PF3D7_0934200	ETH2_1250500	TA19140	BMR1_02g00270	Cvel_15284	Vbra_12280	Pmar_PMAR007236	STRI2592_LOCUS43511	ND
TGME49_248790	1	243	MSCHRHVFRAAPAAVFASVQRWGRRNNVHKLTLLVQTYEKPCVKRTRIAEEKAYYPRWFYLRYATEVIRYSLKHHLRLGQALDPNDDQRLDAVKPLRLPSSEERRQHLRHMEDALALLHQQVMEMDAVCAVTGAKKSAAARDPLHVSAADILAEVERSQGRLLSLPAFLRRFYRPSGGGHSWSVNELRILHLRLTRFVKLVLDIHSTRELLALEEGKHARWGKSLSEEELGKLFDAKRLDLPA	hypothetical protein	bS21m	PF3D7_1452900	ND	TA16940	ND	Cvel_25817	Vbra_1458	FOZ63_023405	STRI2592_LOCUS29484	PGLA1383_LOCUS44613
TGME49_261380	1	129	MQRACEMVVSLLRVDALSQRCPFHVLNVQILDLLQREGLIRGFKVDGTKIDILLKHYKGAPVIRNIRVVSKPSRDIWLTPHELKFRTRFNTGLWIMQTSCGVISHRDCLRMGIGGKMLMAINNGYQHFC	ribosomal protein S8, putative	uS8m	PF3D7_0718400	ETH2_1240300	TA09695	BMR1_03g03205	Cvel_15423	Vbra_5285	Pmar_PMAR014601	STRI2592_LOCUS35903	ND
TGME49_261475	1	240	MALSAYSLRSLIVTYNSRNRSSMNATIENLKNALRWTSPSESSSPSSAPSSAPSSAPSSSWSPPWPVPRRVGRRQWRVTYLKSPFKYKYALRHYVFEDHRYAFAFYDVNSVQEVVSAALGAMAGETCCSCRFSWRFAGRPPVSLPTPPRLVPSSRAASLLSSRSSSEDGEVSREPVEGGEKTSGVKKAPHLATVLRGHCPTDKEFIRRALEEEQAVERIRKKLDKKQLQWFPGKTPWAPK	hypothetical protein	uS10m	PF3D7_0521200	ETH2_0917900	TA02690	ND	Cvel_11106	Vbra_16293	FOZ63_026660	STRI2592_LOCUS12070	PGLA1383_LOCUS21138
TGME49_273060	1	116	MALNLSSTLLHWHYKTWQRNTAGYLRTFMRNKLPNNEMIGYVINDKHPKSIRVACDRFMYVMRYKKTFRYTKKVWAHDEESEARLGDVVRIQPLGYRIGPWKNYVLVRVLHKEPRD	ribosomal protein S17, putative	uS17m	PF3D7_1365100	ETH2_0913700	TA10305	BmR1_04g05050	Cvel_24058	Vbra_13691	Pmar_PMAR011793	STRI2592_LOCUS44672	PGLA1383_LOCUS29031
TGME49_277700	1	112	MAARNPGPVLNPPPIAFPSFNRRCQKDWLARRAFAENEVNGRIYKNVYQNLGFKGPIPILNKVGQYRIRMRCISGGYSRGIFRFTRMARMGMLQLAREGWLKKYGYRPGLFR	ribosomal protein S14 precursor, putative	uS14m	PF3D7_1447300	ETH2_0941200	TA14935	BmR1_04g08020	ND	Vbra_18254	Pmar_PMAR017080	STRI2592_LOCUS778	ND
TGME49_284660	1	115	MVFYETFVLFSKRVQRADIRQLLKQQEALITKHHGSMLAVRDLGWRKTAFRVIKPRQGIFWFGRLFYFSFGANPAAITEMSQSLQSTNGVLRHATVRMKKRHNLMTYNHHIHARD	mitochondrial ribosomal protein s6-2, putative	bS6m	PF3D7_1463800	ETH2_1523200	TOT_040000435	BMR1_02g03045	Cvel_11446	Vbra_7933	Pmar_PMAR010296	STRI2592_LOCUS5867	PGLA1383_LOCUS27712
TGME49_285970	1	1140	MRCPLAPRRQRRLPRDSSSSVSLFLPHRGSLSLSSAFSPSFRRSPCPRSSPCLASSVPPSRLFSSASPNDSRLALKKPLSPSFSSPFAFSRYTRDPELRHLTSTSRVQAPLPLRRCAAPVASLASSPCLSSSRASSASLSPCSLASLGSRSSPFCGGSRRGGERPPCERRASAGCGAAANSFSSAPRPSRLSPSSPFFPSGLGCSSSPAHRARVAGPRLPLRSAFVALFPGQPTRTLCFPAASSALSFSAQPSPPTASASSFQSPRRLHNSHQARVLRRRHVYRDKHLDHVPTERARQLAEQRSAFELPRGTGEPLQGGSRFPGGVMAPHLRVKLEKEKFLRDCMREQENLAALFTETEKETLLGRRGDSRESHEEEPATREAEKQTSEGGKSDEAGKD…	30S ribosomal protein S5, putative	uS5m	PF3D7_0713600	ETH2_1361600	TA07125	BMR1_03g03330	Cvel_11404	Vbra_21519	Pmar_PMAR016562	SNAT2548_LOCUS20861	PGLA1383_LOCUS2244
TGME49_318420	1	167	MVRHMFLPFYSKERGPPRIRMQVAGVKGKRFYKIVAANQRDPRDGKHMEVLGSYAPCTPSGVEELRLRFSRIKFWLAAGAAFNSKMGGLLGNAGLVPLPPPMFGWRTKARYTLLESVMQKQEKLRENQLREYFKTAEPVVYRQVSEDRDDVEQEGEKKEERIRKILR	30S ribosomal protein S16, putative	bS16m	PF3D7_0531200	ETH2_1316700	TA06665	BMR1_03g01015	Cvel_21052	Vbra_16963	FOZ63_016355	STRI2592_LOCUS13537	PGLA1383_LOCUS26477
TGME49_203620	2	584	MGPLGRVSSGQLAGVRRHRSCGLIRSTGPLCLSLRQSQSASDSVSSLTPLSLQQRAVCRPVMNADPPCDVISRFVSPDSRLFIFCPRDILRASRGPSDVPAKSQAPTGVSIGSALSRESVTSRSTQPDRARLRLVSLSAAPSLCSTPRLSPCHTRCGAVRDTANASSCVSGPSRSESVLSPQDALHDNLLWLPARRTIRRHNAGATRATLARLPWFSSRFSLPGLHARFYTSSPHGRLLSSTTPSQLASPPSPPSPPPLRVPASFFLRASTSAPAISALRASRSSHFSVPGPPSSPMTLFVHASFSRSAGPLLGQARDAAVDAFFPGGGCSWLQVRWKKKRGKKEKVILNAEQVATKTRLPPIRLEDRITPEPPATVARNIRSQISRAVAGWKTKRMFT…	ribosomal protein RPS35	mS35	PF3D7_1312300	ETH2_0704900	TA10330	BmR1_04g05905	Cvel_11304	Vbra_9314	FOZ63_029246	STRI2592_LOCUS49	PGLA1383_LOCUS41264
TGME49_207800	2	421	MMRRLASPSLRRLQEGQTPHSMRKSAVADARKKIFGYACGMPGEEQWVRPLQGRQMMKWYWPSKYMLQDVQMAQYFQMQAMRFAPRPAHVSLTTLSATMEQCWKKRDAVRAFFQSIDEKVLRENPTLQDLYGLYRTLCPDDPLRTPVDPALWRDPGFTWQHTADQRIVSSSTNREQQGDPSEPAMATRRVAQEQATDKRHISPANINDDVAALLFSRTEQSGAIRNVCAASPYLHGGKNNRSRDRFHNGAREANSSEEDSLEQPKSLILDTESRGTALSRSRTQECLLALSALAETGLGQSASELIQQPVVLRVDIGLGDREPVQDTTAFRKKQEQSRRTLQAALDHDERLARYHGAKHRFFDPLFRRRRLSFLDRFARERIKGEKARQLGAQLYVKHP…	hypothetical protein	mS33/mS27	PF3D7_1242500	ETH2_0940100	TA17875	BMR1_02g01610	Cvel_11155	Vbra_8892	Pmar_PMAR027858	AK812_SmicGene198	PGLA1383_LOCUS53726
TGME49_215020	2	530	MLRLQLAPERVLSPAVSAHTPRLPLRFCSKLDGLLAARPIPPACAARGDDADFTTEAPASLRELQGRLSSLKTARAGFPRSVAPLTLLDASISRLSSLHTYSEASSRPAHLSSLSRAVRRPSPLASETPPSPGTPSAPSTLSPVLRRSSLSSFSSSLSPAFDSSLSFRSSPFVSSSRASSSVASSPGSGDAAARGRKTRRVFSGTGGLVEDGDQPFRANCGGEDRRVWRFPRRPPGGESWRTVFASHGMRHLAELYDGSGSPAEEAREKEAKLNWFALGRVVDQNRGRHLAGYTVPYKFRIIDPISVAKSVPKNLGQLNRRTQTGDQYVDFSQNRFPVLNTAENFRYWKDRGLDRLLPRVFPLKLPAHRRVDPLLREYIFFLHSMDPARFSIRKLGERY…	hypothetical protein	mS45	PF3D7_0105500	ETH2_0835300	BEWA_049750	BMR1_02g01790	Cvel_21279	Vbra_16970	Pmar_PMAR028044	STRI2592_LOCUS21182	PGLA1383_LOCUS50991
TGME49_225380	2	447	MPAATALPNPSVPRAALVAARFLRPPGRFKRAELREHPRSKTGAFANLVKTAVRLREKARAFSLVPPPRLIPIPLPARKKHLESVRGVPTVSSDVLARRLHFLLGPAAIEQQKAAKMQRGLTPYQTELFMWERQMREIRKIYRAQYLQRLAEVTEEERQKQLQLYLQEKRERRLRREEQLQRIYDDKKRRAVLKDRMRIEKKVTQSLQTARVSRRKVAHVLWLKKLQDSSDFLQEQEEAARGVAALARARAKETGEEEEELLATEMAKLKENAFVNLPSRNVSVPDLLAQLGLNDEKVKSIKKKITGTDNVFRHIMEESFAVLPEDGPEFEEDGGVSAKQQKSQILSERQRAVLTYAGFTEAEKLRLLDEKIDMLNKKLDEDYELRGAPQNLVYLQLRD…	hypothetical protein	mS26	PF3D7_1012100	ETH2_0310700	TA06125	BMR1_03g04115	Cvel_24815	Vbra_19432	Pmar_PMAR013756	SPIL2461_LOCUS6215	PGLA1383_LOCUS17880
TGME49_227860	2	377	MGKGAVHYTGTNFRRVQRLDIVDRMRALVAQGLVDAPLWLSAAERAPPMELSNLKLMDRKVHNKYLSLTQAVLKKYPNMRFQDCYVDGNDWSKGNDSYRADHPVMQFVALQLRLMNLGLDRHAAFREAEQAFYARRMQLEKQQKLNMAAAVVAAAARDPSAFARRPGSRGQGGSVPSSSLPRLTAMGLGDVQPLFTSGQAYWQFEIAKSQANHLLRIRSVLRRMKAQAEAAAQQEAESPSSSPPPSPSSPSAAASPSPRPSRRGANGLQSLRQRAFSLSERQRRASLLGQRSQAEEASPLSSLAARSSVSSTASGGDQRDSEGSAERGRELSERASLSGEEEELEEGEYLAEPIDEEAMMRWFDAGEEEFDGDEDRD	hypothetical protein	mS23	PF3D7_0728300	ETH2_0502700	TA18525	BmR1_04g05550	Cvel_4778	Vbra_1168	FOZ63_031219	SLIN2456_LOCUS4894	PGLA1383_LOCUS31289
TGME49_236520	2	302	MASGDVNIQTEKEVPPPLKSGIGEPKKTGYKFPHVFFPYKSRYRSPHRQRWWPGSAPRFLLHSHPKRWAPRRDLSFAFFAFHGLKPFAEKNLYELMHSLPLRGASSYFWREADSDPWKHLGRKANRLQARGVRTQPACDSEVQASGEAGNEAADHKPAGASTGDASQPPQGRGGRKQLVFSPREIYYKRRPFHALVFGRLSVGQLGASPPEAVPPEPERAEKPPDCESKEQRKCAGVSRVLKHPEIIRGLSRVAPPQASLGGWKWRPPKDASRWIFRPKFPLPFRPELFQPDPETHAKNPSA	hypothetical protein	mS34	PF3D7_1460200	ETH2_1001500	TA14725	BMR1_01G02190	Cvel_4993	Vbra_16655	ND	SPIL2461_LOCUS22212	PGLA1383_LOCUS3980
TGME49_288990	2	597	MAVVERGLLPRIVHRLQRPKPAGLSMETPARALSYSRPWVSPVSFLSASTSSCNLPPQKSTLLTESPVDTFTCSLSRPGIQLTIRRGGRYTRAGDQLSSRPPPSHIFPMASFPRCQYAGRDLDFWAHIRCFSRDFSLVSKGERTATAARIPSMPPTVPPSPHHQFGICSVDGHRSKSSGFLRSRFPCLVSASLLSVSPFVSRARSAPASFAFSPASVLSSPCVLSLSSSSSCPSFSSFSRPHLNSTRSPTRPPVHRRKEGKNDETGCRPRSGSPGQYFLEMPPRVFGLNRGYQVGAHFFLCSARRSFAAAAGGGTAGRSRSSVGLVLGSNAKSLVDIPVRPKPRRFFDLKTFKRFILRYKQKEEEAEDLLLKRTYTKPLPEGWTVLTFLEKINIGENAE…	homeobox domain-containing protein	mS41	PF3D7_1309800	ETH2_0727300	TA14505	BMR1_01G02210	Cvel_12097	Vbra_20830	FOZ63_026998	STRI2592_LOCUS490	PGLA1383_LOCUS30605
TGME49_294190	2	716	MFPAHHFSRGPVFLENADTMRNLFSSLCSLGDRGGKPVCGLRQQQRRRVKINFPVQTAIQERREARQEKNEQSRGSSTLSPPTSSCFSPSAFSPSSSSSFKSLLSCNVSPSSSPLVLRFESRSSRSLFSSFCLSDSPRRPSSSPSPLLLSSTAHAPGSGRRHRETLWCLRSSQRGVRTGFFRTDPGFIDPEDVLFAEDPVRTWSHADGGGDLAEEVLERSNVGMGTCILNNASGVLNMKGLCGLFRKLRDLEVNPLKRFVVLTSRHRHFFSTGFDLKELLFLAELTQKSTEKTIPLVALWQLRNLCDVAYLVHNYTKPLIVLMNGATAGSGASLCCLANRSAAYHSSSFTCDPTAYGWIPDSGMSFVLANLRGSLGVFLALTGHTLSGPDLIWSGLCKH…	enoyl-CoA hydratase/isomerase family protein	mS47	PF3D7_1017200	ETH2_1536200	TA03560	BMR1_03g02630	Cvel_24219	Vbra_3010	Pmar_PMAR019896	STRI2592_LOCUS35142	PGLA1383_LOCUS35855
TGME49_310118	2	791	MATPFRGSAILSRREAQNRLSHVLFPSSSSFSPFSFSSFSSPSCPFVRQSPLRDASWSSEALPLLRRRLSSASRPSAAGNSSVCRVFSIRSFPLLRRRRCIQSRFSLSSRGFASRSDFDLPLRSSRTTATDAEKRRVSAPLYSSSSSSSSSSSSLSSSALAGEPPGTELGDSLAEEGVRASTGHHAEKARKRRSLPDHFPVLLASLPFDSANVDKAAALAAGTFASVERSEPVQQPFLFLDPVGVYMPVLTHCSLHTRGEGDCPETDRRRAKTKSDTKTDGEEKEKETDGEGERGECGGGVGVEDVGRFRLFDRHRLVELLPEGLAGELSRDVEMIPSATSPIGVMLRKATLELQMQLELFARVHAKSSADTRGETPLPRKRKETRKDGERDAREKKKD…	ribosomal protein S29, putative	ms29	PF3D7_1445300	ETH2_0526200	TA19100	BMR1_02g00230	Cvel_9778	Vbra_7211	Pmar_PMAR024519	SNAT2548_LOCUS25613	PGLA1383_LOCUS43622
TGME49_313160	2	138	MNGCSKRKSHRLLKPVFELQQSFPKIQHWQGAEILHRLKQKEKDAAVIHPCIDTWGDYAQCLRRYPATSAARCRVESDRHTRCLQQHGRWKPSDSLEALKLLEMFKVFNETARFKYPPPPVHSLVRGCAFPFSDPPKK	hypothetical protein	mS37	PF3D7_0105100	ETH2_1217100	BEWA_038030	BMR1_03g03505	Cvel_28834	Vbra_12054	FOZ63_001776	ND	PGLA1383_LOCUS468
TGME49_263840	3	939	MCMQIVISFESSFCRVRELRGFVSTRCARVRFCSTSARPLERNWIPSRANWNFSPASKMAARFPPFRSLHPLLPPCRFSRKNLTDAKTTPRTEEASSSLHLPSASFSLQLSLRAEAGFASQVHEADRSPFLSSSPRPFFRRPYSVLCSSLGPGIPRGVPDLLRAPSFREERRVFSQTSSSGDPNVPSNKRETAKNPPASGRFRLLRAVENLVSARAKRGPVSSPETPGGPLSPVSASAAPEREGAGDTPQQNAEGERDLEETEAKSESEKITDEGSHWLARRARGSRLATGRSLLAGQPDGCSVQDRREDGSESKPVTVVYAHASSMETTRPASSASLSRFLSNLLPRLFLFPTPLSSAQRTAEKPVAEGASVGAESAAREPLLSPSQRQSLPFNFVTV…	hypothetical protein	mS137	PF3D7_1318600	ETH2_1462800	ND	ND	Cvel_17818	Vbra_20242	ND	ND	ND
TGME49_297890	3	1547	MRGVRPSCFTDCLHKPCFCLATNGGAPGLRVSHAPGGLHQQAPFRGANLDGFGGKQQTASRSVCSRCGAPFDRPYLTQRDSPCLPRNTRTRPNVARSQGVEDCVSSRVGFHGNADLPPSMTTCGFAHFPSGIISFPTSSAASIRQSNELSKCSFTDPDSVCIPAQHHGSPTHWDGPHRFLFRRRLTTLASTLSLSRSARKVPVCGTSQLSPREFRRQSLKLQRQGELFGYFAGLPYVSWRSLLRVLHLLVTKPFFRGQDLLALPVVCKRLGVSDFRVVDRLLAGAVVRPSMNFASPFSDSSDGQVTEEDRSCLRTGDTSTKPDPAYRAHAPTAARVALKKRPPFSLFVASLDDWPVQHHPHHMHAVQRLLAAICANLHNYTTPDLLLLFDGLTALGTPQ…	hypothetical protein	mS138	ND	ETH2_1542400	ND	ND	ND	ND	ND	ND	ND
TGME49_268260	3	801	MRLPAEDSLARPRGLRLSLPVSRRCRGRVSAASRGRLSPLASAVSIPFPPLTRFSRFSSSLPSFCVHRRLFSLSSSSLSFCSSPSPTRQEVSSPPSASRSSSPLSSHLSSHLSSSFLSSLGSRRALQTRPLSVCRSPSLNSFSCLCHFVSSLTRPSLSSPAQRAPPSALCSDPCLHVASSSLSSPRRFSSLRLSQKDARGSGYLPAQRFLSLLKASPEEYRSLLREATQAKIVDPAFLRVASQRFFALSDRFYPPEILDILSDFASFPYSDEALLAAVAGRLEDQLVEPSPKRLAALLSLSARLGLCHPSIRDPLTKHIEEKMYAFDAALLDSLCRTVGSLLSPRLPLLDGLATQAQLLASDLRAGEQSLETGDEVAQRRYIALLFRCLEGLSRQRYSQ…	hypothetical protein	mS139 (HPR)	PF3D7_1437600	ETH2_1006500	TA06485	BMR1_03g04655	Cvel_7637	Vbra_10928	ND	STRI2592_LOCUS40228	PGLA1383_LOCUS55422
TGME49_227990	3	1053	MQSLVNALPEMASRRLVLAASPSASLSSPPLSSSLSPPSSPLSSSCCLSPVSSSVSSPRSSHSLRACLLRFRRRSASGCPASLRRLFPGNARVPSSPASLHSLSCPLLGETGFLQFDSSLASRSLRSSPAFQELLAASPARTRSPQFPRYGRALSSIARASQSLLNRALVCSSLTLPQQLVSPAKHADRDLSRLRRSQRRASPSTFLQRTPQSRELPGPVLERSKPRCTYTPKWMYTPDSVCAGNVNAPFRAFSTGVTDEKATTVAEKGASSADIPSESRSRAQPPVLSRSLRQTFPYVLPVIRPLQALAALPVWQQGTSPRSLELRSVSVRLAHAFMPPFSTETEELWCAYIRRLLAGSALASADENHREQKSEKSRPNPVQLSVDLGLQIARLFASR…	hypothetical protein	mS140	PF3D7_1436700	ETH2_1507000	TA05065	BmR1_04g05886	Cvel_22970	Vbra_15523	ND	STRI2592_LOCUS45291	ND
TGME49_310300	3	930	MFSRSQMLRQGTRQSSFLSSSASFLSLSSRFSSPEMIFASRLFSSSFSPRPLSPVSSSLLALSFLSPSSSVPLSSSSLSSSSASSSSSFSHAESARAYSETARDRSPPCAFASQGGGFPTLAAAFLRRFASSSSPSPRKKGECIVADEADEVAESLLSSVSSSPSSPSSSAWLLDTGEIVPGAFASVKKVGDFPLLPLSLLLSRLKERRQELLRDWQVHAVRQAAVREPLAEATRENDGGAGPRAVEAFAREEERIQRKIKILELLACGGLEENASSQGAIGDAKRIAFLAHADAVNLLLLLAAEAETLARPGEREETEGKEGSSAVGEISKQEERQLWRLKCEGNEEKWNLCISRLKELALDHEDSFLVFYAMCSTNRFDAVLLPALLERLEASFFSS…	hypothetical protein	mS141	ND	ETH2_1302600	ND	ND	Cvel_13147	Vbra_21112	ND	STRI2592_LOCUS7488	PGLA1383_LOCUS35647
TGME49_290650	3	686	MSAVLLVRCVKQGTWSSPRSSAAQRFSRRLFSTASASRQSEDAPSLPPQTTRGLLHAGRRHRLLQRFCAASFMPSAPREDGSDLPPFSVCARRLSRSPAHPSEKAAHSSRSSTSSSSSSTASSSPASSSFPASAASFQGTASFQAREEQRRQALKSFISRLDDLFNLPHQQWLPLHSGAPLGAKREAARRHGDSGRFAKSREKRLRPEALSPESPAEAEAVESPNGRDRLSPTNGRDDALSAQEAFLAACRLASTRGDFQWCLQGLNLLVNFGRLRPDWELSDRLMALSLHCRRPEQAEQLLSAFPHFLACPPSPVLLFTLIDEALAAGRPQDVRRIFATMREQWQLALRPAFYVAAIRAMLLLPTSADQSLKEAQLVAEDAAALGVPLPPVAHQLLVE…	hypothetical protein	mS142	PF3D7_1034800	ETH2_0724600	TA08500	BMR1_02g03665	Cvel_17342	Vbra_5304	FOZ63_026793	STRI2592_LOCUS40251	ND
TGME49_229900	3	698	MLNSGTAPLGRRARRVAAESLLHSPHLPLISRQSKRRNARPRCCSSSLLASFSLSSVSSPVASPPSAVAPVSLSSGPLSGSVSRFSSSSMSPFSEASFSVPHSRSFVFVPARPSTFSRTNGPVSPSAVLSSSFVCSSSLSSPFSLASSAASALASPLGSRNFSSSHLSRKLRLHQERASRGHIEYLRQLERPPTPSPFPLPPSPSPSSPASAAAAKAAAFAEQAAAQTPEPSVLVRSAEEWIKRDFFFPLSHQPDTATAGEAARALERELGLSRGDEAADAAPLLLSAEGPQYGGLLQQIELPGFGEINVVHGDLLSGSDREALQRRAEEESAGRPGQEKQEGNVLAADAMLVPVPPNFLPYRGFGLEVLERGGPALQKAAFVEVKRKLQQREVARDLL…	MACRO domain-containing protein	mS143	PF3D7_1314300	ETH2_0733800	TA05030	BmR1_04g05836	Cvel_30307	Vbra_20394	Pmar_PMAR009806	STRI2592_LOCUS14068	PGLA1383_LOCUS38256
TGME49_229740	3	547	MSPLLPVSPVMGRRVSPVSLHALTTPLGIRQRQNLAPRLSPISCRSTVGASPPAASFPPSSSCALSPNLRRAGLSGLLLSSTPGTSCETTRITRRAGASSSSSSSSSPRSSSDFLGSACSCVSACFSSPRLSPFRPPLRFDLAITTRASRMLKDFAAKKQLASQARAFSALTRDSVEIQPAFDRLEGFLLSNLPPEVTNNQQLLSSLLGRSGLPVPPLTDASSSSSSSPSSSSTSSSSSSSNSASILLQRSRLGRTAGRCLVLLPFPSSAFLTGEDRKALQTRLAAVLPAGSTVTACDRNDVENCIEEFERYFFLTEDLQRLGVPSNLRKVVTLSPVPPTYGRREVRDLLREHANVDVDPRDIVFRFRKDGVQGDTCYVLCRSERDAGVVLARIQETAV…	hypothetical protein	mS144	PF3D7_0812000	ETH2_0956100	TA10265	BMR1_01G01285	Cvel_31868	Vbra_7940	FOZ63_021824	STRI2592_LOCUS36574	PGLA1383_LOCUS19718
TGME49_220200	3	680	MPRPLASRRLSALRACRRTSLASVSSAGRYSSLPSAPLSLCFPDAPSVCRPFSVCRSHLYAPFSPESFDSSQRSSAQTYRHRRFISSLAAVSTVRSPTSTGNNPASPSSPVSSSSSSSVLFSSSCVLPAFSASSVSASSASSSVPFSASCVLPAFSCFHSIRERRGDGREGCLRLGSAPPLVALRRLGCEKTSELPALPKTRARFFSVNAGEAPERGEGKDAAENTGERAETQKFREEKDSPEKAGKETEGDSAETTASRAESPTEAKDARGGGGAKDGAEDQPASVAGLSSPPSLSEESEAATTPAPPAASLPPQWWDCPEALVEFLLPPPVENFFSVDGADLDRGRVEAVIRRVYTHSKADLAAPAEPSAWSSDTASATGDAPAPWLQYPEPNALWP…	hypothetical protein	mS145	PF3D7_0408400	ETH2_1242300	TA15780	BmR1_04g07215	Cvel_3433	Vbra_10688	FOZ63_027971	ND	PGLA1383_LOCUS44924
TGME49_235398	3	612	MSLGRALSTSTSLSCEMHCRGCVNVARRTLFLPSSPSSSLPLSSCASAQSLCVSSLCPAASRCVMPQLRGIPASSPPASAVDSSLSPSPSYVSPSLWPSCSPSPFFRNSLLAASSSPASSCALRFSSVSHPRLAASRDAEGRTSTNSSSVSPSTSSKEAVFLRSFESRYGALRQEDRLKILAEKRKEILDLSPLPWERFRPVNLDAELAGQREEEKRREERRASRRDELERDKPAHLRRHKVKAQRLRQEEDDDHYITSANFSEPVELLSLAEDLHKAEIYTQTTEKLEKQWPAAGGVAKGIQGDQFFDVMAAAVREDLQDQSRPVLVNELTDHENPYCMKREALRRLVLHACTRNCLDETLTDTLLDRRADLQRLRSKARLPPEVLEPLAAFVGITRF…	hypothetical protein	mS146	PF3D7_1024700	ETH2_1326000	TA17075	BMR1_03g01271	Cvel_11009	Vbra_9699	Pmar_PMAR013269	SNAT2548_LOCUS24831	PGLA1383_LOCUS32437
TGME49_312390	3	304	MPRGSHRGGVFPVSGLTWGMNRPYLKRGLYQHRRDHIFTPRWGTRTANFNPSALPDGSTRRWENDAFKAWPLYGLPHHVKLYAVNEARYLVPAARCTAGPEITQYILNQLDPGGAGRNCSGIGRPDVRLPLAKPAAPSTTHLPRHLVQIARHVMGEAGEKVRRKALSFASTLSDQGFSPDVFDPFGTPLSERSRIKRLYNLVCEADSWRVKPDSRGGKGSVPAEAVNAFPFVDEKAALVRDLPLAEILYSRHTHRLQSRRHPFWIDMGYKKRIVRIPYLYRRRVAKEEAQEREFGLSRAHGSPL	hypothetical protein	mS147	PF3D7_0624100	ETH2_1412400	TA19805	BMR1_03g04605	Cvel_1736	Vbra_2790	ND	STRI2592_LOCUS37139	ND
TGME49_249790	3	235	MAPFPRGIVKPRSAKVRAILNLSVEQRQPNPLRAPRKSLLDPPPCVAPLEKGNPKLDRQFDTLNRSITGFRKYKAPHTTAPRVVRDRDETNFHEMLGKFRFDLQGSFKENGDMLRDSLLQVGRDLFLVGWVKCRSRFATGHIQGDVHALSYMRRYLEKHVDESVSSVRFYEENFGMPLLEYERLSAVNDFRAPGKKQQHALRAAEKNKAKKLEQESLRHAQELERFYEENCIRNY	hypothetical protein	mS148	PF3D7_0605200	ETH2_1030000	TA11800	BMR1_03g02085	Cvel_26520	Vbra_5886	FOZ63_020311	SNAT2548_LOCUS7287	PGLA1383_LOCUS5273
TGME49_294750	3	302	MATARLAAGGSTALPSFWSTSPFLPAGSSVQFFRRTNRFVSPRISCLGQVAPVRHDLNTVPLHHQRSRMGLSVSLRSFSASASSTWETSRAPPSTEGDSLSPPPASPASPVSSSRLSSSSSTSSSSSSASSSSSASASPPSAGDPAFPAERLHSLFARADVLAHLLHSRLALPLLYPLNSGGALTNPLNSAASPDSPAALNSIATSRWKREEVMSALATVTPLVLAATSVSRFLKTAHALSYFAGPACAAASGPRDRRRREAGGERRQGQALGRSRVHFLRPQLWRVLKPGEERTTKHLKWR	hypothetical protein	mS149	PF3D7_1366200	ETH2_0835900	TA13765	BMR1_03g04372	Cvel_9572	Vbra_21455	FOL47_003918	ND	PGLA1383_LOCUS45470
TGME49_264730	3	147	MAFRYRREGQFTKFRVHFDRSGFRPYIDELKWEIMDWHYKRAMGPQMKKTLMSYQEGSEKLQYMHDLIALGTAKAKFPHATKRFFFVPALPVTIPYRRSSNPFCLLSANKTGWLQWSPKQRVPFPQPLGKRKVGGTDPQPPVFPKGT	hypothetical protein	mS151	PF3D7_0305400	ETH_00041325	TOT_030000603	BMR1_03g02670	Cvel_19071	Vbra_4338	FOZ63_025525	SNAT2548_LOCUS1160	PGLA1383_LOCUS38949
TGME49_263680	3	181	MFLSPTVLGWRTRGFRWDLCQRGRRRWVHINYPPRNRSTVQMLDESHEKLVFVCNGYIDRLDPRLLPERLRKRLERNRKAALTRFDGKLPWGQAVESAIKRIHTPCLAFAQAHSHHLLEAFSMAEVLEIEKLIPEIREAFKASKAKLAEQEAQDKFTRHVSVDLVDLKEDPVSFPFTLKQR	hypothetical protein	mS152	PF3D7_1228000	ETH2_0419000	ND	BMR1_01G02611	Cvel_18788	Vbra_14527	ND	ND	ND
TGME49_297100	3	268	MGAVSPPTVRGFLLSSVANFLSVTPLSGVPKTVSIRHVAAVQARGTRASSRPYHTSRRNAMTPPQSNQICCARVLPCFYRSLSSSSSSGPEEASSSPEASSASSLPRLLDSELTAIFQGAAAGPRAATGKDKSQKRKITVSSNRLFKALLQSGILDRDLTGSSAQNSPRPVVEFQKLCDLYEEGRFYRTWAGGAHILKISGVKGLAPPGGNLKGGIIDGTPKHMSYEEFRTFVHAVRVWLRDERSPVPLCDATVRATGSSRMPAHVLD	hypothetical protein	mS153	ND	ND	ND	ND	ND	ND	ND	ND	ND
TGME49_257650	3	421	MAGKSLEARCLLTMKRRFVASPVCYKSFLPSSLLSSLSSPSHSAYPPSASPSSSSSHSLSCPPHSLSSPFSLSSRSLSSSSPLRSSPSSSRSSPASSSSSPPSPAFPAGSVVSAFCASSLAAVFALPGALSGLGRDRLWACVSSRSVSFKNRAEWRAFMRLPPKSRVEPRRPIPRIFPWRMAHNPLPRRYPLYKHRTLFLPLSLPSYSPQPAISGVAVAPLTITTNAAQLPRTLLLQSAVRQLRPLSAPQSPSPSSPQSSPSQASSEPSFPLNLPGVLREGGLRRREGARSSSWLASLATSLQDDAAQLAGQCFPSASPNISRPASCAFAGTFLAVYSSDEFPAICVVREALGRVAPGVRLALRQEAGEGLLKIFRDDGMAVFVKDEVNRLDRTRKTAL…	hypothetical protein	mS154	PF3D7_0318200	ND	ND	ND	ND	ND	ND	ND	ND
TGME49_236820	3	475	MLRPLSLQPTRQLAAKGPTCVSCEVRSSLISCGKASSVSEGRDSPAEPLPRLLCFSFPRLSPRTASSALSHRVPLCCCTPSSILSLSASPLHPVSFFSAVCADVREVARAQTRLLRAFASSRETSLKKGKKTPAGLSGHRADSAETAQAEERWTLGSSPSSTSSLSSDSSASSSASSFLSRSSAARKQAAARVKEVSSKRAEDGEEQPDALPRPPAGATKKAAARVALTESEEACGVEADEEGDSSGGGGAFAEGGCSKETEESATSARGRPKVACVKAAQESRSETVETPERSGDRSSGVSTPRGSSVPSSATALPPLSAALTESQTAAVVPEGFSPEPAVASSVFFEEDDSVYRQFACMRRVREEPRLRTALESFKVASKNATKTRGRAWSVYEGWP…	hypothetical protein	mS155	PF3D7_1336100	ETH2_1148200	TA11035	BMR1_03g02906	Cvel_24068	Vbra_21725	ND	STRI2592_LOCUS28063	ND
TGME49_500067	3	280	MVRSIMAVHRGTLSPSLSMLVSSGSSLPVSARRFSPYRMQSCLPGQPRHFPSLSRLFSPVSCPSPHLFSHVGLASPSTSTLTHAPPLFLPVSALPSSPSSCIKSKSASSLLSPPVSSSVSSLLSFSLVSSSLPSPLRYSPGSPSCRFYRHWSRHRAFDRLRRLPNKALRPGKCAGSLFPSLPASVGDAPSVHGDFCVVRRADGGFHLVPPYPPRINRTVEPYPPSAGNFYELNRQFKLQWKNVEYQFVPKLLPRPWGRAGPWGGDLVRIFHRRTKKKPAH	hypothetical protein	mS156	PF3D7_0406600	ETH2_0400700	TA20800	BMR1_02g01425	Cvel_9400	Vbra_16893	ND	STRI2592_LOCUS29076	PGLA1383_LOCUS52558
TGME49_227310	3	181	MAARRVGGIGRRCFLTLHCSACSFFFQTSDAIKLILTQQHHILRKKGETRFLSGASGDAVHLESVGASNEAQGNRPSSSSSPSSSGGTRDKGVSRRVVAAAASSAASKFSLLPLADASLLLKRRGALVLRSLHGDPLVGSRRQRGEFAPQAPTAEMAKMLNKSCVPCPRCKREGRWEEGKK	hypothetical protein	mS157	ND	ND	ND	ND	ND	ND	ND	ND	ND
TGME49_222390	3	316	MSSFRLVSLYKDAPASSAVWVRFSAASSRCVSCLSEFSVSKGARTCWRNTLSGGVSSFEKTPVAPASGARTSPSPRSVASTSSSSSASPCVSSSGSPSQSPQPPLSEGCARLLCLHLSGRRAERLSAPVRERADHTRADRRGGNGEDACSSTEGRAATLNRSESSSPSLPRRFSSVGVGPSALAPGRLPVLGAPTFLRLWLPLRCAYTRAFSSDSESGSKYGPEAPQPPAGLHWSWWELYVKGVNPEYPPRQRMFAFLTAQGVDVLEMEIREIEDVTRWLEMSNVYGEKFPRFPYDVTFQDKIEALKEKYPLAKKN	hypothetical protein	mS158	PF3D7_0622400	ND	TA11170	BBOV_III009550	Cvel_5535	Vbra_13392	ND	ND	ND
TGME49_267340	3	110	MFLSRWLSAITYKMRVPYGVKQSDQYRQAKKQTKLAAKNARKMKESKGLLLEGKKTALCMNLMQNTGIAWYRSLQVCKHLEMHRRAPVPRVTAGFREKVTQAVAVVKLGR	hypothetical protein	mS159	PF3D7_1007600	ETH2_1253100	TOT_030000719	BMR1_02g03555	ND	Vbra_11851	Pmar_PMAR006975	STRI2592_LOCUS38224	PGLA1383_LOCUS37678
TGME49_318340	3	193	MAGRAFAFPAGPPSGLAKSPVALTRVQAPFVSLLARPYPPVPFCSHTFSSASSLFSCYQLARGYVRPFPVLTRRLRRAFSTAPSSSVSSSPSSRASSSSSSAASSSSSPASPSSAEGSGKTAGSGKKSGESFFLSLCELEQKKRTERAIQHSQDLWKKRTAAKDAHSEKTPELYDGPFWLKFWRRKKRPGARG	hypothetical protein	mS160	PF3D7_1319500	ND	ND	ND	ND	Vbra_17474	ND	ND	ND
TGME49_247640	3	341	MATPLTHSIRNAGLQVYRHLTLSALPWRSPLPTHAARSGDERTSHEGSNSVSSPLRSRHTCLWCDARWRPSPSGSLLSSPPREASLRELQMHSAEVRIHGREAGENFVSRVPAESAGEGPLAACRKGSCRDAAGDELEGGTGEKGTFWVGKEESVGTSTLLGFCELERDARARIRVLRQPHSSLSATLCASSASVSRNSDAPAEVPWSRVDSEKCLLSSSLSSSALGSGEARFFLAPSLSPFFSVRDGGGPVRAEGLKQQEMVQKQALMGVQTVEGEGTRKGEEKEGLRRQGKVKGDALTDMLFESEHAPKVEMECMNKKNRLALRKRRRRMGERVSLRYR	hypothetical protein	mS161	PF3D7_1113200	ETH2_1541900	BEWA_043200	ND	ND	ND	FOZ63_010780	ND	ND
TGME49_290180	3	432	MDRAGLLFLRGAAGPGPLKCFGPRVEAFSGSISLLSLDSRGPTPFRTPFHTTSALSKSRQPPKESPESAAACTFSPLFPSPVRASPHRNLLGARVSVPCKPLACVGAPKRRHGETSDGFSSRAAVAAEALPPWPSDFLQSEEIAVDSPQKPTGFSRPSNARVSPAPNAWEAAAVFRRLHAFDSGLRGDASGAFAASATCGCLAAASRRNPCLPAYQLSWNLLQARMFGGRAGGLKRRKPRRDPGRVIQSGMGRRQEFFWPEKARRTRVPLYQNSRPNLVYDQRFRRFMCMWYANGVQVFRPFSCRGRRGGRGKEGLPDGLGIGRGSGTWERARAKAVVLLKQLQRQGHLDRLAKPDVTRSGVRGVYFDTEEKLWVATWNEHGLRRFKAFPTMEMGFDAA…	AP2 domain transcription factor AP2IX-6	mS150 (mtAP2-1)	PF3D7_1305200	ETH2_0835100	TA02615	BMR1_01G00570	Cvel_20952	Vbra_2584	FOZ63_004105	STRI2592_LOCUS9050	PGLA1383_LOCUS51609
	Note:	ND	> E-10	[E-10, E-40]	[E-40, E-80]	< E-80
	1: euk. bac. univ. SSU RPs
	2: mito SSU RPs
	3: species-specific SSU RPs

## Sheet: LSU-rRNAs
Assigned Name	Block	Sequence (Tetzlaff et al., 2024 )	RIP-Seq	RIP-Seq sequence	Length	Chain	Sequence in the structure	Modeled residues	cryo-EM length
LSUA	U	TTAGTATGATCTCAAAGTACCAGAAGCCATGTGATCTATATAGTATAACGGGACATTAGACCGAACCTGCGATAGATAAATATATCTTGGATGATTGTATATTAGCGGCTAAATGTCAATCAAACATGCGAATTTTAGGTTTTCCATGAAATCTATTTGGAAGAAGAGGCTTG	perfect match		173	IO	GUUAGUAUGAUCUCAAAGUACCAGAAGCCAUGUGAUCUAUAUAGUAUAACGGGACAUUAGACCGAACCUGCGAUAGAUAAAUAUAUCUUGGAUGAUUGUAUAUUAGCGGCUAAAUGUCAAUCAAACAUGCGAAUUUUAGGUUUUCCAUGAAAUCUAUUUGGAAGAAGAGGCUUGAAAAAA	1-173+6A	180
LSUB	T	ATGTTTGCTTGGAAGCTGTAGTCATT	perfect match		26	I2	AUGUUUGCUUGGAAGCUGUAGUCAUUAAAAA	1-26+5A	31
LSUC	P+H	undetected	Newly identified	CTAAAGATAGCGTGAAAGCTC	21	IG	CUAAAGAUAGCGUGAAAGCUCAAAAA	1-21+5A	26
LSUD/E	H	AGGAGAGCGTCTGTTGTACATCAACACTAGATACCGCTAATACCACTGTAGAGGTATAGTATATAATCCCTGCCCGGTGCAGTAACATGTAAACGGCGGCTGTATTATGACGGTCCAAAGGTAGGAAAATCCTTGTCGGGTAATTATCGTCGTGCGTGAAAGTTGGTCCGACTCTTCACATGTCGTTTATCTAAAACTTTTTGAAATAGAATTATCTTTGAATATGAGGATCGAGATGGCCCGACGGTTAGACCCTGAGCACCTTTACATCCCTTAAATC	perfect match		280	IJ	AGGAGAGCGUCUGUUGUACAUCAACACUAGAUACCGCUAAUACCACUGUAGAGGUAUAGUAUAUAAUCCCUGCCCGGUGCAGUAACAUGUAAACGGCGGCUGUUGACGGUCCAAAGGUAGGAAAAUCCUUGUCGGGUAAUUAUCGUCGUGCGUGAAAGUUGGUCCGACUCUUCACAUGUCGUUUAUCUAAAACUUUUUGAAAUAGAAUUAUCUUUGAAUAUGAGGAUCGAGAUGGCCCGACGGUUAGACCCUGAGCACCUUUACAUCCCUUAAAUCAAA	1-103, 108-280+2A	279
LSUF/G	M	ATATAACGGTCGTAAGGTACGCCGGGGATAACAGGTCAGATAATATTGGGAGTTCTAATCCTCGGATTGTATCAGCACCTCCATGTCGGCTCATTACTCCCTTGTTATTGAACAAGATTCAGTTAGGAACGATAGTTCACCGTCAGATGTAATACGTGAGCTGGGTTAAGAACGTCTGGAGACAGTTTGTTCCCTATCTACCATTT	perfect match		206	IM	AUAUAACGGUCGUAAGGUACGCCGGGGAUAACAGGUCAGAUAAUAUUGGGAGUUCUAAUCCUCGGAUUGUAUCAGCACCUCCAUGUCGGCUCAUUACUCCCUUGUUAUUGAACAAGAUUCAGUUAGGAACGAUAGUUCACCGUCAGAUGUAAUACGUGAGCUGGGUGUCUGGAGACAGUUUGUUCCCUAUCUAC	1-166, 174-201	194
RNA1	I+Kp	CCTTTTAATTGATTATGCTGACTTTAGTCCCGATAAACTACAGTTCTGCTTAAACTGAGGAGTCAAGTAGGTACAAACCGTACAAGGATTAATTAT	perfect match		96	I4	CCUUUUAAUUGAUUAUGCUGACUUUAGUCCCGAUAAACUACAGUUCUGCUUAAACUGAGGAGUCAAGUAGGUACAAACCGUACAAGGAUUAAUU	1-94	94
RNA10	O+K	GAGTCTAGCTTCAGTTGTTATCTGATTGGTATTGCATGCCCTGAGTACGTAAGGAAAAGGAAAGGTTAACCGCTATTTAAACA	perfect match		83	IF	GAGUCUAGCUUCAGUUGUUAUCUGAUUGGUAUUGCAUGCCCUGAGUACGUAAGGAAAAGGAAAGGUUAACCGCUAUUUAAACAAAAAA	1-83+5A	88
RNA11	H	AGATGTTGCGTACATTCCTTAATATCTGGAACGATAGATTATGATTAGGTAGTGG	perfect match		55	I7	UUGCGUACAUUCCUUAAUAUCUGGAACGAUAGAUUAUGAUUAGGUAGUGGAAAAAAAAAAAAAAAAAAA	6-55+19A	69
RNA13	U+Kp	AAAGGGATGTTTAGCCGGGAAGTTAGCGTCTAAC	perfect match		34	II	AAGGGAUGUUUAGCCGGGAAGUUAGCGUCUAACAAAAAAAAAAAAAAA	2-34+15A	48
RNA14	H	ACAGGATCAAATCTTCCTTGAGCGACTCGACAGGC	perfect match		35	I6	ACAGGAUCAAAUCUUCCUUGAGCGACUCGACAGGCAAAAAAAAAAAAAAA	1-35+15A	50
RNA15	U	CGGCGAGAAGGGAAGTGTGTTTCAAAG	perfect match		27	IE	CGGCGAGAAGGGAAGUGUGUUUCAAAGAA	1-27+2A	29
RNA16	Q+H	CTTCTTGGCATAACGTTGTGTAGTTA	perfect match		26	IH	UUCUUGGCAUAACGUUGUGUAGUUAAA	2-26+2A	27
RNA2	D+Kp	GGACTCCTTAACTTAAACTGAGGAGTCAAGTAGGTACAAACCGTACAAGGATTAATTATGTCC	perfect match		63	IA	GGACUCCUUAACUUAAACUGAGGAGUCAAGUAGGUACAAACCGUACAAGGAUUAAUUAUGUCCAA	1-63+2A	65
RNA23t	U+B	CCAGTTACTAAACAGGTGCCAGGCCAACAAGAATCCGATCCGTGTATTCCGTACAGACTAA	perfect match		61	I0	AACAGGUGCCAGGCCAACAAGAAUCCGAUCCGUGUAUUCCGUAC	11-54	44
RNA29	K	TTCGTTGACTGTGTTTACCACGGGGAATTAGAACAGAATATC	perfect match		42	I1	UUCGUUGACUGUGUUUACCACGGGGAAUUAGAACAGAAUAUCAAAAAAAA	1-42+8A	50
RNA3	S+R	TCCTATTTCCTAGTACCATTAGTGAACTCATTTGGTCTGATCCTAAGTACGCAGTGAGCTAAATAGATACAAGGAACTTGACAAGCATTAC	perfect match		91	I9	UCCUAUUUCCUAGUACCAUUAGUGAACUCAUUUGGUCUGAUCCUAAGUACGCAGUGAGCUAAAUAGAUACAAGGAACUUGACAAGCAUUAC	1-91	91
RNA31	Fp+N	TAATACAGGGTTGAACTGTGTAAATATCATTGTGTTATGGTTCTATCGCAAACCATTGAGATTAC	truncated	TCATTGTGTTATGGTTCTATCGCAAACCATTGAGATTAC	65	I5	AUCAUUGUGUUAUGGUUCUAUCGCAAACCAUUGAGA	26-61	36
RNA32	P	CAATAACGATGAAACTTATTTGATTAACATAACAA	truncated		35	ID	AUUAACAUAACAACAU	23-35+CAT	16
RNA35	D	undetected	Newly identified	GAATGTAACGGTACAAGCTGTAAACAAAGG	30	IC	UGUAACGGUACAAGCUGUAAACAAAGG	4-30	27
RNA36	O	undetected	undetected			I8	AGGGCAUGCAAUACCAAUCAGAUAACAACUGAA		33
RNA37	A+P	undetected	Newly identified	ACCGGTGGTTTGTTAGTATTTATGTCATCAACATGTCAATGAAATATCAATAACGATGAAA	61	IN	ACCGGUGGUUUGUUAGUAUUUAUGUCAUCAACAUGUCAAUGAAAUAUCAAUAACGAUGAAAA	1-61+A	62
RNA38	A	undetected	Newly identified	GTGTTAAAAGTAATTCCATCCAAAACCGGTGGTTTGTTAGTATTT	45	IB	UGUGUGAGAAGGAGCUAUACAGAUACAGGCGAAGGAGAAGCGGGA		45
RNA6	N	TTGATATAATTATCGTACAAGCACTCAGCTAGTTATTGAGAGACACTCACGAGCCC	perfect match		56	I3	UGAUAUAAUUAUCGUACAAGCACUCAGCUAGUUAUUGAGAGACACUCACGAGCCCAAAA	2-56+4A	59
RNA7	P+I	TGGGAGCGAAGATAATCTAATATGTAACTCCGTTCATGGAAATCAAAAGAGCTTTCACTGATTGTATTTATGAAACGTG	perfect match		79	IL	UGGGAGCGAAGAUAAUCUAAUAUGUAACUCCGUUCAUGGAAAUCAAAAGAGCUUUCACUGAUUGUAUUUAUGAAACGUGAAAAAAAAAAAA	1-79+12A	91
SSUF	I	ACACAGTCGGTACGAAGTCGAAACAAGGTAGTTGATGGTGAACCAGTGGCTGAAC	truncated		55	IK	ACACAGUCGGUACGAAGUCGAAACAAGGUAGUUGAUGG	1-38	38
ulr1		undetected	undetected			IP			29
ulr9		undetected	undetected			IX			58
ulr2		undetected	undetected			IQ			37
ulr3		undetected	undetected			IR			28
ulr4		undetected	undetected			IS			7
ulr5		undetected	undetected			IT/IW			14
ulr6		undetected	undetected			IU			15
ulr7		undetected	undetected			IV			10
ulr8		undetected	undetected			IY			10
RNA39	Fp+R	undetected	Newly identified	TAGATTTATATAAACGACAAAAAGA	25		undetected
RNA40	J+O	undetected	Newly identified	TGGGATTCCTAGGTTTATATAAACTACCTTTTTCTGG	37		undetected
		ulr: Unassigned leftover rRNA pieces

## Sheet: SSU-rRNAs
Assigned Name	Block	Sequence (Tetzlaff et al., 2024 )	RIP-Seq	RIP-Seq sequence	Length	Chain ID	Sequence in the structure	Modeled residues	cryo-EM length
SSUA	U	AGAGGCTTGATAGTACTACCGTAAGTACATAATATACAGTCCCAGCAGTAGCGGTTAAACTATAGAAGAGTCGAGTATTATCCATACATACCAGGCGTAAAAAGCGTTCATCC	perfect match		113	bO	AGAGGCUUGAUAGUACUACCGUAAGUACAUAAUAUACAGUCCCAGCAGUAGCGGUUAAACUAUAGAAGAGUCGAGUAUUAUCCAUACAUACCAGGCGUAAAAAGCGUUCAUCCAU	1-113+AT	115
SSUB	K	TTCTTTGCCTGGAGGTTTGTTACGTTCCGTACAGTTGTAGGTAAAAGGTATGTTAGAGACTTAGACTAGCGTTGGAGCACATTGTTTCATTCGATAGTCCACGCTCAATCTTACCATACATA	perfect match		122	bN	UCUUUGCCUGGAGGUUCGUACAGUUGUAGGUAAAAGGUAUGUUAGAGACUUAGACUAGCGUUGGAGCACAUUGUUUCAUUCGAUAGUCCACGCUCAAUCUUACCAUA	2-17, 28-119	108
SSUD	M	TGGAAGCTGGAAGACGGAATCGTTATTAAGCGCCAGGTAGTCCTGGACACTGAATCCATGAGCGTG	perfect match		66	hB	GGAAGCUGGAAGACGGAAUCGUUAUUAAGCGCCAGGUAGUCCUGGACACUGAAUC	2-57	56
SSUE	M+Fp	AATGAGCGCATGTAAACTAGTCTTAAACACACCGCTCGTCACGTAACA	perfect match		48	b2	AGUCUUAAACACACCGCUCGUCACGUAACA	19-48	30
SSUF	I	ACACAGTCGGTACGAAGTCGAAACAAGGTAGTTGATGGTGAACCAGTGGCTGAAC	truncated		55	bT	GGUACGAAGUCGAAACAAGGUAGUUGAUGGUGAACCAGUGGCUGAACAAAAA	9-55+GAAGG	52
RNA5	K	ACAGTTACCGTAGCTGTAGATGAATGCTAATTATAGAGTATATCTCCTATGACACTGCATAACATATAAATGCTCCTTCCGCC	perfect match		83	bK	ACAGUUACCGUAGCUGUAGAUGAAUGCUAAUUAUAGAGUAUAUCUCCUAUGACACUGCAUAACAUA	1-66	66
RNA8	Fp+F	TAATACAGGGTTGAACTGTGGGTTAGTTTCAATGCCCAAGGCAGAGCACTGGATTGGATACCCAGGGAACTGTGCTCCCATTAATAAGAATCATAATATAAGTCACC	perfect match		107	bE	UAAUACAGGGUUGAACUGUGGGUUAGUUUCAAUGCCCAAGGCAGAGCACUGGAUUGGAUACCCAGGGAACUGUGCUCCCAUUAAUAAGAAUC	1-92	92
RNA9	I	TTAGTTCACCTAGCCAACACGATCCGGTTGTTTGGGAACAATTCCCTTCTAGAAGGGTAATCTATGTGCTACAAT	perfect match		75	hG	UUCACCUAGCCAACACGAUCCGGUUGUUUGGGAACAGUAAUCUAUGUGCUACAUUCCCUUCUAGAAGG		68
RNA13	U+Kp	AAAGGGATGTTTAGCCGGGAAGTTAGCGTCTAAC	perfect match		34	b4	AGGGAUGUUUAGCCGGGAAGUUAGCGU	3-29	27
RNA15	U	CGGCGAGAAGGGAAGTGTGTTTCAAAG	perfect match		27	bD	GCGAGAAGGGAAGUGUGUUUCAAAG	1-25	25
RNA17	K+Kp	TTTTATGATCCCAGGCTGGTTTAATAAGTCAAAGTTTAGCC	perfect match		41	bL	UUUUAUGAUCCCAGGCUGGUUUAAUAAGUCAAAGUUUAGCCAGAGUCG	1-41+AGAGTCG	48
RNA19	J+E	AGTTCTATTGTGTTAGCATGGTTTCGAGAACACT	perfect match		34	bA	AGUUCUAUUGUGUUAGCAUGGUUUCGA	1-27	27
RNA30	D	TAAGATCATCGAATATAACGGTATGCTCCTG	perfect match		31	bR	AGAUCAUCGAAUAUAACGG	3-21	19
RNA33	P	CATAGAAGATTAAGCTGCATTACGTTTAAACTTTACACTGGATACGTTTTAATGTTAACTTACTACAGACC	truncated		71	bJ	GAUUAAGCUGCAUUACGUUUAAACUUUACACUGGAUACGUUUUAAUGUUAACUUACUA	8-65	58
RNA5	K	ACAGTTACCGTAGCTGTAGATGAATGCTAATTATAGAGTATATCTCCTATGACACTGCATAACATATAAATGCTCCTTCCGCC	perfect match		83	hL	CGUAGCUGUAGAUGAAUGCUAAUUAUAGAGUAU	9-41	33
RNA19	J+E	AGTTCTATTGTGTTAGCATGGTTTCGAGAACACT	perfect match		34	hR	UAUUGUGUUAGCAUGGUUUCGAGAACA	6-32	27
ulr16			undetected			bP			15
ulr18			undetected			bS			31
ulr17			undetected			bQ			14
ulr20			undetected			bV			6
ulr11			undetected			b1			8
ulr12			undetected			b3			5
ulr13			undetected			bG			4
ulr14			undetected			bH			2
ulr15			undetected			bI			3
ulr19			undetected			bU			25
ulr21			undetected			bY			11
ulr22			undected			hD			15
ulr23			undected			hM			10
ulr24			undected			hS			17
RNA18	O+F	TGATTGGTATTGCATGCCTGGTGACTTATAT	perfect match		31		undetected
RNA34	A+N	TTAAATAGGATAGCTGTGATGTTAAGGAGCATAGGAAATGCTACACACCTTAATTGGTAATGC	perfect match		63		undetected
RNA41	I	undetected	Newly identified	CCCAAACAACCGGATCGTGTTGGCTAGG	28		undetected
		ulr: Unassigned leftover rRNA pieces
