# Supplementary material for: Apicomplexan mitoribosome from highly fragmented rRNAs to a functional machine
Source: Nat Commun. 2024 Dec 17;15:10689. doi: 10.1038/s41467-024-55033-z (PMC11652630; doi:10.1038/s41467-024-55033-z)
Supplement: Supplementary file 12 — Source data [file 41467_2024_55033_MOESM12_ESM.xlsx]

## Sheet: Fig1h
strain	RH				RH				mtAP2-1-Ty iKD				mtAP2-1-Ty iKD				mtAP2-2-Ty iKD				mtAP2-2-Ty iKD				mtAP2-3-Ty iKD				mtAP2-3-Ty iKD				mtAP2-4 iKD				mtAP2-4 iKD				plaque area in pixel
ATc	-	-	-		+	+	+		-	-	-		+	+	+		-	-	-		+	+	+		-	-	-		+	+	+		-	-	-		+	+	+
	Rep1	Rep2	Rep3		Rep1	Rep2	Rep3		Rep1	Rep2	Rep3		Rep1	Rep2	Rep3		Rep1	Rep2	Rep3		Rep1	Rep2	Rep3		Rep1	Rep2	Rep3		Rep1	Rep2	Rep3		Rep1	Rep2	Rep3		Rep1	Rep2	Rep3
	578	573	523		454	765	321		576	312	452		88	89	178		457	893	523		na	na	na		613	676	463		134	200	231		1223	1778	1022		na	na	na
	544	435	965		345	689	567		421	457	679		76	178	211		586	721	701						590	457	763		278	103	324		2012	671	1124
	623	542	572		453	534	678		345	588	531		81	129	131		432	783	996						510	531	566		116	172	114		943	821	1344
	592	678	867		543	682	648		763	674	233		95	186	158		875	998	776						357	433	621		215	104	212		1563	1123	821
	620	825	923		378	673	769		678	521	487		93	79	78		357	652	510						721	721	679		114	328	312		784	1342	1321
	573	547	785		543	645	521		579	633	545		101	183	92		452	568	671						657	846	794		158	321	114		1272	1451	901
	589	776	924		764	579	578		735	645	643		75	149	75		890	538	690						743	518	866		172	371	124		1345	523	1355
	753	496	567		756	824	625		546	821	899		123	152	230		903	824	552						789	568	660		211	99	245		877	1981	456
	774	342	975		589	457	894		578	635	598		80	276	67		653	928	441						550	469	532		190	102	170		924	673	900
	520	982	345		653	735	689		458	325	768		78	215	53		789	579	830						660	711	711		158	210	314		1578	1289	804
	890	534	275		798	837	895		534	344	1018		98	93	72		927	582	591						421	323	579		231	172	56		1889	770	961
	780	665	456		853	567	743		345	289	452		57	131	119		1058	1029	678						601	443	891		458	100	145		1345	992	1222
	920	879	724		541	789	579		357	653	531		69	112	237		948	537	312						721	494	781		89	301	333		1025	1477	539
	1113	492	356		435	589	634		534	891	764		173	180	83		691	891	698						478	720	691		122	134	141		894	711	907
	457	534	734		657	637	421		756	417	358		146	257	231		1089	675	772						788	766	614		105	174	220		1778	893	788
	476	354	654		589	678	537		589	638	521		92	198	92		573	589	593						621	512	541		222	211	113		991	1100	923
	1052	782	425		508	735	578		678	837	735		219	124	59		689	538	789						598	509	668		331	210	92		587	1457	1208
	530	485	576		745	650	746		467	549	911		72	135	105		701	629	413						827	782	486		101	145	145		811	800	731
	495	573	654		534	683	521		579	531	940		125	78	219		928	429	511						653	636	671		86	138	411		998	781	570
	520	872	345		834	726	458		635	470	674		193	128	119		733	539	398						721	563	938		98	178	214		761	831	992
	580	432	256		457	478	598		579	448	772		225	157	198		784	842	971						569	408	489		114	291	114		1459	993	987
	849	543	764		764	269	789		580	510	788		176	73	270		552	651	882						873	511	561		177	161	228		1211	478	1127
	352	870	356		578	367	357		453	549	533		89	256	178		437	824	498						764	789	551		265	123	135		1423	1302	435
	452	972	457		835	883	459		237	821	926		187	176	248		562	582	531						789	776	593		110	312	351		459	537	877
	728	785	486		534	489	479		358	618	891		158	135	105		900	781	441						678	543	882		83	118	221		931	662	774
	473	345	358		654	752	538		538	775	477		97	193	287		711	693	620						654	864	689		90	101	191		1199	478	754
	891	567	387		578	579	789		425	670	582		189	201	255		537	989	823						578	673	561		105	94	124		1561	931	891
	950	921	289		856	635	722		315	459	448		219	142	301		429	683	490						921	554	559		290	106	210		1333	1142	1107
	925	895	654		754	634	835		378	431	827		112	235	178		539	590	412						451	689	511		182	142	318		1000	489	611
	325	730	756		864	525	521		590	238	344		135	89	124		784	692	985						449	341	656		190	244	123		892	1023	1023
	476	453	389		567	584	459		358	431	423						689	571	683						602	457	650		289	80	209		782	456	896
	543	974	625		764	427	573		638	333	511						352	675	880						489	341	421		100	311	312		1102	1039	1722
	592	456	543		589	782	341		711	766	422						753	781	763						592	533	861		123	245	231		1130	1277	1991
	810	783	678		756	984	356		892	415	454						710	991	563						537	798	789		135	158	331		782	704	2045
	345	985	489		772	520	526		677	578	479						467	512	555						489	564	459		102	190	231		889	569	989
	548	746	548		643	539	431		789	893	672						928	445	981						721	733	531		107	175	338		1001	781	1872
	356	576	437		567	574	595		580	543	813						997	783	1036						357	653	562		91	78	103		612	1135	978
	547	892	653		765	738	538		825	311	458						678	651	1289						436	645	466		109	188	129		1119	1431	1972
	425	993	459		823	727	298		984	421	412						928	339	992						602	777	678		191	241	214		1035	879	895
	543	436	489		458	636	654		678	577	449						884	871	889						620	431	652		221	203	133		789	1659	1333
	535	789	653		593	578	478		358	679	531						1035	653	577						645	982	525		150	321	140		1121	1028	1268
	928	625	783		623	672	895		651	487	311						983	680	715						432	646	669		130	211	115		900	1357	678
	436	457	356		445	569	941		257	543	357						598	652	453						581	412	378		112	90	332		958	789	2098
	573	846	683		523	647	992		544	579	413						890	990	578						376	881	877		179	112	124		1391	1632	2412
	652	752	753		345	458	725		367	488	567						582	675	431						411	435	681		192	341	239		1458	1324	1905
	738	853	457		453	672	579		438	725	764						489	483	609						554	387	402		212	134	103		453	1403	2322
	563	423	567		573	338	489		431	894	398						1035	885	1083						788	927	412		99	144	177		511	891	789
	347	325	423		478	569	496		289	679	765						693	658	512						653	486	681		211	201	121		1015	1112	981
	435	342	539		573	459	558		321	838	948						897	411	601						352	449	508		310	101	288		319	1037	955

## Sheet: Fig1i
Rep1
	parasites/vacuole
strain		RH				mtAP2-1-Ty iKD				mtAP2-2-Ty iKD				mtAP2-3-Ty iKD				mtAP2-4 iKD
ATc (hours):		0	24	48	72	0	24	48	72	0	24	48	72	0	24	48	72	0	24	48	72
	%category
	2p	11.4754	7.438	7.2993	12.069	11.1801	18.5185	53.0769	66.6667	12.0567	19.0789	76.6234	73.0159	6.25	15.0327	48.5507	81.6794	12.9771	20.3822	50.5155	83.9416
	4p	17.2131	19.8347	22.6277	18.1034	37.2671	44.4444	45.3846	33.3333	31.9149	52.6316	23.3766	26.9841	13.1944	32.6797	46.3768	18.3206	30.5344	50.3185	48.4536	16.0584
	8p	64.7541	66.1157	65.6934	62.931	49.0683	36.2963	1.5385	0	53.1915	28.2895	0	0	69.4444	50.9804	5.0725	0	54.1985	28.6624	1.0309	0
	16p	6.5574	6.6116	4.3796	6.8966	2.4845	0.7407	0	0	2.8369	0	0	0	11.1111	1.3072	0	0	2.2901	0.6369	0	0
Rep2
	parasites/vacuole
strain		RH				mtAP2-1-Ty iKD				mtAP2-2-Ty iKD				mtAP2-3-Ty iKD				mtAP2-4 iKD
ATc (hours):		0	24	48	72	0	24	48	72	0	24	48	72	0	24	48	72	0	24	48	72
	%category
	2p	9.5238	11.0236	5.9211	14.0496	8.4615	9.0164	57.037	71.3235	11.7647	20.7865	73.0769	79.4521	11.3208	10.2041	53.6913	82.5	11.1111	24.5161	52.7778	91.4286
	4p	14.2857	17.3228	26.9737	16.5289	33.8462	44.2623	42.963	28.6765	21.3235	50	26.9231	20.5479	23.2704	27.551	42.953	17.5	18.75	43.871	46.2963	8.5714
	8p	72.2222	65.3543	63.1579	66.1157	56.9231	45.9016	0	0	65.4412	29.2135	0	0	58.4906	61.2245	3.3557	0	67.3611	31.6129	0.9259	0
	16p	3.9683	6.2992	3.9474	3.3058	0.7692	0.8197	0	0	1.4706	0	0	0	6.9182	1.0204	0	0	2.7778	0	0	0
Rep3
	parasites/vacuole
strain		RH				mtAP2-1-Ty iKD				mtAP2-2-Ty iKD				mtAP2-3-Ty iKD				mtAP2-4 iKD
ATc (hours):		0	24	48	72	0	24	48	72	0	24	48	72	0	24	48	72	0	24	48	72
	%category
	2p	13.8889	12.2951	13.9706	11.6505	10.2041	17.4497	53.4351	59.5238	9.6	16.6667	72.8	78.0142	4.0984	8.0645	56.25	86.8421	7.8125	13.2075	56.6176	86.7257
	4p	19.4444	35.2459	25	22.3301	31.2925	47.651	41.9847	38.8889	33.6	53.8462	27.2	21.9858	25.4098	25.8065	38.8889	12.2807	26.5625	45.9119	43.3824	13.2743
	8p	58.3333	48.3607	57.3529	62.1359	54.4218	34.8993	4.5802	1.5873	53.6	29.4872	0	0	64.7541	66.129	4.8611	0.8772	62.5	40.8805	0	0
	16p	8.3333	4.0984	3.6765	3.8835	4.0816	0	0	0	3.2	0	0	0	5.7377	0	0	0	3.125	0	0	0

## Sheet: Fig1k
	Rep1
		parasites/vacuole
	strain		RH		ΔmtAP2-2		ΔmtAP2-2::mtAP2-2-HA
	Time (hours)		24	48	24	48	24	48
		%category
		2p	12.9	0	96.8	24.1	14.1	0
		4p	25.2	0	3.2	50.6	34.4	0
		8p	40.6	0	0	25.3	39.6	0
		≥16p	21.3	100	0	0	11.9	100
	Rep2
		parasites/vacuole
	strain		RH		ΔmtAP2-2		ΔmtAP2-2::mtAP2-2-HA
	Time (hours)		24	48	24	48	24	48
		%category
		2p	17.4	0	92.9	13	17.5	0
		4p	22.1	0	7.1	48.6	27.7	0
		8p	31.3	0	0	37	44.6	0
		≥16p	29.2	100	0	1.4	10.2	100

## Sheet: Fig1l
				Infection			Challenge
				number of mice			number of mice
			strain	start	endpoint (30 days post infection)	% survival	start (30 days post infection)	endpoint (45 days post infection)	% survival
			RH	5	0	0			0
			ΔmtAP2-2::mtAP2-2-HA	5	0	0			0
			ΔmtAP2-2_a	5	5	100	5	5	100
			ΔmtAP2-2_b	5	5	100	5	5	100
			non-infected group	5	5	100	5	0	0

## Sheet: Fig2d
Strain	OCR (pmol/min)			ECAR (mpH/min)
RH	65.3648	-0.106697	6.13466	24.5857	15.4315	-6.26003
mtAP2-1-Ty iKD	-80.4982	-62.665	-112.822	-3.00658	-5.79085	25.7844
mtAP2-2-Ty iKD	-118.128	-119.712	-104.318	9.66518	5.83997	7.3029
mtAP2-3-Ty iKD	-103.57	-109.943	-97.7568	25.4124	6.14665	-22.9248
mtAP2-4-Ty iKD	-121.68	-89.1367	-90.8613	7.21792	10.5772	-39.125

## Sheet: Fig2e
OCR Data
ECAR Data
OCR (pmol/min):
Time	Group Name: RH													Group Name: ΔCPO/ΔCPDH
	A02	B01	B02	C01	C02	D01	D02	E01	E02	F01	F02	G01		A03	A04	A05	A06	A07	A08	B03	B04	B05	B06	B07	B08	C03	C04	C05	C06	C07	C08	D03	D04	D05	D06	D07	D08	E03	E04	E05	E06	E07	E08	E09	F03	F04	F05	F06	F07
1.30773	139.795	143.709	146.019	154.706	142.981	149.068	147.564	144.612	146.614	139.188	133.029	140.59		18.4377	19.9712	17.7059	18.3383	12.9538	19.0535	25.8488	20.5635	26.3028	25.1755	6.60661	20.6738	23.3938	30.0596	19.632	19.9879	27.8919	21.5754	30.3246	27.7192	30.5433	28.7661	26.2867	21.756	24.4529	26.7541	27.2991	20.8955	17.402	30.6284	-7.17513	18.1977	24.4359	23.2372	18.6849	26.6916
7.72612	135.703	137.111	139.493	147.82	136.81	142.068	141.552	138.126	136.814	135.671	127.56	136.839		20.2601	22.7663	18.6097	20.9029	17.0526	22.7456	28.9697	20.7523	28.009	26.0928	12.2142	22.0565	24.2977	23.3242	20.4438	22.1043	27.5447	20.3006	32.2837	26.8026	33.0541	28.2817	27.0198	20.8315	25.5848	24.4787	24.0784	22.4368	18.6283	30.8573	-4.40018	20.0342	25.2335	25.0684	18.0234	27.7038
14.1486	132.928	133.845	135.926	144.168	133.869	136.55	138.638	135.896	128.484	133.387	124.942	133.645		20.2681	20.1094	17.4713	21.1491	15.8062	21.5305	27.5231	19.6078	26.7422	25.0604	11.0957	20.9934	23.5253	29.8697	19.0192	20.6117	25.1574	17.6154	30.5545	25.5043	51.5563	27.7331	25.2002	19.9835	25.5086	24.0302	24.8365	20.6422	17.8917	31.0828	-4.87677	19.1855	22.9981	25.1962	17.2389	27.2631
20.6493	99.2891	96.5019	95.3282	102.158	99.1316	104.264	104.739	99.3289	96.7782	100.239	92.3127	100.32		17.6894	19.8039	16.181	18.5947	16.5296	20.2438	23.9043	19.2184	26.2565	24.4168	20.3475	20.5675	22.2317	27.4198	29.4451	18.9229	36.813	17.3434	30.1422	23.4015	29.3783	26.7561	24.6243	24.2149	21.5273	23.4806	22.2786	18.5536	22.4037	32.078	-3.79662	15.6376	25.4483	34.8716	21.0785	30.5949
27.0663	95.9674	93.5226	94.0503	97.9687	93.9902	98.4564	100.977	95.0392	88.562	94.539	88.1839	94.3525		18.19	20.3617	15.7307	17.6914	16.154	20.791	24.4967	19.3017	24.4382	26.7737	20.6689	20.9519	24.344	27.202	30.0726	18.2682	35.902	19.9547	29.6557	22.9106	30.3727	36.7007	27.1114	28.751	20.5996	24.7314	20.5796	19.728	25.3493	28.9165	-2.76992	15.5395	28.6537	36.1184	19.7737	29.9335
33.4862	94.2686	92.0873	92.517	98.0085	91.5306	95.1568	99.627	92.306	83.5348	92.1072	86.0784	92.4974		17.0566	19.7424	14.3804	15.5409	14.4174	20.7629	22.8676	19.2436	21.6554	26.5991	19.0258	21.4914	23.7177	28.6974	28.5401	17.5553	34.1252	21.1292	42.5308	22.5778	31.3828	43.7786	26.7491	27.4476	19.7295	26.4753	17.3627	19.0554	23.2523	27.4227	2.59212	14.513	31.5796	35.789	19.1763	28.4715
39.9937	218.637	220.375	216.811	232.671	216.425	223.392	220.575	221.037	191.774	218.435	206.382	220.793		31.9556	36.4508	28.5785	31.6972	30.3097	35.8009	46.7518	32.7607	41.3068	43.2003	25.1922	39.8826	39.8018	40.4571	31.7492	38.5272	36.9915	38.1993	43.5712	38.0318	42.5271	59.6828	42.5381	40.5835	36.2896	41.1495	31.1709	31.8203	31.0863	39.7202	-1.74016	33.3839	42.9414	43.2066	32.6965	38.0782
46.4125	210.99	208.461	209.81	221.452	204.632	212.338	208.681	208.31	181.351	206.954	196.573	209.505		32.9323	35.964	27.6041	31.1273	29.6684	38.9375	42.6833	33.1344	41.2114	42.028	27.2796	39.5993	40.0982	37.6424	34.2611	38.6052	39.3635	35.9068	40.3193	37.7719	39.2001	29.486	42.7774	40.9598	34.2333	41.428	29.4352	30.2476	30.8492	38.782	7.84625	34.9521	43.0978	49.014	31.4558	35.3918
52.8342	203.277	199.767	204.507	212.538	195.402	204.043	198.575	200.632	172.75	199.492	188.796	199.187		32.2888	35.3276	28.518	29.8385	27.8944	39.3192	42.6554	33.5848	41.6328	40.0086	26.8916	38.4092	39.3104	33.8147	33.9131	37.6404	38.7721	35.2478	39.2074	35.8821	38.1887	40.0735	40.3224	40.0525	33.0146	40.8049	29.1284	34.5037	28.7843	37.1988	7.79568	34.8955	41.7252	33.6691	34.161	32.8722
59.3389	16.1712	16.7407	15.3078	19.666	17.5465	18.6981	13.7651	13.6265	14.566	19.2684	14.111	16.2078		3.02146	5.16853	5.26273	-1.86495	0.639264	7.40391	14.2162	2.2754	8.38654	6.49928	6.67464	4.89866	12.555	8.93748	7.09101	8.97473	13.4625	7.43798	3.57868	2.25705	12.7732	8.4065	9.15028	6.4703	2.25431	4.13093	9.1474	11.6939	5.028	12.0425	7.8323	-0.636658	12.1439	13.3989	10.9434	13.0918
65.762	18.3013	16.663	16.9577	19.4934	22.4023	20.4279	16.2195	16.8345	20.4205	20.7317	16.679	19.3808		3.52285	8.17603	6.72893	-1.01518	2.63257	8.47559	16.5976	2.74994	11.7122	9.27978	7.60106	5.59454	15.5185	9.59459	8.10433	12.5197	13.1463	10.3535	24.2445	5.14858	17.8754	14.3272	9.60546	9.29575	4.40926	8.76493	10.9083	12.4397	4.93478	13.7485	8.6754	2.28835	12.7352	17.3049	15.7755	15.0103
72.1865	15.9863	14.9834	15.5725	19.2753	23.105	19.648	15.2399	16.0143	20.9115	20.3254	16.4595	19.5761		1.67398	5.51701	5.05227	-2.09612	6.52901	6.50643	15.1826	2.41647	11.323	7.86515	6.11788	5.30591	14.7971	6.1985	7.59677	12.9731	15.006	10.0968	16.7828	5.22766	17.3381	15.9803	9.12067	9.0628	3.98096	7.17997	11.2578	15.0947	3.9746	9.24876	5.26341	1.57193	12.3434	34.1408	4.35468	14.9983
ECAR (mpH/min):
Time	Group Name: RH													Group Name: ΔCPO/ΔCPDH
	A02	B01	B02	C01	C02	D01	D02	E01	E02	F01	F02	G01		A03	A04	A05	A06	A07	A08	B03	B04	B05	B06	B07	B08	C03	C04	C05	C06	C07	C08	D03	D04	D05	D06	D07	D08	E03	E04	E05	E06	E07	E08	E09	F03	F04	F05	F06	F07
1.30773	88.7801	74.5203	85.1171	80.3448	90.0393	84.8143	86.0347	91.4301	88.1915	72.469	88.0582	82.1106		74.5759	93.8462	65.09	77.8768	66.947	75.0964	91.1867	79.0542	84.9494	89.5621	55.809	86.3295	93.7225	101.055	80.0347	66.811	80.8322	82.2504	97.7878	94.0979	91.9105	92.7506	88.7576	85.9537	90.091	93.0548	81.0276	81.1848	81.9572	93.0897	73.9422	80.6652	90.7721	85.8964	80.2403	86.7881
7.72612	83.3955	65.186	78.9971	75.1023	86.6599	79.084	80.5265	87.3474	81.815	65.0338	84.6993	78.4443		69.6909	90.3212	60.2019	74.1722	60.6288	71.1271	86.2204	71.5599	78.8909	81.2176	51.2747	79.7423	89.6258	95.0376	75.6395	60.917	76.109	74.6722	92.2161	85.305	82.6939	82.2891	82.7515	77.5809	84.5797	83.2534	76.0279	75.5471	76.9795	86.6647	69.6013	75.858	81.3167	79.8927	74.5456	81.4796
14.1486	83.6585	65.5177	78.879	74.1836	86.1129	78.2968	79.8684	87.0154	81.3373	64.9079	84.378	78.0319		70.2665	89.4825	59.1827	74.0651	60.6377	70.7119	86.1734	71.2374	78.7903	81.3267	51.5894	80.1328	89.5282	94.2401	75.4715	60.3931	75.5495	74.3337	92.7899	84.3193	82.549	81.5569	81.8881	76.9295	84.0033	82.0519	75.16	74.764	75.6563	86.8708	69.0638	75.0799	80.6536	78.9664	73.9166	79.626
20.6493	88.2265	71.6305	83.6907	81.5835	92.3874	85.0214	84.6088	92.6915	88.3622	69.7104	90.0108	82.6185		69.3753	89.9797	61.9251	75.6173	62.3458	70.7801	86.3029	72.5382	80.2136	82.7224	52.7555	79.761	92.1032	94.8985	76.2211	61.0696	76.3062	73.0666	95.1131	82.9329	84.7319	82.7268	83.2401	79.5108	83.1075	81.7624	75.4056	72.8485	76.8408	86.6742	68.3892	75.417	80.5387	78.6615	75.0901	81.5342
27.0663	87.8892	72.9123	84.1631	81.0061	89.4569	84.8691	85.551	90.7283	87.9835	71.229	87.3984	82.4989		71.7878	90.9818	60.762	75.104	62.8747	73.7479	85.2035	74.2222	78.0702	82.2017	53.0953	81.7486	89.1721	93.7304	75.8008	60.9543	76.5915	76.0474	94.3065	84.3622	87.5226	82.8844	81.9514	77.7685	83.6245	83.3585	75.7851	73.9248	76.8381	85.1935	69.4991	75.3135	82.1339	78.8117	74.0557	82.8204
33.4862	86.2728	71.3813	83.1204	80.6916	88.8168	83.0454	84.4362	89.4389	87.9547	70.1112	86.765	82.1743		69.874	89.5383	61.0486	73.8529	58.8676	71.782	83.8546	72.2085	76.8769	80.7123	51.8924	79.4186	87.5661	92.7886	74.7938	60.0597	75.6061	74.876	91.13	83.147	83.5962	82.6821	80.9774	76.8617	82.517	82.1928	77.0119	74.0543	75.7172	85.0444	67.8231	74.1107	80.9044	78.1445	73.6932	83.1471
39.9937	121.202	98.2642	113.496	108.919	125.762	115.649	116.539	123.775	122.59	95.404	122.043	114.596		77.8002	101.262	69.2029	83.9871	70.7293	80.0513	96.2416	76.2096	86.3162	89.6071	60.6923	89.5966	102.646	103.294	83.5641	67.8993	86.1608	81.567	103.267	89.7405	91.6191	91.6113	93.4844	86.5067	94.8293	89.4316	86.8454	83.5469	87.2977	98.48	66.2829	82.5786	86.955	88.6636	85.2471	94.0235
46.4125	119.922	99.2221	112.642	107.773	120.861	114.305	114.632	120.456	118.149	94.396	116.402	111.071		90.1508	116.224	80.4295	96.5134	82.466	92.793	108.869	91.6668	100.088	104.684	69.9667	103.123	115.585	117.279	96.9205	79.2884	99.6361	95.1126	115.94	105.749	106.236	106.92	105.654	100.142	106.631	103.882	98.6924	95.9254	96.4663	110.822	78.0927	94.0846	102.883	101.069	96.8894	105.246
52.8342	116.76	96.84	110.692	104.928	116.324	111.619	111.486	117.118	114.969	92.0563	112.08	107.629		90.9455	115.245	80.1202	96.9015	80.694	93.7311	108.422	93.1831	100.088	104.239	69.029	101.065	112.384	118.629	97.9271	79.6889	100.326	95.1913	116.239	105.582	105.937	106.147	104.754	99.271	105.487	103.761	97.875	99.2741	95.6427	109.325	80.0098	94.0116	103.977	101.121	95.7148	105.684
59.3389	112.796	91.8472	106.36	101.532	118.211	106.44	109.202	114.247	115.075	87.2156	113.488	106.713		87.7317	112.988	77.9299	92.8551	75.712	91.7862	106.778	90.5019	97.1856	101.391	67.1955	99.1862	111.614	117.713	96.5122	74.6772	100.132	93.479	117.602	105.274	101.66	104.519	102.831	97.7711	105.183	102.641	98.0524	94.9274	95.1394	109.41	79.5583	93.5894	103.328	103.708	93.1896	106.951
65.762	115.471	93.4155	109.236	104.815	120.515	108.789	112.139	115.792	117.199	92.3163	114.779	108.852		84.8196	109.874	76.0958	91.6244	72.7796	87.2305	102.154	88.2319	94.5218	99.0361	65.2856	96.0138	109.103	113.788	94.0324	73.7089	95.8963	90.8876	112.452	100.677	100.47	103.527	99.7161	94.3661	101.501	98.5063	96.2018	94.3292	92.7879	104.721	78.1624	91.951	99.5983	99.8394	91.6604	103.657
72.1865	114.724	91.9279	109.035	103.379	120.001	107.374	111.076	115.197	116.309	91.5149	114.131	108.245		83.8211	108.405	74.8106	90.0722	69.8469	86.8007	100.203	87.3548	93.1694	96.8367	63.3805	94.3359	107.018	112.747	91.6389	71.7601	94.6492	89.5516	109.337	98.7893	99.3776	101.986	96.9815	92.7099	99.7401	95.8152	95.3126	91.6019	91.1271	105.024	75.8645	90.3688	98.4898	102.233	91.3058	100.569
[truncated: 44 more columns]

## Sheet: Fig3e
			Primers Ct values					Normalised to TgACT				Final values
		Fraction	TgACT	SSUA	LSUA		Fraction	SSUA	LSUA		Fraction	SSUA	LSUA
		F1	28.95	27.57	22.39		F1	1.38	6.56		F1	2.60268	94.3532
		F2	34.03	29.14	24.91		F2	4.89	9.12		F2	29.6508	556.408
		F3	35.34	29.71	26.17		F3	5.63	9.17		F3	49.5221	576.03
		F4	34.19	29.34	24.54		F4	4.85	9.65		F4	28.84	803.414
		F5	33.37	28.55	23.99		F5	4.82	9.38		F5	28.2465	666.287
		F6	34.04	27.93	22.27		F6	6.11	11.77		F6	69.0706	3492.39
		F7	28.68	21.79	18.72		F7	6.89	9.96		F7	118.603	995.999
		F8	30.1	20.37	19.02		F8	9.73	11.08		F8	849.223	2164.77
		F9	32	23.35	17.55		F9	8.65	14.45		F9	401.707	22381.2
		F10	29.03	21.62	13.74		F10	7.41	15.29		F10	170.072	40063.5
		F11	34.98	26.16	22.57		F11	8.82	12.41		F11	451.944	5442.3
		F12	28.66	24.29	18.14		F12	4.37	10.52		F12	20.6776	1468.37
		F13	33.02	28.46	24		F13	4.56	9.02		F13	23.5883	519.147
		F14	30.19	26.63	21.96		F14	3.56	8.23		F14	11.7942	300.246
			Primers Ct values					Normalised to TgACT				Final values
		Fraction	TgACT	SSUA	LSUA		Fraction	SSUA	LSUA		Fraction	SSUA	LSUA
		F1	28.95	27.57	22.39		F1	1.38	6.56		F1	2.60268	94.3532
		F2	34.03	29.14	24.91		F2	4.89	9.12		F2	29.6508	556.408
		F3	35.34	29.71	26.17		F3	5.63	9.17		F3	49.5221	576.03
		F4	34.19	29.34	24.54		F4	4.85	9.65		F4	28.84	803.414
		F5	33.37	28.55	23.99		F5	4.82	9.38		F5	28.2465	666.287
		F6	34.04	27.93	22.27		F6	6.11	11.77		F6	69.0706	3492.39
		F7	28.68	21.79	18.72		F7	6.89	9.96		F7	118.603	995.999
		F8	30.1	20.37	19.02		F8	9.73	11.08		F8	849.223	2164.77
		F9	32	23.35	17.55		F9	8.65	14.45		F9	401.707	22381.2
		F10	29.03	21.62	13.74		F10	7.41	15.29		F10	170.072	40063.5
		F11	34.98	26.16	22.57		F11	8.82	12.41		F11	451.944	5442.3
		F12	28.66	24.29	18.14		F12	4.37	10.52		F12	20.6776	1468.37
		F13	33.02	28.46	24		F13	4.56	9.02		F13	23.5883	519.147
		F14	30.19	26.63	21.96		F14	3.56	8.23		F14	11.7942	300.246

## Sheet: Supplementary Fig2f
strain	DiCre				DiCre				mtAP2-1-Ty-U1				mtAP2-1-Ty-U1				mtAP2-3-Ty-U1				mtAP2-3-Ty-U1
Rapa	-	-	-		+	+	+		-	-	-		+	+	+		-	-	-		+	+	+
	Rep1	Rep2	Rep3		Rep1	Rep2	Rep3		Rep1	Rep2	Rep3		Rep1	Rep2	Rep3		Rep1	Rep2	Rep3		Rep1	Rep2	Rep3
	634	509	301		639	441	399		437	1481	890		224	339	358		1595	996	925		134	43	24
	866	491	329		905	514	575		1231	1366	829		406	476	319		1147	805	620		82	152	46
	462	428	349		801	328	846		707	870	434		238	360	134		710	901	627		74	33	48
	241	278	394		729	932	622		1463	1144	1422		303	514	187		782	1011	648		62	122	88
	368	447	623		953	536	875		1383	625	1225		282	446	379		627	351	523		92	82	135
	546	354	447		601	476	449		823	1777	835		581	375	219		331	707	576		94	27	170
	671	382	289		546	643	901		1647	1580	1161		438	450	401		860	783	679		27	137	135
	744	534	383		476	836	830		1406	626	1018		375	356	186		630	1046	379		102	75	102
	442	525	720		472	709	637		1287	1191	1077		375	214	414		293	1154	440		101	149	120
	831	676	469		643	535	921		1836	918	907		380	347	227		954	791	426		52	86	77
	707	246	637		515	522	447		810	1274	1143		257	422	155		476	1195	452		61	37	47
	524	248	407		873	383	741		528	1279	1785		135	693	379		1272	1089	603		133	78	24
	664	281	393		609	929	362		1103	1391	704		323	466	387		856	842	738		39	26	72
	427	265	581		467	563	480		510	523	900		305	359	260		452	703	418		156	67	27
	616	367	427		532	814	457		497	1326	1814		375	239	547		671	629	718		129	90	29
	668	494	226		354	638	727		1055	1768	1274		129	294	227		582	881	413		72	82	101
	303	774	601		399	1082	335		453	701	1896		404	386	180		725	628	741		155	183	83
	253	452	525		695	729	619		840	877	2051		363	190	386		715	488	457		39	99	85
	351	678	743		430	446	530		667	892	1854		455	117	375		545	802	1210		59	69	95
	731	457	380		303	305	642		464	1843	1130		408	175	262		751	386	1201		112	134	108
	394	528	709		629	660	611		506	1678	1233		187	451	177		696	824	747		88	134	47
	438	296	535		516	930	367		1289	1168	573		253	262	350		952	908	511		95	52	33
	324	322	569		626	463	600		423	679	790		287	252	333		859	475	793		15	42	26
	401	507	508		350	803	393		973	900	1415		196	396	193		626	978	986		70	61	41
	545	245	514		363	356	592		756	1314	1347		194	318	340		888	752	942		24	73	33
	808	672	897		915	667	1006		940	1997	637		422	381	443		1228	654	957		158	116	60
	665	801	587		950	425	427		1140	1271	774		290	233	372		1122	642	803
	305	451	806		861	687	930		1825	1039	1280		237	293	291		451	759	672
	451	675	236		616	506	614		1323	940	965		302	322	475		1149	555	1121
	378	574	397		353	568	657		1369	974	1794		165	415	364		728	399	950
	489	487	737		919	518	712		929	865	740		178	440	562		801	879	881
	306	706	671		656	737	478		623	1086	1525		238	247	348		655	1335	799
	475	549	936		1057	780	205		1423	930	1130		562	462	303		1019	942	913
	398	527	378		456	460	452		655	918	1026		517	253	437		1230	992	1029
	438	460	294		670	609	1058		1010	1267	1130		457	371	318		618	543	663
	656	401	640		712	519	687		876	2026	825		200	429	302		837	841	614
	468	247	496		879	431	858		1782	905	1382		268	247	232		921	398	808
	396	904	462		629	584	571		1226	1561	1279		284	382	324		1015	401	468
	489	398	505		551	580	607		968	625	1086		134	303	431		691	659	653
	518	560	522		813	936	887		1197	1097	1159		169	128	354		1111	464	673
	588	528	496		711	486	352		1794	1197	860		266	309	431		1325	476	871
	508	674	511		567	417	399		1187	1564	474		204	224	345		1305	501	592
	419	806	458		940	490	523		1143	485	346		395	363	231		795	1117	1060
	337	329	525		474	722	873		984	750	1508		246	397	493		1105	857	458
	449	401	473		510	735	607		1205	594	777		256	493	241		442	719	566
	346	646	776		717	547	818		854	1463	1770		503	278	411		1110	1093	626
	401	342	375		530	1043	610		1223	765	1457		407	159	472		928	552	762
	329	399	350		379	316	425		863	1755	1159		440	446	174		701	999	767
	412	257	484		641	573	703		591	1713	1327		407	492	437		1035	380	978
	647	625	560		560	387	388		1033	1082	830		317	366	222		888	732	617

## Sheet: Supplementary Fig2g
Rep1
	parasites/vacuole
strain		RH		mtAP2-1-Ty-U1		mtAP2-3-Ty-U1
Rapa (hours):		0	72	0	72	0	72
	%category
	2p	18.6	16.7	12.3	17.4	29.2	43.4
	4p	43.4	41.7	35	78.5	42.5	50.4
	8p	38	41.7	50.9	4.1	26.4	6.2
	16p	0	0	1.8	0	1.9	0
Rep2
	parasites/vacuole
strain		RH		mtAP2-1-Ty-U1		mtAP2-3-Ty-U1
Rapa (hours):		0	72	0	72	0	72
	%category
	2p	7.3	13.7	9	16.7	28.4	54.6
	4p	39.6	44.1	34.4	75.8	36.2	44
	8p	47.9	42.2	55.7	7.5	32.8	1.4
	16p	5.2	0	0.8	0	2.6	0
Rep3
	parasites/vacuole
strain		RH		mtAP2-1-Ty-U1		mtAP2-3-Ty-U1
Rapa (hours):		0	72	0	72	0	72
	%category
	2p	11.9	18.2	15.2	15.3	23.2	48.2
	4p	42.8	39.8	28.7	77.2	38.5	44.5
	8p	43.2	42	51.3	7.5	35.2	7.3
	16p	2.1	0	4.8	0	3.1	0

## Sheet: Supplementary Fig3e
		ATc (hours)	Rep1	Rep2
	mtAP2-2-Ty iKD/SDHB-FLAG	0	1	1
		48	1.18001	1.96368
	mtAP2-2-Ty iKD/QCR12-FLAG	0	1	1
		48	0.404277	0.482745
	mtAP2-2-Ty iKD/Cox26-FLAG	0	1	1
		48	0.08539	0.255428
	mtAP2-2-Ty iKD/F1γ-FLAG	0	1	1
		48	1.58829	1.34659
		ATc (hours)	Rep1	Rep2
	mtAP2-3-Ty iKD/SDHB-FLAG	0	1	1
		60	1.24508	1.32632
	mtAP2-3-Ty iKD/QCR12-FLAG	0	1	1
		60	0.706675	0.568965
	mtAP2-3-Ty iKD/Cox26-FLAG	0	1	1
		60	0.672438	0.31993
	mtAP2-3-Ty iKD/F1γ-FLAG	0	1	1
		60	1.25723	1.53541
		ATc (hours)	Rep1	Rep2
	mtAP2-4 iKD/SDHB-FLAG	0	1	1
		48	1.06159	1.60633
	mtAP2-4 iKD/QCR12-FLAG	0	1	1
		48	0.327304	0.490799
	mtAP2-4 iKD/Cox26-FLAG	0	1	1
		48	0.191841	0.349968
	mtAP2-4 iKD/F1γ-FLAG	0	1	1
		48	1.10373	1.63876
		ATc (hours)	Rep1	Rep2
	mtAP2-1-Ty iKD/SDHB-FLAG	0	1	1
		60	1.16942	1.23944
	mtAP2-1-Ty iKD/QCR12-FLAG	0	1	1
		60	0.308296	0.628281
	mtAP2-1-Ty iKD/Cox26-FLAG	0	1	1
		60	0.284906	0.609923
	mtAP2-1-Ty iKD/F1γ-FLAG	0	1	1
		60	1.3499	1.77361

[truncated: 11 more sheets: Supplementary Fig4c, Supplementary Fig4d, Supplementary Fig4e, Supplementary Fig4f, Supplementary Fig4h, Supplementary Fig6c, Supplementary Fig6d, Supplementary Fig6e, Supplementary Fig6f, Supplementary Fig6g, Supplementary Fig6i]
